# Supplementary material for: Macrostylis metallicola spec. nov.—an isopod with geographically clustered genetic variability from a polymetallic-nodule area in the Clarion-Clipperton Fracture Zone
Source: PeerJ. 2020 Feb 27;8:e8621. doi: 10.7717/peerj.8621 (PMC7049464; doi:10.7717/peerj.8621)
Supplement: Supplemental Information 2 — Specimen collection, sequencing and publishing information of the cytochrome oxidase subunit I sequences collected from GenBank. [file peerj-08-8621-s002.xlsx]

## Sheet: Tabelle1
Name	Family	GENUS	ORGANISM	SPECVOUCH	CAMPAIGN	STATION	LATDEC	LONDEC	DEPTH	OCEAN	GEOGR AREA	LOCALITY	PUBL
JX260274	Macrostylidae	Macrostylis	Macrostylis roaldi	BMa1	BIOPEARL II	BIO05-EBS-2A	-73.8802	-106.317	1045.85	Southern Ocean: Amundsen Sea, Pacific Sector, Pine Island Bay	Amundsen Sea, Pine Island Bay	Pine Island Bay	Riehl T, Kaiser S (2012) Conquered from the deep sea? A new deep-sea isopod species from the Antarctic shelf shows pattern of recent colonization. PLoS ONE 7:e49354. doi: 10.1371/journal.pone.0049354
JX260273	Macrostylidae	Macrostylis	Macrostylis roaldi	BMa2	BIOPEARL II	BIO05-EBS-1A	-74.1182	-105.838	1478.92	Southern Ocean: Amundsen Sea, Pacific Sector, Pine Island Bay	Amundsen Sea, Pine Island Bay	Pine Island Bay	Riehl T, Kaiser S (2012) Conquered from the deep sea? A new deep-sea isopod species from the Antarctic shelf shows pattern of recent colonization. PLoS ONE 7:e49354. doi: 10.1371/journal.pone.0049354
JX260272	Macrostylidae	Macrostylis	Macrostylis roaldi	BMa5	BIOPEARL II	BIO05-EBS-3B	-73.9769	-107.41	551.7	Southern Ocean: Amundsen Sea, Pacific Sector, Pine Island Bay	Amundsen Sea, Pine Island Bay	Pine Island Bay	Riehl T, Kaiser S (2012) Conquered from the deep sea? A new deep-sea isopod species from the Antarctic shelf shows pattern of recent colonization. PLoS ONE 7:e49354. doi: 10.1371/journal.pone.0049354
JX260271	Macrostylidae	Macrostylis	Macrostylis roaldi	BMa9	BIOPEARL II	BIO03-EBS-1B	-71.7915	-106.214	577.67	Southern Ocean: Amundsen Sea, Pacific Sector, Pine Island Bay	Amundsen Sea, Pine Island Bay	Pine Island Bay	Riehl T, Kaiser S (2012) Conquered from the deep sea? A new deep-sea isopod species from the Antarctic shelf shows pattern of recent colonization. PLoS ONE 7:e49354. doi: 10.1371/journal.pone.0049354
JX260270	Macrostylidae	Macrostylis	Macrostylis roaldi	BMa10	BIOPEARL II	BIO04-EBS-3A	-74.3984	-104.632	504.29	Southern Ocean: Amundsen Sea, Pacific Sector, Pine Island Bay	Amundsen Sea, Pine Island Bay	Pine Island Bay	Riehl T, Kaiser S (2012) Conquered from the deep sea? A new deep-sea isopod species from the Antarctic shelf shows pattern of recent colonization. PLoS ONE 7:e49354. doi: 10.1371/journal.pone.0049354
JX260269	Macrostylidae	Macrostylis	Macrostylis roaldi	BMa16	BIOPEARL II	BIO04-EBS-1A	-74.3598	-104.746	1414.29	Southern Ocean: Amundsen Sea, Pacific Sector, Pine Island Bay	Amundsen Sea, Pine Island Bay	Pine Island Bay	Riehl T, Kaiser S (2012) Conquered from the deep sea? A new deep-sea isopod species from the Antarctic shelf shows pattern of recent colonization. PLoS ONE 7:e49354. doi: 10.1371/journal.pone.0049354
JX260268	Macrostylidae	Macrostylis	Macrostylis roaldi	BMa17	BIOPEARL II	BIO04-EBS-1A	-74.3598	-104.746	1414.29	Southern Ocean: Amundsen Sea, Pacific Sector, Pine Island Bay	Amundsen Sea, Pine Island Bay	Pine Island Bay	Riehl T, Kaiser S (2012) Conquered from the deep sea? A new deep-sea isopod species from the Antarctic shelf shows pattern of recent colonization. PLoS ONE 7:e49354. doi: 10.1371/journal.pone.0049354
JX260267	Macrostylidae	Macrostylis	Macrostylis roaldi	BMa18a	BIOPEARL II	BIO04-EBS-1A	-74.3598	-104.746	1414.29	Southern Ocean: Amundsen Sea, Pacific Sector, Pine Island Bay	Amundsen Sea, Pine Island Bay	Pine Island Bay	Riehl T, Kaiser S (2012) Conquered from the deep sea? A new deep-sea isopod species from the Antarctic shelf shows pattern of recent colonization. PLoS ONE 7:e49354. doi: 10.1371/journal.pone.0049354
JX260266	Macrostylidae	Macrostylis	Macrostylis roaldi	BMa18b	BIOPEARL II	BIO04-EBS-1A	-74.3598	-104.746	1414.29	Southern Ocean: Amundsen Sea, Pacific Sector, Pine Island Bay	Amundsen Sea, Pine Island Bay	Pine Island Bay	Riehl T, Kaiser S (2012) Conquered from the deep sea? A new deep-sea isopod species from the Antarctic shelf shows pattern of recent colonization. PLoS ONE 7:e49354. doi: 10.1371/journal.pone.0049354
JX260265	Macrostylidae	Macrostylis	Macrostylis roaldi	BMa18d	BIOPEARL II	BIO04-EBS-1A	-74.3598	-104.746	1414.29	Southern Ocean: Amundsen Sea, Pacific Sector, Pine Island Bay	Amundsen Sea, Pine Island Bay	Pine Island Bay	Riehl T, Kaiser S (2012) Conquered from the deep sea? A new deep-sea isopod species from the Antarctic shelf shows pattern of recent colonization. PLoS ONE 7:e49354. doi: 10.1371/journal.pone.0049354
JX260264	Macrostylidae	Macrostylis	Macrostylis roaldi	BMa18f	BIOPEARL II	BIO04-EBS-1A	-74.3598	-104.746	1414.29	Southern Ocean: Amundsen Sea, Pacific Sector, Pine Island Bay	Amundsen Sea, Pine Island Bay	Pine Island Bay	Riehl T, Kaiser S (2012) Conquered from the deep sea? A new deep-sea isopod species from the Antarctic shelf shows pattern of recent colonization. PLoS ONE 7:e49354. doi: 10.1371/journal.pone.0049354
JX260263	Macrostylidae	Macrostylis	Macrostylis roaldi	BMa18g	BIOPEARL II	BIO04-EBS-1A	-74.3598	-104.746	1414.29	Southern Ocean: Amundsen Sea, Pacific Sector, Pine Island Bay	Amundsen Sea, Pine Island Bay	Pine Island Bay	Riehl T, Kaiser S (2012) Conquered from the deep sea? A new deep-sea isopod species from the Antarctic shelf shows pattern of recent colonization. PLoS ONE 7:e49354. doi: 10.1371/journal.pone.0049354
JX260262	Macrostylidae	Macrostylis	Macrostylis roaldi	BMa18h	BIOPEARL II	BIO04-EBS-1A	-74.3598	-104.746	1414.29	Southern Ocean: Amundsen Sea, Pacific Sector, Pine Island Bay	Amundsen Sea, Pine Island Bay	Pine Island Bay	Riehl T, Kaiser S (2012) Conquered from the deep sea? A new deep-sea isopod species from the Antarctic shelf shows pattern of recent colonization. PLoS ONE 7:e49354. doi: 10.1371/journal.pone.0049354
JX260261	Macrostylidae	Macrostylis	Macrostylis roaldi	BMa18i	BIOPEARL II	BIO04-EBS-1A	-74.3598	-104.746	1414.29	Southern Ocean: Amundsen Sea, Pacific Sector, Pine Island Bay	Amundsen Sea, Pine Island Bay	Pine Island Bay	Riehl T, Kaiser S (2012) Conquered from the deep sea? A new deep-sea isopod species from the Antarctic shelf shows pattern of recent colonization. PLoS ONE 7:e49354. doi: 10.1371/journal.pone.0049354
JX260260	Macrostylidae	Macrostylis	Macrostylis roaldi	BMa19	BIOPEARL II	BIO04-EBS-1A	-74.3598	-104.746	1414.29	Southern Ocean: Amundsen Sea, Pacific Sector, Pine Island Bay	Amundsen Sea, Pine Island Bay	Pine Island Bay	Riehl T, Kaiser S (2012) Conquered from the deep sea? A new deep-sea isopod species from the Antarctic shelf shows pattern of recent colonization. PLoS ONE 7:e49354. doi: 10.1371/journal.pone.0049354
JX260259	Macrostylidae	Macrostylis	Macrostylis roaldi	BMa20	BIOPEARL II	BIO04-EBS-1A	-74.3598	-104.746	1414.29	Southern Ocean: Amundsen Sea, Pacific Sector, Pine Island Bay	Amundsen Sea, Pine Island Bay	Pine Island Bay	Riehl T, Kaiser S (2012) Conquered from the deep sea? A new deep-sea isopod species from the Antarctic shelf shows pattern of recent colonization. PLoS ONE 7:e49354. doi: 10.1371/journal.pone.0049354
JX260258	Macrostylidae	Macrostylis	Macrostylis roaldi	BMa25	BIOPEARL II	BIO04-EBS-3B	-74.4023	-104.615	495.97	Southern Ocean: Amundsen Sea, Pacific Sector, Pine Island Bay	Amundsen Sea, Pine Island Bay	Pine Island Bay	Riehl T, Kaiser S (2012) Conquered from the deep sea? A new deep-sea isopod species from the Antarctic shelf shows pattern of recent colonization. PLoS ONE 7:e49354. doi: 10.1371/journal.pone.0049354
JX260257	Macrostylidae	Macrostylis	Macrostylis roaldi	BMa26	BIOPEARL II	BIO04-EBS-3B	-74.4023	-104.615	495.97	Southern Ocean: Amundsen Sea, Pacific Sector, Pine Island Bay	Amundsen Sea, Pine Island Bay	Pine Island Bay	Riehl T, Kaiser S (2012) Conquered from the deep sea? A new deep-sea isopod species from the Antarctic shelf shows pattern of recent colonization. PLoS ONE 7:e49354. doi: 10.1371/journal.pone.0049354
JX260256	Macrostylidae	Macrostylis	Macrostylis roaldi	BMa27	BIOPEARL II	BIO04-EBS-3B	-74.4023	-104.615	495.97	Southern Ocean: Amundsen Sea, Pacific Sector, Pine Island Bay	Amundsen Sea, Pine Island Bay	Pine Island Bay	Riehl T, Kaiser S (2012) Conquered from the deep sea? A new deep-sea isopod species from the Antarctic shelf shows pattern of recent colonization. PLoS ONE 7:e49354. doi: 10.1371/journal.pone.0049354
JX260255	Macrostylidae	Macrostylis	Macrostylis roaldi	BMa30	BIOPEARL II	BIO04-EBS-3B	-74.4023	-104.615	495.97	Southern Ocean: Amundsen Sea, Pacific Sector, Pine Island Bay	Amundsen Sea, Pine Island Bay	Pine Island Bay	Riehl T, Kaiser S (2012) Conquered from the deep sea? A new deep-sea isopod species from the Antarctic shelf shows pattern of recent colonization. PLoS ONE 7:e49354. doi: 10.1371/journal.pone.0049354
JX260254	Macrostylidae	Macrostylis	Macrostylis roaldi	BMa31	BIOPEARL II	BIO04-EBS-3B	-74.4023	-104.615	495.97	Southern Ocean: Pacific Sector, Amundsen Sea, Pine Island Bay	Amundsen Sea, Pine Island Bay	Pine Island Bay	Riehl T, Kaiser S (2012) Conquered from the deep sea? A new deep-sea isopod species from the Antarctic shelf shows pattern of recent colonization. PLoS ONE 7:e49354. doi: 10.1371/journal.pone.0049354
KJ578690	Desmosomatidae	Chelator	Chelator aequabilis	D2D051	DIVA 2	M63/2 89-6			5142	Atlantic Ocean: South Atlantic	Guiana Basin		Brix S, Leese F, Riehl T, Kihara TC (2015) A new genus and new species of Desmosomatidae Sars, 1897 (Isopoda) from the eastern South Atlantic abyss described by means of integrative taxonomy. Mar Biodiv 45:7â€“61. doi: 10.1007/s12526-014-0218-3
KX226612	Macrostylidae	Macrostylis	Macrostylis metallicola	MA13-Iso14	MANGAN 2013	EBS90	12.0161	-117.577	4340	Pacific Ocean: CCZ	central East Pacific Abyssal Plain; Clarion-Clipperton Fracture Zone	BGR exploration area: Prospective Area 1 (PA1): Preservation Reference (PRZ) north	Janssen, A., Stuckas, H., Vink, A. & Arbizu, P. M. (2019) Biogeography and population structure of predominant macrofaunal taxa (Annelida and Isopoda) in abyssal polymetallic nodule fields: implications for conservation and management. Marine Biodiversity, [online],. Available from: https://doi.org/10.1007/s12526-019-00997-1. [Accessed 2019-10-28].
KX226604	Macrostylidae	Macrostylis	Macrostylis metallicola	MA13-Iso38	MANGAN 2013	EBS90	12.0161	-117.577	4340	Pacific Ocean: CCZ	central East Pacific Abyssal Plain; Clarion-Clipperton Fracture Zone	BGR exploration area: Prospective Area 1 (PA1): Preservation Reference (PRZ) north	Janssen, A., Stuckas, H., Vink, A. & Arbizu, P. M. (2019) Biogeography and population structure of predominant macrofaunal taxa (Annelida and Isopoda) in abyssal polymetallic nodule fields: implications for conservation and management. Marine Biodiversity, [online],. Available from: https://doi.org/10.1007/s12526-019-00997-1. [Accessed 2019-10-28].
KX226607	Macrostylidae	Macrostylis	Macrostylis metallicola	MA13-Iso39	MANGAN 2013	EBS90	12.0161	-117.577	4340	Pacific Ocean: CCZ	central East Pacific Abyssal Plain; Clarion-Clipperton Fracture Zone	BGR exploration area: Prospective Area 1 (PA1): Preservation Reference (PRZ) north	Janssen, A., Stuckas, H., Vink, A. & Arbizu, P. M. (2019) Biogeography and population structure of predominant macrofaunal taxa (Annelida and Isopoda) in abyssal polymetallic nodule fields: implications for conservation and management. Marine Biodiversity, [online],. Available from: https://doi.org/10.1007/s12526-019-00997-1. [Accessed 2019-10-28].
KX226605	Macrostylidae	Macrostylis	Macrostylis metallicola	MA13-Iso45	MANGAN 2013	EBS90	12.0161	-117.577	4340	Pacific Ocean: CCZ	central East Pacific Abyssal Plain; Clarion-Clipperton Fracture Zone	BGR exploration area: Prospective Area 1 (PA1): Preservation Reference (PRZ) north	Janssen, A., Stuckas, H., Vink, A. & Arbizu, P. M. (2019) Biogeography and population structure of predominant macrofaunal taxa (Annelida and Isopoda) in abyssal polymetallic nodule fields: implications for conservation and management. Marine Biodiversity, [online],. Available from: https://doi.org/10.1007/s12526-019-00997-1. [Accessed 2019-10-28].
KX226613	Macrostylidae	Macrostylis	Macrostylis metallicola	MA13-Iso103	MANGAN 2013	EBS90	12.0161	-117.577	4340	Pacific Ocean: CCZ	central East Pacific Abyssal Plain; Clarion-Clipperton Fracture Zone	BGR exploration area: Prospective Area 1 (PA1): Preservation Reference (PRZ) north	Janssen, A., Stuckas, H., Vink, A. & Arbizu, P. M. (2019) Biogeography and population structure of predominant macrofaunal taxa (Annelida and Isopoda) in abyssal polymetallic nodule fields: implications for conservation and management. Marine Biodiversity, [online],. Available from: https://doi.org/10.1007/s12526-019-00997-1. [Accessed 2019-10-28].
KX226606	Macrostylidae	Macrostylis	Macrostylis metallicola	MA13-Iso104	MANGAN 2013	EBS90	12.0161	-117.577	4340	Pacific Ocean: CCZ	central East Pacific Abyssal Plain; Clarion-Clipperton Fracture Zone	BGR exploration area: Prospective Area 1 (PA1): Preservation Reference (PRZ) north	Janssen, A., Stuckas, H., Vink, A. & Arbizu, P. M. (2019) Biogeography and population structure of predominant macrofaunal taxa (Annelida and Isopoda) in abyssal polymetallic nodule fields: implications for conservation and management. Marine Biodiversity, [online],. Available from: https://doi.org/10.1007/s12526-019-00997-1. [Accessed 2019-10-28].
KX226614	Macrostylidae	Macrostylis	Macrostylis metallicola	MA13-Iso136	MANGAN 2013	EBS90	12.0161	-117.577	4340	Pacific Ocean: CCZ	central East Pacific Abyssal Plain; Clarion-Clipperton Fracture Zone	BGR exploration area: Prospective Area 1 (PA1): Preservation Reference (PRZ) north	Janssen, A., Stuckas, H., Vink, A. & Arbizu, P. M. (2019) Biogeography and population structure of predominant macrofaunal taxa (Annelida and Isopoda) in abyssal polymetallic nodule fields: implications for conservation and management. Marine Biodiversity, [online],. Available from: https://doi.org/10.1007/s12526-019-00997-1. [Accessed 2019-10-28].
KX226608	Macrostylidae	Macrostylis	Macrostylis metallicola	MA13-Iso165	MANGAN 2013	EBS90	12.0161	-117.577	4340	Pacific Ocean: CCZ	central East Pacific Abyssal Plain; Clarion-Clipperton Fracture Zone	BGR exploration area: Prospective Area 1 (PA1): Preservation Reference (PRZ) north	Janssen, A., Stuckas, H., Vink, A. & Arbizu, P. M. (2019) Biogeography and population structure of predominant macrofaunal taxa (Annelida and Isopoda) in abyssal polymetallic nodule fields: implications for conservation and management. Marine Biodiversity, [online],. Available from: https://doi.org/10.1007/s12526-019-00997-1. [Accessed 2019-10-28].
KX226634	Macrostylidae	Macrostylis	Macrostylis metallicola	MA13-Iso166	MANGAN 2013	EBS90	12.0161	-117.577	4340	Pacific Ocean: CCZ	central East Pacific Abyssal Plain; Clarion-Clipperton Fracture Zone	BGR exploration area: Prospective Area 1 (PA1): Preservation Reference (PRZ) north	Janssen, A., Stuckas, H., Vink, A. & Arbizu, P. M. (2019) Biogeography and population structure of predominant macrofaunal taxa (Annelida and Isopoda) in abyssal polymetallic nodule fields: implications for conservation and management. Marine Biodiversity, [online],. Available from: https://doi.org/10.1007/s12526-019-00997-1. [Accessed 2019-10-28].
KX226662	Macrostylidae	Macrostylis	Macrostylis metallicola	MA13-Iso167	MANGAN 2013	EBS90	12.0161	-117.577	4340	Pacific Ocean: CCZ	central East Pacific Abyssal Plain; Clarion-Clipperton Fracture Zone	BGR exploration area: Prospective Area 1 (PA1): Preservation Reference (PRZ) north	Janssen, A., Stuckas, H., Vink, A. & Arbizu, P. M. (2019) Biogeography and population structure of predominant macrofaunal taxa (Annelida and Isopoda) in abyssal polymetallic nodule fields: implications for conservation and management. Marine Biodiversity, [online],. Available from: https://doi.org/10.1007/s12526-019-00997-1. [Accessed 2019-10-28].
KX226603	Macrostylidae	Macrostylis	Macrostylis metallicola	MA13-Iso171	MANGAN 2013	EBS90	12.0161	-117.577	4340	Pacific Ocean: CCZ	central East Pacific Abyssal Plain; Clarion-Clipperton Fracture Zone	BGR exploration area: Prospective Area 1 (PA1): Preservation Reference (PRZ) north	Janssen, A., Stuckas, H., Vink, A. & Arbizu, P. M. (2019) Biogeography and population structure of predominant macrofaunal taxa (Annelida and Isopoda) in abyssal polymetallic nodule fields: implications for conservation and management. Marine Biodiversity, [online],. Available from: https://doi.org/10.1007/s12526-019-00997-1. [Accessed 2019-10-28].
KX226663	Macrostylidae	Macrostylis	Macrostylis metallicola	MA13-Iso186	MANGAN 2013	EBS90	12.0161	-117.577	4340	Pacific Ocean: CCZ	central East Pacific Abyssal Plain; Clarion-Clipperton Fracture Zone	BGR exploration area: Prospective Area 1 (PA1): Preservation Reference (PRZ) north	Janssen, A., Stuckas, H., Vink, A. & Arbizu, P. M. (2019) Biogeography and population structure of predominant macrofaunal taxa (Annelida and Isopoda) in abyssal polymetallic nodule fields: implications for conservation and management. Marine Biodiversity, [online],. Available from: https://doi.org/10.1007/s12526-019-00997-1. [Accessed 2019-10-28].
KX226635	Macrostylidae	Macrostylis	Macrostylis metallicola	MA13-Iso187	MANGAN 2013	EBS90	12.0161	-117.577	4340	Pacific Ocean: CCZ	central East Pacific Abyssal Plain; Clarion-Clipperton Fracture Zone	BGR exploration area: Prospective Area 1 (PA1): Preservation Reference (PRZ) north	Janssen, A., Stuckas, H., Vink, A. & Arbizu, P. M. (2019) Biogeography and population structure of predominant macrofaunal taxa (Annelida and Isopoda) in abyssal polymetallic nodule fields: implications for conservation and management. Marine Biodiversity, [online],. Available from: https://doi.org/10.1007/s12526-019-00997-1. [Accessed 2019-10-28].
KX226620	Macrostylidae	Macrostylis	Macrostylis metallicola	MA13-Iso338	MANGAN 2013	EBS90	12.0161	-117.577	4340	Pacific Ocean: CCZ	central East Pacific Abyssal Plain; Clarion-Clipperton Fracture Zone	BGR exploration area: Prospective Area 1 (PA1): Preservation Reference (PRZ) north	Janssen, A., Stuckas, H., Vink, A. & Arbizu, P. M. (2019) Biogeography and population structure of predominant macrofaunal taxa (Annelida and Isopoda) in abyssal polymetallic nodule fields: implications for conservation and management. Marine Biodiversity, [online],. Available from: https://doi.org/10.1007/s12526-019-00997-1. [Accessed 2019-10-28].
KX226465	Macrostylidae	Macrostylis	Macrostylis sp. MA13-Iso340	MA13-Iso340	MANGAN 2013	EBS90	12.0161	-117.577	4340	Pacific Ocean: CCZ	central East Pacific Abyssal Plain; Clarion-Clipperton Fracture Zone	BGR exploration area: Prospective Area 1 (PA1): Preservation Reference (PRZ) north	Janssen, A., Stuckas, H., Vink, A. & Arbizu, P. M. (2019) Biogeography and population structure of predominant macrofaunal taxa (Annelida and Isopoda) in abyssal polymetallic nodule fields: implications for conservation and management. Marine Biodiversity, [online],. Available from: https://doi.org/10.1007/s12526-019-00997-1. [Accessed 2019-10-28].
KX226466	Macrostylidae	Macrostylis	Macrostylis sp. MA13-Iso343	MA13-Iso343	MANGAN 2013	EBS90	12.0161	-117.577	4340	Pacific Ocean: CCZ	central East Pacific Abyssal Plain; Clarion-Clipperton Fracture Zone	BGR exploration area: Prospective Area 1 (PA1): Preservation Reference (PRZ) north	Janssen, A., Stuckas, H., Vink, A. & Arbizu, P. M. (2019) Biogeography and population structure of predominant macrofaunal taxa (Annelida and Isopoda) in abyssal polymetallic nodule fields: implications for conservation and management. Marine Biodiversity, [online],. Available from: https://doi.org/10.1007/s12526-019-00997-1. [Accessed 2019-10-28].
KX226621	Macrostylidae	Macrostylis	Macrostylis metallicola	MA13-Iso346	MANGAN 2013	EBS90	12.0161	-117.577	4340	Pacific Ocean: CCZ	central East Pacific Abyssal Plain; Clarion-Clipperton Fracture Zone	BGR exploration area: Prospective Area 1 (PA1): Preservation Reference (PRZ) north	Janssen, A., Stuckas, H., Vink, A. & Arbizu, P. M. (2019) Biogeography and population structure of predominant macrofaunal taxa (Annelida and Isopoda) in abyssal polymetallic nodule fields: implications for conservation and management. Marine Biodiversity, [online],. Available from: https://doi.org/10.1007/s12526-019-00997-1. [Accessed 2019-10-28].
KX226467	Macrostylidae	Macrostylis	Macrostylis sp. MA13-Iso347	MA13-Iso347	MANGAN 2013	EBS90	12.0161	-117.577	4340	Pacific Ocean: CCZ	central East Pacific Abyssal Plain; Clarion-Clipperton Fracture Zone	BGR exploration area: Prospective Area 1 (PA1): Preservation Reference (PRZ) north	Janssen, A., Stuckas, H., Vink, A. & Arbizu, P. M. (2019) Biogeography and population structure of predominant macrofaunal taxa (Annelida and Isopoda) in abyssal polymetallic nodule fields: implications for conservation and management. Marine Biodiversity, [online],. Available from: https://doi.org/10.1007/s12526-019-00997-1. [Accessed 2019-10-28].
KX226468	Macrostylidae	Macrostylis	Macrostylis sp. MA13-Iso348	MA13-Iso348	MANGAN 2013	EBS90	12.0161	-117.577	4340	Pacific Ocean: CCZ	central East Pacific Abyssal Plain; Clarion-Clipperton Fracture Zone	BGR exploration area: Prospective Area 1 (PA1): Preservation Reference (PRZ) north	Janssen, A., Stuckas, H., Vink, A. & Arbizu, P. M. (2019) Biogeography and population structure of predominant macrofaunal taxa (Annelida and Isopoda) in abyssal polymetallic nodule fields: implications for conservation and management. Marine Biodiversity, [online],. Available from: https://doi.org/10.1007/s12526-019-00997-1. [Accessed 2019-10-28].
KX226469	Macrostylidae	Macrostylis	Macrostylis sp. MA13-Iso351	MA13-Iso351	MANGAN 2013	EBS90	12.0161	-117.577	4340	Pacific Ocean: CCZ	central East Pacific Abyssal Plain; Clarion-Clipperton Fracture Zone	BGR exploration area: Prospective Area 1 (PA1): Preservation Reference (PRZ) north	Janssen, A., Stuckas, H., Vink, A. & Arbizu, P. M. (2019) Biogeography and population structure of predominant macrofaunal taxa (Annelida and Isopoda) in abyssal polymetallic nodule fields: implications for conservation and management. Marine Biodiversity, [online],. Available from: https://doi.org/10.1007/s12526-019-00997-1. [Accessed 2019-10-28].
KX226610	Macrostylidae	Macrostylis	Macrostylis metallicola	MA13-Iso367	MANGAN 2013	EBS90	12.0161	-117.577	4340	Pacific Ocean: CCZ	central East Pacific Abyssal Plain; Clarion-Clipperton Fracture Zone	BGR exploration area: Prospective Area 1 (PA1): Preservation Reference (PRZ) north	Janssen, A., Stuckas, H., Vink, A. & Arbizu, P. M. (2019) Biogeography and population structure of predominant macrofaunal taxa (Annelida and Isopoda) in abyssal polymetallic nodule fields: implications for conservation and management. Marine Biodiversity, [online],. Available from: https://doi.org/10.1007/s12526-019-00997-1. [Accessed 2019-10-28].
KX226470	Macrostylidae	Macrostylis	Macrostylis sp. MA13-Iso369	MA13-Iso369	MANGAN 2013	EBS90	12.0161	-117.577	4340	Pacific Ocean: CCZ	central East Pacific Abyssal Plain; Clarion-Clipperton Fracture Zone	BGR exploration area: Prospective Area 1 (PA1): Preservation Reference (PRZ) north	Janssen, A., Stuckas, H., Vink, A. & Arbizu, P. M. (2019) Biogeography and population structure of predominant macrofaunal taxa (Annelida and Isopoda) in abyssal polymetallic nodule fields: implications for conservation and management. Marine Biodiversity, [online],. Available from: https://doi.org/10.1007/s12526-019-00997-1. [Accessed 2019-10-28].
KX226471	Macrostylidae	Macrostylis	Macrostylis sp. MA13-Iso371	MA13-Iso371	MANGAN 2013	EBS90	12.0161	-117.577	4340	Pacific Ocean: CCZ	central East Pacific Abyssal Plain; Clarion-Clipperton Fracture Zone	BGR exploration area: Prospective Area 1 (PA1): Preservation Reference (PRZ) north	Janssen, A., Stuckas, H., Vink, A. & Arbizu, P. M. (2019) Biogeography and population structure of predominant macrofaunal taxa (Annelida and Isopoda) in abyssal polymetallic nodule fields: implications for conservation and management. Marine Biodiversity, [online],. Available from: https://doi.org/10.1007/s12526-019-00997-1. [Accessed 2019-10-28].
KX226472	Macrostylidae	Macrostylis	Macrostylis sp. MA13-Iso375	MA13-Iso375	MANGAN 2013	EBS90	12.0161	-117.577	4340	Pacific Ocean: CCZ	central East Pacific Abyssal Plain; Clarion-Clipperton Fracture Zone	BGR exploration area: Prospective Area 1 (PA1): Preservation Reference (PRZ) north	Janssen, A., Stuckas, H., Vink, A. & Arbizu, P. M. (2019) Biogeography and population structure of predominant macrofaunal taxa (Annelida and Isopoda) in abyssal polymetallic nodule fields: implications for conservation and management. Marine Biodiversity, [online],. Available from: https://doi.org/10.1007/s12526-019-00997-1. [Accessed 2019-10-28].
KX226622	Macrostylidae	Macrostylis	Macrostylis metallicola	MA13-Iso377	MANGAN 2013	EBS90	12.0161	-117.577	4340	Pacific Ocean: CCZ	central East Pacific Abyssal Plain; Clarion-Clipperton Fracture Zone	BGR exploration area: Prospective Area 1 (PA1): Preservation Reference (PRZ) north	Janssen, A., Stuckas, H., Vink, A. & Arbizu, P. M. (2019) Biogeography and population structure of predominant macrofaunal taxa (Annelida and Isopoda) in abyssal polymetallic nodule fields: implications for conservation and management. Marine Biodiversity, [online],. Available from: https://doi.org/10.1007/s12526-019-00997-1. [Accessed 2019-10-28].
KX226473	Macrostylidae	Macrostylis	Macrostylis sp. MA13-Iso383	MA13-Iso383	MANGAN 2013	EBS90	12.0161	-117.577	4340	Pacific Ocean: CCZ	central East Pacific Abyssal Plain; Clarion-Clipperton Fracture Zone	BGR exploration area: Prospective Area 1 (PA1): Preservation Reference (PRZ) north	Janssen, A., Stuckas, H., Vink, A. & Arbizu, P. M. (2019) Biogeography and population structure of predominant macrofaunal taxa (Annelida and Isopoda) in abyssal polymetallic nodule fields: implications for conservation and management. Marine Biodiversity, [online],. Available from: https://doi.org/10.1007/s12526-019-00997-1. [Accessed 2019-10-28].
KX226474	Macrostylidae	Macrostylis	Macrostylis sp. MA13-Iso386	MA13-Iso386	MANGAN 2013	EBS90	12.0161	-117.577	4340	Pacific Ocean: CCZ	central East Pacific Abyssal Plain; Clarion-Clipperton Fracture Zone	BGR exploration area: Prospective Area 1 (PA1): Preservation Reference (PRZ) north	Janssen, A., Stuckas, H., Vink, A. & Arbizu, P. M. (2019) Biogeography and population structure of predominant macrofaunal taxa (Annelida and Isopoda) in abyssal polymetallic nodule fields: implications for conservation and management. Marine Biodiversity, [online],. Available from: https://doi.org/10.1007/s12526-019-00997-1. [Accessed 2019-10-28].
KX226475	Macrostylidae	Macrostylis	Macrostylis sp. MA13-Iso391	MA13-Iso391	MANGAN 2013	EBS90	12.0161	-117.577	4340	Pacific Ocean: CCZ	central East Pacific Abyssal Plain; Clarion-Clipperton Fracture Zone	BGR exploration area: Prospective Area 1 (PA1): Preservation Reference (PRZ) north	Janssen, A., Stuckas, H., Vink, A. & Arbizu, P. M. (2019) Biogeography and population structure of predominant macrofaunal taxa (Annelida and Isopoda) in abyssal polymetallic nodule fields: implications for conservation and management. Marine Biodiversity, [online],. Available from: https://doi.org/10.1007/s12526-019-00997-1. [Accessed 2019-10-28].
KX226476	Macrostylidae	Macrostylis	Macrostylis sp. MA13-iso396	MA13-Iso396	MANGAN 2013	EBS90	12.0161	-117.577	4340	Pacific Ocean: CCZ	central East Pacific Abyssal Plain; Clarion-Clipperton Fracture Zone	BGR exploration area: Prospective Area 1 (PA1): Preservation Reference (PRZ) north	Janssen, A., Stuckas, H., Vink, A. & Arbizu, P. M. (2019) Biogeography and population structure of predominant macrofaunal taxa (Annelida and Isopoda) in abyssal polymetallic nodule fields: implications for conservation and management. Marine Biodiversity, [online],. Available from: https://doi.org/10.1007/s12526-019-00997-1. [Accessed 2019-10-28].
KX226464	Macrostylidae	Macrostylis	Macrostylis sp. MA13-Iso398	MA13-Iso398	MANGAN 2013	EBS90	12.0161	-117.577	4340	Pacific Ocean: CCZ	central East Pacific Abyssal Plain; Clarion-Clipperton Fracture Zone	BGR exploration area: Prospective Area 1 (PA1): Preservation Reference (PRZ) north	Janssen, A., Stuckas, H., Vink, A. & Arbizu, P. M. (2019) Biogeography and population structure of predominant macrofaunal taxa (Annelida and Isopoda) in abyssal polymetallic nodule fields: implications for conservation and management. Marine Biodiversity, [online],. Available from: https://doi.org/10.1007/s12526-019-00997-1. [Accessed 2019-10-28].
KX226636	Macrostylidae	Macrostylis	Macrostylis metallicola	MA13-Iso401	MANGAN 2013	EBS90	12.0161	-117.577	4340	Pacific Ocean: CCZ	central East Pacific Abyssal Plain; Clarion-Clipperton Fracture Zone	BGR exploration area: Prospective Area 1 (PA1): Preservation Reference (PRZ) north	Janssen, A., Stuckas, H., Vink, A. & Arbizu, P. M. (2019) Biogeography and population structure of predominant macrofaunal taxa (Annelida and Isopoda) in abyssal polymetallic nodule fields: implications for conservation and management. Marine Biodiversity, [online],. Available from: https://doi.org/10.1007/s12526-019-00997-1. [Accessed 2019-10-28].
KX226637	Macrostylidae	Macrostylis	Macrostylis metallicola	MA13-Iso403	MANGAN 2013	EBS90	12.0161	-117.577	4340	Pacific Ocean: CCZ	central East Pacific Abyssal Plain; Clarion-Clipperton Fracture Zone	BGR exploration area: Prospective Area 1 (PA1): Preservation Reference (PRZ) north	Janssen, A., Stuckas, H., Vink, A. & Arbizu, P. M. (2019) Biogeography and population structure of predominant macrofaunal taxa (Annelida and Isopoda) in abyssal polymetallic nodule fields: implications for conservation and management. Marine Biodiversity, [online],. Available from: https://doi.org/10.1007/s12526-019-00997-1. [Accessed 2019-10-28].
KX226477	Macrostylidae	Macrostylis	Macrostylis sp. MA13-Iso408	MA13-Iso408	MANGAN 2013	EBS90	12.0161	-117.577	4340	Pacific Ocean: CCZ	central East Pacific Abyssal Plain; Clarion-Clipperton Fracture Zone	BGR exploration area: Prospective Area 1 (PA1): Preservation Reference (PRZ) north	Janssen, A., Stuckas, H., Vink, A. & Arbizu, P. M. (2019) Biogeography and population structure of predominant macrofaunal taxa (Annelida and Isopoda) in abyssal polymetallic nodule fields: implications for conservation and management. Marine Biodiversity, [online],. Available from: https://doi.org/10.1007/s12526-019-00997-1. [Accessed 2019-10-28].
KX226478	Macrostylidae	Macrostylis	Macrostylis sp. MA13-Iso410	MA13-Iso410	MANGAN 2013	EBS90	12.0161	-117.577	4340	Pacific Ocean: CCZ	central East Pacific Abyssal Plain; Clarion-Clipperton Fracture Zone	BGR exploration area: Prospective Area 1 (PA1): Preservation Reference (PRZ) north	Janssen, A., Stuckas, H., Vink, A. & Arbizu, P. M. (2019) Biogeography and population structure of predominant macrofaunal taxa (Annelida and Isopoda) in abyssal polymetallic nodule fields: implications for conservation and management. Marine Biodiversity, [online],. Available from: https://doi.org/10.1007/s12526-019-00997-1. [Accessed 2019-10-28].
KX226479	Macrostylidae	Macrostylis	Macrostylis sp. MA13-Iso415	MA13-Iso415	MANGAN 2013	EBS90	12.0161	-117.577	4340	Pacific Ocean: CCZ	central East Pacific Abyssal Plain; Clarion-Clipperton Fracture Zone	BGR exploration area: Prospective Area 1 (PA1): Preservation Reference (PRZ) north	Janssen, A., Stuckas, H., Vink, A. & Arbizu, P. M. (2019) Biogeography and population structure of predominant macrofaunal taxa (Annelida and Isopoda) in abyssal polymetallic nodule fields: implications for conservation and management. Marine Biodiversity, [online],. Available from: https://doi.org/10.1007/s12526-019-00997-1. [Accessed 2019-10-28].
KX226480	Macrostylidae	Macrostylis	Macrostylis sp. MA13-Iso416	MA13-Iso416	MANGAN 2013	EBS90	12.0161	-117.577	4340	Pacific Ocean: CCZ	central East Pacific Abyssal Plain; Clarion-Clipperton Fracture Zone	BGR exploration area: Prospective Area 1 (PA1): Preservation Reference (PRZ) north	Janssen, A., Stuckas, H., Vink, A. & Arbizu, P. M. (2019) Biogeography and population structure of predominant macrofaunal taxa (Annelida and Isopoda) in abyssal polymetallic nodule fields: implications for conservation and management. Marine Biodiversity, [online],. Available from: https://doi.org/10.1007/s12526-019-00997-1. [Accessed 2019-10-28].
KX226481	Macrostylidae	Macrostylis	Macrostylis sp. MA13-Iso420	MA13-Iso420	MANGAN 2013	EBS90	12.0161	-117.577	4340	Pacific Ocean: CCZ	central East Pacific Abyssal Plain; Clarion-Clipperton Fracture Zone	BGR exploration area: Prospective Area 1 (PA1): Preservation Reference (PRZ) north	Janssen, A., Stuckas, H., Vink, A. & Arbizu, P. M. (2019) Biogeography and population structure of predominant macrofaunal taxa (Annelida and Isopoda) in abyssal polymetallic nodule fields: implications for conservation and management. Marine Biodiversity, [online],. Available from: https://doi.org/10.1007/s12526-019-00997-1. [Accessed 2019-10-28].
KX226482	Macrostylidae	Macrostylis	Macrostylis sp. MA13-Iso421	MA13-Iso421	MANGAN 2013	EBS90	12.0161	-117.577	4340	Pacific Ocean: CCZ	central East Pacific Abyssal Plain; Clarion-Clipperton Fracture Zone	BGR exploration area: Prospective Area 1 (PA1): Preservation Reference (PRZ) north	Janssen, A., Stuckas, H., Vink, A. & Arbizu, P. M. (2019) Biogeography and population structure of predominant macrofaunal taxa (Annelida and Isopoda) in abyssal polymetallic nodule fields: implications for conservation and management. Marine Biodiversity, [online],. Available from: https://doi.org/10.1007/s12526-019-00997-1. [Accessed 2019-10-28].
KX226483	Macrostylidae	Macrostylis	Macrostylis sp. MA13-Iso423	MA13-Iso423	MANGAN 2013	EBS90	12.0161	-117.577	4340	Pacific Ocean: CCZ	central East Pacific Abyssal Plain; Clarion-Clipperton Fracture Zone	BGR exploration area: Prospective Area 1 (PA1): Preservation Reference (PRZ) north	Janssen, A., Stuckas, H., Vink, A. & Arbizu, P. M. (2019) Biogeography and population structure of predominant macrofaunal taxa (Annelida and Isopoda) in abyssal polymetallic nodule fields: implications for conservation and management. Marine Biodiversity, [online],. Available from: https://doi.org/10.1007/s12526-019-00997-1. [Accessed 2019-10-28].
KX226623	Macrostylidae	Macrostylis	Macrostylis metallicola	MA13-Iso425	MANGAN 2013	EBS90	12.0161	-117.577	4340	Pacific Ocean: CCZ	central East Pacific Abyssal Plain; Clarion-Clipperton Fracture Zone	BGR exploration area: Prospective Area 1 (PA1): Preservation Reference (PRZ) north	Janssen, A., Stuckas, H., Vink, A. & Arbizu, P. M. (2019) Biogeography and population structure of predominant macrofaunal taxa (Annelida and Isopoda) in abyssal polymetallic nodule fields: implications for conservation and management. Marine Biodiversity, [online],. Available from: https://doi.org/10.1007/s12526-019-00997-1. [Accessed 2019-10-28].
KX226529	Macrostylidae	Macrostylis	Macrostylis sp. MA13-Iso427	MA13-Iso427	MANGAN 2013	EBS90	12.0161	-117.577	4340	Pacific Ocean: CCZ	central East Pacific Abyssal Plain; Clarion-Clipperton Fracture Zone	BGR exploration area: Prospective Area 1 (PA1): Preservation Reference (PRZ) north	Janssen, A., Stuckas, H., Vink, A. & Arbizu, P. M. (2019) Biogeography and population structure of predominant macrofaunal taxa (Annelida and Isopoda) in abyssal polymetallic nodule fields: implications for conservation and management. Marine Biodiversity, [online],. Available from: https://doi.org/10.1007/s12526-019-00997-1. [Accessed 2019-10-28].
KX226484	Macrostylidae	Macrostylis	Macrostylis sp. MA13-Iso429	MA13-Iso429	MANGAN 2013	EBS90	12.0161	-117.577	4340	Pacific Ocean: CCZ	central East Pacific Abyssal Plain; Clarion-Clipperton Fracture Zone	BGR exploration area: Prospective Area 1 (PA1): Preservation Reference (PRZ) north	Janssen, A., Stuckas, H., Vink, A. & Arbizu, P. M. (2019) Biogeography and population structure of predominant macrofaunal taxa (Annelida and Isopoda) in abyssal polymetallic nodule fields: implications for conservation and management. Marine Biodiversity, [online],. Available from: https://doi.org/10.1007/s12526-019-00997-1. [Accessed 2019-10-28].
KX226638	Macrostylidae	Macrostylis	Macrostylis metallicola	MA13-Iso431	MANGAN 2013	EBS90	12.0161	-117.577	4340	Pacific Ocean: CCZ	central East Pacific Abyssal Plain; Clarion-Clipperton Fracture Zone	BGR exploration area: Prospective Area 1 (PA1): Preservation Reference (PRZ) north	Janssen, A., Stuckas, H., Vink, A. & Arbizu, P. M. (2019) Biogeography and population structure of predominant macrofaunal taxa (Annelida and Isopoda) in abyssal polymetallic nodule fields: implications for conservation and management. Marine Biodiversity, [online],. Available from: https://doi.org/10.1007/s12526-019-00997-1. [Accessed 2019-10-28].
KX226485	Macrostylidae	Macrostylis	Macrostylis sp. MA13-Iso438	MA13-Iso438	MANGAN 2013	EBS90	12.0161	-117.577	4340	Pacific Ocean: CCZ	central East Pacific Abyssal Plain; Clarion-Clipperton Fracture Zone	BGR exploration area: Prospective Area 1 (PA1): Preservation Reference (PRZ) north	Janssen, A., Stuckas, H., Vink, A. & Arbizu, P. M. (2019) Biogeography and population structure of predominant macrofaunal taxa (Annelida and Isopoda) in abyssal polymetallic nodule fields: implications for conservation and management. Marine Biodiversity, [online],. Available from: https://doi.org/10.1007/s12526-019-00997-1. [Accessed 2019-10-28].
KX226486	Macrostylidae	Macrostylis	Macrostylis sp. MA13-Iso440	MA13-Iso440	MANGAN 2013	EBS90	12.0161	-117.577	4340	Pacific Ocean: CCZ	central East Pacific Abyssal Plain; Clarion-Clipperton Fracture Zone	BGR exploration area: Prospective Area 1 (PA1): Preservation Reference (PRZ) north	Janssen, A., Stuckas, H., Vink, A. & Arbizu, P. M. (2019) Biogeography and population structure of predominant macrofaunal taxa (Annelida and Isopoda) in abyssal polymetallic nodule fields: implications for conservation and management. Marine Biodiversity, [online],. Available from: https://doi.org/10.1007/s12526-019-00997-1. [Accessed 2019-10-28].
KX226639	Macrostylidae	Macrostylis	Macrostylis metallicola	MA13-Iso444	MANGAN 2013	EBS90	12.0161	-117.577	4340	Pacific Ocean: CCZ	central East Pacific Abyssal Plain; Clarion-Clipperton Fracture Zone	BGR exploration area: Prospective Area 1 (PA1): Preservation Reference (PRZ) north	Janssen, A., Stuckas, H., Vink, A. & Arbizu, P. M. (2019) Biogeography and population structure of predominant macrofaunal taxa (Annelida and Isopoda) in abyssal polymetallic nodule fields: implications for conservation and management. Marine Biodiversity, [online],. Available from: https://doi.org/10.1007/s12526-019-00997-1. [Accessed 2019-10-28].
KX226624	Macrostylidae	Macrostylis	Macrostylis metallicola	MA13-Iso451	MANGAN 2013	EBS90	12.0161	-117.577	4340	Pacific Ocean: CCZ	central East Pacific Abyssal Plain; Clarion-Clipperton Fracture Zone	BGR exploration area: Prospective Area 1 (PA1): Preservation Reference (PRZ) north	Janssen, A., Stuckas, H., Vink, A. & Arbizu, P. M. (2019) Biogeography and population structure of predominant macrofaunal taxa (Annelida and Isopoda) in abyssal polymetallic nodule fields: implications for conservation and management. Marine Biodiversity, [online],. Available from: https://doi.org/10.1007/s12526-019-00997-1. [Accessed 2019-10-28].
KX226487	Macrostylidae	Macrostylis	Macrostylis sp. MA13-Iso455	MA13-Iso455	MANGAN 2013	EBS90	12.0161	-117.577	4340	Pacific Ocean: CCZ	central East Pacific Abyssal Plain; Clarion-Clipperton Fracture Zone	BGR exploration area: Prospective Area 1 (PA1): Preservation Reference (PRZ) north	Janssen, A., Stuckas, H., Vink, A. & Arbizu, P. M. (2019) Biogeography and population structure of predominant macrofaunal taxa (Annelida and Isopoda) in abyssal polymetallic nodule fields: implications for conservation and management. Marine Biodiversity, [online],. Available from: https://doi.org/10.1007/s12526-019-00997-1. [Accessed 2019-10-28].
KX226625	Macrostylidae	Macrostylis	Macrostylis metallicola	MA13-Iso457	MANGAN 2013	EBS90	12.0161	-117.577	4340	Pacific Ocean: CCZ	central East Pacific Abyssal Plain; Clarion-Clipperton Fracture Zone	BGR exploration area: Prospective Area 1 (PA1): Preservation Reference (PRZ) north	Janssen, A., Stuckas, H., Vink, A. & Arbizu, P. M. (2019) Biogeography and population structure of predominant macrofaunal taxa (Annelida and Isopoda) in abyssal polymetallic nodule fields: implications for conservation and management. Marine Biodiversity, [online],. Available from: https://doi.org/10.1007/s12526-019-00997-1. [Accessed 2019-10-28].
KX226488	Macrostylidae	Macrostylis	Macrostylis sp. MA13-Iso460	MA13-Iso460	MANGAN 2013	EBS90	12.0161	-117.577	4340	Pacific Ocean: CCZ	central East Pacific Abyssal Plain; Clarion-Clipperton Fracture Zone	BGR exploration area: Prospective Area 1 (PA1): Preservation Reference (PRZ) north	Janssen, A., Stuckas, H., Vink, A. & Arbizu, P. M. (2019) Biogeography and population structure of predominant macrofaunal taxa (Annelida and Isopoda) in abyssal polymetallic nodule fields: implications for conservation and management. Marine Biodiversity, [online],. Available from: https://doi.org/10.1007/s12526-019-00997-1. [Accessed 2019-10-28].
KX226489	Macrostylidae	Macrostylis	Macrostylis sp. MA13-Iso461	MA13-Iso461	MANGAN 2013	EBS90	12.0161	-117.577	4340	Pacific Ocean: CCZ	central East Pacific Abyssal Plain; Clarion-Clipperton Fracture Zone	BGR exploration area: Prospective Area 1 (PA1): Preservation Reference (PRZ) north	Janssen, A., Stuckas, H., Vink, A. & Arbizu, P. M. (2019) Biogeography and population structure of predominant macrofaunal taxa (Annelida and Isopoda) in abyssal polymetallic nodule fields: implications for conservation and management. Marine Biodiversity, [online],. Available from: https://doi.org/10.1007/s12526-019-00997-1. [Accessed 2019-10-28].
KX226490	Macrostylidae	Macrostylis	Macrostylis sp. MA13-Iso464	MA13-Iso464	MANGAN 2013	EBS90	12.0161	-117.577	4340	Pacific Ocean: CCZ	central East Pacific Abyssal Plain; Clarion-Clipperton Fracture Zone	BGR exploration area: Prospective Area 1 (PA1): Preservation Reference (PRZ) north	Janssen, A., Stuckas, H., Vink, A. & Arbizu, P. M. (2019) Biogeography and population structure of predominant macrofaunal taxa (Annelida and Isopoda) in abyssal polymetallic nodule fields: implications for conservation and management. Marine Biodiversity, [online],. Available from: https://doi.org/10.1007/s12526-019-00997-1. [Accessed 2019-10-28].
KX226530	Macrostylidae	Macrostylis	Macrostylis sp. MA13-Iso465	MA13-Iso465	MANGAN 2013	EBS90	12.0161	-117.577	4340	Pacific Ocean: CCZ	central East Pacific Abyssal Plain; Clarion-Clipperton Fracture Zone	BGR exploration area: Prospective Area 1 (PA1): Preservation Reference (PRZ) north	Janssen, A., Stuckas, H., Vink, A. & Arbizu, P. M. (2019) Biogeography and population structure of predominant macrofaunal taxa (Annelida and Isopoda) in abyssal polymetallic nodule fields: implications for conservation and management. Marine Biodiversity, [online],. Available from: https://doi.org/10.1007/s12526-019-00997-1. [Accessed 2019-10-28].
KX226491	Macrostylidae	Macrostylis	Macrostylis sp. MA13-Iso467	MA13-Iso467	MANGAN 2013	EBS90	12.0161	-117.577	4340	Pacific Ocean: CCZ	central East Pacific Abyssal Plain; Clarion-Clipperton Fracture Zone	BGR exploration area: Prospective Area 1 (PA1): Preservation Reference (PRZ) north	Janssen, A., Stuckas, H., Vink, A. & Arbizu, P. M. (2019) Biogeography and population structure of predominant macrofaunal taxa (Annelida and Isopoda) in abyssal polymetallic nodule fields: implications for conservation and management. Marine Biodiversity, [online],. Available from: https://doi.org/10.1007/s12526-019-00997-1. [Accessed 2019-10-28].
KX226626	Macrostylidae	Macrostylis	Macrostylis metallicola	MA13-Iso468	MANGAN 2013	EBS90	12.0161	-117.577	4340	Pacific Ocean: CCZ	central East Pacific Abyssal Plain; Clarion-Clipperton Fracture Zone	BGR exploration area: Prospective Area 1 (PA1): Preservation Reference (PRZ) north	Janssen, A., Stuckas, H., Vink, A. & Arbizu, P. M. (2019) Biogeography and population structure of predominant macrofaunal taxa (Annelida and Isopoda) in abyssal polymetallic nodule fields: implications for conservation and management. Marine Biodiversity, [online],. Available from: https://doi.org/10.1007/s12526-019-00997-1. [Accessed 2019-10-28].
KX226492	Macrostylidae	Macrostylis	Macrostylis sp. MA13-Iso471	MA13-Iso471	MANGAN 2013	EBS90	12.0161	-117.577	4340	Pacific Ocean: CCZ	central East Pacific Abyssal Plain; Clarion-Clipperton Fracture Zone	BGR exploration area: Prospective Area 1 (PA1): Preservation Reference (PRZ) north	Janssen, A., Stuckas, H., Vink, A. & Arbizu, P. M. (2019) Biogeography and population structure of predominant macrofaunal taxa (Annelida and Isopoda) in abyssal polymetallic nodule fields: implications for conservation and management. Marine Biodiversity, [online],. Available from: https://doi.org/10.1007/s12526-019-00997-1. [Accessed 2019-10-28].
KX226531	Macrostylidae	Macrostylis	Macrostylis sp. MA13-Iso472	MA13-Iso472	MANGAN 2013	EBS90	12.0161	-117.577	4340	Pacific Ocean: CCZ	central East Pacific Abyssal Plain; Clarion-Clipperton Fracture Zone	BGR exploration area: Prospective Area 1 (PA1): Preservation Reference (PRZ) north	Janssen, A., Stuckas, H., Vink, A. & Arbizu, P. M. (2019) Biogeography and population structure of predominant macrofaunal taxa (Annelida and Isopoda) in abyssal polymetallic nodule fields: implications for conservation and management. Marine Biodiversity, [online],. Available from: https://doi.org/10.1007/s12526-019-00997-1. [Accessed 2019-10-28].
KX226493	Macrostylidae	Macrostylis	Macrostylis sp. MA13-Iso473	MA13-Iso473	MANGAN 2013	EBS90	12.0161	-117.577	4340	Pacific Ocean: CCZ	central East Pacific Abyssal Plain; Clarion-Clipperton Fracture Zone	BGR exploration area: Prospective Area 1 (PA1): Preservation Reference (PRZ) north	Janssen, A., Stuckas, H., Vink, A. & Arbizu, P. M. (2019) Biogeography and population structure of predominant macrofaunal taxa (Annelida and Isopoda) in abyssal polymetallic nodule fields: implications for conservation and management. Marine Biodiversity, [online],. Available from: https://doi.org/10.1007/s12526-019-00997-1. [Accessed 2019-10-28].
KX226494	Macrostylidae	Macrostylis	Macrostylis sp. MA13-Iso476	MA13-Iso476	MANGAN 2013	EBS90	12.0161	-117.577	4340	Pacific Ocean: CCZ	central East Pacific Abyssal Plain; Clarion-Clipperton Fracture Zone	BGR exploration area: Prospective Area 1 (PA1): Preservation Reference (PRZ) north	Janssen, A., Stuckas, H., Vink, A. & Arbizu, P. M. (2019) Biogeography and population structure of predominant macrofaunal taxa (Annelida and Isopoda) in abyssal polymetallic nodule fields: implications for conservation and management. Marine Biodiversity, [online],. Available from: https://doi.org/10.1007/s12526-019-00997-1. [Accessed 2019-10-28].
KX226495	Macrostylidae	Macrostylis	Macrostylis sp. MA13-Iso478	MA13-Iso478	MANGAN 2013	EBS90	12.0161	-117.577	4340	Pacific Ocean: CCZ	central East Pacific Abyssal Plain; Clarion-Clipperton Fracture Zone	BGR exploration area: Prospective Area 1 (PA1): Preservation Reference (PRZ) north	Janssen, A., Stuckas, H., Vink, A. & Arbizu, P. M. (2019) Biogeography and population structure of predominant macrofaunal taxa (Annelida and Isopoda) in abyssal polymetallic nodule fields: implications for conservation and management. Marine Biodiversity, [online],. Available from: https://doi.org/10.1007/s12526-019-00997-1. [Accessed 2019-10-28].
KX226496	Macrostylidae	Macrostylis	Macrostylis sp. MA13-Iso487	MA13-Iso487	MANGAN 2013	EBS90	12.0161	-117.577	4340	Pacific Ocean: CCZ	central East Pacific Abyssal Plain; Clarion-Clipperton Fracture Zone	BGR exploration area: Prospective Area 1 (PA1): Preservation Reference (PRZ) north	Janssen, A., Stuckas, H., Vink, A. & Arbizu, P. M. (2019) Biogeography and population structure of predominant macrofaunal taxa (Annelida and Isopoda) in abyssal polymetallic nodule fields: implications for conservation and management. Marine Biodiversity, [online],. Available from: https://doi.org/10.1007/s12526-019-00997-1. [Accessed 2019-10-28].
KX226497	Macrostylidae	Macrostylis	Macrostylis sp. MA13-Iso488	MA13-Iso488	MANGAN 2013	EBS90	12.0161	-117.577	4340	Pacific Ocean: CCZ	central East Pacific Abyssal Plain; Clarion-Clipperton Fracture Zone	BGR exploration area: Prospective Area 1 (PA1): Preservation Reference (PRZ) north	Janssen, A., Stuckas, H., Vink, A. & Arbizu, P. M. (2019) Biogeography and population structure of predominant macrofaunal taxa (Annelida and Isopoda) in abyssal polymetallic nodule fields: implications for conservation and management. Marine Biodiversity, [online],. Available from: https://doi.org/10.1007/s12526-019-00997-1. [Accessed 2019-10-28].
KX226498	Macrostylidae	Macrostylis	Macrostylis sp. MA13-Iso490	MA13-Iso490	MANGAN 2013	EBS90	12.0161	-117.577	4340	Pacific Ocean: CCZ	central East Pacific Abyssal Plain; Clarion-Clipperton Fracture Zone	BGR exploration area: Prospective Area 1 (PA1): Preservation Reference (PRZ) north	Janssen, A., Stuckas, H., Vink, A. & Arbizu, P. M. (2019) Biogeography and population structure of predominant macrofaunal taxa (Annelida and Isopoda) in abyssal polymetallic nodule fields: implications for conservation and management. Marine Biodiversity, [online],. Available from: https://doi.org/10.1007/s12526-019-00997-1. [Accessed 2019-10-28].
KX226499	Macrostylidae	Macrostylis	Macrostylis sp. MA13-Iso493	MA13-Iso493	MANGAN 2013	EBS90	12.0161	-117.577	4340	Pacific Ocean: CCZ	central East Pacific Abyssal Plain; Clarion-Clipperton Fracture Zone	BGR exploration area: Prospective Area 1 (PA1): Preservation Reference (PRZ) north	Janssen, A., Stuckas, H., Vink, A. & Arbizu, P. M. (2019) Biogeography and population structure of predominant macrofaunal taxa (Annelida and Isopoda) in abyssal polymetallic nodule fields: implications for conservation and management. Marine Biodiversity, [online],. Available from: https://doi.org/10.1007/s12526-019-00997-1. [Accessed 2019-10-28].
KX226500	Macrostylidae	Macrostylis	Macrostylis sp. MA13-Iso494	MA13-Iso494	MANGAN 2013	EBS90	12.0161	-117.577	4340	Pacific Ocean: CCZ	central East Pacific Abyssal Plain; Clarion-Clipperton Fracture Zone	BGR exploration area: Prospective Area 1 (PA1): Preservation Reference (PRZ) north	Janssen, A., Stuckas, H., Vink, A. & Arbizu, P. M. (2019) Biogeography and population structure of predominant macrofaunal taxa (Annelida and Isopoda) in abyssal polymetallic nodule fields: implications for conservation and management. Marine Biodiversity, [online],. Available from: https://doi.org/10.1007/s12526-019-00997-1. [Accessed 2019-10-28].
KX226501	Macrostylidae	Macrostylis	Macrostylis sp. MA13-Iso499	MA13-Iso499	MANGAN 2013	EBS90	12.0161	-117.577	4340	Pacific Ocean: CCZ	central East Pacific Abyssal Plain; Clarion-Clipperton Fracture Zone	BGR exploration area: Prospective Area 1 (PA1): Preservation Reference (PRZ) north	Janssen, A., Stuckas, H., Vink, A. & Arbizu, P. M. (2019) Biogeography and population structure of predominant macrofaunal taxa (Annelida and Isopoda) in abyssal polymetallic nodule fields: implications for conservation and management. Marine Biodiversity, [online],. Available from: https://doi.org/10.1007/s12526-019-00997-1. [Accessed 2019-10-28].
KX226502	Macrostylidae	Macrostylis	Macrostylis sp. MA13-Iso500	MA13-Iso500	MANGAN 2013	EBS90	12.0161	-117.577	4340	Pacific Ocean: CCZ	central East Pacific Abyssal Plain; Clarion-Clipperton Fracture Zone	BGR exploration area: Prospective Area 1 (PA1): Preservation Reference (PRZ) north	Janssen, A., Stuckas, H., Vink, A. & Arbizu, P. M. (2019) Biogeography and population structure of predominant macrofaunal taxa (Annelida and Isopoda) in abyssal polymetallic nodule fields: implications for conservation and management. Marine Biodiversity, [online],. Available from: https://doi.org/10.1007/s12526-019-00997-1. [Accessed 2019-10-28].
KX226503	Macrostylidae	Macrostylis	Macrostylis sp. MA13-Iso502	MA13-Iso502	MANGAN 2013	EBS90	12.0161	-117.577	4340	Pacific Ocean: CCZ	central East Pacific Abyssal Plain; Clarion-Clipperton Fracture Zone	BGR exploration area: Prospective Area 1 (PA1): Preservation Reference (PRZ) north	Janssen, A., Stuckas, H., Vink, A. & Arbizu, P. M. (2019) Biogeography and population structure of predominant macrofaunal taxa (Annelida and Isopoda) in abyssal polymetallic nodule fields: implications for conservation and management. Marine Biodiversity, [online],. Available from: https://doi.org/10.1007/s12526-019-00997-1. [Accessed 2019-10-28].
KX226504	Macrostylidae	Macrostylis	Macrostylis sp. MA13-Iso507	MA13-Iso507	MANGAN 2013	EBS90	12.0161	-117.577	4340	Pacific Ocean: CCZ	central East Pacific Abyssal Plain; Clarion-Clipperton Fracture Zone	BGR exploration area: Prospective Area 1 (PA1): Preservation Reference (PRZ) north	Janssen, A., Stuckas, H., Vink, A. & Arbizu, P. M. (2019) Biogeography and population structure of predominant macrofaunal taxa (Annelida and Isopoda) in abyssal polymetallic nodule fields: implications for conservation and management. Marine Biodiversity, [online],. Available from: https://doi.org/10.1007/s12526-019-00997-1. [Accessed 2019-10-28].
KX226505	Macrostylidae	Macrostylis	Macrostylis sp. MA13-Iso510	MA13-Iso510	MANGAN 2013	EBS90	12.0161	-117.577	4340	Pacific Ocean: CCZ	central East Pacific Abyssal Plain; Clarion-Clipperton Fracture Zone	BGR exploration area: Prospective Area 1 (PA1): Preservation Reference (PRZ) north	Janssen, A., Stuckas, H., Vink, A. & Arbizu, P. M. (2019) Biogeography and population structure of predominant macrofaunal taxa (Annelida and Isopoda) in abyssal polymetallic nodule fields: implications for conservation and management. Marine Biodiversity, [online],. Available from: https://doi.org/10.1007/s12526-019-00997-1. [Accessed 2019-10-28].
KX226506	Macrostylidae	Macrostylis	Macrostylis sp. MA13-Iso512	MA13-Iso512	MANGAN 2013	EBS90	12.0161	-117.577	4340	Pacific Ocean: CCZ	central East Pacific Abyssal Plain; Clarion-Clipperton Fracture Zone	BGR exploration area: Prospective Area 1 (PA1): Preservation Reference (PRZ) north	Janssen, A., Stuckas, H., Vink, A. & Arbizu, P. M. (2019) Biogeography and population structure of predominant macrofaunal taxa (Annelida and Isopoda) in abyssal polymetallic nodule fields: implications for conservation and management. Marine Biodiversity, [online],. Available from: https://doi.org/10.1007/s12526-019-00997-1. [Accessed 2019-10-28].
KX226507	Macrostylidae	Macrostylis	Macrostylis sp. MA13-Iso513	MA13-Iso513	MANGAN 2013	EBS90	12.0161	-117.577	4340	Pacific Ocean: CCZ	central East Pacific Abyssal Plain; Clarion-Clipperton Fracture Zone	BGR exploration area: Prospective Area 1 (PA1): Preservation Reference (PRZ) north	Janssen, A., Stuckas, H., Vink, A. & Arbizu, P. M. (2019) Biogeography and population structure of predominant macrofaunal taxa (Annelida and Isopoda) in abyssal polymetallic nodule fields: implications for conservation and management. Marine Biodiversity, [online],. Available from: https://doi.org/10.1007/s12526-019-00997-1. [Accessed 2019-10-28].
KX226640	Macrostylidae	Macrostylis	Macrostylis metallicola	MA13-Iso517	MANGAN 2013	EBS90	12.0161	-117.577	4340	Pacific Ocean: CCZ	central East Pacific Abyssal Plain; Clarion-Clipperton Fracture Zone	BGR exploration area: Prospective Area 1 (PA1): Preservation Reference (PRZ) north	Janssen, A., Stuckas, H., Vink, A. & Arbizu, P. M. (2019) Biogeography and population structure of predominant macrofaunal taxa (Annelida and Isopoda) in abyssal polymetallic nodule fields: implications for conservation and management. Marine Biodiversity, [online],. Available from: https://doi.org/10.1007/s12526-019-00997-1. [Accessed 2019-10-28].
KX226508	Macrostylidae	Macrostylis	Macrostylis sp. MA13-Iso518	MA13-Iso518	MANGAN 2013	EBS90	12.0161	-117.577	4340	Pacific Ocean: CCZ	central East Pacific Abyssal Plain; Clarion-Clipperton Fracture Zone	BGR exploration area: Prospective Area 1 (PA1): Preservation Reference (PRZ) north	Janssen, A., Stuckas, H., Vink, A. & Arbizu, P. M. (2019) Biogeography and population structure of predominant macrofaunal taxa (Annelida and Isopoda) in abyssal polymetallic nodule fields: implications for conservation and management. Marine Biodiversity, [online],. Available from: https://doi.org/10.1007/s12526-019-00997-1. [Accessed 2019-10-28].
KX226509	Macrostylidae	Macrostylis	Macrostylis sp. MA13-Iso520	MA13-Iso520	MANGAN 2013	EBS90	12.0161	-117.577	4340	Pacific Ocean: CCZ	central East Pacific Abyssal Plain; Clarion-Clipperton Fracture Zone	BGR exploration area: Prospective Area 1 (PA1): Preservation Reference (PRZ) north	Janssen, A., Stuckas, H., Vink, A. & Arbizu, P. M. (2019) Biogeography and population structure of predominant macrofaunal taxa (Annelida and Isopoda) in abyssal polymetallic nodule fields: implications for conservation and management. Marine Biodiversity, [online],. Available from: https://doi.org/10.1007/s12526-019-00997-1. [Accessed 2019-10-28].
KX226510	Macrostylidae	Macrostylis	Macrostylis sp. MA13-Iso523	MA13-Iso523	MANGAN 2013	EBS90	12.0161	-117.577	4340	Pacific Ocean: CCZ	central East Pacific Abyssal Plain; Clarion-Clipperton Fracture Zone	BGR exploration area: Prospective Area 1 (PA1): Preservation Reference (PRZ) north	Janssen, A., Stuckas, H., Vink, A. & Arbizu, P. M. (2019) Biogeography and population structure of predominant macrofaunal taxa (Annelida and Isopoda) in abyssal polymetallic nodule fields: implications for conservation and management. Marine Biodiversity, [online],. Available from: https://doi.org/10.1007/s12526-019-00997-1. [Accessed 2019-10-28].
KX226511	Macrostylidae	Macrostylis	Macrostylis sp. MA13-Iso524	MA13-Iso524	MANGAN 2013	EBS90	12.0161	-117.577	4340	Pacific Ocean: CCZ	central East Pacific Abyssal Plain; Clarion-Clipperton Fracture Zone	BGR exploration area: Prospective Area 1 (PA1): Preservation Reference (PRZ) north	Janssen, A., Stuckas, H., Vink, A. & Arbizu, P. M. (2019) Biogeography and population structure of predominant macrofaunal taxa (Annelida and Isopoda) in abyssal polymetallic nodule fields: implications for conservation and management. Marine Biodiversity, [online],. Available from: https://doi.org/10.1007/s12526-019-00997-1. [Accessed 2019-10-28].
KX226512	Macrostylidae	Macrostylis	Macrostylis sp. MA13-Iso527	MA13-Iso527	MANGAN 2013	EBS90	12.0161	-117.577	4340	Pacific Ocean: CCZ	central East Pacific Abyssal Plain; Clarion-Clipperton Fracture Zone	BGR exploration area: Prospective Area 1 (PA1): Preservation Reference (PRZ) north	Janssen, A., Stuckas, H., Vink, A. & Arbizu, P. M. (2019) Biogeography and population structure of predominant macrofaunal taxa (Annelida and Isopoda) in abyssal polymetallic nodule fields: implications for conservation and management. Marine Biodiversity, [online],. Available from: https://doi.org/10.1007/s12526-019-00997-1. [Accessed 2019-10-28].
KX226513	Macrostylidae	Macrostylis	Macrostylis sp. MA13-Iso528	MA13-Iso528	MANGAN 2013	EBS90	12.0161	-117.577	4340	Pacific Ocean: CCZ	central East Pacific Abyssal Plain; Clarion-Clipperton Fracture Zone	BGR exploration area: Prospective Area 1 (PA1): Preservation Reference (PRZ) north	Janssen, A., Stuckas, H., Vink, A. & Arbizu, P. M. (2019) Biogeography and population structure of predominant macrofaunal taxa (Annelida and Isopoda) in abyssal polymetallic nodule fields: implications for conservation and management. Marine Biodiversity, [online],. Available from: https://doi.org/10.1007/s12526-019-00997-1. [Accessed 2019-10-28].
KX226514	Macrostylidae	Macrostylis	Macrostylis sp. MA13-Iso529	MA13-Iso529	MANGAN 2013	EBS90	12.0161	-117.577	4340	Pacific Ocean: CCZ	central East Pacific Abyssal Plain; Clarion-Clipperton Fracture Zone	BGR exploration area: Prospective Area 1 (PA1): Preservation Reference (PRZ) north	Janssen, A., Stuckas, H., Vink, A. & Arbizu, P. M. (2019) Biogeography and population structure of predominant macrofaunal taxa (Annelida and Isopoda) in abyssal polymetallic nodule fields: implications for conservation and management. Marine Biodiversity, [online],. Available from: https://doi.org/10.1007/s12526-019-00997-1. [Accessed 2019-10-28].
KX226532	Macrostylidae	Macrostylis	Macrostylis sp. MA13-Iso531	MA13-Iso531	MANGAN 2013	EBS90	12.0161	-117.577	4340	Pacific Ocean: CCZ	central East Pacific Abyssal Plain; Clarion-Clipperton Fracture Zone	BGR exploration area: Prospective Area 1 (PA1): Preservation Reference (PRZ) north	Janssen, A., Stuckas, H., Vink, A. & Arbizu, P. M. (2019) Biogeography and population structure of predominant macrofaunal taxa (Annelida and Isopoda) in abyssal polymetallic nodule fields: implications for conservation and management. Marine Biodiversity, [online],. Available from: https://doi.org/10.1007/s12526-019-00997-1. [Accessed 2019-10-28].
KX226641	Macrostylidae	Macrostylis	Macrostylis metallicola	MA13-Iso534	MANGAN 2013	EBS90	12.0161	-117.577	4340	Pacific Ocean: CCZ	central East Pacific Abyssal Plain; Clarion-Clipperton Fracture Zone	BGR exploration area: Prospective Area 1 (PA1): Preservation Reference (PRZ) north	Janssen, A., Stuckas, H., Vink, A. & Arbizu, P. M. (2019) Biogeography and population structure of predominant macrofaunal taxa (Annelida and Isopoda) in abyssal polymetallic nodule fields: implications for conservation and management. Marine Biodiversity, [online],. Available from: https://doi.org/10.1007/s12526-019-00997-1. [Accessed 2019-10-28].
KX226515	Macrostylidae	Macrostylis	Macrostylis sp. MA13-Iso536	MA13-Iso536	MANGAN 2013	EBS90	12.0161	-117.577	4340	Pacific Ocean: CCZ	central East Pacific Abyssal Plain; Clarion-Clipperton Fracture Zone	BGR exploration area: Prospective Area 1 (PA1): Preservation Reference (PRZ) north	Janssen, A., Stuckas, H., Vink, A. & Arbizu, P. M. (2019) Biogeography and population structure of predominant macrofaunal taxa (Annelida and Isopoda) in abyssal polymetallic nodule fields: implications for conservation and management. Marine Biodiversity, [online],. Available from: https://doi.org/10.1007/s12526-019-00997-1. [Accessed 2019-10-28].
KX226516	Macrostylidae	Macrostylis	Macrostylis sp. MA13-Iso538	MA13-Iso538	MANGAN 2013	EBS90	12.0161	-117.577	4340	Pacific Ocean: CCZ	central East Pacific Abyssal Plain; Clarion-Clipperton Fracture Zone	BGR exploration area: Prospective Area 1 (PA1): Preservation Reference (PRZ) north	Janssen, A., Stuckas, H., Vink, A. & Arbizu, P. M. (2019) Biogeography and population structure of predominant macrofaunal taxa (Annelida and Isopoda) in abyssal polymetallic nodule fields: implications for conservation and management. Marine Biodiversity, [online],. Available from: https://doi.org/10.1007/s12526-019-00997-1. [Accessed 2019-10-28].
KX226627	Macrostylidae	Macrostylis	Macrostylis metallicola	MA13-Iso542	MANGAN 2013	EBS90	12.0161	-117.577	4340	Pacific Ocean: CCZ	central East Pacific Abyssal Plain; Clarion-Clipperton Fracture Zone	BGR exploration area: Prospective Area 1 (PA1): Preservation Reference (PRZ) north	Janssen, A., Stuckas, H., Vink, A. & Arbizu, P. M. (2019) Biogeography and population structure of predominant macrofaunal taxa (Annelida and Isopoda) in abyssal polymetallic nodule fields: implications for conservation and management. Marine Biodiversity, [online],. Available from: https://doi.org/10.1007/s12526-019-00997-1. [Accessed 2019-10-28].
KX226517	Macrostylidae	Macrostylis	Macrostylis sp. MA13-Iso549	MA13-Iso549	MANGAN 2013	EBS90	12.0161	-117.577	4340	Pacific Ocean: CCZ	central East Pacific Abyssal Plain; Clarion-Clipperton Fracture Zone	BGR exploration area: Prospective Area 1 (PA1): Preservation Reference (PRZ) north	Janssen, A., Stuckas, H., Vink, A. & Arbizu, P. M. (2019) Biogeography and population structure of predominant macrofaunal taxa (Annelida and Isopoda) in abyssal polymetallic nodule fields: implications for conservation and management. Marine Biodiversity, [online],. Available from: https://doi.org/10.1007/s12526-019-00997-1. [Accessed 2019-10-28].
KX226518	Macrostylidae	Macrostylis	Macrostylis sp. MA13-Iso556	MA13-Iso556	MANGAN 2013	EBS90	12.0161	-117.577	4340	Pacific Ocean: CCZ	central East Pacific Abyssal Plain; Clarion-Clipperton Fracture Zone	BGR exploration area: Prospective Area 1 (PA1): Preservation Reference (PRZ) north	Janssen, A., Stuckas, H., Vink, A. & Arbizu, P. M. (2019) Biogeography and population structure of predominant macrofaunal taxa (Annelida and Isopoda) in abyssal polymetallic nodule fields: implications for conservation and management. Marine Biodiversity, [online],. Available from: https://doi.org/10.1007/s12526-019-00997-1. [Accessed 2019-10-28].
KX226519	Macrostylidae	Macrostylis	Macrostylis sp. MA13-Iso557	MA13-Iso557	MANGAN 2013	EBS90	12.0161	-117.577	4340	Pacific Ocean: CCZ	central East Pacific Abyssal Plain; Clarion-Clipperton Fracture Zone	BGR exploration area: Prospective Area 1 (PA1): Preservation Reference (PRZ) north	Janssen, A., Stuckas, H., Vink, A. & Arbizu, P. M. (2019) Biogeography and population structure of predominant macrofaunal taxa (Annelida and Isopoda) in abyssal polymetallic nodule fields: implications for conservation and management. Marine Biodiversity, [online],. Available from: https://doi.org/10.1007/s12526-019-00997-1. [Accessed 2019-10-28].
KX226642	Macrostylidae	Macrostylis	Macrostylis metallicola	MA13-Iso562	MANGAN 2013	EBS90	12.0161	-117.577	4340	Pacific Ocean: CCZ	central East Pacific Abyssal Plain; Clarion-Clipperton Fracture Zone	BGR exploration area: Prospective Area 1 (PA1): Preservation Reference (PRZ) north	Janssen, A., Stuckas, H., Vink, A. & Arbizu, P. M. (2019) Biogeography and population structure of predominant macrofaunal taxa (Annelida and Isopoda) in abyssal polymetallic nodule fields: implications for conservation and management. Marine Biodiversity, [online],. Available from: https://doi.org/10.1007/s12526-019-00997-1. [Accessed 2019-10-28].
KX226533	Macrostylidae	Macrostylis	Macrostylis sp. MA13-Iso575	MA13-Iso575	MANGAN 2013	EBS90	12.0161	-117.577	4340	Pacific Ocean: CCZ	central East Pacific Abyssal Plain; Clarion-Clipperton Fracture Zone	BGR exploration area: Prospective Area 1 (PA1): Preservation Reference (PRZ) north	Janssen, A., Stuckas, H., Vink, A. & Arbizu, P. M. (2019) Biogeography and population structure of predominant macrofaunal taxa (Annelida and Isopoda) in abyssal polymetallic nodule fields: implications for conservation and management. Marine Biodiversity, [online],. Available from: https://doi.org/10.1007/s12526-019-00997-1. [Accessed 2019-10-28].
KX226520	Macrostylidae	Macrostylis	Macrostylis sp. MA13-Iso578	MA13-Iso578	MANGAN 2013	EBS90	12.0161	-117.577	4340	Pacific Ocean: CCZ	central East Pacific Abyssal Plain; Clarion-Clipperton Fracture Zone	BGR exploration area: Prospective Area 1 (PA1): Preservation Reference (PRZ) north	Janssen, A., Stuckas, H., Vink, A. & Arbizu, P. M. (2019) Biogeography and population structure of predominant macrofaunal taxa (Annelida and Isopoda) in abyssal polymetallic nodule fields: implications for conservation and management. Marine Biodiversity, [online],. Available from: https://doi.org/10.1007/s12526-019-00997-1. [Accessed 2019-10-28].
KX226628	Macrostylidae	Macrostylis	Macrostylis metallicola	MA13-Iso586	MANGAN 2013	EBS90	12.0161	-117.577	4340	Pacific Ocean: CCZ	central East Pacific Abyssal Plain; Clarion-Clipperton Fracture Zone	BGR exploration area: Prospective Area 1 (PA1): Preservation Reference (PRZ) north	Janssen, A., Stuckas, H., Vink, A. & Arbizu, P. M. (2019) Biogeography and population structure of predominant macrofaunal taxa (Annelida and Isopoda) in abyssal polymetallic nodule fields: implications for conservation and management. Marine Biodiversity, [online],. Available from: https://doi.org/10.1007/s12526-019-00997-1. [Accessed 2019-10-28].
KX226521	Macrostylidae	Macrostylis	Macrostylis sp. MA13-Iso588	MA13-Iso588	MANGAN 2013	EBS90	12.0161	-117.577	4340	Pacific Ocean: CCZ	central East Pacific Abyssal Plain; Clarion-Clipperton Fracture Zone	BGR exploration area: Prospective Area 1 (PA1): Preservation Reference (PRZ) north	Janssen, A., Stuckas, H., Vink, A. & Arbizu, P. M. (2019) Biogeography and population structure of predominant macrofaunal taxa (Annelida and Isopoda) in abyssal polymetallic nodule fields: implications for conservation and management. Marine Biodiversity, [online],. Available from: https://doi.org/10.1007/s12526-019-00997-1. [Accessed 2019-10-28].
KX226522	Macrostylidae	Macrostylis	Macrostylis sp. MA13-Iso590	MA13-Iso590	MANGAN 2013	EBS90	12.0161	-117.577	4340	Pacific Ocean: CCZ	central East Pacific Abyssal Plain; Clarion-Clipperton Fracture Zone	BGR exploration area: Prospective Area 1 (PA1): Preservation Reference (PRZ) north	Janssen, A., Stuckas, H., Vink, A. & Arbizu, P. M. (2019) Biogeography and population structure of predominant macrofaunal taxa (Annelida and Isopoda) in abyssal polymetallic nodule fields: implications for conservation and management. Marine Biodiversity, [online],. Available from: https://doi.org/10.1007/s12526-019-00997-1. [Accessed 2019-10-28].
KX226523	Macrostylidae	Macrostylis	Macrostylis sp. MA13-Iso595	MA13-Iso595	MANGAN 2013	EBS90	12.0161	-117.577	4340	Pacific Ocean: CCZ	central East Pacific Abyssal Plain; Clarion-Clipperton Fracture Zone	BGR exploration area: Prospective Area 1 (PA1): Preservation Reference (PRZ) north	Janssen, A., Stuckas, H., Vink, A. & Arbizu, P. M. (2019) Biogeography and population structure of predominant macrofaunal taxa (Annelida and Isopoda) in abyssal polymetallic nodule fields: implications for conservation and management. Marine Biodiversity, [online],. Available from: https://doi.org/10.1007/s12526-019-00997-1. [Accessed 2019-10-28].
KX226524	Macrostylidae	Macrostylis	Macrostylis sp. MA13-Iso599	MA13-Iso599	MANGAN 2013	EBS90	12.0161	-117.577	4340	Pacific Ocean: CCZ	central East Pacific Abyssal Plain; Clarion-Clipperton Fracture Zone	BGR exploration area: Prospective Area 1 (PA1): Preservation Reference (PRZ) north	Janssen, A., Stuckas, H., Vink, A. & Arbizu, P. M. (2019) Biogeography and population structure of predominant macrofaunal taxa (Annelida and Isopoda) in abyssal polymetallic nodule fields: implications for conservation and management. Marine Biodiversity, [online],. Available from: https://doi.org/10.1007/s12526-019-00997-1. [Accessed 2019-10-28].
KX226525	Macrostylidae	Macrostylis	Macrostylis sp. MA13-Iso636	MA13-Iso636	MANGAN 2013	EBS90	12.0161	-117.577	4340	Pacific Ocean: CCZ	central East Pacific Abyssal Plain; Clarion-Clipperton Fracture Zone	BGR exploration area: Prospective Area 1 (PA1): Preservation Reference (PRZ) north	Janssen, A., Stuckas, H., Vink, A. & Arbizu, P. M. (2019) Biogeography and population structure of predominant macrofaunal taxa (Annelida and Isopoda) in abyssal polymetallic nodule fields: implications for conservation and management. Marine Biodiversity, [online],. Available from: https://doi.org/10.1007/s12526-019-00997-1. [Accessed 2019-10-28].
KX226526	Macrostylidae	Macrostylis	Macrostylis sp. MA13-Iso637	MA13-Iso637	MANGAN 2013	EBS90	12.0161	-117.577	4340	Pacific Ocean: CCZ	central East Pacific Abyssal Plain; Clarion-Clipperton Fracture Zone	BGR exploration area: Prospective Area 1 (PA1): Preservation Reference (PRZ) north	Janssen, A., Stuckas, H., Vink, A. & Arbizu, P. M. (2019) Biogeography and population structure of predominant macrofaunal taxa (Annelida and Isopoda) in abyssal polymetallic nodule fields: implications for conservation and management. Marine Biodiversity, [online],. Available from: https://doi.org/10.1007/s12526-019-00997-1. [Accessed 2019-10-28].
KX226527	Macrostylidae	Macrostylis	Macrostylis sp. MA13-Iso639	MA13-Iso639	MANGAN 2013	EBS90	12.0161	-117.577	4340	Pacific Ocean: CCZ	central East Pacific Abyssal Plain; Clarion-Clipperton Fracture Zone	BGR exploration area: Prospective Area 1 (PA1): Preservation Reference (PRZ) north	Janssen, A., Stuckas, H., Vink, A. & Arbizu, P. M. (2019) Biogeography and population structure of predominant macrofaunal taxa (Annelida and Isopoda) in abyssal polymetallic nodule fields: implications for conservation and management. Marine Biodiversity, [online],. Available from: https://doi.org/10.1007/s12526-019-00997-1. [Accessed 2019-10-28].
KX226528	Macrostylidae	Macrostylis	Macrostylis sp. MA13-Iso655	MA13-Iso655	MANGAN 2013	EBS90	12.0161	-117.577	4340	Pacific Ocean: CCZ	central East Pacific Abyssal Plain; Clarion-Clipperton Fracture Zone	BGR exploration area: Prospective Area 1 (PA1): Preservation Reference (PRZ) north	Janssen, A., Stuckas, H., Vink, A. & Arbizu, P. M. (2019) Biogeography and population structure of predominant macrofaunal taxa (Annelida and Isopoda) in abyssal polymetallic nodule fields: implications for conservation and management. Marine Biodiversity, [online],. Available from: https://doi.org/10.1007/s12526-019-00997-1. [Accessed 2019-10-28].
KX226630	Macrostylidae	Macrostylis	Macrostylis metallicola	MA14-Iso1	MANGAN 2014	EBS38	12.025	-117.643	4363	Pacific Ocean: CCZ	central East Pacific Abyssal Plain; Clarion-Clipperton Fracture Zone	BGR exploration area: Preservation Reference (PRZ)	Janssen, A., Stuckas, H., Vink, A., Arbizu, P.M., 2019. Biogeography and population structure of predominant macrofaunal taxa (Annelida and Isopoda) in abyssal polymetallic nodule fields: implications for conservation and management. Mar Biodiv. https://doi.org/10.1007/s12526-019-00997-1
KX226647	Macrostylidae	Macrostylis	Macrostylis metallicola	MA14-Iso2	MANGAN 2014	EBS38	12.025	-117.643	4363	Pacific Ocean: CCZ	central East Pacific Abyssal Plain; Clarion-Clipperton Fracture Zone	BGR exploration area: Preservation Reference (PRZ)	Janssen, A., Stuckas, H., Vink, A., Arbizu, P.M., 2019. Biogeography and population structure of predominant macrofaunal taxa (Annelida and Isopoda) in abyssal polymetallic nodule fields: implications for conservation and management. Mar Biodiv. https://doi.org/10.1007/s12526-019-00997-1
KX226648	Macrostylidae	Macrostylis	Macrostylis metallicola	MA14-Iso4	MANGAN 2014	EBS38	12.025	-117.643	4363	Pacific Ocean: CCZ	central East Pacific Abyssal Plain; Clarion-Clipperton Fracture Zone	BGR exploration area: Preservation Reference (PRZ)	Janssen, A., Stuckas, H., Vink, A., Arbizu, P.M., 2019. Biogeography and population structure of predominant macrofaunal taxa (Annelida and Isopoda) in abyssal polymetallic nodule fields: implications for conservation and management. Mar Biodiv. https://doi.org/10.1007/s12526-019-00997-1
KX226649	Macrostylidae	Macrostylis	Macrostylis metallicola	MA14-Iso7	MANGAN 2014	EBS38	12.025	-117.643	4363	Pacific Ocean: CCZ	central East Pacific Abyssal Plain; Clarion-Clipperton Fracture Zone	BGR exploration area: Preservation Reference (PRZ)	Janssen, A., Stuckas, H., Vink, A., Arbizu, P.M., 2019. Biogeography and population structure of predominant macrofaunal taxa (Annelida and Isopoda) in abyssal polymetallic nodule fields: implications for conservation and management. Mar Biodiv. https://doi.org/10.1007/s12526-019-00997-1
KX226650	Macrostylidae	Macrostylis	Macrostylis metallicola	MA14-Iso8	MANGAN 2014	EBS38	12.025	-117.643	4363	Pacific Ocean: CCZ	central East Pacific Abyssal Plain; Clarion-Clipperton Fracture Zone	BGR exploration area: Preservation Reference (PRZ)	Janssen, A., Stuckas, H., Vink, A., Arbizu, P.M., 2019. Biogeography and population structure of predominant macrofaunal taxa (Annelida and Isopoda) in abyssal polymetallic nodule fields: implications for conservation and management. Mar Biodiv. https://doi.org/10.1007/s12526-019-00997-1
KX226602	Macrostylidae	Macrostylis	Macrostylis metallicola	MA14-Iso9	MANGAN 2014	EBS38	12.025	-117.643	4363	Pacific Ocean: CCZ	central East Pacific Abyssal Plain; Clarion-Clipperton Fracture Zone	BGR exploration area: Preservation Reference (PRZ)	Janssen, A., Stuckas, H., Vink, A., Arbizu, P.M., 2019. Biogeography and population structure of predominant macrofaunal taxa (Annelida and Isopoda) in abyssal polymetallic nodule fields: implications for conservation and management. Mar Biodiv. https://doi.org/10.1007/s12526-019-00997-1
KX226661	Macrostylidae	Macrostylis	Macrostylis metallicola	MA14-Iso10	MANGAN 2014	EBS38	12.025	-117.643	4363	Pacific Ocean: CCZ	central East Pacific Abyssal Plain; Clarion-Clipperton Fracture Zone	BGR exploration area: Preservation Reference (PRZ)	Janssen, A., Stuckas, H., Vink, A., Arbizu, P.M., 2019. Biogeography and population structure of predominant macrofaunal taxa (Annelida and Isopoda) in abyssal polymetallic nodule fields: implications for conservation and management. Mar Biodiv. https://doi.org/10.1007/s12526-019-00997-1
KX226615	Macrostylidae	Macrostylis	Macrostylis metallicola	MA14-Iso13	MANGAN 2014	EBS38	12.025	-117.643	4363	Pacific Ocean: CCZ	central East Pacific Abyssal Plain; Clarion-Clipperton Fracture Zone	BGR exploration area: Preservation Reference (PRZ)	Janssen, A., Stuckas, H., Vink, A., Arbizu, P.M., 2019. Biogeography and population structure of predominant macrofaunal taxa (Annelida and Isopoda) in abyssal polymetallic nodule fields: implications for conservation and management. Mar Biodiv. https://doi.org/10.1007/s12526-019-00997-1
KX226651	Macrostylidae	Macrostylis	Macrostylis metallicola	MA14-Iso16	MANGAN 2014	EBS38	12.025	-117.643	4363	Pacific Ocean: CCZ	central East Pacific Abyssal Plain; Clarion-Clipperton Fracture Zone	BGR exploration area: Preservation Reference (PRZ)	Janssen, A., Stuckas, H., Vink, A., Arbizu, P.M., 2019. Biogeography and population structure of predominant macrofaunal taxa (Annelida and Isopoda) in abyssal polymetallic nodule fields: implications for conservation and management. Mar Biodiv. https://doi.org/10.1007/s12526-019-00997-1
KX226652	Macrostylidae	Macrostylis	Macrostylis metallicola	MA14-Iso17	MANGAN 2014	EBS38	12.025	-117.643	4363	Pacific Ocean: CCZ	central East Pacific Abyssal Plain; Clarion-Clipperton Fracture Zone	BGR exploration area: Preservation Reference (PRZ)	Janssen, A., Stuckas, H., Vink, A., Arbizu, P.M., 2019. Biogeography and population structure of predominant macrofaunal taxa (Annelida and Isopoda) in abyssal polymetallic nodule fields: implications for conservation and management. Mar Biodiv. https://doi.org/10.1007/s12526-019-00997-1
KX226653	Macrostylidae	Macrostylis	Macrostylis metallicola	MA14-Iso18	MANGAN 2014	EBS38	12.025	-117.643	4363	Pacific Ocean: CCZ	central East Pacific Abyssal Plain; Clarion-Clipperton Fracture Zone	BGR exploration area: Preservation Reference (PRZ)	Janssen, A., Stuckas, H., Vink, A., Arbizu, P.M., 2019. Biogeography and population structure of predominant macrofaunal taxa (Annelida and Isopoda) in abyssal polymetallic nodule fields: implications for conservation and management. Mar Biodiv. https://doi.org/10.1007/s12526-019-00997-1
KX226654	Macrostylidae	Macrostylis	Macrostylis metallicola	MA14-Iso20	MANGAN 2014	EBS38	12.025	-117.643	4363	Pacific Ocean: CCZ	central East Pacific Abyssal Plain; Clarion-Clipperton Fracture Zone	BGR exploration area: Preservation Reference (PRZ)	Janssen, A., Stuckas, H., Vink, A., Arbizu, P.M., 2019. Biogeography and population structure of predominant macrofaunal taxa (Annelida and Isopoda) in abyssal polymetallic nodule fields: implications for conservation and management. Mar Biodiv. https://doi.org/10.1007/s12526-019-00997-1
KX226655	Macrostylidae	Macrostylis	Macrostylis metallicola	MA14-Iso21	MANGAN 2014	EBS38	12.025	-117.643	4363	Pacific Ocean: CCZ	central East Pacific Abyssal Plain; Clarion-Clipperton Fracture Zone	BGR exploration area: Preservation Reference (PRZ)	Janssen, A., Stuckas, H., Vink, A., Arbizu, P.M., 2019. Biogeography and population structure of predominant macrofaunal taxa (Annelida and Isopoda) in abyssal polymetallic nodule fields: implications for conservation and management. Mar Biodiv. https://doi.org/10.1007/s12526-019-00997-1
KX226656	Macrostylidae	Macrostylis	Macrostylis metallicola	MA14-Iso22	MANGAN 2014	EBS38	12.025	-117.643	4363	Pacific Ocean: CCZ	central East Pacific Abyssal Plain; Clarion-Clipperton Fracture Zone	BGR exploration area: Preservation Reference (PRZ)	Janssen, A., Stuckas, H., Vink, A., Arbizu, P.M., 2019. Biogeography and population structure of predominant macrofaunal taxa (Annelida and Isopoda) in abyssal polymetallic nodule fields: implications for conservation and management. Mar Biodiv. https://doi.org/10.1007/s12526-019-00997-1
KX226629	Macrostylidae	Macrostylis	Macrostylis metallicola	MA14-Iso23	MANGAN 2014	EBS39	11.9869	-117.726	4361	Pacific Ocean: CCZ	central East Pacific Abyssal Plain; Clarion-Clipperton Fracture Zone	BGR exploration area: Prospective Area 1 (PA1): Preservation Reference (PRZ) north	Janssen, A., Stuckas, H., Vink, A., Arbizu, P.M., 2019. Biogeography and population structure of predominant macrofaunal taxa (Annelida and Isopoda) in abyssal polymetallic nodule fields: implications for conservation and management. Mar Biodiv. https://doi.org/10.1007/s12526-019-00997-1
KX226611	Macrostylidae	Macrostylis	Macrostylis metallicola	MA14-Iso24	MANGAN 2014	EBS39	11.9869	-117.726	4361	Pacific Ocean: CCZ	central East Pacific Abyssal Plain; Clarion-Clipperton Fracture Zone	BGR exploration area: Prospective Area 1 (PA1): Preservation Reference (PRZ) north	Janssen, A., Stuckas, H., Vink, A., Arbizu, P.M., 2019. Biogeography and population structure of predominant macrofaunal taxa (Annelida and Isopoda) in abyssal polymetallic nodule fields: implications for conservation and management. Mar Biodiv. https://doi.org/10.1007/s12526-019-00997-1
KX226631	Macrostylidae	Macrostylis	Macrostylis metallicola	MA14-Iso25	MANGAN 2014	EBS39	11.9869	-117.726	4361	Pacific Ocean: CCZ	central East Pacific Abyssal Plain; Clarion-Clipperton Fracture Zone	BGR exploration area: Prospective Area 1 (PA1): Preservation Reference (PRZ) north	Janssen, A., Stuckas, H., Vink, A., Arbizu, P.M., 2019. Biogeography and population structure of predominant macrofaunal taxa (Annelida and Isopoda) in abyssal polymetallic nodule fields: implications for conservation and management. Mar Biodiv. https://doi.org/10.1007/s12526-019-00997-1
KX226632	Macrostylidae	Macrostylis	Macrostylis metallicola	MA14-Iso27	MANGAN 2014	EBS39	11.9869	-117.726	4361	Pacific Ocean: CCZ	central East Pacific Abyssal Plain; Clarion-Clipperton Fracture Zone	BGR exploration area: Prospective Area 1 (PA1): Preservation Reference (PRZ) north	Janssen, A., Stuckas, H., Vink, A., Arbizu, P.M., 2019. Biogeography and population structure of predominant macrofaunal taxa (Annelida and Isopoda) in abyssal polymetallic nodule fields: implications for conservation and management. Mar Biodiv. https://doi.org/10.1007/s12526-019-00997-1
KX226616	Macrostylidae	Macrostylis	Macrostylis metallicola	MA14-Iso28	MANGAN 2014	EBS39	11.9869	-117.726	4361	Pacific Ocean: CCZ	central East Pacific Abyssal Plain; Clarion-Clipperton Fracture Zone	BGR exploration area: Prospective Area 1 (PA1): Preservation Reference (PRZ) north	Janssen, A., Stuckas, H., Vink, A., Arbizu, P.M., 2019. Biogeography and population structure of predominant macrofaunal taxa (Annelida and Isopoda) in abyssal polymetallic nodule fields: implications for conservation and management. Mar Biodiv. https://doi.org/10.1007/s12526-019-00997-1
KX226617	Macrostylidae	Macrostylis	Macrostylis metallicola	MA14-Iso29	MANGAN 2014	EBS39	11.9869	-117.726	4361	Pacific Ocean: CCZ	central East Pacific Abyssal Plain; Clarion-Clipperton Fracture Zone	BGR exploration area: Prospective Area 1 (PA1): Preservation Reference (PRZ) north	Janssen, A., Stuckas, H., Vink, A., Arbizu, P.M., 2019. Biogeography and population structure of predominant macrofaunal taxa (Annelida and Isopoda) in abyssal polymetallic nodule fields: implications for conservation and management. Mar Biodiv. https://doi.org/10.1007/s12526-019-00997-1
KX226619	Macrostylidae	Macrostylis	Macrostylis metallicola	MA14-Iso30	MANGAN 2014	EBS39	11.9869	-117.726	4361	Pacific Ocean: CCZ	central East Pacific Abyssal Plain; Clarion-Clipperton Fracture Zone	BGR exploration area: Prospective Area 1 (PA1): Preservation Reference (PRZ) north	Janssen, A., Stuckas, H., Vink, A., Arbizu, P.M., 2019. Biogeography and population structure of predominant macrofaunal taxa (Annelida and Isopoda) in abyssal polymetallic nodule fields: implications for conservation and management. Mar Biodiv. https://doi.org/10.1007/s12526-019-00997-1
KX226657	Macrostylidae	Macrostylis	Macrostylis metallicola	MA14-Iso31	MANGAN 2014	EBS39	11.9869	-117.726	4361	Pacific Ocean: CCZ	central East Pacific Abyssal Plain; Clarion-Clipperton Fracture Zone	BGR exploration area: Prospective Area 1 (PA1): Preservation Reference (PRZ) north	Janssen, A., Stuckas, H., Vink, A., Arbizu, P.M., 2019. Biogeography and population structure of predominant macrofaunal taxa (Annelida and Isopoda) in abyssal polymetallic nodule fields: implications for conservation and management. Mar Biodiv. https://doi.org/10.1007/s12526-019-00997-1
KX226578	Macrostylidae	Macrostylis	Macrostylis sp. MA14-Iso32	MA14-Iso32	MANGAN 2014	EBS39	11.9869	-117.726	4361	Pacific Ocean: CCZ	central East Pacific Abyssal Plain; Clarion-Clipperton Fracture Zone	BGR exploration area: Prospective Area 1 (PA1): Preservation Reference (PRZ) north	Janssen, A., Stuckas, H., Vink, A., Arbizu, P.M., 2019. Biogeography and population structure of predominant macrofaunal taxa (Annelida and Isopoda) in abyssal polymetallic nodule fields: implications for conservation and management. Mar Biodiv. https://doi.org/10.1007/s12526-019-00997-1
KX226540	Macrostylidae	Macrostylis	Macrostylis sp. MA14-Iso34	MA14-Iso34	MANGAN 2014	EBS66	11.6522	-117.356	4254	Pacific Ocean: CCZ	central East Pacific Abyssal Plain; Clarion-Clipperton Fracture Zone	BGR exploration area: Prospective Area 2 (PA2)	Janssen, A., Stuckas, H., Vink, A., Arbizu, P.M., 2019. Biogeography and population structure of predominant macrofaunal taxa (Annelida and Isopoda) in abyssal polymetallic nodule fields: implications for conservation and management. Mar Biodiv. https://doi.org/10.1007/s12526-019-00997-1
KX226544	Macrostylidae	Macrostylis	Macrostylis sp. MA14-Iso35	MA14-Iso35	MANGAN 2014	EBS66	11.6522	-117.356	4254	Pacific Ocean: CCZ	central East Pacific Abyssal Plain; Clarion-Clipperton Fracture Zone	BGR exploration area: Prospective Area 2 (PA2)	Janssen, A., Stuckas, H., Vink, A., Arbizu, P.M., 2019. Biogeography and population structure of predominant macrofaunal taxa (Annelida and Isopoda) in abyssal polymetallic nodule fields: implications for conservation and management. Mar Biodiv. https://doi.org/10.1007/s12526-019-00997-1
KX226565	Macrostylidae	Macrostylis	Macrostylis sp. MA14-Iso37	MA14-Iso37	MANGAN 2014	EBS66	11.6522	-117.356	4254	Pacific Ocean: CCZ	central East Pacific Abyssal Plain; Clarion-Clipperton Fracture Zone	BGR exploration area: Prospective Area 2 (PA2)	Janssen, A., Stuckas, H., Vink, A., Arbizu, P.M., 2019. Biogeography and population structure of predominant macrofaunal taxa (Annelida and Isopoda) in abyssal polymetallic nodule fields: implications for conservation and management. Mar Biodiv. https://doi.org/10.1007/s12526-019-00997-1
KX226564	Macrostylidae	Macrostylis	Macrostylis sp. MA14-Iso38	MA14-Iso38	MANGAN 2014	EBS66	11.6522	-117.356	4254	Pacific Ocean: CCZ	central East Pacific Abyssal Plain; Clarion-Clipperton Fracture Zone	BGR exploration area: Prospective Area 2 (PA2)	Janssen, A., Stuckas, H., Vink, A., Arbizu, P.M., 2019. Biogeography and population structure of predominant macrofaunal taxa (Annelida and Isopoda) in abyssal polymetallic nodule fields: implications for conservation and management. Mar Biodiv. https://doi.org/10.1007/s12526-019-00997-1
KX226567	Macrostylidae	Macrostylis	Macrostylis sp. MA14-Iso39	MA14-Iso39	MANGAN 2014	EBS66	11.6522	-117.356	4254	Pacific Ocean: CCZ	central East Pacific Abyssal Plain; Clarion-Clipperton Fracture Zone	BGR exploration area: Prospective Area 2 (PA2)	Janssen, A., Stuckas, H., Vink, A., Arbizu, P.M., 2019. Biogeography and population structure of predominant macrofaunal taxa (Annelida and Isopoda) in abyssal polymetallic nodule fields: implications for conservation and management. Mar Biodiv. https://doi.org/10.1007/s12526-019-00997-1
KX226568	Macrostylidae	Macrostylis	Macrostylis sp. MA14-Iso40	MA14-Iso40	MANGAN 2014	EBS66	11.6522	-117.356	4254	Pacific Ocean: CCZ	central East Pacific Abyssal Plain; Clarion-Clipperton Fracture Zone	BGR exploration area: Prospective Area 2 (PA2)	Janssen, A., Stuckas, H., Vink, A., Arbizu, P.M., 2019. Biogeography and population structure of predominant macrofaunal taxa (Annelida and Isopoda) in abyssal polymetallic nodule fields: implications for conservation and management. Mar Biodiv. https://doi.org/10.1007/s12526-019-00997-1
KX226541	Macrostylidae	Macrostylis	Macrostylis sp. MA14-Iso41	MA14-Iso41	MANGAN 2014	EBS66	11.6522	-117.356	4254	Pacific Ocean: CCZ	central East Pacific Abyssal Plain; Clarion-Clipperton Fracture Zone	BGR exploration area: Prospective Area 2 (PA2)	Janssen, A., Stuckas, H., Vink, A., Arbizu, P.M., 2019. Biogeography and population structure of predominant macrofaunal taxa (Annelida and Isopoda) in abyssal polymetallic nodule fields: implications for conservation and management. Mar Biodiv. https://doi.org/10.1007/s12526-019-00997-1
KX226569	Macrostylidae	Macrostylis	Macrostylis sp. MA14-Iso42	MA14-Iso42	MANGAN 2014	EBS66	11.6522	-117.356	4254	Pacific Ocean: CCZ	central East Pacific Abyssal Plain; Clarion-Clipperton Fracture Zone	BGR exploration area: Prospective Area 2 (PA2)	Janssen, A., Stuckas, H., Vink, A., Arbizu, P.M., 2019. Biogeography and population structure of predominant macrofaunal taxa (Annelida and Isopoda) in abyssal polymetallic nodule fields: implications for conservation and management. Mar Biodiv. https://doi.org/10.1007/s12526-019-00997-1
KX226577	Macrostylidae	Macrostylis	Macrostylis sp. MA14-Iso44	MA14-Iso44	MANGAN 2014	EBS66	11.6522	-117.356	4254	Pacific Ocean: CCZ	central East Pacific Abyssal Plain; Clarion-Clipperton Fracture Zone	BGR exploration area: Prospective Area 2 (PA2)	Janssen, A., Stuckas, H., Vink, A., Arbizu, P.M., 2019. Biogeography and population structure of predominant macrofaunal taxa (Annelida and Isopoda) in abyssal polymetallic nodule fields: implications for conservation and management. Mar Biodiv. https://doi.org/10.1007/s12526-019-00997-1
KX226563	Macrostylidae	Macrostylis	Macrostylis sp. MA14-Iso45	MA14-Iso45	MANGAN 2014	EBS66	11.6522	-117.356	4254	Pacific Ocean: CCZ	central East Pacific Abyssal Plain; Clarion-Clipperton Fracture Zone	BGR exploration area: Prospective Area 2 (PA2)	Janssen, A., Stuckas, H., Vink, A., Arbizu, P.M., 2019. Biogeography and population structure of predominant macrofaunal taxa (Annelida and Isopoda) in abyssal polymetallic nodule fields: implications for conservation and management. Mar Biodiv. https://doi.org/10.1007/s12526-019-00997-1
KX226579	Macrostylidae	Macrostylis	Macrostylis sp. MA14-Iso46	MA14-Iso46	MANGAN 2014	EBS66	11.6522	-117.356	4254	Pacific Ocean: CCZ	central East Pacific Abyssal Plain; Clarion-Clipperton Fracture Zone	BGR exploration area: Prospective Area 2 (PA2)	Janssen, A., Stuckas, H., Vink, A., Arbizu, P.M., 2019. Biogeography and population structure of predominant macrofaunal taxa (Annelida and Isopoda) in abyssal polymetallic nodule fields: implications for conservation and management. Mar Biodiv. https://doi.org/10.1007/s12526-019-00997-1
KX226570	Macrostylidae	Macrostylis	Macrostylis sp. MA14-Iso47	MA14-Iso47	MANGAN 2014	EBS66	11.6522	-117.356	4254	Pacific Ocean: CCZ	central East Pacific Abyssal Plain; Clarion-Clipperton Fracture Zone	BGR exploration area: Prospective Area 2 (PA2)	Janssen, A., Stuckas, H., Vink, A., Arbizu, P.M., 2019. Biogeography and population structure of predominant macrofaunal taxa (Annelida and Isopoda) in abyssal polymetallic nodule fields: implications for conservation and management. Mar Biodiv. https://doi.org/10.1007/s12526-019-00997-1
KX226585	Macrostylidae	Macrostylis	Macrostylis sp. MA14-Iso48	MA14-Iso48	MANGAN 2014	EBS66	11.6522	-117.356	4254	Pacific Ocean: CCZ	central East Pacific Abyssal Plain; Clarion-Clipperton Fracture Zone	BGR exploration area: Prospective Area 2 (PA2)	Janssen, A., Stuckas, H., Vink, A., Arbizu, P.M., 2019. Biogeography and population structure of predominant macrofaunal taxa (Annelida and Isopoda) in abyssal polymetallic nodule fields: implications for conservation and management. Mar Biodiv. https://doi.org/10.1007/s12526-019-00997-1
KX226554	Macrostylidae	Macrostylis	Macrostylis sp. MA14-Iso50	MA14-Iso50	MANGAN 2014	EBS66	11.6522	-117.356	4254	Pacific Ocean: CCZ	central East Pacific Abyssal Plain; Clarion-Clipperton Fracture Zone	BGR exploration area: Prospective Area 2 (PA2)	Janssen, A., Stuckas, H., Vink, A., Arbizu, P.M., 2019. Biogeography and population structure of predominant macrofaunal taxa (Annelida and Isopoda) in abyssal polymetallic nodule fields: implications for conservation and management. Mar Biodiv. https://doi.org/10.1007/s12526-019-00997-1
KX226587	Macrostylidae	Macrostylis	Macrostylis sp. MA14-Iso51	MA14-Iso51	MANGAN 2014	EBS66	11.6522	-117.356	4254	Pacific Ocean: CCZ	central East Pacific Abyssal Plain; Clarion-Clipperton Fracture Zone	BGR exploration area: Prospective Area 2 (PA2)	Janssen, A., Stuckas, H., Vink, A., Arbizu, P.M., 2019. Biogeography and population structure of predominant macrofaunal taxa (Annelida and Isopoda) in abyssal polymetallic nodule fields: implications for conservation and management. Mar Biodiv. https://doi.org/10.1007/s12526-019-00997-1
KX226553	Macrostylidae	Macrostylis	Macrostylis sp. MA14-Iso52	MA14-Iso52	MANGAN 2014	EBS66	11.6522	-117.356	4254	Pacific Ocean: CCZ	central East Pacific Abyssal Plain; Clarion-Clipperton Fracture Zone	BGR exploration area: Prospective Area 2 (PA2)	Janssen, A., Stuckas, H., Vink, A., Arbizu, P.M., 2019. Biogeography and population structure of predominant macrofaunal taxa (Annelida and Isopoda) in abyssal polymetallic nodule fields: implications for conservation and management. Mar Biodiv. https://doi.org/10.1007/s12526-019-00997-1
KX226584	Macrostylidae	Macrostylis	Macrostylis sp. MA14-Iso53	MA14-Iso53	MANGAN 2014	EBS66	11.6522	-117.356	4254	Pacific Ocean: CCZ	central East Pacific Abyssal Plain; Clarion-Clipperton Fracture Zone	BGR exploration area: Prospective Area 2 (PA2)	Janssen, A., Stuckas, H., Vink, A., Arbizu, P.M., 2019. Biogeography and population structure of predominant macrofaunal taxa (Annelida and Isopoda) in abyssal polymetallic nodule fields: implications for conservation and management. Mar Biodiv. https://doi.org/10.1007/s12526-019-00997-1
KX226571	Macrostylidae	Macrostylis	Macrostylis sp. MA14-Iso54	MA14-Iso54	MANGAN 2014	EBS66	11.6522	-117.356	4254	Pacific Ocean: CCZ	central East Pacific Abyssal Plain; Clarion-Clipperton Fracture Zone	BGR exploration area: Prospective Area 2 (PA2)	Janssen, A., Stuckas, H., Vink, A., Arbizu, P.M., 2019. Biogeography and population structure of predominant macrofaunal taxa (Annelida and Isopoda) in abyssal polymetallic nodule fields: implications for conservation and management. Mar Biodiv. https://doi.org/10.1007/s12526-019-00997-1
KX226559	Macrostylidae	Macrostylis	Macrostylis sp. MA14-Iso55	MA14-Iso55	MANGAN 2014	EBS66	11.6522	-117.356	4254	Pacific Ocean: CCZ	central East Pacific Abyssal Plain; Clarion-Clipperton Fracture Zone	BGR exploration area: Prospective Area 2 (PA2)	Janssen, A., Stuckas, H., Vink, A., Arbizu, P.M., 2019. Biogeography and population structure of predominant macrofaunal taxa (Annelida and Isopoda) in abyssal polymetallic nodule fields: implications for conservation and management. Mar Biodiv. https://doi.org/10.1007/s12526-019-00997-1
KX226534	Macrostylidae	Macrostylis	Macrostylis sp. MA14-Iso56	MA14-Iso56	MANGAN 2014	EBS66	11.6522	-117.356	4254	Pacific Ocean: CCZ	central East Pacific Abyssal Plain; Clarion-Clipperton Fracture Zone	BGR exploration area: Prospective Area 2 (PA2)	Janssen, A., Stuckas, H., Vink, A., Arbizu, P.M., 2019. Biogeography and population structure of predominant macrofaunal taxa (Annelida and Isopoda) in abyssal polymetallic nodule fields: implications for conservation and management. Mar Biodiv. https://doi.org/10.1007/s12526-019-00997-1
KX226582	Macrostylidae	Macrostylis	Macrostylis sp. MA14-Iso58	MA14-Iso58	MANGAN 2014	EBS66	11.6522	-117.356	4254	Pacific Ocean: CCZ	central East Pacific Abyssal Plain; Clarion-Clipperton Fracture Zone	BGR exploration area: Prospective Area 2 (PA2)	Janssen, A., Stuckas, H., Vink, A., Arbizu, P.M., 2019. Biogeography and population structure of predominant macrofaunal taxa (Annelida and Isopoda) in abyssal polymetallic nodule fields: implications for conservation and management. Mar Biodiv. https://doi.org/10.1007/s12526-019-00997-1
KX226591	Macrostylidae	Macrostylis	Macrostylis sp. MA14-Iso59	MA14-Iso59	MANGAN 2014	EBS66	11.6522	-117.356	4254	Pacific Ocean: CCZ	central East Pacific Abyssal Plain; Clarion-Clipperton Fracture Zone	BGR exploration area: Prospective Area 2 (PA2)	Janssen, A., Stuckas, H., Vink, A., Arbizu, P.M., 2019. Biogeography and population structure of predominant macrofaunal taxa (Annelida and Isopoda) in abyssal polymetallic nodule fields: implications for conservation and management. Mar Biodiv. https://doi.org/10.1007/s12526-019-00997-1
KX226583	Macrostylidae	Macrostylis	Macrostylis sp. MA14-Iso60	MA14-Iso60	MANGAN 2014	EBS66	11.6522	-117.356	4254	Pacific Ocean: CCZ	central East Pacific Abyssal Plain; Clarion-Clipperton Fracture Zone	BGR exploration area: Prospective Area 2 (PA2)	Janssen, A., Stuckas, H., Vink, A., Arbizu, P.M., 2019. Biogeography and population structure of predominant macrofaunal taxa (Annelida and Isopoda) in abyssal polymetallic nodule fields: implications for conservation and management. Mar Biodiv. https://doi.org/10.1007/s12526-019-00997-1
KX226588	Macrostylidae	Macrostylis	Macrostylis sp. MA14-Iso61	MA14-Iso61	MANGAN 2014	EBS66	11.6522	-117.356	4254	Pacific Ocean: CCZ	central East Pacific Abyssal Plain; Clarion-Clipperton Fracture Zone	BGR exploration area: Prospective Area 2 (PA2)	Janssen, A., Stuckas, H., Vink, A., Arbizu, P.M., 2019. Biogeography and population structure of predominant macrofaunal taxa (Annelida and Isopoda) in abyssal polymetallic nodule fields: implications for conservation and management. Mar Biodiv. https://doi.org/10.1007/s12526-019-00997-1
KX226572	Macrostylidae	Macrostylis	Macrostylis sp. MA14-Iso62	MA14-Iso62	MANGAN 2014	EBS66	11.6522	-117.356	4254	Pacific Ocean: CCZ	central East Pacific Abyssal Plain; Clarion-Clipperton Fracture Zone	BGR exploration area: Prospective Area 2 (PA2)	Janssen, A., Stuckas, H., Vink, A., Arbizu, P.M., 2019. Biogeography and population structure of predominant macrofaunal taxa (Annelida and Isopoda) in abyssal polymetallic nodule fields: implications for conservation and management. Mar Biodiv. https://doi.org/10.1007/s12526-019-00997-1
KX226592	Macrostylidae	Macrostylis	Macrostylis sp. MA14-Iso63	MA14-Iso63	MANGAN 2014	EBS66	11.6522	-117.356	4254	Pacific Ocean: CCZ	central East Pacific Abyssal Plain; Clarion-Clipperton Fracture Zone	BGR exploration area: Prospective Area 2 (PA2)	Janssen, A., Stuckas, H., Vink, A., Arbizu, P.M., 2019. Biogeography and population structure of predominant macrofaunal taxa (Annelida and Isopoda) in abyssal polymetallic nodule fields: implications for conservation and management. Mar Biodiv. https://doi.org/10.1007/s12526-019-00997-1
KX226593	Macrostylidae	Macrostylis	Macrostylis sp. MA14-Iso64	MA14-Iso64	MANGAN 2014	EBS66	11.6522	-117.356	4254	Pacific Ocean: CCZ	central East Pacific Abyssal Plain; Clarion-Clipperton Fracture Zone	BGR exploration area: Prospective Area 2 (PA2)	Janssen, A., Stuckas, H., Vink, A., Arbizu, P.M., 2019. Biogeography and population structure of predominant macrofaunal taxa (Annelida and Isopoda) in abyssal polymetallic nodule fields: implications for conservation and management. Mar Biodiv. https://doi.org/10.1007/s12526-019-00997-1
KX226594	Macrostylidae	Macrostylis	Macrostylis sp. MA14-Iso65	MA14-Iso65	MANGAN 2014	EBS66	11.6522	-117.356	4254	Pacific Ocean: CCZ	central East Pacific Abyssal Plain; Clarion-Clipperton Fracture Zone	BGR exploration area: Prospective Area 2 (PA2)	Janssen, A., Stuckas, H., Vink, A., Arbizu, P.M., 2019. Biogeography and population structure of predominant macrofaunal taxa (Annelida and Isopoda) in abyssal polymetallic nodule fields: implications for conservation and management. Mar Biodiv. https://doi.org/10.1007/s12526-019-00997-1
KX226576	Macrostylidae	Macrostylis	Macrostylis sp. MA14-Iso66	MA14-Iso66	MANGAN 2014	EBS66	11.6522	-117.356	4254	Pacific Ocean: CCZ	central East Pacific Abyssal Plain; Clarion-Clipperton Fracture Zone	BGR exploration area: Prospective Area 2 (PA2)	Janssen, A., Stuckas, H., Vink, A., Arbizu, P.M., 2019. Biogeography and population structure of predominant macrofaunal taxa (Annelida and Isopoda) in abyssal polymetallic nodule fields: implications for conservation and management. Mar Biodiv. https://doi.org/10.1007/s12526-019-00997-1
KX226589	Macrostylidae	Macrostylis	Macrostylis sp. MA14-Iso67	MA14-Iso67	MANGAN 2014	EBS66	11.6522	-117.356	4254	Pacific Ocean: CCZ	central East Pacific Abyssal Plain; Clarion-Clipperton Fracture Zone	BGR exploration area: Prospective Area 2 (PA2)	Janssen, A., Stuckas, H., Vink, A., Arbizu, P.M., 2019. Biogeography and population structure of predominant macrofaunal taxa (Annelida and Isopoda) in abyssal polymetallic nodule fields: implications for conservation and management. Mar Biodiv. https://doi.org/10.1007/s12526-019-00997-1
KX226550	Macrostylidae	Macrostylis	Macrostylis sp. MA14-Iso69	MA14-Iso69	MANGAN 2014	EBS66	11.6522	-117.356	4254	Pacific Ocean: CCZ	central East Pacific Abyssal Plain; Clarion-Clipperton Fracture Zone	BGR exploration area: Prospective Area 2 (PA2)	Janssen, A., Stuckas, H., Vink, A., Arbizu, P.M., 2019. Biogeography and population structure of predominant macrofaunal taxa (Annelida and Isopoda) in abyssal polymetallic nodule fields: implications for conservation and management. Mar Biodiv. https://doi.org/10.1007/s12526-019-00997-1
KX226566	Macrostylidae	Macrostylis	Macrostylis sp. MA14-Iso70	MA14-Iso70	MANGAN 2014	EBS66	11.6522	-117.356	4254	Pacific Ocean: CCZ	central East Pacific Abyssal Plain; Clarion-Clipperton Fracture Zone	BGR exploration area: Prospective Area 2 (PA2)	Janssen, A., Stuckas, H., Vink, A., Arbizu, P.M., 2019. Biogeography and population structure of predominant macrofaunal taxa (Annelida and Isopoda) in abyssal polymetallic nodule fields: implications for conservation and management. Mar Biodiv. https://doi.org/10.1007/s12526-019-00997-1
KX226581	Macrostylidae	Macrostylis	Macrostylis sp. MA14-Iso71	MA14-Iso71	MANGAN 2014	EBS66	11.6522	-117.356	4254	Pacific Ocean: CCZ	central East Pacific Abyssal Plain; Clarion-Clipperton Fracture Zone	BGR exploration area: Prospective Area 2 (PA2)	Janssen, A., Stuckas, H., Vink, A., Arbizu, P.M., 2019. Biogeography and population structure of predominant macrofaunal taxa (Annelida and Isopoda) in abyssal polymetallic nodule fields: implications for conservation and management. Mar Biodiv. https://doi.org/10.1007/s12526-019-00997-1
KX226573	Macrostylidae	Macrostylis	Macrostylis sp. MA14-Iso72	MA14-Iso72	MANGAN 2014	EBS66	11.6522	-117.356	4254	Pacific Ocean: CCZ	central East Pacific Abyssal Plain; Clarion-Clipperton Fracture Zone	BGR exploration area: Prospective Area 2 (PA2)	Janssen, A., Stuckas, H., Vink, A., Arbizu, P.M., 2019. Biogeography and population structure of predominant macrofaunal taxa (Annelida and Isopoda) in abyssal polymetallic nodule fields: implications for conservation and management. Mar Biodiv. https://doi.org/10.1007/s12526-019-00997-1
KX226549	Macrostylidae	Macrostylis	Macrostylis sp. MA14-Iso74	MA14-Iso74	MANGAN 2014	EBS66	11.6522	-117.356	4254	Pacific Ocean: CCZ	central East Pacific Abyssal Plain; Clarion-Clipperton Fracture Zone	BGR exploration area: Prospective Area 2 (PA2)	Janssen, A., Stuckas, H., Vink, A., Arbizu, P.M., 2019. Biogeography and population structure of predominant macrofaunal taxa (Annelida and Isopoda) in abyssal polymetallic nodule fields: implications for conservation and management. Mar Biodiv. https://doi.org/10.1007/s12526-019-00997-1
KX226586	Macrostylidae	Macrostylis	Macrostylis sp. MA14-Iso75	MA14-Iso75	MANGAN 2014	EBS66	11.6522	-117.356	4254	Pacific Ocean: CCZ	central East Pacific Abyssal Plain; Clarion-Clipperton Fracture Zone	BGR exploration area: Prospective Area 2 (PA2)	Janssen, A., Stuckas, H., Vink, A., Arbizu, P.M., 2019. Biogeography and population structure of predominant macrofaunal taxa (Annelida and Isopoda) in abyssal polymetallic nodule fields: implications for conservation and management. Mar Biodiv. https://doi.org/10.1007/s12526-019-00997-1
KX226556	Macrostylidae	Macrostylis	Macrostylis sp. MA14-Iso76	MA14-Iso76	MANGAN 2014	EBS66	11.6522	-117.356	4254	Pacific Ocean: CCZ	central East Pacific Abyssal Plain; Clarion-Clipperton Fracture Zone	BGR exploration area: Prospective Area 2 (PA2)	Janssen, A., Stuckas, H., Vink, A., Arbizu, P.M., 2019. Biogeography and population structure of predominant macrofaunal taxa (Annelida and Isopoda) in abyssal polymetallic nodule fields: implications for conservation and management. Mar Biodiv. https://doi.org/10.1007/s12526-019-00997-1
KX226590	Macrostylidae	Macrostylis	Macrostylis sp. MA14-Iso78	MA14-Iso78	MANGAN 2014	EBS66	11.6522	-117.356	4254	Pacific Ocean: CCZ	central East Pacific Abyssal Plain; Clarion-Clipperton Fracture Zone	BGR exploration area: Prospective Area 2 (PA2)	Janssen, A., Stuckas, H., Vink, A., Arbizu, P.M., 2019. Biogeography and population structure of predominant macrofaunal taxa (Annelida and Isopoda) in abyssal polymetallic nodule fields: implications for conservation and management. Mar Biodiv. https://doi.org/10.1007/s12526-019-00997-1
KX226562	Macrostylidae	Macrostylis	Macrostylis sp. MA14-Iso79	MA14-Iso79	MANGAN 2014	EBS66	11.6522	-117.356	4254	Pacific Ocean: CCZ	central East Pacific Abyssal Plain; Clarion-Clipperton Fracture Zone	BGR exploration area: Prospective Area 2 (PA2)	Janssen, A., Stuckas, H., Vink, A., Arbizu, P.M., 2019. Biogeography and population structure of predominant macrofaunal taxa (Annelida and Isopoda) in abyssal polymetallic nodule fields: implications for conservation and management. Mar Biodiv. https://doi.org/10.1007/s12526-019-00997-1
KX226560	Macrostylidae	Macrostylis	Macrostylis sp. MA14-Iso80	MA14-Iso80	MANGAN 2014	EBS66	11.6522	-117.356	4254	Pacific Ocean: CCZ	central East Pacific Abyssal Plain; Clarion-Clipperton Fracture Zone	BGR exploration area: Prospective Area 2 (PA2)	Janssen, A., Stuckas, H., Vink, A., Arbizu, P.M., 2019. Biogeography and population structure of predominant macrofaunal taxa (Annelida and Isopoda) in abyssal polymetallic nodule fields: implications for conservation and management. Mar Biodiv. https://doi.org/10.1007/s12526-019-00997-1
KX226633	Macrostylidae	Macrostylis	Macrostylis metallicola	MA14-Iso81	MANGAN 2014	EBS39	11.9869	-117.726	4361	Pacific Ocean: CCZ	central East Pacific Abyssal Plain; Clarion-Clipperton Fracture Zone	BGR exploration area: Prospective Area 1 (PA1): Preservation Reference (PRZ) north	Janssen, A., Stuckas, H., Vink, A., Arbizu, P.M., 2019. Biogeography and population structure of predominant macrofaunal taxa (Annelida and Isopoda) in abyssal polymetallic nodule fields: implications for conservation and management. Mar Biodiv. https://doi.org/10.1007/s12526-019-00997-1
KX226658	Macrostylidae	Macrostylis	Macrostylis metallicola	MA14-Iso84	MANGAN 2014	EBS38	12.025	-117.643	4363	Pacific Ocean: CCZ	central East Pacific Abyssal Plain; Clarion-Clipperton Fracture Zone	BGR exploration area: Preservation Reference (PRZ)	Janssen, A., Stuckas, H., Vink, A., Arbizu, P.M., 2019. Biogeography and population structure of predominant macrofaunal taxa (Annelida and Isopoda) in abyssal polymetallic nodule fields: implications for conservation and management. Mar Biodiv. https://doi.org/10.1007/s12526-019-00997-1
KX226643	Macrostylidae	Macrostylis	Macrostylis metallicola	MA14-Iso85	MANGAN 2014	EBS38	12.025	-117.643	4363	Pacific Ocean: CCZ	central East Pacific Abyssal Plain; Clarion-Clipperton Fracture Zone	BGR exploration area: Preservation Reference (PRZ)	Janssen, A., Stuckas, H., Vink, A., Arbizu, P.M., 2019. Biogeography and population structure of predominant macrofaunal taxa (Annelida and Isopoda) in abyssal polymetallic nodule fields: implications for conservation and management. Mar Biodiv. https://doi.org/10.1007/s12526-019-00997-1
KX226645	Macrostylidae	Macrostylis	Macrostylis metallicola	MA14-Iso86	MANGAN 2014	EBS66	11.6522	-117.356	4254	Pacific Ocean: CCZ	central East Pacific Abyssal Plain; Clarion-Clipperton Fracture Zone	BGR exploration area: Prospective Area 2 (PA2)	Janssen, A., Stuckas, H., Vink, A., Arbizu, P.M., 2019. Biogeography and population structure of predominant macrofaunal taxa (Annelida and Isopoda) in abyssal polymetallic nodule fields: implications for conservation and management. Mar Biodiv. https://doi.org/10.1007/s12526-019-00997-1
KX226646	Macrostylidae	Macrostylis	Macrostylis metallicola	MA14-Iso87	MANGAN 2014	EBS66	11.6522	-117.356	4254	Pacific Ocean: CCZ	central East Pacific Abyssal Plain; Clarion-Clipperton Fracture Zone	BGR exploration area: Prospective Area 2 (PA2)	Janssen, A., Stuckas, H., Vink, A., Arbizu, P.M., 2019. Biogeography and population structure of predominant macrofaunal taxa (Annelida and Isopoda) in abyssal polymetallic nodule fields: implications for conservation and management. Mar Biodiv. https://doi.org/10.1007/s12526-019-00997-1
KX226545	Macrostylidae	Macrostylis	Macrostylis sp. MA14-Iso88	MA14-Iso88	MANGAN 2014	EBS66	11.6522	-117.356	4254	Pacific Ocean: CCZ	central East Pacific Abyssal Plain; Clarion-Clipperton Fracture Zone	BGR exploration area: Prospective Area 2 (PA2)	Janssen, A., Stuckas, H., Vink, A., Arbizu, P.M., 2019. Biogeography and population structure of predominant macrofaunal taxa (Annelida and Isopoda) in abyssal polymetallic nodule fields: implications for conservation and management. Mar Biodiv. https://doi.org/10.1007/s12526-019-00997-1
KX226644	Macrostylidae	Macrostylis	Macrostylis metallicola	MA14-Iso89	MANGAN 2014	EBS66	11.6522	-117.356	4254	Pacific Ocean: CCZ	central East Pacific Abyssal Plain; Clarion-Clipperton Fracture Zone	BGR exploration area: Prospective Area 2 (PA2)	Janssen, A., Stuckas, H., Vink, A., Arbizu, P.M., 2019. Biogeography and population structure of predominant macrofaunal taxa (Annelida and Isopoda) in abyssal polymetallic nodule fields: implications for conservation and management. Mar Biodiv. https://doi.org/10.1007/s12526-019-00997-1
KX226609	Macrostylidae	Macrostylis	Macrostylis metallicola	MA14-Iso93	MANGAN 2014	EBS21	12.0228	-117.125	4132	Pacific Ocean: CCZ	central East Pacific Abyssal Plain; Clarion-Clipperton Fracture Zone	BGR exploration area: Prospective Area 1 (PA1): Impact Reference (IRZ) south	Janssen, A., Stuckas, H., Vink, A., Arbizu, P.M., 2019. Biogeography and population structure of predominant macrofaunal taxa (Annelida and Isopoda) in abyssal polymetallic nodule fields: implications for conservation and management. Mar Biodiv. https://doi.org/10.1007/s12526-019-00997-1
KX226618	Macrostylidae	Macrostylis	Macrostylis metallicola	MA14-Iso94	MANGAN 2014	EBS39	11.9869	-117.726	4361	Pacific Ocean: CCZ	central East Pacific Abyssal Plain; Clarion-Clipperton Fracture Zone	BGR exploration area: Prospective Area 1 (PA1): Preservation Reference (PRZ) north	Janssen, A., Stuckas, H., Vink, A., Arbizu, P.M., 2019. Biogeography and population structure of predominant macrofaunal taxa (Annelida and Isopoda) in abyssal polymetallic nodule fields: implications for conservation and management. Mar Biodiv. https://doi.org/10.1007/s12526-019-00997-1
KX226659	Macrostylidae	Macrostylis	Macrostylis metallicola	MA14-Iso95	MANGAN 2014	EBS39	11.9869	-117.726	4361	Pacific Ocean: CCZ	central East Pacific Abyssal Plain; Clarion-Clipperton Fracture Zone	BGR exploration area: Prospective Area 1 (PA1): Preservation Reference (PRZ) north	Janssen, A., Stuckas, H., Vink, A., Arbizu, P.M., 2019. Biogeography and population structure of predominant macrofaunal taxa (Annelida and Isopoda) in abyssal polymetallic nodule fields: implications for conservation and management. Mar Biodiv. https://doi.org/10.1007/s12526-019-00997-1
KX226660	Macrostylidae	Macrostylis	Macrostylis metallicola	MA14-Iso96	MANGAN 2014	EBS38	12.025	-117.643	4363	Pacific Ocean: CCZ	central East Pacific Abyssal Plain; Clarion-Clipperton Fracture Zone	BGR exploration area: Preservation Reference (PRZ)	Janssen, A., Stuckas, H., Vink, A., Arbizu, P.M., 2019. Biogeography and population structure of predominant macrofaunal taxa (Annelida and Isopoda) in abyssal polymetallic nodule fields: implications for conservation and management. Mar Biodiv. https://doi.org/10.1007/s12526-019-00997-1
KX226557	Macrostylidae	Macrostylis	Macrostylis sp. MA14-Iso98	MA14-Iso98	MANGAN 2014	EBS66	11.6522	-117.356	4254	Pacific Ocean: CCZ	central East Pacific Abyssal Plain; Clarion-Clipperton Fracture Zone	BGR exploration area: Prospective Area 2 (PA2)	Janssen, A., Stuckas, H., Vink, A., Arbizu, P.M., 2019. Biogeography and population structure of predominant macrofaunal taxa (Annelida and Isopoda) in abyssal polymetallic nodule fields: implications for conservation and management. Mar Biodiv. https://doi.org/10.1007/s12526-019-00997-1
KX226558	Macrostylidae	Macrostylis	Macrostylis sp. MA14-Iso99	MA14-Iso99	MANGAN 2014	EBS66	11.6522	-117.356	4254	Pacific Ocean: CCZ	central East Pacific Abyssal Plain; Clarion-Clipperton Fracture Zone	BGR exploration area: Prospective Area 2 (PA2)	Janssen, A., Stuckas, H., Vink, A., Arbizu, P.M., 2019. Biogeography and population structure of predominant macrofaunal taxa (Annelida and Isopoda) in abyssal polymetallic nodule fields: implications for conservation and management. Mar Biodiv. https://doi.org/10.1007/s12526-019-00997-1
KX226574	Macrostylidae	Macrostylis	Macrostylis sp. MA14-Iso100	MA14-Iso100	MANGAN 2014	EBS66	11.6522	-117.356	4254	Pacific Ocean: CCZ	central East Pacific Abyssal Plain; Clarion-Clipperton Fracture Zone	BGR exploration area: Prospective Area 2 (PA2)	Janssen, A., Stuckas, H., Vink, A., Arbizu, P.M., 2019. Biogeography and population structure of predominant macrofaunal taxa (Annelida and Isopoda) in abyssal polymetallic nodule fields: implications for conservation and management. Mar Biodiv. https://doi.org/10.1007/s12526-019-00997-1
KX226598	Macrostylidae	Macrostylis	Macrostylis sp. MA14-Iso101	MA14-Iso101	MANGAN 2014	EBS66	11.6522	-117.356	4254	Pacific Ocean: CCZ	central East Pacific Abyssal Plain; Clarion-Clipperton Fracture Zone	BGR exploration area: Prospective Area 2 (PA2)	Janssen, A., Stuckas, H., Vink, A., Arbizu, P.M., 2019. Biogeography and population structure of predominant macrofaunal taxa (Annelida and Isopoda) in abyssal polymetallic nodule fields: implications for conservation and management. Mar Biodiv. https://doi.org/10.1007/s12526-019-00997-1
KX226555	Macrostylidae	Macrostylis	Macrostylis sp. MA14-Iso103	MA14-Iso103	MANGAN 2014	EBS66	11.6522	-117.356	4254	Pacific Ocean: CCZ	central East Pacific Abyssal Plain; Clarion-Clipperton Fracture Zone	BGR exploration area: Prospective Area 2 (PA2)	Janssen, A., Stuckas, H., Vink, A., Arbizu, P.M., 2019. Biogeography and population structure of predominant macrofaunal taxa (Annelida and Isopoda) in abyssal polymetallic nodule fields: implications for conservation and management. Mar Biodiv. https://doi.org/10.1007/s12526-019-00997-1
KX226546	Macrostylidae	Macrostylis	Macrostylis sp. MA14-Iso104	MA14-Iso104	MANGAN 2014	EBS66	11.6522	-117.356	4254	Pacific Ocean: CCZ	central East Pacific Abyssal Plain; Clarion-Clipperton Fracture Zone	BGR exploration area: Prospective Area 2 (PA2)	Janssen, A., Stuckas, H., Vink, A., Arbizu, P.M., 2019. Biogeography and population structure of predominant macrofaunal taxa (Annelida and Isopoda) in abyssal polymetallic nodule fields: implications for conservation and management. Mar Biodiv. https://doi.org/10.1007/s12526-019-00997-1
KX226599	Macrostylidae	Macrostylis	Macrostylis sp. MA14-Iso105	MA14-Iso105	MANGAN 2014	EBS66	11.6522	-117.356	4254	Pacific Ocean: CCZ	central East Pacific Abyssal Plain; Clarion-Clipperton Fracture Zone	BGR exploration area: Prospective Area 2 (PA2)	Janssen, A., Stuckas, H., Vink, A., Arbizu, P.M., 2019. Biogeography and population structure of predominant macrofaunal taxa (Annelida and Isopoda) in abyssal polymetallic nodule fields: implications for conservation and management. Mar Biodiv. https://doi.org/10.1007/s12526-019-00997-1
KX226597	Macrostylidae	Macrostylis	Macrostylis sp. MA14-Iso106	MA14-Iso106	MANGAN 2014	EBS66	11.6522	-117.356	4254	Pacific Ocean: CCZ	central East Pacific Abyssal Plain; Clarion-Clipperton Fracture Zone	BGR exploration area: Prospective Area 2 (PA2)	Janssen, A., Stuckas, H., Vink, A., Arbizu, P.M., 2019. Biogeography and population structure of predominant macrofaunal taxa (Annelida and Isopoda) in abyssal polymetallic nodule fields: implications for conservation and management. Mar Biodiv. https://doi.org/10.1007/s12526-019-00997-1
KX226575	Macrostylidae	Macrostylis	Macrostylis sp. MA14-Iso107	MA14-Iso107	MANGAN 2014	EBS66	11.6522	-117.356	4254	Pacific Ocean: CCZ	central East Pacific Abyssal Plain; Clarion-Clipperton Fracture Zone	BGR exploration area: Prospective Area 2 (PA2)	Janssen, A., Stuckas, H., Vink, A., Arbizu, P.M., 2019. Biogeography and population structure of predominant macrofaunal taxa (Annelida and Isopoda) in abyssal polymetallic nodule fields: implications for conservation and management. Mar Biodiv. https://doi.org/10.1007/s12526-019-00997-1
KX226538	Macrostylidae	Macrostylis	Macrostylis sp. MA14-Iso108	MA14-Iso108	MANGAN 2014	EBS66	11.6522	-117.356	4254	Pacific Ocean: CCZ	central East Pacific Abyssal Plain; Clarion-Clipperton Fracture Zone	BGR exploration area: Prospective Area 2 (PA2)	Janssen, A., Stuckas, H., Vink, A., Arbizu, P.M., 2019. Biogeography and population structure of predominant macrofaunal taxa (Annelida and Isopoda) in abyssal polymetallic nodule fields: implications for conservation and management. Mar Biodiv. https://doi.org/10.1007/s12526-019-00997-1
KX226580	Macrostylidae	Macrostylis	Macrostylis sp. MA14-Iso110	MA14-Iso110	MANGAN 2014	EBS66	11.6522	-117.356	4254	Pacific Ocean: CCZ	central East Pacific Abyssal Plain; Clarion-Clipperton Fracture Zone	BGR exploration area: Prospective Area 2 (PA2)	Janssen, A., Stuckas, H., Vink, A., Arbizu, P.M., 2019. Biogeography and population structure of predominant macrofaunal taxa (Annelida and Isopoda) in abyssal polymetallic nodule fields: implications for conservation and management. Mar Biodiv. https://doi.org/10.1007/s12526-019-00997-1
KX226542	Macrostylidae	Macrostylis	Macrostylis sp. MA14-Iso112	MA14-Iso112	MANGAN 2014	EBS66	11.6522	-117.356	4254	Pacific Ocean: CCZ	central East Pacific Abyssal Plain; Clarion-Clipperton Fracture Zone	BGR exploration area: Prospective Area 2 (PA2)	Janssen, A., Stuckas, H., Vink, A., Arbizu, P.M., 2019. Biogeography and population structure of predominant macrofaunal taxa (Annelida and Isopoda) in abyssal polymetallic nodule fields: implications for conservation and management. Mar Biodiv. https://doi.org/10.1007/s12526-019-00997-1
KX226596	Macrostylidae	Macrostylis	Macrostylis sp. MA14-Iso113	MA14-Iso113	MANGAN 2014	EBS66	11.6522	-117.356	4254	Pacific Ocean: CCZ	central East Pacific Abyssal Plain; Clarion-Clipperton Fracture Zone	BGR exploration area: Prospective Area 2 (PA2)	Janssen, A., Stuckas, H., Vink, A., Arbizu, P.M., 2019. Biogeography and population structure of predominant macrofaunal taxa (Annelida and Isopoda) in abyssal polymetallic nodule fields: implications for conservation and management. Mar Biodiv. https://doi.org/10.1007/s12526-019-00997-1
KX226552	Macrostylidae	Macrostylis	Macrostylis sp. MA14-Iso114	MA14-Iso114	MANGAN 2014	EBS66	11.6522	-117.356	4254	Pacific Ocean: CCZ	central East Pacific Abyssal Plain; Clarion-Clipperton Fracture Zone	BGR exploration area: Prospective Area 2 (PA2)	Janssen, A., Stuckas, H., Vink, A., Arbizu, P.M., 2019. Biogeography and population structure of predominant macrofaunal taxa (Annelida and Isopoda) in abyssal polymetallic nodule fields: implications for conservation and management. Mar Biodiv. https://doi.org/10.1007/s12526-019-00997-1
KX226547	Macrostylidae	Macrostylis	Macrostylis sp. MA14-Iso115	MA14-Iso115	MANGAN 2014	EBS66	11.6522	-117.356	4254	Pacific Ocean: CCZ	central East Pacific Abyssal Plain; Clarion-Clipperton Fracture Zone	BGR exploration area: Prospective Area 2 (PA2)	Janssen, A., Stuckas, H., Vink, A., Arbizu, P.M., 2019. Biogeography and population structure of predominant macrofaunal taxa (Annelida and Isopoda) in abyssal polymetallic nodule fields: implications for conservation and management. Mar Biodiv. https://doi.org/10.1007/s12526-019-00997-1
KX226595	Macrostylidae	Macrostylis	Macrostylis sp. MA14-Iso117	MA14-Iso117	MANGAN 2014	EBS66	11.6522	-117.356	4254	Pacific Ocean: CCZ	central East Pacific Abyssal Plain; Clarion-Clipperton Fracture Zone	BGR exploration area: Prospective Area 2 (PA2)	Janssen, A., Stuckas, H., Vink, A., Arbizu, P.M., 2019. Biogeography and population structure of predominant macrofaunal taxa (Annelida and Isopoda) in abyssal polymetallic nodule fields: implications for conservation and management. Mar Biodiv. https://doi.org/10.1007/s12526-019-00997-1
KX226543	Macrostylidae	Macrostylis	Macrostylis sp. MA14-Iso118	MA14-Iso118	MANGAN 2014	EBS66	11.6522	-117.356	4254	Pacific Ocean: CCZ	central East Pacific Abyssal Plain; Clarion-Clipperton Fracture Zone	BGR exploration area: Prospective Area 2 (PA2)	Janssen, A., Stuckas, H., Vink, A., Arbizu, P.M., 2019. Biogeography and population structure of predominant macrofaunal taxa (Annelida and Isopoda) in abyssal polymetallic nodule fields: implications for conservation and management. Mar Biodiv. https://doi.org/10.1007/s12526-019-00997-1
KX226535	Macrostylidae	Macrostylis	Macrostylis sp. MA14-Iso119	MA14-Iso119	MANGAN 2014	EBS66	11.6522	-117.356	4254	Pacific Ocean: CCZ	central East Pacific Abyssal Plain; Clarion-Clipperton Fracture Zone	BGR exploration area: Prospective Area 2 (PA2)	Janssen, A., Stuckas, H., Vink, A., Arbizu, P.M., 2019. Biogeography and population structure of predominant macrofaunal taxa (Annelida and Isopoda) in abyssal polymetallic nodule fields: implications for conservation and management. Mar Biodiv. https://doi.org/10.1007/s12526-019-00997-1
KX226537	Macrostylidae	Macrostylis	Macrostylis sp. MA14-Iso121	MA14-Iso121	MANGAN 2014	EBS66	11.6522	-117.356	4254	Pacific Ocean: CCZ	central East Pacific Abyssal Plain; Clarion-Clipperton Fracture Zone	BGR exploration area: Prospective Area 2 (PA2)	Janssen, A., Stuckas, H., Vink, A., Arbizu, P.M., 2019. Biogeography and population structure of predominant macrofaunal taxa (Annelida and Isopoda) in abyssal polymetallic nodule fields: implications for conservation and management. Mar Biodiv. https://doi.org/10.1007/s12526-019-00997-1
KX226561	Macrostylidae	Macrostylis	Macrostylis sp. MA14-Iso122	MA14-Iso122	MANGAN 2014	EBS66	11.6522	-117.356	4254	Pacific Ocean: CCZ	central East Pacific Abyssal Plain; Clarion-Clipperton Fracture Zone	BGR exploration area: Prospective Area 2 (PA2)	Janssen, A., Stuckas, H., Vink, A., Arbizu, P.M., 2019. Biogeography and population structure of predominant macrofaunal taxa (Annelida and Isopoda) in abyssal polymetallic nodule fields: implications for conservation and management. Mar Biodiv. https://doi.org/10.1007/s12526-019-00997-1
KX226600	Macrostylidae	Macrostylis	Macrostylis sp. MA14-Iso123	MA14-Iso123	MANGAN 2014	EBS66	11.6522	-117.356	4254	Pacific Ocean: CCZ	central East Pacific Abyssal Plain; Clarion-Clipperton Fracture Zone	BGR exploration area: Prospective Area 2 (PA2)	Janssen, A., Stuckas, H., Vink, A., Arbizu, P.M., 2019. Biogeography and population structure of predominant macrofaunal taxa (Annelida and Isopoda) in abyssal polymetallic nodule fields: implications for conservation and management. Mar Biodiv. https://doi.org/10.1007/s12526-019-00997-1
KX226536	Macrostylidae	Macrostylis	Macrostylis sp. MA14-Iso124	MA14-Iso124	MANGAN 2014	EBS66	11.6522	-117.356	4254	Pacific Ocean: CCZ	central East Pacific Abyssal Plain; Clarion-Clipperton Fracture Zone	BGR exploration area: Prospective Area 2 (PA2)	Janssen, A., Stuckas, H., Vink, A., Arbizu, P.M., 2019. Biogeography and population structure of predominant macrofaunal taxa (Annelida and Isopoda) in abyssal polymetallic nodule fields: implications for conservation and management. Mar Biodiv. https://doi.org/10.1007/s12526-019-00997-1
KX226601	Macrostylidae	Macrostylis	Macrostylis sp. MA14-Iso125	MA14-Iso125	MANGAN 2014	EBS66	11.6522	-117.356	4254	Pacific Ocean: CCZ	central East Pacific Abyssal Plain; Clarion-Clipperton Fracture Zone	BGR exploration area: Prospective Area 2 (PA2)	Janssen, A., Stuckas, H., Vink, A., Arbizu, P.M., 2019. Biogeography and population structure of predominant macrofaunal taxa (Annelida and Isopoda) in abyssal polymetallic nodule fields: implications for conservation and management. Mar Biodiv. https://doi.org/10.1007/s12526-019-00997-1
KX226539	Macrostylidae	Macrostylis	Macrostylis sp. MA14-Iso126	MA14-Iso126	MANGAN 2014	EBS66	11.6522	-117.356	4254	Pacific Ocean: CCZ	central East Pacific Abyssal Plain; Clarion-Clipperton Fracture Zone	BGR exploration area: Prospective Area 2 (PA2)	Janssen, A., Stuckas, H., Vink, A., Arbizu, P.M., 2019. Biogeography and population structure of predominant macrofaunal taxa (Annelida and Isopoda) in abyssal polymetallic nodule fields: implications for conservation and management. Mar Biodiv. https://doi.org/10.1007/s12526-019-00997-1
KX226548	Macrostylidae	Macrostylis	Macrostylis sp. MA14-Iso128	MA14-Iso128	MANGAN 2014	EBS66	11.6522	-117.356	4254	Pacific Ocean: CCZ	central East Pacific Abyssal Plain; Clarion-Clipperton Fracture Zone	BGR exploration area: Prospective Area 2 (PA2)	Janssen, A., Stuckas, H., Vink, A., Arbizu, P.M., 2019. Biogeography and population structure of predominant macrofaunal taxa (Annelida and Isopoda) in abyssal polymetallic nodule fields: implications for conservation and management. Mar Biodiv. https://doi.org/10.1007/s12526-019-00997-1
KX226551	Macrostylidae	Macrostylis	Macrostylis sp. MA14-Iso129	MA14-Iso129	MANGAN 2014	EBS66	11.6522	-117.356	4254	Pacific Ocean: CCZ	central East Pacific Abyssal Plain; Clarion-Clipperton Fracture Zone	BGR exploration area: Prospective Area 2 (PA2)	Janssen, A., Stuckas, H., Vink, A., Arbizu, P.M., 2019. Biogeography and population structure of predominant macrofaunal taxa (Annelida and Isopoda) in abyssal polymetallic nodule fields: implications for conservation and management. Mar Biodiv. https://doi.org/10.1007/s12526-019-00997-1
MN608532	Macrostylidae	Macrostylis	Macrostylis metallicola	Mmetalli_273	GSRNOD15A	BC015-BIO	13.8832	-123.282	4560	Pacific Ocean: CCZ	central East Pacific Abyssal Plain; Clarion-Clipperton Fracture Zone	GSR exploration area B6 site S02	Riehl, Torben & Bart De Smet. Macrostylis metallicola spec. nov. â€” An isopod with geographically clustered genetic variability from a polymetallic-nodules area in the Clarion-Clipperton Fracture Zone
MN608531	Macrostylidae	Macrostylis	Macrostylis metallicola	Mmetalli_301	GSRNOD15A	BC018-BIO	14.1125	-125.871	4501	Pacific Ocean: CCZ	central East Pacific Abyssal Plain; Clarion-Clipperton Fracture Zone	GSR exploration area B4 site S03	Riehl, Torben & Bart De Smet. Macrostylis metallicola spec. nov. â€” An isopod with geographically clustered genetic variability from a polymetallic-nodules area in the Clarion-Clipperton Fracture Zone
MN608530	Macrostylidae	Macrostylis	Macrostylis metallicola	Mmetalli_575	GSRNOD15A	BC029-BIO	14.7064	-125.452	4504	Pacific Ocean: CCZ	central East Pacific Abyssal Plain; Clarion-Clipperton Fracture Zone	GSR exploration area B4 site N01	Riehl, Torben & Bart De Smet. Macrostylis metallicola spec. nov. â€” An isopod with geographically clustered genetic variability from a polymetallic-nodules area in the Clarion-Clipperton Fracture Zone
MN608529	Macrostylidae	Macrostylis	Macrostylis metallicola	Mmetalli_824	GSRNOD15A	BC024-BIO	14.0556	-125.926	4569	Pacific Ocean: CCZ	central East Pacific Abyssal Plain; Clarion-Clipperton Fracture Zone	GSR exploration area B4 site S03	Riehl, Torben & Bart De Smet. Macrostylis metallicola spec. nov. â€” An isopod with geographically clustered genetic variability from a polymetallic-nodules area in the Clarion-Clipperton Fracture Zone
MN608533	Macrostylidae	Macrostylis	Macrostylis metallicola	Mmetalli_879	GSRNOD15A	BC035-BIO	14.6474	-125.409	4505	Pacific Ocean: CCZ	central East Pacific Abyssal Plain; Clarion-Clipperton Fracture Zone	GSR exploration area B4 site N01	Riehl, Torben & Bart De Smet. Macrostylis metallicola spec. nov. â€” An isopod with geographically clustered genetic variability from a polymetallic-nodules area in the Clarion-Clipperton Fracture Zone
MN608528	Macrostylidae	Macrostylis	Macrostylis metallicola	Mmetalli_959	GSRNOD15A	BC036-BIO	14.6715	-125.456	4514	Pacific Ocean: CCZ	central East Pacific Abyssal Plain; Clarion-Clipperton Fracture Zone	GSR exploration area B4 site N01	Riehl, Torben & Bart De Smet. Macrostylis metallicola spec. nov. â€” An isopod with geographically clustered genetic variability from a polymetallic-nodules area in the Clarion-Clipperton Fracture Zone
MN608527	Macrostylidae	Macrostylis	Macrostylis metallicola	Mmetalli_1089	GSRNOD15A	BC012-GEO	13.8983	-123.282	4586	Pacific Ocean: CCZ	central East Pacific Abyssal Plain; Clarion-Clipperton Fracture Zone	GSR exploration area B6 site S02	Riehl, Torben & Bart De Smet. Macrostylis metallicola spec. nov. â€” An isopod with geographically clustered genetic variability from a polymetallic-nodules area in the Clarion-Clipperton Fracture Zone
MN608526	Macrostylidae	Macrostylis	Macrostylis metallicola	Mmetalli_1242	GSRNOD15A	BC025-GEO	14.0356	-125.925	4544	Pacific Ocean: CCZ	central East Pacific Abyssal Plain; Clarion-Clipperton Fracture Zone	GSR exploration area B4 site N01	Riehl, Torben & Bart De Smet. Macrostylis metallicola spec. nov. â€” An isopod with geographically clustered genetic variability from a polymetallic-nodules area in the Clarion-Clipperton Fracture Zone
KJ736086	Macrostylidae	Macrostylis	Macrostylis sp. NB-Iso1	NB-Iso1	BioNod 2012	EBS06	11.7703	-116.686	4259	Pacific Ocean: CCZ	central East Pacific Abyssal Plain; Clarion-Clipperton Fracture Zone	BGR exploration area: LA east	Janssen, A., Kaiser, S., MeiÃŸner, K., Brenke, N., Menot, L., MartÃ­nez Arbizu, P., 2015. A reverse taxonomic approach to assess macrofaunal distribution patterns in abyssal Pacific polymetallic nodule fields. PLoS ONE 10, e0117790. https://doi.org/10.1371/journal.pone.0117790
KJ736088	Macrostylidae	Macrostylis	Macrostylis sp. NB-Iso2	NB-Iso2	BioNod 2012	EBS06	11.7703	-116.686	4259	Pacific Ocean: CCZ	central East Pacific Abyssal Plain; Clarion-Clipperton Fracture Zone	BGR exploration area: LA east	Janssen, A., Kaiser, S., MeiÃŸner, K., Brenke, N., Menot, L., MartÃ­nez Arbizu, P., 2015. A reverse taxonomic approach to assess macrofaunal distribution patterns in abyssal Pacific polymetallic nodule fields. PLoS ONE 10, e0117790. https://doi.org/10.1371/journal.pone.0117790
KJ736087	Macrostylidae	Macrostylis	Macrostylis sp. NB-Iso3	NB-Iso3	BioNod 2012	EBS06	11.7703	-116.686	4259	Pacific Ocean: CCZ	central East Pacific Abyssal Plain; Clarion-Clipperton Fracture Zone	BGR exploration area: LA east	Janssen, A., Kaiser, S., MeiÃŸner, K., Brenke, N., Menot, L., MartÃ­nez Arbizu, P., 2015. A reverse taxonomic approach to assess macrofaunal distribution patterns in abyssal Pacific polymetallic nodule fields. PLoS ONE 10, e0117790. https://doi.org/10.1371/journal.pone.0117790
KJ736068	Macrostylidae	Macrostylis	Macrostylis metallicola	NB-Iso4	BioNod 2012	EBS06	11.7703	-116.686	4259	Pacific Ocean: CCZ	central East Pacific Abyssal Plain; Clarion-Clipperton Fracture Zone	BGR exploration area: LA east	Janssen, A., Kaiser, S., MeiÃŸner, K., Brenke, N., Menot, L., MartÃ­nez Arbizu, P., 2015. A reverse taxonomic approach to assess macrofaunal distribution patterns in abyssal Pacific polymetallic nodule fields. PLoS ONE 10, e0117790. https://doi.org/10.1371/journal.pone.0117790
KJ736089	Macrostylidae	Macrostylis	Macrostylis sp. NB-Iso5	NB-Iso5	BioNod 2012	EBS06	11.7703	-116.686	4259	Pacific Ocean: CCZ	central East Pacific Abyssal Plain; Clarion-Clipperton Fracture Zone	BGR exploration area: LA east	Janssen, A., Kaiser, S., MeiÃŸner, K., Brenke, N., Menot, L., MartÃ­nez Arbizu, P., 2015. A reverse taxonomic approach to assess macrofaunal distribution patterns in abyssal Pacific polymetallic nodule fields. PLoS ONE 10, e0117790. https://doi.org/10.1371/journal.pone.0117790
KJ736067	Macrostylidae	Macrostylis	Macrostylis metallicola	NB-Iso8	BioNod 2012	EBS06	11.7703	-116.686	4259	Pacific Ocean: CCZ	central East Pacific Abyssal Plain; Clarion-Clipperton Fracture Zone	BGR exploration area: LA east	Janssen, A., Kaiser, S., MeiÃŸner, K., Brenke, N., Menot, L., MartÃ­nez Arbizu, P., 2015. A reverse taxonomic approach to assess macrofaunal distribution patterns in abyssal Pacific polymetallic nodule fields. PLoS ONE 10, e0117790. https://doi.org/10.1371/journal.pone.0117790
KJ736065	Macrostylidae	Macrostylis	Macrostylis metallicola	NB-Iso74	BioNod 2012	EBS33	11.8624	-117.053	4133	Pacific Ocean: CCZ	central East Pacific Abyssal Plain; Clarion-Clipperton Fracture Zone	BGR exploration area: LA east	Janssen, A., Kaiser, S., MeiÃŸner, K., Brenke, N., Menot, L., MartÃ­nez Arbizu, P., 2015. A reverse taxonomic approach to assess macrofaunal distribution patterns in abyssal Pacific polymetallic nodule fields. PLoS ONE 10, e0117790. https://doi.org/10.1371/journal.pone.0117790
KJ736066	Macrostylidae	Macrostylis	Macrostylis metallicola	NB-Iso75	BioNod 2012	EBS33	11.8624	-117.053	4133	Pacific Ocean: CCZ	central East Pacific Abyssal Plain; Clarion-Clipperton Fracture Zone	BGR exploration area: LA east	Janssen, A., Kaiser, S., MeiÃŸner, K., Brenke, N., Menot, L., MartÃ­nez Arbizu, P., 2015. A reverse taxonomic approach to assess macrofaunal distribution patterns in abyssal Pacific polymetallic nodule fields. PLoS ONE 10, e0117790. https://doi.org/10.1371/journal.pone.0117790
KJ736069	Macrostylidae	Macrostylis	Macrostylis metallicola	NB-Iso76	BioNod 2012	EBS33	11.8624	-117.053	4133	Pacific Ocean: CCZ	central East Pacific Abyssal Plain; Clarion-Clipperton Fracture Zone	BGR exploration area: LA east	Janssen, A., Kaiser, S., MeiÃŸner, K., Brenke, N., Menot, L., MartÃ­nez Arbizu, P., 2015. A reverse taxonomic approach to assess macrofaunal distribution patterns in abyssal Pacific polymetallic nodule fields. PLoS ONE 10, e0117790. https://doi.org/10.1371/journal.pone.0117790
KJ736070	Macrostylidae	Macrostylis	Macrostylis metallicola	NB-Iso95	BioNod 2012	EBS67	11.6522	-117.356	4254	Pacific Ocean: CCZ	central East Pacific Abyssal Plain; Clarion-Clipperton Fracture Zone	BGR exploration area: Prospective Area 2 (PA2)	Janssen, A., Kaiser, S., MeiÃŸner, K., Brenke, N., Menot, L., MartÃ­nez Arbizu, P., 2015. A reverse taxonomic approach to assess macrofaunal distribution patterns in abyssal Pacific polymetallic nodule fields. PLoS ONE 10, e0117790. https://doi.org/10.1371/journal.pone.0117790
KJ736076	Macrostylidae	Macrostylis	Macrostylis metallicola	NB-Iso192	BioNod 2012	EBS80	14.094	-130.067	4986	Pacific Ocean: CCZ	central East Pacific Abyssal Plain; Clarion-Clipperton Fracture Zone	IFREMER exploration area	Janssen, A., Kaiser, S., MeiÃŸner, K., Brenke, N., Menot, L., MartÃ­nez Arbizu, P., 2015. A reverse taxonomic approach to assess macrofaunal distribution patterns in abyssal Pacific polymetallic nodule fields. PLoS ONE 10, e0117790. https://doi.org/10.1371/journal.pone.0117790
KJ736071	Macrostylidae	Macrostylis	Macrostylis metallicola	NB-Iso193	BioNod 2012	EBS80	14.094	-130.067	4986	Pacific Ocean: CCZ	central East Pacific Abyssal Plain; Clarion-Clipperton Fracture Zone	IFREMER exploration area	Janssen, A., Kaiser, S., MeiÃŸner, K., Brenke, N., Menot, L., MartÃ­nez Arbizu, P., 2015. A reverse taxonomic approach to assess macrofaunal distribution patterns in abyssal Pacific polymetallic nodule fields. PLoS ONE 10, e0117790. https://doi.org/10.1371/journal.pone.0117790
KJ736078	Macrostylidae	Macrostylis	Macrostylis metallicola	NB-Iso194	BioNod 2012	EBS80	14.094	-130.067	4986	Pacific Ocean: CCZ	central East Pacific Abyssal Plain; Clarion-Clipperton Fracture Zone	IFREMER exploration area	Janssen, A., Kaiser, S., MeiÃŸner, K., Brenke, N., Menot, L., MartÃ­nez Arbizu, P., 2015. A reverse taxonomic approach to assess macrofaunal distribution patterns in abyssal Pacific polymetallic nodule fields. PLoS ONE 10, e0117790. https://doi.org/10.1371/journal.pone.0117790
KJ736080	Macrostylidae	Macrostylis	Macrostylis sp. NB-Iso195	NB-Iso195	BioNod 2012	EBS80	14.094	-130.067	4986	Pacific Ocean: CCZ	central East Pacific Abyssal Plain; Clarion-Clipperton Fracture Zone	IFREMER exploration area	Janssen, A., Kaiser, S., MeiÃŸner, K., Brenke, N., Menot, L., MartÃ­nez Arbizu, P., 2015. A reverse taxonomic approach to assess macrofaunal distribution patterns in abyssal Pacific polymetallic nodule fields. PLoS ONE 10, e0117790. https://doi.org/10.1371/journal.pone.0117790
KJ736074	Macrostylidae	Macrostylis	Macrostylis metallicola	NB-Iso197	BioNod 2012	EBS80	14.094	-130.067	4986	Pacific Ocean: CCZ	central East Pacific Abyssal Plain; Clarion-Clipperton Fracture Zone	IFREMER exploration area	Janssen, A., Kaiser, S., MeiÃŸner, K., Brenke, N., Menot, L., MartÃ­nez Arbizu, P., 2015. A reverse taxonomic approach to assess macrofaunal distribution patterns in abyssal Pacific polymetallic nodule fields. PLoS ONE 10, e0117790. https://doi.org/10.1371/journal.pone.0117790
KJ736073	Macrostylidae	Macrostylis	Macrostylis metallicola	NB-Iso204	BioNod 2012	EBS80	14.094	-130.067	4986	Pacific Ocean: CCZ	central East Pacific Abyssal Plain; Clarion-Clipperton Fracture Zone	IFREMER exploration area	Janssen, A., Kaiser, S., MeiÃŸner, K., Brenke, N., Menot, L., MartÃ­nez Arbizu, P., 2015. A reverse taxonomic approach to assess macrofaunal distribution patterns in abyssal Pacific polymetallic nodule fields. PLoS ONE 10, e0117790. https://doi.org/10.1371/journal.pone.0117790
KJ736077	Macrostylidae	Macrostylis	Macrostylis metallicola	NB-Iso210	BioNod 2012	EBS80	14.094	-130.067	4986	Pacific Ocean: CCZ	central East Pacific Abyssal Plain; Clarion-Clipperton Fracture Zone	IFREMER exploration area	Janssen, A., Kaiser, S., MeiÃŸner, K., Brenke, N., Menot, L., MartÃ­nez Arbizu, P., 2015. A reverse taxonomic approach to assess macrofaunal distribution patterns in abyssal Pacific polymetallic nodule fields. PLoS ONE 10, e0117790. https://doi.org/10.1371/journal.pone.0117790
KJ736075	Macrostylidae	Macrostylis	Macrostylis metallicola	NB-Iso264	BioNod 2012	EBS73	14.0512	-130.094	5027	Pacific Ocean: CCZ	central East Pacific Abyssal Plain; Clarion-Clipperton Fracture Zone	IFREMER exploration area	Janssen, A., Kaiser, S., MeiÃŸner, K., Brenke, N., Menot, L., MartÃ­nez Arbizu, P., 2015. A reverse taxonomic approach to assess macrofaunal distribution patterns in abyssal Pacific polymetallic nodule fields. PLoS ONE 10, e0117790. https://doi.org/10.1371/journal.pone.0117790
KJ736082	Macrostylidae	Macrostylis	Macrostylis sp. NB-Iso343	NB-Iso343	BioNod 2012	EBS43	11.8036	-117.534	4358	Pacific Ocean: CCZ	central East Pacific Abyssal Plain; Clarion-Clipperton Fracture Zone	BGR exploration area: LA east	Janssen, A., Kaiser, S., MeiÃŸner, K., Brenke, N., Menot, L., MartÃ­nez Arbizu, P., 2015. A reverse taxonomic approach to assess macrofaunal distribution patterns in abyssal Pacific polymetallic nodule fields. PLoS ONE 10, e0117790. https://doi.org/10.1371/journal.pone.0117790
KJ736090	Macrostylidae	Macrostylis	Macrostylis sp. NB-Iso344	NB-Iso344	BioNod 2012	EBS43	11.8036	-117.534	4358	Pacific Ocean: CCZ	central East Pacific Abyssal Plain; Clarion-Clipperton Fracture Zone	BGR exploration area: LA east	Janssen, A., Kaiser, S., MeiÃŸner, K., Brenke, N., Menot, L., MartÃ­nez Arbizu, P., 2015. A reverse taxonomic approach to assess macrofaunal distribution patterns in abyssal Pacific polymetallic nodule fields. PLoS ONE 10, e0117790. https://doi.org/10.1371/journal.pone.0117790
KJ736083	Macrostylidae	Macrostylis	Macrostylis sp. NB-Iso345	NB-Iso345	BioNod 2012	EBS43	11.8036	-117.534	4358	Pacific Ocean: CCZ	central East Pacific Abyssal Plain; Clarion-Clipperton Fracture Zone	BGR exploration area: LA east	Janssen, A., Kaiser, S., MeiÃŸner, K., Brenke, N., Menot, L., MartÃ­nez Arbizu, P., 2015. A reverse taxonomic approach to assess macrofaunal distribution patterns in abyssal Pacific polymetallic nodule fields. PLoS ONE 10, e0117790. https://doi.org/10.1371/journal.pone.0117790
KJ736084	Macrostylidae	Macrostylis	Macrostylis sp. NB-Iso347	NB-Iso347	BioNod 2012	EBS43	11.8036	-117.534	4358	Pacific Ocean: CCZ	central East Pacific Abyssal Plain; Clarion-Clipperton Fracture Zone	BGR exploration area: LA east	Janssen, A., Kaiser, S., MeiÃŸner, K., Brenke, N., Menot, L., MartÃ­nez Arbizu, P., 2015. A reverse taxonomic approach to assess macrofaunal distribution patterns in abyssal Pacific polymetallic nodule fields. PLoS ONE 10, e0117790. https://doi.org/10.1371/journal.pone.0117790
KJ736079	Macrostylidae	Macrostylis	Macrostylis sp. NB-Iso441	NB-Iso441	BioNod 2012	EBS101	14.0808	-130.105	5055	Pacific Ocean: CCZ	central East Pacific Abyssal Plain; Clarion-Clipperton Fracture Zone	IFREMER exploration area
KJ736072	Macrostylidae	Macrostylis	Macrostylis metallicola	NB-Iso515	BioNod 2012	EBS101	14.0808	-130.105	5055	Pacific Ocean: CCZ	central East Pacific Abyssal Plain; Clarion-Clipperton Fracture Zone	IFREMER exploration area
MF325537	Desmosomatidae	Parvochelus	Parvochelus russus	VTDes031	Vema-TRANSIT	SO237-2-7	10.7149	-25.0535	5514	Atlantic Ocean: North Atlantic	Eastern Vema Fracture Zone	Vema-TRANSIT site A1	Brix S, Bober S, Tschesche C, et al. (2018) Molecular species delimitation and its implications for species descriptions using desmosomatid and nannoniscid isopods from the VEMA fracture zone as example taxa. Deep-Sea Res Pt II 148:180â€“207. doi: 10.1016/j.dsr2.2018.02.004
MF325473	Desmosomatidae	Chelator	Chelator aequabilis	VTDes034	Vema-TRANSIT	SO237-2-7	10.7149	-25.0535	5514	Atlantic Ocean: North Atlantic	Eastern Vema Fracture Zone	Vema-TRANSIT site A1	Brix S, Bober S, Tschesche C, et al. (2018) Molecular species delimitation and its implications for species descriptions using desmosomatid and nannoniscid isopods from the VEMA fracture zone as example taxa. Deep-Sea Res Pt II 148:180â€“207. doi: 10.1016/j.dsr2.2018.02.004
MN735310	Macrostylidae	Macrostylis	Macrostylis sp. ML02	VTMac010	Vema-TRANSIT	SO237-2-6	10.7297	-25.062	5520	Atlantic Ocean: North Atlantic	Eastern Vema Fracture Zone	Vema-TRANSIT site A1	Riehl, T., Lins, L. & Brandt, A. The effects of depth, distance, and the Mid-Atlantic Ridge on genetic differentiation of abyssal and hadal isopods (Macrostylidae). Deep Sea Research Part II: Topical Studies in Oceanography.
MN735311	Macrostylidae	Macrostylis	Macrostylis sp. ML02	VTMac019	Vema-TRANSIT	SO237-2-7	10.7149	-25.0535	5514	Atlantic Ocean: North Atlantic	Eastern Vema Fracture Zone	Vema-TRANSIT site A1	Riehl, T., Lins, L. & Brandt, A. The effects of depth, distance, and the Mid-Atlantic Ridge on genetic differentiation of abyssal and hadal isopods (Macrostylidae). Deep Sea Research Part II: Topical Studies in Oceanography.
MN735312	Macrostylidae	Macrostylis	Macrostylis sp. ML02	VTMac022	Vema-TRANSIT	SO237-2-7	10.7149	-25.0535	5514	Atlantic Ocean: North Atlantic	Eastern Vema Fracture Zone	Vema-TRANSIT site A1	Riehl, T., Lins, L. & Brandt, A. The effects of depth, distance, and the Mid-Atlantic Ridge on genetic differentiation of abyssal and hadal isopods (Macrostylidae). Deep Sea Research Part II: Topical Studies in Oceanography.
MN735313	Macrostylidae	Macrostylis	Macrostylis sp. ML08	VTMac024	Vema-TRANSIT	SO237-2-7	10.7149	-25.0535	5514	Atlantic Ocean: North Atlantic	Eastern Vema Fracture Zone	Vema-TRANSIT site A1	Riehl, T., Lins, L. & Brandt, A. The effects of depth, distance, and the Mid-Atlantic Ridge on genetic differentiation of abyssal and hadal isopods (Macrostylidae). Deep Sea Research Part II: Topical Studies in Oceanography.
MN735314	Macrostylidae	Macrostylis	Macrostylis sp. ML08	VTMac033	Vema-TRANSIT	SO237-2-7	10.7149	-25.0535	5514	Atlantic Ocean: North Atlantic	Eastern Vema Fracture Zone	Vema-TRANSIT site A1	Riehl, T., Lins, L. & Brandt, A. The effects of depth, distance, and the Mid-Atlantic Ridge on genetic differentiation of abyssal and hadal isopods (Macrostylidae). Deep Sea Research Part II: Topical Studies in Oceanography.
MN735315	Macrostylidae	Macrostylis	Macrostylis sp. ML08	VTMac034	Vema-TRANSIT	SO237-4-8	10.427	-31.0733	5735	Atlantic Ocean: North Atlantic	Eastern Vema Fracture Zone	Vema-TRANSIT site A2	Riehl, T., Lins, L. & Brandt, A. The effects of depth, distance, and the Mid-Atlantic Ridge on genetic differentiation of abyssal and hadal isopods (Macrostylidae). Deep Sea Research Part II: Topical Studies in Oceanography.
MN735316	Macrostylidae	Macrostylis	Macrostylis sp. ML02	VTMac035	Vema-TRANSIT	SO237-2-7	10.7149	-25.0535	5514	Atlantic Ocean: North Atlantic	Eastern Vema Fracture Zone	Vema-TRANSIT site A1	Riehl, T., Lins, L. & Brandt, A. The effects of depth, distance, and the Mid-Atlantic Ridge on genetic differentiation of abyssal and hadal isopods (Macrostylidae). Deep Sea Research Part II: Topical Studies in Oceanography.
MN735317	Macrostylidae	Macrostylis	Macrostylis sp. ML02	VTMac037	Vema-TRANSIT	SO237-2-7	10.7149	-25.0535	5514	Atlantic Ocean: North Atlantic	Eastern Vema Fracture Zone	Vema-TRANSIT site A1	Riehl, T., Lins, L. & Brandt, A. The effects of depth, distance, and the Mid-Atlantic Ridge on genetic differentiation of abyssal and hadal isopods (Macrostylidae). Deep Sea Research Part II: Topical Studies in Oceanography.
MN735318	Macrostylidae	Macrostylis	Macrostylis sp. ML02	VTMac043	Vema-TRANSIT	SO237-2-7	10.7149	-25.0535	5514	Atlantic Ocean: North Atlantic	Eastern Vema Fracture Zone	Vema-TRANSIT site A1	Riehl, T., Lins, L. & Brandt, A. The effects of depth, distance, and the Mid-Atlantic Ridge on genetic differentiation of abyssal and hadal isopods (Macrostylidae). Deep Sea Research Part II: Topical Studies in Oceanography.
MN735319	Macrostylidae	Macrostylis	Macrostylis sp. ML02	VTMac048	Vema-TRANSIT	SO237-2-6	10.7297	-25.062	5520	Atlantic Ocean: North Atlantic	Eastern Vema Fracture Zone	Vema-TRANSIT site A1	Riehl, T., Lins, L. & Brandt, A. The effects of depth, distance, and the Mid-Atlantic Ridge on genetic differentiation of abyssal and hadal isopods (Macrostylidae). Deep Sea Research Part II: Topical Studies in Oceanography.
MN735320	Macrostylidae	Macrostylis	Macrostylis sp. ML08	VTMac049	Vema-TRANSIT	SO237-4-9	10.4275	-31.0497	5735	Atlantic Ocean: North Atlantic	Eastern Vema Fracture Zone	Vema-TRANSIT site A2	Riehl, T., Lins, L. & Brandt, A. The effects of depth, distance, and the Mid-Atlantic Ridge on genetic differentiation of abyssal and hadal isopods (Macrostylidae). Deep Sea Research Part II: Topical Studies in Oceanography.
MN735321	Macrostylidae	Macrostylis	Macrostylis sp. ML08	VTMac050	Vema-TRANSIT	SO237-4-8	10.427	-31.0733	5735	Atlantic Ocean: North Atlantic	Eastern Vema Fracture Zone	Vema-TRANSIT site A2	Riehl, T., Lins, L. & Brandt, A. The effects of depth, distance, and the Mid-Atlantic Ridge on genetic differentiation of abyssal and hadal isopods (Macrostylidae). Deep Sea Research Part II: Topical Studies in Oceanography.
MN735322	Macrostylidae	Macrostylis	Macrostylis sp. ML08	VTMac051	Vema-TRANSIT	SO237-4-8	10.427	-31.0733	5735	Atlantic Ocean: North Atlantic	Eastern Vema Fracture Zone	Vema-TRANSIT site A2	Riehl, T., Lins, L. & Brandt, A. The effects of depth, distance, and the Mid-Atlantic Ridge on genetic differentiation of abyssal and hadal isopods (Macrostylidae). Deep Sea Research Part II: Topical Studies in Oceanography.
MN735323	Macrostylidae	Macrostylis	Macrostylis sp. ML08	VTMac053	Vema-TRANSIT	SO237-4-8	10.427	-31.0733	5735	Atlantic Ocean: North Atlantic	Eastern Vema Fracture Zone	Vema-TRANSIT site A2	Riehl, T., Lins, L. & Brandt, A. The effects of depth, distance, and the Mid-Atlantic Ridge on genetic differentiation of abyssal and hadal isopods (Macrostylidae). Deep Sea Research Part II: Topical Studies in Oceanography.
MN735324	Macrostylidae	Macrostylis	Macrostylis sp. ML08	VTMac054	Vema-TRANSIT	SO237-4-8	10.427	-31.0733	5735	Atlantic Ocean: North Atlantic	Eastern Vema Fracture Zone	Vema-TRANSIT site A2	Riehl, T., Lins, L. & Brandt, A. The effects of depth, distance, and the Mid-Atlantic Ridge on genetic differentiation of abyssal and hadal isopods (Macrostylidae). Deep Sea Research Part II: Topical Studies in Oceanography.
MN735325	Macrostylidae	Macrostylis	Macrostylis sp. ML08	VTMac055	Vema-TRANSIT	SO237-4-8	10.427	-31.0733	5735	Atlantic Ocean: North Atlantic	Eastern Vema Fracture Zone	Vema-TRANSIT site A2	Riehl, T., Lins, L. & Brandt, A. The effects of depth, distance, and the Mid-Atlantic Ridge on genetic differentiation of abyssal and hadal isopods (Macrostylidae). Deep Sea Research Part II: Topical Studies in Oceanography.
MN735326	Macrostylidae	Macrostylis	Macrostylis sp. ML08	VTMac056	Vema-TRANSIT	SO237-4-8	10.427	-31.0733	5735	Atlantic Ocean: North Atlantic	Eastern Vema Fracture Zone	Vema-TRANSIT site A2	Riehl, T., Lins, L. & Brandt, A. The effects of depth, distance, and the Mid-Atlantic Ridge on genetic differentiation of abyssal and hadal isopods (Macrostylidae). Deep Sea Research Part II: Topical Studies in Oceanography.
MN735327	Macrostylidae	Macrostylis	Macrostylis sp. ML08	VTMac057	Vema-TRANSIT	SO237-4-8	10.427	-31.0733	5735	Atlantic Ocean: North Atlantic	Eastern Vema Fracture Zone	Vema-TRANSIT site A2	Riehl, T., Lins, L. & Brandt, A. The effects of depth, distance, and the Mid-Atlantic Ridge on genetic differentiation of abyssal and hadal isopods (Macrostylidae). Deep Sea Research Part II: Topical Studies in Oceanography.
MN735328	Macrostylidae	Macrostylis	Macrostylis sp. ML08	VTMac058	Vema-TRANSIT	SO237-4-8	10.427	-31.0733	5735	Atlantic Ocean: North Atlantic	Eastern Vema Fracture Zone	Vema-TRANSIT site A2	Riehl, T., Lins, L. & Brandt, A. The effects of depth, distance, and the Mid-Atlantic Ridge on genetic differentiation of abyssal and hadal isopods (Macrostylidae). Deep Sea Research Part II: Topical Studies in Oceanography.
MN735329	Macrostylidae	Macrostylis	Macrostylis sp. ML08	VTMac061	Vema-TRANSIT	SO237-4-8	10.427	-31.0733	5735	Atlantic Ocean: North Atlantic	Eastern Vema Fracture Zone	Vema-TRANSIT site A2	Riehl, T., Lins, L. & Brandt, A. The effects of depth, distance, and the Mid-Atlantic Ridge on genetic differentiation of abyssal and hadal isopods (Macrostylidae). Deep Sea Research Part II: Topical Studies in Oceanography.
MN735330	Macrostylidae	Macrostylis	Macrostylis sp. ML08	VTMac062	Vema-TRANSIT	SO237-4-8	10.427	-31.0733	5735	Atlantic Ocean: North Atlantic	Eastern Vema Fracture Zone	Vema-TRANSIT site A2	Riehl, T., Lins, L. & Brandt, A. The effects of depth, distance, and the Mid-Atlantic Ridge on genetic differentiation of abyssal and hadal isopods (Macrostylidae). Deep Sea Research Part II: Topical Studies in Oceanography.
MN735331	Macrostylidae	Macrostylis	Macrostylis sp. ML08	VTMac063	Vema-TRANSIT	SO237-4-8	10.427	-31.0733	5735	Atlantic Ocean: North Atlantic	Eastern Vema Fracture Zone	Vema-TRANSIT site A2	Riehl, T., Lins, L. & Brandt, A. The effects of depth, distance, and the Mid-Atlantic Ridge on genetic differentiation of abyssal and hadal isopods (Macrostylidae). Deep Sea Research Part II: Topical Studies in Oceanography.
MN735332	Macrostylidae	Macrostylis	Macrostylis sp. ML08	VTMac064	Vema-TRANSIT	SO237-4-8	10.427	-31.0733	5735	Atlantic Ocean: North Atlantic	Eastern Vema Fracture Zone	Vema-TRANSIT site A2	Riehl, T., Lins, L. & Brandt, A. The effects of depth, distance, and the Mid-Atlantic Ridge on genetic differentiation of abyssal and hadal isopods (Macrostylidae). Deep Sea Research Part II: Topical Studies in Oceanography.
MN735333	Macrostylidae	Macrostylis	Macrostylis sp. ML08	VTMac065	Vema-TRANSIT	SO237-4-8	10.427	-31.0733	5735	Atlantic Ocean: North Atlantic	Eastern Vema Fracture Zone	Vema-TRANSIT site A2	Riehl, T., Lins, L. & Brandt, A. The effects of depth, distance, and the Mid-Atlantic Ridge on genetic differentiation of abyssal and hadal isopods (Macrostylidae). Deep Sea Research Part II: Topical Studies in Oceanography.
MN735334	Macrostylidae	Macrostylis	Macrostylis sp. ML08	VTMac066	Vema-TRANSIT	SO237-4-8	10.427	-31.0733	5735	Atlantic Ocean: North Atlantic	Eastern Vema Fracture Zone	Vema-TRANSIT site A2	Riehl, T., Lins, L. & Brandt, A. The effects of depth, distance, and the Mid-Atlantic Ridge on genetic differentiation of abyssal and hadal isopods (Macrostylidae). Deep Sea Research Part II: Topical Studies in Oceanography.
MN735335	Macrostylidae	Macrostylis	Macrostylis sp. ML08	VTMac067	Vema-TRANSIT	SO237-4-8	10.427	-31.0733	5735	Atlantic Ocean: North Atlantic	Eastern Vema Fracture Zone	Vema-TRANSIT site A2	Riehl, T., Lins, L. & Brandt, A. The effects of depth, distance, and the Mid-Atlantic Ridge on genetic differentiation of abyssal and hadal isopods (Macrostylidae). Deep Sea Research Part II: Topical Studies in Oceanography.
MN735336	Macrostylidae	Macrostylis	Macrostylis sp. ML08	VTMac068	Vema-TRANSIT	SO237-4-8	10.427	-31.0733	5735	Atlantic Ocean: North Atlantic	Eastern Vema Fracture Zone	Vema-TRANSIT site A2	Riehl, T., Lins, L. & Brandt, A. The effects of depth, distance, and the Mid-Atlantic Ridge on genetic differentiation of abyssal and hadal isopods (Macrostylidae). Deep Sea Research Part II: Topical Studies in Oceanography.
MN735337	Macrostylidae	Macrostylis	Macrostylis sp. ML08	VTMac069	Vema-TRANSIT	SO237-4-8	10.427	-31.0733	5735	Atlantic Ocean: North Atlantic	Eastern Vema Fracture Zone	Vema-TRANSIT site A2	Riehl, T., Lins, L. & Brandt, A. The effects of depth, distance, and the Mid-Atlantic Ridge on genetic differentiation of abyssal and hadal isopods (Macrostylidae). Deep Sea Research Part II: Topical Studies in Oceanography.
MN735338	Macrostylidae	Macrostylis	Macrostylis sp. ML08	VTMac070	Vema-TRANSIT	SO237-4-8	10.427	-31.0733	5735	Atlantic Ocean: North Atlantic	Eastern Vema Fracture Zone	Vema-TRANSIT site A2	Riehl, T., Lins, L. & Brandt, A. The effects of depth, distance, and the Mid-Atlantic Ridge on genetic differentiation of abyssal and hadal isopods (Macrostylidae). Deep Sea Research Part II: Topical Studies in Oceanography.
MN735339	Macrostylidae	Macrostylis	Macrostylis sp. ML08	VTMac071	Vema-TRANSIT	SO237-4-8	10.427	-31.0733	5735	Atlantic Ocean: North Atlantic	Eastern Vema Fracture Zone	Vema-TRANSIT site A2	Riehl, T., Lins, L. & Brandt, A. The effects of depth, distance, and the Mid-Atlantic Ridge on genetic differentiation of abyssal and hadal isopods (Macrostylidae). Deep Sea Research Part II: Topical Studies in Oceanography.
MN735340	Macrostylidae	Macrostylis	Macrostylis sp. ML08	VTMac073	Vema-TRANSIT	SO237-4-8	10.427	-31.0733	5735	Atlantic Ocean: North Atlantic	Eastern Vema Fracture Zone	Vema-TRANSIT site A2	Riehl, T., Lins, L. & Brandt, A. The effects of depth, distance, and the Mid-Atlantic Ridge on genetic differentiation of abyssal and hadal isopods (Macrostylidae). Deep Sea Research Part II: Topical Studies in Oceanography.
MN735341	Macrostylidae	Macrostylis	Macrostylis sp. ML08	VTMac074	Vema-TRANSIT	SO237-4-9	10.4275	-31.0497	5735	Atlantic Ocean: North Atlantic	Eastern Vema Fracture Zone	Vema-TRANSIT site A2	Riehl, T., Lins, L. & Brandt, A. The effects of depth, distance, and the Mid-Atlantic Ridge on genetic differentiation of abyssal and hadal isopods (Macrostylidae). Deep Sea Research Part II: Topical Studies in Oceanography.
MN735342	Macrostylidae	Macrostylis	Macrostylis sp. ML08	VTMac075	Vema-TRANSIT	SO237-4-9	10.4275	-31.0497	5735	Atlantic Ocean: North Atlantic	Eastern Vema Fracture Zone	Vema-TRANSIT site A2	Riehl, T., Lins, L. & Brandt, A. The effects of depth, distance, and the Mid-Atlantic Ridge on genetic differentiation of abyssal and hadal isopods (Macrostylidae). Deep Sea Research Part II: Topical Studies in Oceanography.
MN735343	Macrostylidae	Macrostylis	Macrostylis sp. ML08	VTMac076	Vema-TRANSIT	SO237-4-9	10.4275	-31.0497	5735	Atlantic Ocean: North Atlantic	Eastern Vema Fracture Zone	Vema-TRANSIT site A2	Riehl, T., Lins, L. & Brandt, A. The effects of depth, distance, and the Mid-Atlantic Ridge on genetic differentiation of abyssal and hadal isopods (Macrostylidae). Deep Sea Research Part II: Topical Studies in Oceanography.
MN735344	Macrostylidae	Macrostylis	Macrostylis sp. ML08	VTMac077	Vema-TRANSIT	SO237-4-9	10.4275	-31.0497	5735	Atlantic Ocean: North Atlantic	Eastern Vema Fracture Zone	Vema-TRANSIT site A2	Riehl, T., Lins, L. & Brandt, A. The effects of depth, distance, and the Mid-Atlantic Ridge on genetic differentiation of abyssal and hadal isopods (Macrostylidae). Deep Sea Research Part II: Topical Studies in Oceanography.
MN735345	Macrostylidae	Macrostylis	Macrostylis sp. ML08	VTMac078	Vema-TRANSIT	SO237-4-9	10.4275	-31.0497	5735	Atlantic Ocean: North Atlantic	Eastern Vema Fracture Zone	Vema-TRANSIT site A2	Riehl, T., Lins, L. & Brandt, A. The effects of depth, distance, and the Mid-Atlantic Ridge on genetic differentiation of abyssal and hadal isopods (Macrostylidae). Deep Sea Research Part II: Topical Studies in Oceanography.
MN735346	Macrostylidae	Macrostylis	Macrostylis sp. ML08	VTMac079	Vema-TRANSIT	SO237-4-9	10.4275	-31.0497	5735	Atlantic Ocean: North Atlantic	Eastern Vema Fracture Zone	Vema-TRANSIT site A2	Riehl, T., Lins, L. & Brandt, A. The effects of depth, distance, and the Mid-Atlantic Ridge on genetic differentiation of abyssal and hadal isopods (Macrostylidae). Deep Sea Research Part II: Topical Studies in Oceanography.
MN735347	Macrostylidae	Macrostylis	Macrostylis sp. ML08	VTMac080	Vema-TRANSIT	SO237-4-9	10.4275	-31.0497	5735	Atlantic Ocean: North Atlantic	Eastern Vema Fracture Zone	Vema-TRANSIT site A2	Riehl, T., Lins, L. & Brandt, A. The effects of depth, distance, and the Mid-Atlantic Ridge on genetic differentiation of abyssal and hadal isopods (Macrostylidae). Deep Sea Research Part II: Topical Studies in Oceanography.
MN735348	Macrostylidae	Macrostylis	Macrostylis sp. ML08	VTMac081	Vema-TRANSIT	SO237-4-9	10.4275	-31.0497	5735	Atlantic Ocean: North Atlantic	Eastern Vema Fracture Zone	Vema-TRANSIT site A2	Riehl, T., Lins, L. & Brandt, A. The effects of depth, distance, and the Mid-Atlantic Ridge on genetic differentiation of abyssal and hadal isopods (Macrostylidae). Deep Sea Research Part II: Topical Studies in Oceanography.
MN735349	Macrostylidae	Macrostylis	Macrostylis sp. ML08	VTMac082	Vema-TRANSIT	SO237-4-9	10.4275	-31.0497	5735	Atlantic Ocean: North Atlantic	Eastern Vema Fracture Zone	Vema-TRANSIT site A2	Riehl, T., Lins, L. & Brandt, A. The effects of depth, distance, and the Mid-Atlantic Ridge on genetic differentiation of abyssal and hadal isopods (Macrostylidae). Deep Sea Research Part II: Topical Studies in Oceanography.
MN735350	Macrostylidae	Macrostylis	Macrostylis sp. ML08	VTMac083	Vema-TRANSIT	SO237-4-9	10.4275	-31.0497	5735	Atlantic Ocean: North Atlantic	Eastern Vema Fracture Zone	Vema-TRANSIT site A2	Riehl, T., Lins, L. & Brandt, A. The effects of depth, distance, and the Mid-Atlantic Ridge on genetic differentiation of abyssal and hadal isopods (Macrostylidae). Deep Sea Research Part II: Topical Studies in Oceanography.
MN735351	Macrostylidae	Macrostylis	Macrostylis sp. ML08	VTMac084	Vema-TRANSIT	SO237-4-9	10.4275	-31.0497	5735	Atlantic Ocean: North Atlantic	Eastern Vema Fracture Zone	Vema-TRANSIT site A2	Riehl, T., Lins, L. & Brandt, A. The effects of depth, distance, and the Mid-Atlantic Ridge on genetic differentiation of abyssal and hadal isopods (Macrostylidae). Deep Sea Research Part II: Topical Studies in Oceanography.
MN735352	Macrostylidae	Macrostylis	Macrostylis sp. ML08	VTMac085	Vema-TRANSIT	SO237-4-9	10.4275	-31.0497	5735	Atlantic Ocean: North Atlantic	Eastern Vema Fracture Zone	Vema-TRANSIT site A2	Riehl, T., Lins, L. & Brandt, A. The effects of depth, distance, and the Mid-Atlantic Ridge on genetic differentiation of abyssal and hadal isopods (Macrostylidae). Deep Sea Research Part II: Topical Studies in Oceanography.
MN735353	Macrostylidae	Macrostylis	Macrostylis sp. ML08	VTMac086	Vema-TRANSIT	SO237-4-9	10.4275	-31.0497	5735	Atlantic Ocean: North Atlantic	Eastern Vema Fracture Zone	Vema-TRANSIT site A2	Riehl, T., Lins, L. & Brandt, A. The effects of depth, distance, and the Mid-Atlantic Ridge on genetic differentiation of abyssal and hadal isopods (Macrostylidae). Deep Sea Research Part II: Topical Studies in Oceanography.
MN735354	Macrostylidae	Macrostylis	Macrostylis sp. ML08	VTMac087	Vema-TRANSIT	SO237-4-9	10.4275	-31.0497	5735	Atlantic Ocean: North Atlantic	Eastern Vema Fracture Zone	Vema-TRANSIT site A2	Riehl, T., Lins, L. & Brandt, A. The effects of depth, distance, and the Mid-Atlantic Ridge on genetic differentiation of abyssal and hadal isopods (Macrostylidae). Deep Sea Research Part II: Topical Studies in Oceanography.
MN735355	Macrostylidae	Macrostylis	Macrostylis sp. ML08	VTMac088	Vema-TRANSIT	SO237-4-9	10.4275	-31.0497	5735	Atlantic Ocean: North Atlantic	Eastern Vema Fracture Zone	Vema-TRANSIT site A2	Riehl, T., Lins, L. & Brandt, A. The effects of depth, distance, and the Mid-Atlantic Ridge on genetic differentiation of abyssal and hadal isopods (Macrostylidae). Deep Sea Research Part II: Topical Studies in Oceanography.
MN735356	Macrostylidae	Macrostylis	Macrostylis sp. ML08	VTMac090	Vema-TRANSIT	SO237-4-9	10.4275	-31.0497	5735	Atlantic Ocean: North Atlantic	Eastern Vema Fracture Zone	Vema-TRANSIT site A2	Riehl, T., Lins, L. & Brandt, A. The effects of depth, distance, and the Mid-Atlantic Ridge on genetic differentiation of abyssal and hadal isopods (Macrostylidae). Deep Sea Research Part II: Topical Studies in Oceanography.
MN735357	Macrostylidae	Macrostylis	Macrostylis sp. ML08	VTMac091	Vema-TRANSIT	SO237-4-9	10.4275	-31.0497	5735	Atlantic Ocean: North Atlantic	Eastern Vema Fracture Zone	Vema-TRANSIT site A2	Riehl, T., Lins, L. & Brandt, A. The effects of depth, distance, and the Mid-Atlantic Ridge on genetic differentiation of abyssal and hadal isopods (Macrostylidae). Deep Sea Research Part II: Topical Studies in Oceanography.
MN735358	Macrostylidae	Macrostylis	Macrostylis sp. ML08	VTMac092	Vema-TRANSIT	SO237-4-9	10.4275	-31.0497	5735	Atlantic Ocean: North Atlantic	Eastern Vema Fracture Zone	Vema-TRANSIT site A2	Riehl, T., Lins, L. & Brandt, A. The effects of depth, distance, and the Mid-Atlantic Ridge on genetic differentiation of abyssal and hadal isopods (Macrostylidae). Deep Sea Research Part II: Topical Studies in Oceanography.
MN735359	Macrostylidae	Macrostylis	Macrostylis sp. ML08	VTMac093	Vema-TRANSIT	SO237-4-9	10.4275	-31.0497	5735	Atlantic Ocean: North Atlantic	Eastern Vema Fracture Zone	Vema-TRANSIT site A2	Riehl, T., Lins, L. & Brandt, A. The effects of depth, distance, and the Mid-Atlantic Ridge on genetic differentiation of abyssal and hadal isopods (Macrostylidae). Deep Sea Research Part II: Topical Studies in Oceanography.
MN735360	Macrostylidae	Macrostylis	Macrostylis sp. ML08	VTMac094	Vema-TRANSIT	SO237-4-9	10.4275	-31.0497	5735	Atlantic Ocean: North Atlantic	Eastern Vema Fracture Zone	Vema-TRANSIT site A2	Riehl, T., Lins, L. & Brandt, A. The effects of depth, distance, and the Mid-Atlantic Ridge on genetic differentiation of abyssal and hadal isopods (Macrostylidae). Deep Sea Research Part II: Topical Studies in Oceanography.
MN735361	Macrostylidae	Macrostylis	Macrostylis sp. ML08	VTMac095	Vema-TRANSIT	SO237-4-9	10.4275	-31.0497	5735	Atlantic Ocean: North Atlantic	Eastern Vema Fracture Zone	Vema-TRANSIT site A2	Riehl, T., Lins, L. & Brandt, A. The effects of depth, distance, and the Mid-Atlantic Ridge on genetic differentiation of abyssal and hadal isopods (Macrostylidae). Deep Sea Research Part II: Topical Studies in Oceanography.
MN735362	Macrostylidae	Macrostylis	Macrostylis sp. ML08	VTMac096	Vema-TRANSIT	SO237-4-9	10.4275	-31.0497	5735	Atlantic Ocean: North Atlantic	Eastern Vema Fracture Zone	Vema-TRANSIT site A2	Riehl, T., Lins, L. & Brandt, A. The effects of depth, distance, and the Mid-Atlantic Ridge on genetic differentiation of abyssal and hadal isopods (Macrostylidae). Deep Sea Research Part II: Topical Studies in Oceanography.
MN735363	Macrostylidae	Macrostylis	Macrostylis sp. ML08	VTMac097	Vema-TRANSIT	SO237-4-9	10.4275	-31.0497	5735	Atlantic Ocean: North Atlantic	Eastern Vema Fracture Zone	Vema-TRANSIT site A2	Riehl, T., Lins, L. & Brandt, A. The effects of depth, distance, and the Mid-Atlantic Ridge on genetic differentiation of abyssal and hadal isopods (Macrostylidae). Deep Sea Research Part II: Topical Studies in Oceanography.
MN735364	Macrostylidae	Macrostylis	Macrostylis sp. ML08	VTMac098	Vema-TRANSIT	SO237-4-9	10.4275	-31.0497	5735	Atlantic Ocean: North Atlantic	Eastern Vema Fracture Zone	Vema-TRANSIT site A2	Riehl, T., Lins, L. & Brandt, A. The effects of depth, distance, and the Mid-Atlantic Ridge on genetic differentiation of abyssal and hadal isopods (Macrostylidae). Deep Sea Research Part II: Topical Studies in Oceanography.
MN735366	Macrostylidae	Macrostylis	Macrostylis sp. ML08	VTMac099	Vema-TRANSIT	SO237-4-9	10.4275	-31.0497	5735	Atlantic Ocean: North Atlantic	Eastern Vema Fracture Zone	Vema-TRANSIT site A2	Riehl, T., Lins, L. & Brandt, A. The effects of depth, distance, and the Mid-Atlantic Ridge on genetic differentiation of abyssal and hadal isopods (Macrostylidae). Deep Sea Research Part II: Topical Studies in Oceanography.
MN735365	Macrostylidae	Macrostylis	Macrostylis sp. ML08	VTMac100	Vema-TRANSIT	SO237-4-9	10.4275	-31.0497	5735	Atlantic Ocean: North Atlantic	Eastern Vema Fracture Zone	Vema-TRANSIT site A2	Riehl, T., Lins, L. & Brandt, A. The effects of depth, distance, and the Mid-Atlantic Ridge on genetic differentiation of abyssal and hadal isopods (Macrostylidae). Deep Sea Research Part II: Topical Studies in Oceanography.
MN735367	Macrostylidae	Macrostylis	Macrostylis sp. ML08	VTMac101	Vema-TRANSIT	SO237-4-9	10.4275	-31.0497	5735	Atlantic Ocean: North Atlantic	Eastern Vema Fracture Zone	Vema-TRANSIT site A2	Riehl, T., Lins, L. & Brandt, A. The effects of depth, distance, and the Mid-Atlantic Ridge on genetic differentiation of abyssal and hadal isopods (Macrostylidae). Deep Sea Research Part II: Topical Studies in Oceanography.
MN735368	Macrostylidae	Macrostylis	Macrostylis sp. ML08	VTMac102	Vema-TRANSIT	SO237-4-9	10.4275	-31.0497	5735	Atlantic Ocean: North Atlantic	Eastern Vema Fracture Zone	Vema-TRANSIT site A2	Riehl, T., Lins, L. & Brandt, A. The effects of depth, distance, and the Mid-Atlantic Ridge on genetic differentiation of abyssal and hadal isopods (Macrostylidae). Deep Sea Research Part II: Topical Studies in Oceanography.
MN735369	Macrostylidae	Macrostylis	Macrostylis sp. ML08	VTMac103	Vema-TRANSIT	SO237-4-9	10.4275	-31.0497	5735	Atlantic Ocean: North Atlantic	Eastern Vema Fracture Zone	Vema-TRANSIT site A2	Riehl, T., Lins, L. & Brandt, A. The effects of depth, distance, and the Mid-Atlantic Ridge on genetic differentiation of abyssal and hadal isopods (Macrostylidae). Deep Sea Research Part II: Topical Studies in Oceanography.
MN735370	Macrostylidae	Macrostylis	Macrostylis sp. ML08	VTMac104	Vema-TRANSIT	SO237-4-9	10.4275	-31.0497	5735	Atlantic Ocean: North Atlantic	Eastern Vema Fracture Zone	Vema-TRANSIT site A2	Riehl, T., Lins, L. & Brandt, A. The effects of depth, distance, and the Mid-Atlantic Ridge on genetic differentiation of abyssal and hadal isopods (Macrostylidae). Deep Sea Research Part II: Topical Studies in Oceanography.
MN735371	Macrostylidae	Macrostylis	Macrostylis sp. ML08	VTMac106	Vema-TRANSIT	SO237-4-8	10.427	-31.0733	5735	Atlantic Ocean: North Atlantic	Eastern Vema Fracture Zone	Vema-TRANSIT site A2	Riehl, T., Lins, L. & Brandt, A. The effects of depth, distance, and the Mid-Atlantic Ridge on genetic differentiation of abyssal and hadal isopods (Macrostylidae). Deep Sea Research Part II: Topical Studies in Oceanography.
MN735372	Macrostylidae	Macrostylis	Macrostylis sp. ML08	VTMac107	Vema-TRANSIT	SO237-4-8	10.427	-31.0733	5735	Atlantic Ocean: North Atlantic	Eastern Vema Fracture Zone	Vema-TRANSIT site A2	Riehl, T., Lins, L. & Brandt, A. The effects of depth, distance, and the Mid-Atlantic Ridge on genetic differentiation of abyssal and hadal isopods (Macrostylidae). Deep Sea Research Part II: Topical Studies in Oceanography.
MN735373	Macrostylidae	Macrostylis	Macrostylis sp. ML08	VTMac108	Vema-TRANSIT	SO237-4-8	10.427	-31.0733	5735	Atlantic Ocean: North Atlantic	Eastern Vema Fracture Zone	Vema-TRANSIT site A2	Riehl, T., Lins, L. & Brandt, A. The effects of depth, distance, and the Mid-Atlantic Ridge on genetic differentiation of abyssal and hadal isopods (Macrostylidae). Deep Sea Research Part II: Topical Studies in Oceanography.
MN735374	Macrostylidae	Macrostylis	Macrostylis sp. ML08	VTMac109	Vema-TRANSIT	SO237-4-8	10.427	-31.0733	5735	Atlantic Ocean: North Atlantic	Eastern Vema Fracture Zone	Vema-TRANSIT site A2	Riehl, T., Lins, L. & Brandt, A. The effects of depth, distance, and the Mid-Atlantic Ridge on genetic differentiation of abyssal and hadal isopods (Macrostylidae). Deep Sea Research Part II: Topical Studies in Oceanography.
MN735375	Macrostylidae	Macrostylis	Macrostylis sp. ML08	VTMac110	Vema-TRANSIT	SO237-4-8	10.427	-31.0733	5735	Atlantic Ocean: North Atlantic	Eastern Vema Fracture Zone	Vema-TRANSIT site A2	Riehl, T., Lins, L. & Brandt, A. The effects of depth, distance, and the Mid-Atlantic Ridge on genetic differentiation of abyssal and hadal isopods (Macrostylidae). Deep Sea Research Part II: Topical Studies in Oceanography.
MN735376	Macrostylidae	Macrostylis	Macrostylis sp. ML08	VTMac111	Vema-TRANSIT	SO237-4-8	10.427	-31.0733	5735	Atlantic Ocean: North Atlantic	Eastern Vema Fracture Zone	Vema-TRANSIT site A2	Riehl, T., Lins, L. & Brandt, A. The effects of depth, distance, and the Mid-Atlantic Ridge on genetic differentiation of abyssal and hadal isopods (Macrostylidae). Deep Sea Research Part II: Topical Studies in Oceanography.
MN735377	Macrostylidae	Macrostylis	Macrostylis sp. ML08	VTMac112	Vema-TRANSIT	SO237-4-8	10.427	-31.0733	5735	Atlantic Ocean: North Atlantic	Eastern Vema Fracture Zone	Vema-TRANSIT site A2	Riehl, T., Lins, L. & Brandt, A. The effects of depth, distance, and the Mid-Atlantic Ridge on genetic differentiation of abyssal and hadal isopods (Macrostylidae). Deep Sea Research Part II: Topical Studies in Oceanography.
MN735378	Macrostylidae	Macrostylis	Macrostylis sp. ML08	VTMac116	Vema-TRANSIT	SO237-4-9	10.4275	-31.0497	5735	Atlantic Ocean: North Atlantic	Eastern Vema Fracture Zone	Vema-TRANSIT site A2	Riehl, T., Lins, L. & Brandt, A. The effects of depth, distance, and the Mid-Atlantic Ridge on genetic differentiation of abyssal and hadal isopods (Macrostylidae). Deep Sea Research Part II: Topical Studies in Oceanography.
MN735379	Macrostylidae	Macrostylis	Macrostylis sp. ML08	VTMac117	Vema-TRANSIT	SO237-4-9	10.4275	-31.0497	5735	Atlantic Ocean: North Atlantic	Eastern Vema Fracture Zone	Vema-TRANSIT site A2	Riehl, T., Lins, L. & Brandt, A. The effects of depth, distance, and the Mid-Atlantic Ridge on genetic differentiation of abyssal and hadal isopods (Macrostylidae). Deep Sea Research Part II: Topical Studies in Oceanography.
MN735380	Macrostylidae	Macrostylis	Macrostylis sp. ML08	VTMac118	Vema-TRANSIT	SO237-4-9	10.4275	-31.0497	5735	Atlantic Ocean: North Atlantic	Eastern Vema Fracture Zone	Vema-TRANSIT site A2	Riehl, T., Lins, L. & Brandt, A. The effects of depth, distance, and the Mid-Atlantic Ridge on genetic differentiation of abyssal and hadal isopods (Macrostylidae). Deep Sea Research Part II: Topical Studies in Oceanography.
MN735381	Macrostylidae	Macrostylis	Macrostylis sp. ML08	VTMac119	Vema-TRANSIT	SO237-4-9	10.4275	-31.0497	5735	Atlantic Ocean: North Atlantic	Eastern Vema Fracture Zone	Vema-TRANSIT site A2	Riehl, T., Lins, L. & Brandt, A. The effects of depth, distance, and the Mid-Atlantic Ridge on genetic differentiation of abyssal and hadal isopods (Macrostylidae). Deep Sea Research Part II: Topical Studies in Oceanography.
MN735382	Macrostylidae	Macrostylis	Macrostylis sp. ML08	VTMac120	Vema-TRANSIT	SO237-4-8	10.427	-31.0733	5735	Atlantic Ocean: North Atlantic	Eastern Vema Fracture Zone	Vema-TRANSIT site A2	Riehl, T., Lins, L. & Brandt, A. The effects of depth, distance, and the Mid-Atlantic Ridge on genetic differentiation of abyssal and hadal isopods (Macrostylidae). Deep Sea Research Part II: Topical Studies in Oceanography.
MN735383	Macrostylidae	Macrostylis	Macrostylis sp. ML08	VTMac121	Vema-TRANSIT	SO237-4-8	10.427	-31.0733	5735	Atlantic Ocean: North Atlantic	Eastern Vema Fracture Zone	Vema-TRANSIT site A2	Riehl, T., Lins, L. & Brandt, A. The effects of depth, distance, and the Mid-Atlantic Ridge on genetic differentiation of abyssal and hadal isopods (Macrostylidae). Deep Sea Research Part II: Topical Studies in Oceanography.
MN735384	Macrostylidae	Macrostylis	Macrostylis sp. ML08	VTMac122	Vema-TRANSIT	SO237-4-8	10.427	-31.0733	5735	Atlantic Ocean: North Atlantic	Eastern Vema Fracture Zone	Vema-TRANSIT site A2	Riehl, T., Lins, L. & Brandt, A. The effects of depth, distance, and the Mid-Atlantic Ridge on genetic differentiation of abyssal and hadal isopods (Macrostylidae). Deep Sea Research Part II: Topical Studies in Oceanography.
MN735385	Macrostylidae	Macrostylis	Macrostylis sp. ML08	VTMac123	Vema-TRANSIT	SO237-4-8	10.427	-31.0733	5735	Atlantic Ocean: North Atlantic	Eastern Vema Fracture Zone	Vema-TRANSIT site A2	Riehl, T., Lins, L. & Brandt, A. The effects of depth, distance, and the Mid-Atlantic Ridge on genetic differentiation of abyssal and hadal isopods (Macrostylidae). Deep Sea Research Part II: Topical Studies in Oceanography.
MN735386	Macrostylidae	Macrostylis	Macrostylis sp. ML08	VTMac124	Vema-TRANSIT	SO237-4-8	10.427	-31.0733	5735	Atlantic Ocean: North Atlantic	Eastern Vema Fracture Zone	Vema-TRANSIT site A2	Riehl, T., Lins, L. & Brandt, A. The effects of depth, distance, and the Mid-Atlantic Ridge on genetic differentiation of abyssal and hadal isopods (Macrostylidae). Deep Sea Research Part II: Topical Studies in Oceanography.
MN735387	Macrostylidae	Macrostylis	Macrostylis sp. ML08	VTMac125	Vema-TRANSIT	SO237-4-8	10.427	-31.0733	5735	Atlantic Ocean: North Atlantic	Eastern Vema Fracture Zone	Vema-TRANSIT site A2	Riehl, T., Lins, L. & Brandt, A. The effects of depth, distance, and the Mid-Atlantic Ridge on genetic differentiation of abyssal and hadal isopods (Macrostylidae). Deep Sea Research Part II: Topical Studies in Oceanography.
MN735388	Macrostylidae	Macrostylis	Macrostylis sp. ML08	VTMac126	Vema-TRANSIT	SO237-4-8	10.427	-31.0733	5735	Atlantic Ocean: North Atlantic	Eastern Vema Fracture Zone	Vema-TRANSIT site A2	Riehl, T., Lins, L. & Brandt, A. The effects of depth, distance, and the Mid-Atlantic Ridge on genetic differentiation of abyssal and hadal isopods (Macrostylidae). Deep Sea Research Part II: Topical Studies in Oceanography.
MN735389	Macrostylidae	Macrostylis	Macrostylis sp. ML08	VTMac127	Vema-TRANSIT	SO237-4-8	10.427	-31.0733	5735	Atlantic Ocean: North Atlantic	Eastern Vema Fracture Zone	Vema-TRANSIT site A2	Riehl, T., Lins, L. & Brandt, A. The effects of depth, distance, and the Mid-Atlantic Ridge on genetic differentiation of abyssal and hadal isopods (Macrostylidae). Deep Sea Research Part II: Topical Studies in Oceanography.
MN735390	Macrostylidae	Macrostylis	Macrostylis sp. ML08	VTMac128	Vema-TRANSIT	SO237-4-8	10.427	-31.0733	5735	Atlantic Ocean: North Atlantic	Eastern Vema Fracture Zone	Vema-TRANSIT site A2	Riehl, T., Lins, L. & Brandt, A. The effects of depth, distance, and the Mid-Atlantic Ridge on genetic differentiation of abyssal and hadal isopods (Macrostylidae). Deep Sea Research Part II: Topical Studies in Oceanography.
MN735391	Macrostylidae	Macrostylis	Macrostylis sp. ML08	VTMac129	Vema-TRANSIT	SO237-4-8	10.427	-31.0733	5735	Atlantic Ocean: North Atlantic	Eastern Vema Fracture Zone	Vema-TRANSIT site A2	Riehl, T., Lins, L. & Brandt, A. The effects of depth, distance, and the Mid-Atlantic Ridge on genetic differentiation of abyssal and hadal isopods (Macrostylidae). Deep Sea Research Part II: Topical Studies in Oceanography.
MN735392	Macrostylidae	Macrostylis	Macrostylis sp. ML08	VTMac130	Vema-TRANSIT	SO237-4-8	10.427	-31.0733	5735	Atlantic Ocean: North Atlantic	Eastern Vema Fracture Zone	Vema-TRANSIT site A2	Riehl, T., Lins, L. & Brandt, A. The effects of depth, distance, and the Mid-Atlantic Ridge on genetic differentiation of abyssal and hadal isopods (Macrostylidae). Deep Sea Research Part II: Topical Studies in Oceanography.
MN735393	Macrostylidae	Macrostylis	Macrostylis sp. ML08	VTMac131	Vema-TRANSIT	SO237-4-8	10.427	-31.0733	5735	Atlantic Ocean: North Atlantic	Eastern Vema Fracture Zone	Vema-TRANSIT site A2	Riehl, T., Lins, L. & Brandt, A. The effects of depth, distance, and the Mid-Atlantic Ridge on genetic differentiation of abyssal and hadal isopods (Macrostylidae). Deep Sea Research Part II: Topical Studies in Oceanography.
MN735394	Macrostylidae	Macrostylis	Macrostylis sp. ML08	VTMac132	Vema-TRANSIT	SO237-4-8	10.427	-31.0733	5735	Atlantic Ocean: North Atlantic	Eastern Vema Fracture Zone	Vema-TRANSIT site A2	Riehl, T., Lins, L. & Brandt, A. The effects of depth, distance, and the Mid-Atlantic Ridge on genetic differentiation of abyssal and hadal isopods (Macrostylidae). Deep Sea Research Part II: Topical Studies in Oceanography.
MN735395	Macrostylidae	Macrostylis	Macrostylis sp. ML08	VTMac133	Vema-TRANSIT	SO237-6-7	10.3637	-36.9177	5085	Atlantic Ocean: North Atlantic	Eastern Vema Fracture Zone	Vema-TRANSIT site A3	Riehl, T., Lins, L. & Brandt, A. The effects of depth, distance, and the Mid-Atlantic Ridge on genetic differentiation of abyssal and hadal isopods (Macrostylidae). Deep Sea Research Part II: Topical Studies in Oceanography.
MN735396	Macrostylidae	Macrostylis	Macrostylis sp. ML08	VTMac135	Vema-TRANSIT	SO237-6-7	10.3637	-36.9177	5085	Atlantic Ocean: North Atlantic	Eastern Vema Fracture Zone	Vema-TRANSIT site A3	Riehl, T., Lins, L. & Brandt, A. The effects of depth, distance, and the Mid-Atlantic Ridge on genetic differentiation of abyssal and hadal isopods (Macrostylidae). Deep Sea Research Part II: Topical Studies in Oceanography.
MN735397	Macrostylidae	Macrostylis	Macrostylis sp. ML08	VTMac136	Vema-TRANSIT	SO237-6-7	10.3637	-36.9177	5085	Atlantic Ocean: North Atlantic	Eastern Vema Fracture Zone	Vema-TRANSIT site A3	Riehl, T., Lins, L. & Brandt, A. The effects of depth, distance, and the Mid-Atlantic Ridge on genetic differentiation of abyssal and hadal isopods (Macrostylidae). Deep Sea Research Part II: Topical Studies in Oceanography.
MN735398	Macrostylidae	Macrostylis	Macrostylis sp. ML08	VTMac138	Vema-TRANSIT	SO237-6-7	10.3637	-36.9177	5085	Atlantic Ocean: North Atlantic	Eastern Vema Fracture Zone	Vema-TRANSIT site A3	Riehl, T., Lins, L. & Brandt, A. The effects of depth, distance, and the Mid-Atlantic Ridge on genetic differentiation of abyssal and hadal isopods (Macrostylidae). Deep Sea Research Part II: Topical Studies in Oceanography.
MN735399	Macrostylidae	Macrostylis	Macrostylis sp. ML08	VTMac142	Vema-TRANSIT	SO237-6-7	10.3637	-36.9177	5085	Atlantic Ocean: North Atlantic	Eastern Vema Fracture Zone	Vema-TRANSIT site A3	Riehl, T., Lins, L. & Brandt, A. The effects of depth, distance, and the Mid-Atlantic Ridge on genetic differentiation of abyssal and hadal isopods (Macrostylidae). Deep Sea Research Part II: Topical Studies in Oceanography.
MN735400	Macrostylidae	Macrostylis	Macrostylis sp. ML08	VTMac143	Vema-TRANSIT	SO237-6-7	10.3637	-36.9177	5085	Atlantic Ocean: North Atlantic	Eastern Vema Fracture Zone	Vema-TRANSIT site A3	Riehl, T., Lins, L. & Brandt, A. The effects of depth, distance, and the Mid-Atlantic Ridge on genetic differentiation of abyssal and hadal isopods (Macrostylidae). Deep Sea Research Part II: Topical Studies in Oceanography.
MN735401	Macrostylidae	Macrostylis	Macrostylis sp. ML08	VTMac152	Vema-TRANSIT	SO237-6-7	10.3637	-36.9177	5085	Atlantic Ocean: North Atlantic	Eastern Vema Fracture Zone	Vema-TRANSIT site A3	Riehl, T., Lins, L. & Brandt, A. The effects of depth, distance, and the Mid-Atlantic Ridge on genetic differentiation of abyssal and hadal isopods (Macrostylidae). Deep Sea Research Part II: Topical Studies in Oceanography.
MN735402	Macrostylidae	Macrostylis	Macrostylis sp. ML08	VTMac158	Vema-TRANSIT	SO237-6-7	10.3637	-36.9177	5085	Atlantic Ocean: North Atlantic	Eastern Vema Fracture Zone	Vema-TRANSIT site A3	Riehl, T., Lins, L. & Brandt, A. The effects of depth, distance, and the Mid-Atlantic Ridge on genetic differentiation of abyssal and hadal isopods (Macrostylidae). Deep Sea Research Part II: Topical Studies in Oceanography.
MN735403	Macrostylidae	Macrostylis	Macrostylis sp. ML08	VTMac159	Vema-TRANSIT	SO237-6-8	10.3775	-36.9225	5119	Atlantic Ocean: North Atlantic	Eastern Vema Fracture Zone	Vema-TRANSIT site A3	Riehl, T., Lins, L. & Brandt, A. The effects of depth, distance, and the Mid-Atlantic Ridge on genetic differentiation of abyssal and hadal isopods (Macrostylidae). Deep Sea Research Part II: Topical Studies in Oceanography.
MN735404	Macrostylidae	Macrostylis	Macrostylis sp. ML12b	VTMac169	Vema-TRANSIT	SO237-8-4	10.7167	-42.6622	5176	Atlantic Ocean: North Atlantic	Vema Transform Valley	Vema-TRANSIT site A4	Riehl, T., Lins, L. & Brandt, A. The effects of depth, distance, and the Mid-Atlantic Ridge on genetic differentiation of abyssal and hadal isopods (Macrostylidae). Deep Sea Research Part II: Topical Studies in Oceanography.
MN735405	Macrostylidae	Macrostylis	Macrostylis sp. ML12b	VTMac170	Vema-TRANSIT	SO237-8-4	10.7167	-42.6622	5176	Atlantic Ocean: North Atlantic	Vema Transform Valley	Vema-TRANSIT site A4	Riehl, T., Lins, L. & Brandt, A. The effects of depth, distance, and the Mid-Atlantic Ridge on genetic differentiation of abyssal and hadal isopods (Macrostylidae). Deep Sea Research Part II: Topical Studies in Oceanography.
MN735406	Macrostylidae	Macrostylis	Macrostylis sp. ML12b	VTMac171	Vema-TRANSIT	SO237-8-4	10.7167	-42.6622	5176	Atlantic Ocean: North Atlantic	Vema Transform Valley	Vema-TRANSIT site A4	Riehl, T., Lins, L. & Brandt, A. The effects of depth, distance, and the Mid-Atlantic Ridge on genetic differentiation of abyssal and hadal isopods (Macrostylidae). Deep Sea Research Part II: Topical Studies in Oceanography.
MN735407	Macrostylidae	Macrostylis	Macrostylis sp. ML01	VTMac172	Vema-TRANSIT	SO237-8-4	10.7167	-42.6622	5176	Atlantic Ocean: North Atlantic	Vema Transform Valley	Vema-TRANSIT site A4	Riehl, T., Lins, L. & Brandt, A. The effects of depth, distance, and the Mid-Atlantic Ridge on genetic differentiation of abyssal and hadal isopods (Macrostylidae). Deep Sea Research Part II: Topical Studies in Oceanography.
MN735408	Macrostylidae	Macrostylis	Macrostylis sp. ML01	VTMac173	Vema-TRANSIT	SO237-8-4	10.7167	-42.6622	5176	Atlantic Ocean: North Atlantic	Vema Transform Valley	Vema-TRANSIT site A4	Riehl, T., Lins, L. & Brandt, A. The effects of depth, distance, and the Mid-Atlantic Ridge on genetic differentiation of abyssal and hadal isopods (Macrostylidae). Deep Sea Research Part II: Topical Studies in Oceanography.
MN735409	Macrostylidae	Macrostylis	Macrostylis sp. ML01	VTMac175	Vema-TRANSIT	SO237-8-4	10.7167	-42.6622	5176	Atlantic Ocean: North Atlantic	Vema Transform Valley	Vema-TRANSIT site A4	Riehl, T., Lins, L. & Brandt, A. The effects of depth, distance, and the Mid-Atlantic Ridge on genetic differentiation of abyssal and hadal isopods (Macrostylidae). Deep Sea Research Part II: Topical Studies in Oceanography.
MN735410	Macrostylidae	Macrostylis	Macrostylis sp. ML01	VTMac176	Vema-TRANSIT	SO237-8-4	10.7167	-42.6622	5176	Atlantic Ocean: North Atlantic	Vema Transform Valley	Vema-TRANSIT site A4	Riehl, T., Lins, L. & Brandt, A. The effects of depth, distance, and the Mid-Atlantic Ridge on genetic differentiation of abyssal and hadal isopods (Macrostylidae). Deep Sea Research Part II: Topical Studies in Oceanography.
MN735411	Macrostylidae	Macrostylis	Macrostylis sp. MLpap	VTMac177	Vema-TRANSIT	SO237-8-4	10.7167	-42.6622	5176	Atlantic Ocean: North Atlantic	Vema Transform Valley	Vema-TRANSIT site A4	Riehl, T., Lins, L. & Brandt, A. The effects of depth, distance, and the Mid-Atlantic Ridge on genetic differentiation of abyssal and hadal isopods (Macrostylidae). Deep Sea Research Part II: Topical Studies in Oceanography.
MN735412	Macrostylidae	Macrostylis	Macrostylis sp. ML01	VTMac178	Vema-TRANSIT	SO237-8-4	10.7167	-42.6622	5176	Atlantic Ocean: North Atlantic	Vema Transform Valley	Vema-TRANSIT site A4	Riehl, T., Lins, L. & Brandt, A. The effects of depth, distance, and the Mid-Atlantic Ridge on genetic differentiation of abyssal and hadal isopods (Macrostylidae). Deep Sea Research Part II: Topical Studies in Oceanography.
MN735413	Macrostylidae	Macrostylis	Macrostylis sp. ML13	VTMac180	Vema-TRANSIT	SO237-9-8	11.656	-47.8998	5004	Atlantic Ocean: North Atlantic	Western Vema Fracture Zone	Vema-TRANSIT site B1	Riehl, T., Lins, L. & Brandt, A. The effects of depth, distance, and the Mid-Atlantic Ridge on genetic differentiation of abyssal and hadal isopods (Macrostylidae). Deep Sea Research Part II: Topical Studies in Oceanography.
MN735414	Macrostylidae	Macrostylis	Macrostylis sp. ML12	VTMac181	Vema-TRANSIT	SO237-9-8	11.656	-47.8998	5004	Atlantic Ocean: North Atlantic	Western Vema Fracture Zone	Vema-TRANSIT site B1	Riehl, T., Lins, L. & Brandt, A. The effects of depth, distance, and the Mid-Atlantic Ridge on genetic differentiation of abyssal and hadal isopods (Macrostylidae). Deep Sea Research Part II: Topical Studies in Oceanography.
MN735415	Macrostylidae	Macrostylis	Macrostylis sp. MLpap	VTMac183	Vema-TRANSIT	SO237-9-8	11.656	-47.8998	5004	Atlantic Ocean: North Atlantic	Western Vema Fracture Zone	Vema-TRANSIT site B1	Riehl, T., Lins, L. & Brandt, A. The effects of depth, distance, and the Mid-Atlantic Ridge on genetic differentiation of abyssal and hadal isopods (Macrostylidae). Deep Sea Research Part II: Topical Studies in Oceanography.
MN735416	Macrostylidae	Macrostylis	Macrostylis sp. MLpap	VTMac184	Vema-TRANSIT	SO237-9-8	11.656	-47.8998	5004	Atlantic Ocean: North Atlantic	Western Vema Fracture Zone	Vema-TRANSIT site B1	Riehl, T., Lins, L. & Brandt, A. The effects of depth, distance, and the Mid-Atlantic Ridge on genetic differentiation of abyssal and hadal isopods (Macrostylidae). Deep Sea Research Part II: Topical Studies in Oceanography.
MN735417	Macrostylidae	Macrostylis	Macrostylis sp. ML14	VTMac185	Vema-TRANSIT	SO237-9-8	11.656	-47.8998	5004	Atlantic Ocean: North Atlantic	Western Vema Fracture Zone	Vema-TRANSIT site B1	Riehl, T., Lins, L. & Brandt, A. The effects of depth, distance, and the Mid-Atlantic Ridge on genetic differentiation of abyssal and hadal isopods (Macrostylidae). Deep Sea Research Part II: Topical Studies in Oceanography.
MN735418	Macrostylidae	Macrostylis	Macrostylis sp. MLpap	VTMac186	Vema-TRANSIT	SO237-9-8	11.656	-47.8998	5004	Atlantic Ocean: North Atlantic	Western Vema Fracture Zone	Vema-TRANSIT site B1	Riehl, T., Lins, L. & Brandt, A. The effects of depth, distance, and the Mid-Atlantic Ridge on genetic differentiation of abyssal and hadal isopods (Macrostylidae). Deep Sea Research Part II: Topical Studies in Oceanography.
MN735419	Macrostylidae	Macrostylis	Macrostylis sp. MLpap	VTMac187	Vema-TRANSIT	SO237-11-1	12.0973	-50.4662	5093	Atlantic Ocean: North Atlantic	Western Vema Fracture Zone	Vema-TRANSIT site B2	Riehl, T., Lins, L. & Brandt, A. The effects of depth, distance, and the Mid-Atlantic Ridge on genetic differentiation of abyssal and hadal isopods (Macrostylidae). Deep Sea Research Part II: Topical Studies in Oceanography.
MN735420	Macrostylidae	Macrostylis	Macrostylis sp. ML15	VTMac191	Vema-TRANSIT	SO237-11-1	12.0973	-50.4662	5093	Atlantic Ocean: North Atlantic	Western Vema Fracture Zone	Vema-TRANSIT site B2	Riehl, T., Lins, L. & Brandt, A. The effects of depth, distance, and the Mid-Atlantic Ridge on genetic differentiation of abyssal and hadal isopods (Macrostylidae). Deep Sea Research Part II: Topical Studies in Oceanography.
MN735421	Macrostylidae	Macrostylis	Macrostylis sp. MLpap	VTMac194	Vema-TRANSIT	SO237-11-4	12.0805	-50.469	5130	Atlantic Ocean: North Atlantic	Western Vema Fracture Zone	Vema-TRANSIT site B2	Riehl, T., Lins, L. & Brandt, A. The effects of depth, distance, and the Mid-Atlantic Ridge on genetic differentiation of abyssal and hadal isopods (Macrostylidae). Deep Sea Research Part II: Topical Studies in Oceanography.
MN735422	Macrostylidae	Macrostylis	Macrostylis sp. ML22	VTMac223	Vema-TRANSIT	SO237-13-4	19.702	-67.0965	8329	Atlantic Ocean: North Atlantic	Puerto Rico Trench	Vema-TRANSIT site C2	Riehl, T., Lins, L. & Brandt, A. The effects of depth, distance, and the Mid-Atlantic Ridge on genetic differentiation of abyssal and hadal isopods (Macrostylidae). Deep Sea Research Part II: Topical Studies in Oceanography.
MN735423	Macrostylidae	Macrostylis	Macrostylis sp. ML22	VTMac252	Vema-TRANSIT	SO237-12-6	19.81	-66.7522	8340	Atlantic Ocean: North Atlantic	Puerto Rico Trench	Vema-TRANSIT site C1	Riehl, T., Lins, L. & Brandt, A. The effects of depth, distance, and the Mid-Atlantic Ridge on genetic differentiation of abyssal and hadal isopods (Macrostylidae). Deep Sea Research Part II: Topical Studies in Oceanography.
MN735424	Macrostylidae	Macrostylis	Macrostylis marionae	VTMac275	Vema-TRANSIT	SO237-12-5	19.7808	-66.8337	8339	Atlantic Ocean: North Atlantic	Puerto Rico Trench	Vema-TRANSIT site C1	Riehl, T., Lins, L. & Brandt, A. The effects of depth, distance, and the Mid-Atlantic Ridge on genetic differentiation of abyssal and hadal isopods (Macrostylidae). Deep Sea Research Part II: Topical Studies in Oceanography.
MN735425	Macrostylidae	Macrostylis	Macrostylis marionae	VTMac276	Vema-TRANSIT	SO237-12-5	19.7808	-66.8337	8339	Atlantic Ocean: North Atlantic	Puerto Rico Trench	Vema-TRANSIT site C1	Riehl, T., Lins, L. & Brandt, A. The effects of depth, distance, and the Mid-Atlantic Ridge on genetic differentiation of abyssal and hadal isopods (Macrostylidae). Deep Sea Research Part II: Topical Studies in Oceanography.
MN735426	Macrostylidae	Macrostylis	Macrostylis sp. ML16	VTMac321	Vema-TRANSIT	SO237-14-2	19.0778	-67.1295	4930	Atlantic Ocean: North Atlantic	Puerto Rico Trench	Vema-TRANSIT site C3	Riehl, T., Lins, L. & Brandt, A. The effects of depth, distance, and the Mid-Atlantic Ridge on genetic differentiation of abyssal and hadal isopods (Macrostylidae). Deep Sea Research Part II: Topical Studies in Oceanography.
MN735427	Macrostylidae	Macrostylis	Macrostylis sp. ML16	VTMac322	Vema-TRANSIT	SO237-14-2	19.0778	-67.1295	4930	Atlantic Ocean: North Atlantic	Puerto Rico Trench	Vema-TRANSIT site C3	Riehl, T., Lins, L. & Brandt, A. The effects of depth, distance, and the Mid-Atlantic Ridge on genetic differentiation of abyssal and hadal isopods (Macrostylidae). Deep Sea Research Part II: Topical Studies in Oceanography.
