# Supplementary material for: Macrostylis metallicola spec. nov.—an isopod with geographically clustered genetic variability from a polymetallic-nodule area in the Clarion-Clipperton Fracture Zone
Source: PeerJ. 2020 Feb 27;8:e8621. doi: 10.7717/peerj.8621 (PMC7049464; doi:10.7717/peerj.8621)
Supplement: Supplemental Information 3 — Uncorrected pairwise p-distances of the partial cytochrome-c-oxidase subunit 1 sequence dataset. [file peerj-08-8621-s003.xlsx]

## Sheet: p-dist all
		KJ578690	MF325473	MN735424	MN735425	MN735407	MN735409	MN735412	MN735411	MN735408	MN735410	MN735415	MN735416	MN735418	MN735419	MN735421	MN735417	MN735313	MN735314	MN735320	MN735337	MN735349	MN735354	MN735355	MN735364	MN735365	MN735367	MN735381	MN735358	MN735385	MN735356	MN735352	MN735322	MN735323	MN735331	MN735333	MN735338	MN735340	MN735342	MN735370	MN735374	MN735375	MN735377	MN735382	MN735392	MN735328	MN735334	MN735348	MN735368
Chelator (Outgroup)	KJ578690
	MF325473	0.0178891
Macrostylis marionae	MN735424	0.355993	0.356667
	MN735425	0.355993	0.356667	0
Macrostylis sp. ML01	MN735407	0.384615	0.376667	0.22561	0.22561
	MN735409	0.398833	0.398482	0.226168	0.226168	0.00186916
	MN735412	0.382826	0.375	0.224085	0.224085	0.00304878	0.00373832
	MN735411	0.384615	0.376667	0.224085	0.224085	0.00152439	0.00186916	0.00152439
	MN735408	0.363148	0.361667	0.219512	0.219512	0.0945122	0.0897196	0.0929878	0.0929878
	MN735410	0.363148	0.361667	0.213415	0.213415	0.11128	0.11215	0.109756	0.109756	0.089939
Macrostylis sp. MLpap	MN735415	0.352415	0.347751	0.227194	0.227194	0.180723	0.173745	0.182444	0.180723	0.166954	0.20654
	MN735416	0.352415	0.348333	0.219937	0.219937	0.178797	0.173832	0.178797	0.177215	0.167722	0.200949	0.00516351
	MN735418	0.36747	0.369863	0.216573	0.216573	0.171375	0.171484	0.173258	0.171375	0.169492	0.19774	0.00199203	0
	MN735419	0.350626	0.347245	0.21885	0.21885	0.177316	0.173832	0.177316	0.175719	0.167732	0.198083	0.00688468	0.00159744	0
	MN735421	0.33935	0.337545	0.220826	0.220826	0.168761	0.16699	0.170557	0.168761	0.170557	0.195691	0.0305206	0.0287253	0.0320641	0.0305206
Macrostylis sp. ML14	MN735417	0.350626	0.346667	0.213415	0.213415	0.20122	0.2	0.20122	0.199695	0.202744	0.1875	0.208262	0.205696	0.207156	0.20607	0.193896
Macrostylis sp. ML08	MN735313	0.359571	0.356667	0.23628	0.23628	0.221037	0.224299	0.219512	0.219512	0.222561	0.224085	0.22031	0.221519	0.222222	0.21885	0.220826	0.228659
	MN735314	0.359571	0.356667	0.23628	0.23628	0.221037	0.224299	0.219512	0.219512	0.222561	0.224085	0.22031	0.221519	0.222222	0.21885	0.220826	0.228659	0
	MN735320	0.357782	0.353333	0.22561	0.22561	0.214939	0.220561	0.21189	0.213415	0.22561	0.230183	0.218589	0.21519	0.218456	0.214058	0.220826	0.23628	0.0503049	0.0503049
	MN735337	0.357782	0.353333	0.22561	0.22561	0.214939	0.220561	0.21189	0.213415	0.22561	0.230183	0.218589	0.21519	0.218456	0.214058	0.220826	0.23628	0.0503049	0.0503049	0
	MN735349	0.357782	0.353333	0.22561	0.22561	0.214939	0.220561	0.21189	0.213415	0.22561	0.230183	0.218589	0.21519	0.218456	0.214058	0.220826	0.23628	0.0503049	0.0503049	0	0
	MN735354	0.357782	0.353333	0.22561	0.22561	0.214939	0.220561	0.21189	0.213415	0.22561	0.230183	0.218589	0.21519	0.218456	0.214058	0.220826	0.23628	0.0503049	0.0503049	0	0	0
	MN735355	0.357782	0.353333	0.22561	0.22561	0.214939	0.220561	0.21189	0.213415	0.22561	0.230183	0.218589	0.21519	0.218456	0.214058	0.220826	0.23628	0.0503049	0.0503049	0	0	0	0
	MN735364	0.357782	0.353333	0.22561	0.22561	0.214939	0.220561	0.21189	0.213415	0.22561	0.230183	0.218589	0.21519	0.218456	0.214058	0.220826	0.23628	0.0503049	0.0503049	0	0	0	0	0
	MN735365	0.357782	0.353333	0.22561	0.22561	0.214939	0.220561	0.21189	0.213415	0.22561	0.230183	0.218589	0.21519	0.218456	0.214058	0.220826	0.23628	0.0503049	0.0503049	0	0	0	0	0	0
	MN735367	0.357782	0.353333	0.22561	0.22561	0.214939	0.220561	0.21189	0.213415	0.22561	0.230183	0.218589	0.21519	0.218456	0.214058	0.220826	0.23628	0.0503049	0.0503049	0	0	0	0	0	0	0
	MN735381	0.357782	0.353333	0.22561	0.22561	0.214939	0.220561	0.21189	0.213415	0.22561	0.230183	0.218589	0.21519	0.218456	0.214058	0.220826	0.23628	0.0503049	0.0503049	0	0	0	0	0	0	0	0
	MN735358	0.350282	0.34347	0.222031	0.222031	0.213425	0.214724	0.209983	0.211704	0.223752	0.232358	0.211957	0.208113	0.209302	0.206774	0.216573	0.223752	0.0499139	0.0499139	0	0	0	0	0	0	0	0	0
	MN735385	0.357782	0.353333	0.22561	0.22561	0.213415	0.218692	0.210366	0.21189	0.224085	0.231707	0.22031	0.216772	0.220339	0.215655	0.222621	0.237805	0.0518293	0.0518293	0.00152439	0.00152439	0.00152439	0.00152439	0.00152439	0.00152439	0.00152439	0.00152439	0.00152439	0.00172117
	MN735356	0.359571	0.355	0.227134	0.227134	0.213415	0.218692	0.210366	0.21189	0.224085	0.228659	0.22031	0.216772	0.220339	0.215655	0.222621	0.237805	0.0518293	0.0518293	0.00152439	0.00152439	0.00152439	0.00152439	0.00152439	0.00152439	0.00152439	0.00152439	0.00152439	0.00172117	0.00304878
	MN735352	0.359571	0.355	0.227134	0.227134	0.216463	0.220561	0.213415	0.214939	0.22561	0.230183	0.218589	0.21519	0.218456	0.214058	0.220826	0.23628	0.054878	0.054878	0.00457317	0.00457317	0.00457317	0.00457317	0.00457317	0.00457317	0.00457317	0.00457317	0.00457317	0.00344234	0.00609756	0.00609756
	MN735322	0.359571	0.356667	0.222561	0.222561	0.216463	0.22243	0.213415	0.214939	0.227134	0.228659	0.215146	0.212025	0.212806	0.210863	0.219031	0.237805	0.0518293	0.0518293	0.00762195	0.00762195	0.00762195	0.00762195	0.00762195	0.00762195	0.00762195	0.00762195	0.00762195	0.00688468	0.00914634	0.00914634	0.00914634
	MN735323	0.359571	0.356667	0.222561	0.222561	0.216463	0.22243	0.213415	0.214939	0.227134	0.228659	0.215146	0.212025	0.212806	0.210863	0.219031	0.237805	0.0518293	0.0518293	0.00762195	0.00762195	0.00762195	0.00762195	0.00762195	0.00762195	0.00762195	0.00762195	0.00762195	0.00688468	0.00914634	0.00914634	0.00914634	0
	MN735331	0.359571	0.356667	0.222561	0.222561	0.216463	0.22243	0.213415	0.214939	0.227134	0.228659	0.215146	0.212025	0.212806	0.210863	0.219031	0.237805	0.0518293	0.0518293	0.00762195	0.00762195	0.00762195	0.00762195	0.00762195	0.00762195	0.00762195	0.00762195	0.00762195	0.00688468	0.00914634	0.00914634	0.00914634	0	0
	MN735333	0.359571	0.356667	0.222561	0.222561	0.216463	0.22243	0.213415	0.214939	0.227134	0.228659	0.215146	0.212025	0.212806	0.210863	0.219031	0.237805	0.0518293	0.0518293	0.00762195	0.00762195	0.00762195	0.00762195	0.00762195	0.00762195	0.00762195	0.00762195	0.00762195	0.00688468	0.00914634	0.00914634	0.00914634	0	0	0
	MN735338	0.359571	0.356667	0.222561	0.222561	0.216463	0.22243	0.213415	0.214939	0.227134	0.228659	0.215146	0.212025	0.212806	0.210863	0.219031	0.237805	0.0518293	0.0518293	0.00762195	0.00762195	0.00762195	0.00762195	0.00762195	0.00762195	0.00762195	0.00762195	0.00762195	0.00688468	0.00914634	0.00914634	0.00914634	0	0	0	0
	MN735340	0.359571	0.356667	0.222561	0.222561	0.216463	0.22243	0.213415	0.214939	0.227134	0.228659	0.215146	0.212025	0.212806	0.210863	0.219031	0.237805	0.0518293	0.0518293	0.00762195	0.00762195	0.00762195	0.00762195	0.00762195	0.00762195	0.00762195	0.00762195	0.00762195	0.00688468	0.00914634	0.00914634	0.00914634	0	0	0	0	0
	MN735342	0.359571	0.356667	0.222561	0.222561	0.216463	0.22243	0.213415	0.214939	0.227134	0.228659	0.215146	0.212025	0.212806	0.210863	0.219031	0.237805	0.0518293	0.0518293	0.00762195	0.00762195	0.00762195	0.00762195	0.00762195	0.00762195	0.00762195	0.00762195	0.00762195	0.00688468	0.00914634	0.00914634	0.00914634	0	0	0	0	0	0
	MN735370	0.359571	0.356667	0.222561	0.222561	0.216463	0.22243	0.213415	0.214939	0.227134	0.228659	0.215146	0.212025	0.212806	0.210863	0.219031	0.237805	0.0518293	0.0518293	0.00762195	0.00762195	0.00762195	0.00762195	0.00762195	0.00762195	0.00762195	0.00762195	0.00762195	0.00688468	0.00914634	0.00914634	0.00914634	0	0	0	0	0	0	0
	MN735374	0.359571	0.356667	0.222561	0.222561	0.216463	0.22243	0.213415	0.214939	0.227134	0.228659	0.215146	0.212025	0.212806	0.210863	0.219031	0.237805	0.0518293	0.0518293	0.00762195	0.00762195	0.00762195	0.00762195	0.00762195	0.00762195	0.00762195	0.00762195	0.00762195	0.00688468	0.00914634	0.00914634	0.00914634	0	0	0	0	0	0	0	0
	MN735375	0.359571	0.356667	0.222561	0.222561	0.216463	0.22243	0.213415	0.214939	0.227134	0.228659	0.215146	0.212025	0.212806	0.210863	0.219031	0.237805	0.0518293	0.0518293	0.00762195	0.00762195	0.00762195	0.00762195	0.00762195	0.00762195	0.00762195	0.00762195	0.00762195	0.00688468	0.00914634	0.00914634	0.00914634	0	0	0	0	0	0	0	0	0
	MN735377	0.359571	0.356667	0.222561	0.222561	0.216463	0.22243	0.213415	0.214939	0.227134	0.228659	0.215146	0.212025	0.212806	0.210863	0.219031	0.237805	0.0518293	0.0518293	0.00762195	0.00762195	0.00762195	0.00762195	0.00762195	0.00762195	0.00762195	0.00762195	0.00762195	0.00688468	0.00914634	0.00914634	0.00914634	0	0	0	0	0	0	0	0	0	0
	MN735382	0.359571	0.356667	0.222561	0.222561	0.216463	0.22243	0.213415	0.214939	0.227134	0.228659	0.215146	0.212025	0.212806	0.210863	0.219031	0.237805	0.0518293	0.0518293	0.00762195	0.00762195	0.00762195	0.00762195	0.00762195	0.00762195	0.00762195	0.00762195	0.00762195	0.00688468	0.00914634	0.00914634	0.00914634	0	0	0	0	0	0	0	0	0	0	0
	MN735392	0.359571	0.356667	0.222561	0.222561	0.216463	0.22243	0.213415	0.214939	0.227134	0.228659	0.215146	0.212025	0.212806	0.210863	0.219031	0.237805	0.0518293	0.0518293	0.00762195	0.00762195	0.00762195	0.00762195	0.00762195	0.00762195	0.00762195	0.00762195	0.00762195	0.00688468	0.00914634	0.00914634	0.00914634	0	0	0	0	0	0	0	0	0	0	0	0
	MN735328	0.359571	0.356667	0.222901	0.222901	0.216794	0.22243	0.21374	0.215267	0.227481	0.229008	0.215146	0.212025	0.212806	0.210863	0.219031	0.236641	0.0519084	0.0519084	0.00763359	0.00763359	0.00763359	0.00763359	0.00763359	0.00763359	0.00763359	0.00763359	0.00763359	0.00688468	0.00916031	0.00916031	0.00916031	0	0	0	0	0	0	0	0	0	0	0	0	0
	MN735334	0.359571	0.356667	0.223242	0.223242	0.217125	0.22243	0.214067	0.215596	0.227829	0.229358	0.215146	0.212025	0.212806	0.210863	0.219031	0.237003	0.0519878	0.0519878	0.00764526	0.00764526	0.00764526	0.00764526	0.00764526	0.00764526	0.00764526	0.00764526	0.00764526	0.00688468	0.00917431	0.00917431	0.00917431	0	0	0	0	0	0	0	0	0	0	0	0	0	0
	MN735348	0.359571	0.356667	0.223242	0.223242	0.217125	0.22243	0.214067	0.215596	0.227829	0.229358	0.215146	0.212025	0.212806	0.210863	0.219031	0.237003	0.0519878	0.0519878	0.00764526	0.00764526	0.00764526	0.00764526	0.00764526	0.00764526	0.00764526	0.00764526	0.00764526	0.00688468	0.00917431	0.00917431	0.00917431	0	0	0	0	0	0	0	0	0	0	0	0	0	0	0
	MN735368	0.359571	0.356667	0.223242	0.223242	0.217125	0.22243	0.214067	0.215596	0.227829	0.229358	0.215146	0.212025	0.212806	0.210863	0.219031	0.237003	0.0519878	0.0519878	0.00764526	0.00764526	0.00764526	0.00764526	0.00764526	0.00764526	0.00764526	0.00764526	0.00764526	0.00688468	0.00917431	0.00917431	0.00917431	0	0	0	0	0	0	0	0	0	0	0	0	0	0	0	0
	MN735373	0.364896	0.367206	0.227064	0.227064	0.211009	0.208716	0.208716	0.211009	0.220183	0.229358	0.197248	0.197248	0.197248	0.197248	0.204128	0.227064	0.0550459	0.0550459	0.00688073	0.00688073	0.00688073	0.00688073	0.00688073	0.00688073	0.00688073	0.00688073	0.00688073	0.00689655	0.00917431	0.00917431	0.00688073	0	0	0	0	0	0	0	0	0	0	0	0	0	0	0	0	0
	MN735387	0.359712	0.363796	0.233444	0.233444	0.22351	0.22243	0.221854	0.22351	0.235099	0.235099	0.216071	0.216443	0.212806	0.214765	0.219031	0.240066	0.0546358	0.0546358	0.00662252	0.00662252	0.00662252	0.00662252	0.00662252	0.00662252	0.00662252	0.00662252	0.00662252	0.00564972	0.00827815	0.00827815	0.00827815	0	0	0	0	0	0	0	0	0	0	0	0	0	0	0	0	0
	MN735339	0.357782	0.353333	0.222901	0.222901	0.215267	0.218692	0.212214	0.21374	0.224427	0.229008	0.215146	0.210443	0.214689	0.209265	0.217235	0.233588	0.0580153	0.0580153	0.00763359	0.00763359	0.00763359	0.00763359	0.00763359	0.00763359	0.00763359	0.00763359	0.00763359	0.00516351	0.00916031	0.00916031	0.00916031	0.0122137	0.0122137	0.0122137	0.0122137	0.0122137	0.0122137	0.0122137	0.0122137	0.0122137	0.0122137	0.0122137	0.0122137	0.0122137	0.0122137	0.0122324	0.0122324	0.0122324
	MN735371	0.357782	0.353333	0.222561	0.222561	0.214939	0.218692	0.21189	0.213415	0.224085	0.228659	0.215146	0.210443	0.214689	0.209265	0.217235	0.234756	0.0579268	0.0579268	0.00762195	0.00762195	0.00762195	0.00762195	0.00762195	0.00762195	0.00762195	0.00762195	0.00762195	0.00516351	0.00914634	0.00914634	0.00914634	0.0121951	0.0121951	0.0121951	0.0121951	0.0121951	0.0121951	0.0121951	0.0121951	0.0121951	0.0121951	0.0121951	0.0121951	0.0121951	0.0122137	0.0122324	0.0122324	0.0122324
	MN735383	0.357782	0.353333	0.222561	0.222561	0.214939	0.218692	0.21189	0.213415	0.224085	0.228659	0.215146	0.210443	0.214689	0.209265	0.217235	0.234756	0.0579268	0.0579268	0.00762195	0.00762195	0.00762195	0.00762195	0.00762195	0.00762195	0.00762195	0.00762195	0.00762195	0.00516351	0.00914634	0.00914634	0.00914634	0.0121951	0.0121951	0.0121951	0.0121951	0.0121951	0.0121951	0.0121951	0.0121951	0.0121951	0.0121951	0.0121951	0.0121951	0.0121951	0.0122137	0.0122324	0.0122324	0.0122324
	MN735315	0.36136	0.358333	0.240061	0.240061	0.232416	0.231776	0.232416	0.230887	0.244648	0.229358	0.240964	0.237342	0.237288	0.236422	0.244165	0.256881	0.169725	0.169725	0.163609	0.163609	0.163609	0.163609	0.163609	0.163609	0.163609	0.163609	0.163609	0.166954	0.165138	0.163609	0.165138	0.165138	0.165138	0.165138	0.165138	0.165138	0.165138	0.165138	0.165138	0.165138	0.165138	0.165138	0.165138	0.165138	0.165138	0.165138	0.165138	0.165138
	MN735326	0.36136	0.358333	0.240061	0.240061	0.232416	0.231776	0.232416	0.230887	0.244648	0.229358	0.240964	0.237342	0.237288	0.236422	0.244165	0.256881	0.169725	0.169725	0.163609	0.163609	0.163609	0.163609	0.163609	0.163609	0.163609	0.163609	0.163609	0.166954	0.165138	0.163609	0.165138	0.165138	0.165138	0.165138	0.165138	0.165138	0.165138	0.165138	0.165138	0.165138	0.165138	0.165138	0.165138	0.165138	0.165138	0.165138	0.165138	0.165138
	MN735330	0.36136	0.358333	0.240061	0.240061	0.232416	0.231776	0.232416	0.230887	0.244648	0.229358	0.240964	0.237342	0.237288	0.236422	0.244165	0.256881	0.169725	0.169725	0.163609	0.163609	0.163609	0.163609	0.163609	0.163609	0.163609	0.163609	0.163609	0.166954	0.165138	0.163609	0.165138	0.165138	0.165138	0.165138	0.165138	0.165138	0.165138	0.165138	0.165138	0.165138	0.165138	0.165138	0.165138	0.165138	0.165138	0.165138	0.165138	0.165138
	MN735347	0.36136	0.358333	0.240061	0.240061	0.232416	0.231776	0.232416	0.230887	0.244648	0.229358	0.240964	0.237342	0.237288	0.236422	0.244165	0.256881	0.169725	0.169725	0.163609	0.163609	0.163609	0.163609	0.163609	0.163609	0.163609	0.163609	0.163609	0.166954	0.165138	0.163609	0.165138	0.165138	0.165138	0.165138	0.165138	0.165138	0.165138	0.165138	0.165138	0.165138	0.165138	0.165138	0.165138	0.165138	0.165138	0.165138	0.165138	0.165138
	MN735350	0.36136	0.358333	0.240061	0.240061	0.232416	0.231776	0.232416	0.230887	0.244648	0.229358	0.240964	0.237342	0.237288	0.236422	0.244165	0.256881	0.169725	0.169725	0.163609	0.163609	0.163609	0.163609	0.163609	0.163609	0.163609	0.163609	0.163609	0.166954	0.165138	0.163609	0.165138	0.165138	0.165138	0.165138	0.165138	0.165138	0.165138	0.165138	0.165138	0.165138	0.165138	0.165138	0.165138	0.165138	0.165138	0.165138	0.165138	0.165138
	MN735351	0.36136	0.358333	0.240061	0.240061	0.232416	0.231776	0.232416	0.230887	0.244648	0.229358	0.240964	0.237342	0.237288	0.236422	0.244165	0.256881	0.169725	0.169725	0.163609	0.163609	0.163609	0.163609	0.163609	0.163609	0.163609	0.163609	0.163609	0.166954	0.165138	0.163609	0.165138	0.165138	0.165138	0.165138	0.165138	0.165138	0.165138	0.165138	0.165138	0.165138	0.165138	0.165138	0.165138	0.165138	0.165138	0.165138	0.165138	0.165138
	MN735357	0.36136	0.358333	0.240061	0.240061	0.232416	0.231776	0.232416	0.230887	0.244648	0.229358	0.240964	0.237342	0.237288	0.236422	0.244165	0.256881	0.169725	0.169725	0.163609	0.163609	0.163609	0.163609	0.163609	0.163609	0.163609	0.163609	0.163609	0.166954	0.165138	0.163609	0.165138	0.165138	0.165138	0.165138	0.165138	0.165138	0.165138	0.165138	0.165138	0.165138	0.165138	0.165138	0.165138	0.165138	0.165138	0.165138	0.165138	0.165138
	MN735359	0.36136	0.358333	0.240061	0.240061	0.232416	0.231776	0.232416	0.230887	0.244648	0.229358	0.240964	0.237342	0.237288	0.236422	0.244165	0.256881	0.169725	0.169725	0.163609	0.163609	0.163609	0.163609	0.163609	0.163609	0.163609	0.163609	0.163609	0.166954	0.165138	0.163609	0.165138	0.165138	0.165138	0.165138	0.165138	0.165138	0.165138	0.165138	0.165138	0.165138	0.165138	0.165138	0.165138	0.165138	0.165138	0.165138	0.165138	0.165138
	MN735360	0.36136	0.358333	0.240061	0.240061	0.232416	0.231776	0.232416	0.230887	0.244648	0.229358	0.240964	0.237342	0.237288	0.236422	0.244165	0.256881	0.169725	0.169725	0.163609	0.163609	0.163609	0.163609	0.163609	0.163609	0.163609	0.163609	0.163609	0.166954	0.165138	0.163609	0.165138	0.165138	0.165138	0.165138	0.165138	0.165138	0.165138	0.165138	0.165138	0.165138	0.165138	0.165138	0.165138	0.165138	0.165138	0.165138	0.165138	0.165138
	MN735369	0.36136	0.358333	0.240061	0.240061	0.232416	0.231776	0.232416	0.230887	0.244648	0.229358	0.240964	0.237342	0.237288	0.236422	0.244165	0.256881	0.169725	0.169725	0.163609	0.163609	0.163609	0.163609	0.163609	0.163609	0.163609	0.163609	0.163609	0.166954	0.165138	0.163609	0.165138	0.165138	0.165138	0.165138	0.165138	0.165138	0.165138	0.165138	0.165138	0.165138	0.165138	0.165138	0.165138	0.165138	0.165138	0.165138	0.165138	0.165138
	MN735321	0.36136	0.358333	0.240854	0.240854	0.233232	0.231776	0.233232	0.231707	0.245427	0.230183	0.240964	0.237342	0.237288	0.236422	0.244165	0.256098	0.170732	0.170732	0.164634	0.164634	0.164634	0.164634	0.164634	0.164634	0.164634	0.164634	0.164634	0.166954	0.166159	0.164634	0.166159	0.166159	0.166159	0.166159	0.166159	0.166159	0.166159	0.166159	0.166159	0.166159	0.166159	0.166159	0.166159	0.166159	0.164885	0.165138	0.165138	0.165138
	MN735332	0.36136	0.358333	0.240854	0.240854	0.233232	0.231776	0.233232	0.231707	0.245427	0.230183	0.240964	0.237342	0.237288	0.236422	0.244165	0.256098	0.170732	0.170732	0.164634	0.164634	0.164634	0.164634	0.164634	0.164634	0.164634	0.164634	0.164634	0.166954	0.166159	0.164634	0.166159	0.166159	0.166159	0.166159	0.166159	0.166159	0.166159	0.166159	0.166159	0.166159	0.166159	0.166159	0.166159	0.166159	0.164885	0.165138	0.165138	0.165138
	MN735336	0.36136	0.358333	0.240854	0.240854	0.233232	0.231776	0.233232	0.231707	0.245427	0.230183	0.240964	0.237342	0.237288	0.236422	0.244165	0.256098	0.170732	0.170732	0.164634	0.164634	0.164634	0.164634	0.164634	0.164634	0.164634	0.164634	0.164634	0.166954	0.166159	0.164634	0.166159	0.166159	0.166159	0.166159	0.166159	0.166159	0.166159	0.166159	0.166159	0.166159	0.166159	0.166159	0.166159	0.166159	0.164885	0.165138	0.165138	0.165138
	MN735343	0.36136	0.358333	0.240854	0.240854	0.233232	0.231776	0.233232	0.231707	0.245427	0.230183	0.240964	0.237342	0.237288	0.236422	0.244165	0.256098	0.170732	0.170732	0.164634	0.164634	0.164634	0.164634	0.164634	0.164634	0.164634	0.164634	0.164634	0.166954	0.166159	0.164634	0.166159	0.166159	0.166159	0.166159	0.166159	0.166159	0.166159	0.166159	0.166159	0.166159	0.166159	0.166159	0.166159	0.166159	0.164885	0.165138	0.165138	0.165138
	MN735346	0.36136	0.358333	0.240854	0.240854	0.233232	0.231776	0.233232	0.231707	0.245427	0.230183	0.240964	0.237342	0.237288	0.236422	0.244165	0.256098	0.170732	0.170732	0.164634	0.164634	0.164634	0.164634	0.164634	0.164634	0.164634	0.164634	0.164634	0.166954	0.166159	0.164634	0.166159	0.166159	0.166159	0.166159	0.166159	0.166159	0.166159	0.166159	0.166159	0.166159	0.166159	0.166159	0.166159	0.166159	0.164885	0.165138	0.165138	0.165138
	MN735353	0.36136	0.358333	0.240854	0.240854	0.233232	0.231776	0.233232	0.231707	0.245427	0.230183	0.240964	0.237342	0.237288	0.236422	0.244165	0.256098	0.170732	0.170732	0.164634	0.164634	0.164634	0.164634	0.164634	0.164634	0.164634	0.164634	0.164634	0.166954	0.166159	0.164634	0.166159	0.166159	0.166159	0.166159	0.166159	0.166159	0.166159	0.166159	0.166159	0.166159	0.166159	0.166159	0.166159	0.166159	0.164885	0.165138	0.165138	0.165138
	MN735363	0.36136	0.358333	0.240854	0.240854	0.233232	0.231776	0.233232	0.231707	0.245427	0.230183	0.240964	0.237342	0.237288	0.236422	0.244165	0.256098	0.170732	0.170732	0.164634	0.164634	0.164634	0.164634	0.164634	0.164634	0.164634	0.164634	0.164634	0.166954	0.166159	0.164634	0.166159	0.166159	0.166159	0.166159	0.166159	0.166159	0.166159	0.166159	0.166159	0.166159	0.166159	0.166159	0.166159	0.166159	0.164885	0.165138	0.165138	0.165138
	MN735372	0.36136	0.358333	0.240854	0.240854	0.233232	0.231776	0.233232	0.231707	0.245427	0.230183	0.240964	0.237342	0.237288	0.236422	0.244165	0.256098	0.170732	0.170732	0.164634	0.164634	0.164634	0.164634	0.164634	0.164634	0.164634	0.164634	0.164634	0.166954	0.166159	0.164634	0.166159	0.166159	0.166159	0.166159	0.166159	0.166159	0.166159	0.166159	0.166159	0.166159	0.166159	0.166159	0.166159	0.166159	0.164885	0.165138	0.165138	0.165138
	MN735376	0.36136	0.358333	0.240854	0.240854	0.233232	0.231776	0.233232	0.231707	0.245427	0.230183	0.240964	0.237342	0.237288	0.236422	0.244165	0.256098	0.170732	0.170732	0.164634	0.164634	0.164634	0.164634	0.164634	0.164634	0.164634	0.164634	0.164634	0.166954	0.166159	0.164634	0.166159	0.166159	0.166159	0.166159	0.166159	0.166159	0.166159	0.166159	0.166159	0.166159	0.166159	0.166159	0.166159	0.166159	0.164885	0.165138	0.165138	0.165138
	MN735378	0.36136	0.358333	0.240854	0.240854	0.233232	0.231776	0.233232	0.231707	0.245427	0.230183	0.240964	0.237342	0.237288	0.236422	0.244165	0.256098	0.170732	0.170732	0.164634	0.164634	0.164634	0.164634	0.164634	0.164634	0.164634	0.164634	0.164634	0.166954	0.166159	0.164634	0.166159	0.166159	0.166159	0.166159	0.166159	0.166159	0.166159	0.166159	0.166159	0.166159	0.166159	0.166159	0.166159	0.166159	0.164885	0.165138	0.165138	0.165138
	MN735379	0.36136	0.358333	0.240854	0.240854	0.233232	0.231776	0.233232	0.231707	0.245427	0.230183	0.240964	0.237342	0.237288	0.236422	0.244165	0.256098	0.170732	0.170732	0.164634	0.164634	0.164634	0.164634	0.164634	0.164634	0.164634	0.164634	0.164634	0.166954	0.166159	0.164634	0.166159	0.166159	0.166159	0.166159	0.166159	0.166159	0.166159	0.166159	0.166159	0.166159	0.166159	0.166159	0.166159	0.166159	0.164885	0.165138	0.165138	0.165138
	MN735380	0.36136	0.358333	0.240854	0.240854	0.233232	0.231776	0.233232	0.231707	0.245427	0.230183	0.240964	0.237342	0.237288	0.236422	0.244165	0.256098	0.170732	0.170732	0.164634	0.164634	0.164634	0.164634	0.164634	0.164634	0.164634	0.164634	0.164634	0.166954	0.166159	0.164634	0.166159	0.166159	0.166159	0.166159	0.166159	0.166159	0.166159	0.166159	0.166159	0.166159	0.166159	0.166159	0.166159	0.166159	0.164885	0.165138	0.165138	0.165138
	MN735384	0.36136	0.358333	0.240854	0.240854	0.233232	0.231776	0.233232	0.231707	0.245427	0.230183	0.240964	0.237342	0.237288	0.236422	0.244165	0.256098	0.170732	0.170732	0.164634	0.164634	0.164634	0.164634	0.164634	0.164634	0.164634	0.164634	0.164634	0.166954	0.166159	0.164634	0.166159	0.166159	0.166159	0.166159	0.166159	0.166159	0.166159	0.166159	0.166159	0.166159	0.166159	0.166159	0.166159	0.166159	0.164885	0.165138	0.165138	0.165138
	MN735386	0.36136	0.358333	0.240854	0.240854	0.233232	0.231776	0.233232	0.231707	0.245427	0.230183	0.240964	0.237342	0.237288	0.236422	0.244165	0.256098	0.170732	0.170732	0.164634	0.164634	0.164634	0.164634	0.164634	0.164634	0.164634	0.164634	0.164634	0.166954	0.166159	0.164634	0.166159	0.166159	0.166159	0.166159	0.166159	0.166159	0.166159	0.166159	0.166159	0.166159	0.166159	0.166159	0.166159	0.166159	0.164885	0.165138	0.165138	0.165138
	MN735389	0.36136	0.358333	0.240854	0.240854	0.233232	0.231776	0.233232	0.231707	0.245427	0.230183	0.240964	0.237342	0.237288	0.236422	0.244165	0.256098	0.170732	0.170732	0.164634	0.164634	0.164634	0.164634	0.164634	0.164634	0.164634	0.164634	0.164634	0.166954	0.166159	0.164634	0.166159	0.166159	0.166159	0.166159	0.166159	0.166159	0.166159	0.166159	0.166159	0.166159	0.166159	0.166159	0.166159	0.166159	0.164885	0.165138	0.165138	0.165138
	MN735393	0.36136	0.358333	0.240854	0.240854	0.233232	0.231776	0.233232	0.231707	0.245427	0.230183	0.240964	0.237342	0.237288	0.236422	0.244165	0.256098	0.170732	0.170732	0.164634	0.164634	0.164634	0.164634	0.164634	0.164634	0.164634	0.164634	0.164634	0.166954	0.166159	0.164634	0.166159	0.166159	0.166159	0.166159	0.166159	0.166159	0.166159	0.166159	0.166159	0.166159	0.166159	0.166159	0.166159	0.166159	0.164885	0.165138	0.165138	0.165138
	MN735366	0.36136	0.358333	0.239695	0.239695	0.232061	0.231776	0.232061	0.230534	0.244275	0.229008	0.240964	0.237342	0.237288	0.236422	0.244165	0.256489	0.169466	0.169466	0.163359	0.163359	0.163359	0.163359	0.163359	0.163359	0.163359	0.163359	0.163359	0.166954	0.164885	0.163359	0.164885	0.164885	0.164885	0.164885	0.164885	0.164885	0.164885	0.164885	0.164885	0.164885	0.164885	0.164885	0.164885	0.164885	0.164885	0.165138	0.165138	0.165138
	MN735362	0.36136	0.358333	0.236884	0.236884	0.232114	0.231776	0.232114	0.230525	0.246423	0.232114	0.240964	0.23491	0.233141	0.233937	0.244165	0.257552	0.174881	0.174881	0.166932	0.166932	0.166932	0.166932	0.166932	0.166932	0.166932	0.166932	0.166932	0.166954	0.168521	0.166932	0.166932	0.166932	0.166932	0.166932	0.166932	0.166932	0.166932	0.166932	0.166932	0.166932	0.166932	0.166932	0.166932	0.166932	0.165605	0.165869	0.165869	0.165869
	MN735394	0.36136	0.358333	0.241221	0.241221	0.233588	0.231776	0.233588	0.232061	0.245802	0.230534	0.240964	0.237342	0.237288	0.236422	0.244165	0.256489	0.170992	0.170992	0.164885	0.164885	0.164885	0.164885	0.164885	0.164885	0.164885	0.164885	0.164885	0.166954	0.166412	0.164885	0.166412	0.166412	0.166412	0.166412	0.166412	0.166412	0.166412	0.166412	0.166412	0.166412	0.166412	0.166412	0.166412	0.166412	0.165138	0.165391	0.165391	0.165391
	MN735324	0.363148	0.36	0.242378	0.242378	0.231707	0.229907	0.231707	0.230183	0.246951	0.231707	0.239243	0.235759	0.235405	0.234824	0.24237	0.254573	0.172256	0.172256	0.166159	0.166159	0.166159	0.166159	0.166159	0.166159	0.166159	0.166159	0.166159	0.168675	0.167683	0.166159	0.167683	0.167683	0.167683	0.167683	0.167683	0.167683	0.167683	0.167683	0.167683	0.167683	0.167683	0.167683	0.167683	0.167683	0.166412	0.166667	0.166667	0.166667
	MN735341	0.363148	0.36	0.242378	0.242378	0.231707	0.229907	0.231707	0.230183	0.246951	0.231707	0.239243	0.235759	0.235405	0.234824	0.24237	0.254573	0.172256	0.172256	0.166159	0.166159	0.166159	0.166159	0.166159	0.166159	0.166159	0.166159	0.166159	0.168675	0.167683	0.166159	0.167683	0.167683	0.167683	0.167683	0.167683	0.167683	0.167683	0.167683	0.167683	0.167683	0.167683	0.167683	0.167683	0.167683	0.166412	0.166667	0.166667	0.166667
	MN735391	0.363148	0.36	0.242378	0.242378	0.231707	0.229907	0.231707	0.230183	0.246951	0.231707	0.239243	0.235759	0.235405	0.234824	0.24237	0.254573	0.172256	0.172256	0.166159	0.166159	0.166159	0.166159	0.166159	0.166159	0.166159	0.166159	0.166159	0.168675	0.167683	0.166159	0.167683	0.167683	0.167683	0.167683	0.167683	0.167683	0.167683	0.167683	0.167683	0.167683	0.167683	0.167683	0.167683	0.167683	0.166412	0.166667	0.166667	0.166667
	MN735335	0.363148	0.36	0.24159	0.24159	0.230887	0.229907	0.230887	0.229358	0.246177	0.230887	0.239243	0.235759	0.235405	0.234824	0.24237	0.255352	0.171254	0.171254	0.165138	0.165138	0.165138	0.165138	0.165138	0.165138	0.165138	0.165138	0.165138	0.168675	0.166667	0.165138	0.166667	0.166667	0.166667	0.166667	0.166667	0.166667	0.166667	0.166667	0.166667	0.166667	0.166667	0.166667	0.166667	0.166667	0.166667	0.166667	0.166667	0.166667
	MN735345	0.363148	0.36	0.24159	0.24159	0.230887	0.229907	0.230887	0.229358	0.246177	0.230887	0.239243	0.235759	0.235405	0.234824	0.24237	0.255352	0.171254	0.171254	0.165138	0.165138	0.165138	0.165138	0.165138	0.165138	0.165138	0.165138	0.165138	0.168675	0.166667	0.165138	0.166667	0.166667	0.166667	0.166667	0.166667	0.166667	0.166667	0.166667	0.166667	0.166667	0.166667	0.166667	0.166667	0.166667	0.166667	0.166667	0.166667	0.166667
	MN735344	0.36136	0.358333	0.238532	0.238532	0.230887	0.231776	0.230887	0.229358	0.243119	0.227829	0.240964	0.235759	0.235405	0.234824	0.244165	0.25841	0.171254	0.171254	0.16208	0.16208	0.16208	0.16208	0.16208	0.16208	0.16208	0.16208	0.16208	0.166954	0.163609	0.16208	0.163609	0.163609	0.163609	0.163609	0.163609	0.163609	0.163609	0.163609	0.163609	0.163609	0.163609	0.163609	0.163609	0.163609	0.163609	0.163609	0.163609	0.163609
	MN735325	0.364937	0.363333	0.243902	0.243902	0.231707	0.231776	0.231707	0.230183	0.246951	0.230183	0.244406	0.238924	0.237288	0.238019	0.245961	0.259146	0.169207	0.169207	0.160061	0.160061	0.160061	0.160061	0.160061	0.160061	0.160061	0.160061	0.160061	0.163511	0.161585	0.160061	0.161585	0.161585	0.161585	0.161585	0.161585	0.161585	0.161585	0.161585	0.161585	0.161585	0.161585	0.161585	0.161585	0.161585	0.160305	0.16055	0.16055	0.16055
	MN735329	0.364937	0.363333	0.243902	0.243902	0.231707	0.231776	0.231707	0.230183	0.246951	0.230183	0.244406	0.238924	0.237288	0.238019	0.245961	0.259146	0.169207	0.169207	0.160061	0.160061	0.160061	0.160061	0.160061	0.160061	0.160061	0.160061	0.160061	0.163511	0.161585	0.160061	0.161585	0.161585	0.161585	0.161585	0.161585	0.161585	0.161585	0.161585	0.161585	0.161585	0.161585	0.161585	0.161585	0.161585	0.160305	0.16055	0.16055	0.16055
	MN735388	0.364937	0.363333	0.243902	0.243902	0.231707	0.231776	0.231707	0.230183	0.246951	0.230183	0.244406	0.238924	0.237288	0.238019	0.245961	0.259146	0.169207	0.169207	0.160061	0.160061	0.160061	0.160061	0.160061	0.160061	0.160061	0.160061	0.160061	0.163511	0.161585	0.160061	0.161585	0.161585	0.161585	0.161585	0.161585	0.161585	0.161585	0.161585	0.161585	0.161585	0.161585	0.161585	0.161585	0.161585	0.160305	0.16055	0.16055	0.16055
	MN735390	0.364937	0.363333	0.243902	0.243902	0.231707	0.231776	0.231707	0.230183	0.246951	0.230183	0.244406	0.238924	0.237288	0.238019	0.245961	0.259146	0.169207	0.169207	0.160061	0.160061	0.160061	0.160061	0.160061	0.160061	0.160061	0.160061	0.160061	0.163511	0.161585	0.160061	0.161585	0.161585	0.161585	0.161585	0.161585	0.161585	0.161585	0.161585	0.161585	0.161585	0.161585	0.161585	0.161585	0.161585	0.160305	0.16055	0.16055	0.16055
	MN735327	0.364937	0.363333	0.243119	0.243119	0.230887	0.231776	0.230887	0.229358	0.246177	0.229358	0.244406	0.238924	0.237288	0.238019	0.245961	0.259939	0.168196	0.168196	0.159021	0.159021	0.159021	0.159021	0.159021	0.159021	0.159021	0.159021	0.159021	0.163511	0.16055	0.159021	0.16055	0.16055	0.16055	0.16055	0.16055	0.16055	0.16055	0.16055	0.16055	0.16055	0.16055	0.16055	0.16055	0.16055	0.16055	0.16055	0.16055	0.16055
	MN735361	0.341414	0.343434	0.236364	0.236364	0.222222	0.221491	0.224242	0.222222	0.242424	0.226263	0.234343	0.234343	0.225	0.232323	0.240404	0.242424	0.165657	0.165657	0.161616	0.161616	0.161616	0.161616	0.161616	0.161616	0.161616	0.161616	0.161616	0.161616	0.163636	0.161616	0.161616	0.159596	0.159596	0.159596	0.159596	0.159596	0.159596	0.159596	0.159596	0.159596	0.159596	0.159596	0.159596	0.159596	0.159596	0.159596	0.159596	0.159596
	MN735395	0.357955	0.360595	0.231054	0.231054	0.227357	0.226337	0.229205	0.227357	0.229205	0.240296	0.195933	0.194085	0.191489	0.194085	0.195076	0.216266	0.173752	0.173752	0.177449	0.177449	0.177449	0.177449	0.177449	0.177449	0.177449	0.177449	0.177449	0.177449	0.179298	0.177449	0.177449	0.171904	0.171904	0.171904	0.171904	0.171904	0.171904	0.171904	0.171904	0.171904	0.171904	0.171904	0.171904	0.171904	0.171904	0.171904	0.171904	0.171904
	MN735396	0.370304	0.37	0.230183	0.230183	0.222561	0.229907	0.222561	0.221037	0.228659	0.233232	0.20654	0.204114	0.20339	0.204473	0.201077	0.222561	0.161585	0.161585	0.16311	0.16311	0.16311	0.16311	0.16311	0.16311	0.16311	0.16311	0.16311	0.166954	0.164634	0.16311	0.164634	0.160061	0.160061	0.160061	0.160061	0.160061	0.160061	0.160061	0.160061	0.160061	0.160061	0.160061	0.160061	0.160061	0.158779	0.159021	0.159021	0.159021
	MN735397	0.370304	0.37	0.230183	0.230183	0.222561	0.229907	0.222561	0.221037	0.228659	0.233232	0.20654	0.204114	0.20339	0.204473	0.201077	0.222561	0.161585	0.161585	0.16311	0.16311	0.16311	0.16311	0.16311	0.16311	0.16311	0.16311	0.16311	0.166954	0.164634	0.16311	0.164634	0.160061	0.160061	0.160061	0.160061	0.160061	0.160061	0.160061	0.160061	0.160061	0.160061	0.160061	0.160061	0.160061	0.158779	0.159021	0.159021	0.159021
	MN735398	0.370304	0.37	0.230183	0.230183	0.222561	0.229907	0.222561	0.221037	0.228659	0.233232	0.20654	0.204114	0.20339	0.204473	0.201077	0.222561	0.161585	0.161585	0.16311	0.16311	0.16311	0.16311	0.16311	0.16311	0.16311	0.16311	0.16311	0.166954	0.164634	0.16311	0.164634	0.160061	0.160061	0.160061	0.160061	0.160061	0.160061	0.160061	0.160061	0.160061	0.160061	0.160061	0.160061	0.160061	0.158779	0.159021	0.159021	0.159021
	MN735401	0.372514	0.377256	0.235189	0.235189	0.231598	0.227799	0.233393	0.231598	0.233393	0.244165	0.202873	0.201077	0.199203	0.201077	0.200361	0.224417	0.172352	0.172352	0.174147	0.174147	0.174147	0.174147	0.174147	0.174147	0.174147	0.174147	0.174147	0.174242	0.175943	0.174147	0.174147	0.170557	0.170557	0.170557	0.170557	0.170557	0.170557	0.170557	0.170557	0.170557	0.170557	0.170557	0.170557	0.170557	0.170557	0.170557	0.170557	0.170557
	MN735403	0.375	0.379888	0.233333	0.233333	0.231481	0.227799	0.233333	0.231481	0.233333	0.244444	0.2	0.198148	0.199203	0.198148	0.197393	0.224074	0.168519	0.168519	0.17037	0.17037	0.17037	0.17037	0.17037	0.17037	0.17037	0.17037	0.17037	0.170254	0.172222	0.17037	0.17037	0.166667	0.166667	0.166667	0.166667	0.166667	0.166667	0.166667	0.166667	0.166667	0.166667	0.166667	0.166667	0.166667	0.166667	0.166667	0.166667	0.166667
	MN735399	0.366726	0.363333	0.235023	0.235023	0.218126	0.224299	0.219662	0.218126	0.231951	0.221198	0.218589	0.216772	0.214689	0.217252	0.204668	0.233487	0.165899	0.165899	0.165899	0.165899	0.165899	0.165899	0.165899	0.165899	0.165899	0.165899	0.165899	0.17128	0.164363	0.165899	0.167435	0.16129	0.16129	0.16129	0.16129	0.16129	0.16129	0.16129	0.16129	0.16129	0.16129	0.16129	0.16129	0.16129	0.16129	0.16129	0.16129	0.16129
	MN735400	0.366726	0.363333	0.234568	0.234568	0.217593	0.224299	0.219136	0.217593	0.231481	0.220679	0.218589	0.216772	0.214689	0.217252	0.204668	0.233025	0.166667	0.166667	0.166667	0.166667	0.166667	0.166667	0.166667	0.166667	0.166667	0.166667	0.166667	0.172174	0.165123	0.166667	0.16821	0.162037	0.162037	0.162037	0.162037	0.162037	0.162037	0.162037	0.162037	0.162037	0.162037	0.162037	0.162037	0.162037	0.162037	0.162037	0.162037	0.162037
	MN735402	0.370304	0.368966	0.240137	0.240137	0.221269	0.226306	0.222985	0.221269	0.233276	0.226415	0.222414	0.217839	0.215569	0.217839	0.208259	0.231561	0.178388	0.178388	0.180103	0.180103	0.180103	0.180103	0.180103	0.180103	0.180103	0.180103	0.180103	0.178378	0.178388	0.180103	0.180103	0.176672	0.176672	0.176672	0.176672	0.176672	0.176672	0.176672	0.176672	0.176672	0.176672	0.176672	0.176672	0.176672	0.176672	0.176672	0.176672	0.176672
Macrostylis sp. ML12	MN735414	0.347048	0.336667	0.222561	0.222561	0.253049	0.257944	0.253049	0.251524	0.23628	0.240854	0.227194	0.226266	0.241055	0.228435	0.231598	0.254573	0.253049	0.253049	0.246951	0.246951	0.246951	0.246951	0.246951	0.246951	0.246951	0.246951	0.246951	0.234079	0.248476	0.246951	0.248476	0.246951	0.246951	0.246951	0.246951	0.246951	0.246951	0.246951	0.246951	0.246951	0.246951	0.246951	0.246951	0.246951	0.247328	0.247706	0.247706	0.247706
Macrostylis sp. ML15	MN735420	0.345259	0.348333	0.22561	0.22561	0.243902	0.24486	0.240854	0.242378	0.234756	0.233232	0.251291	0.254747	0.263653	0.252396	0.253142	0.256098	0.268293	0.268293	0.271341	0.271341	0.271341	0.271341	0.271341	0.271341	0.271341	0.271341	0.271341	0.256454	0.272866	0.271341	0.272866	0.272866	0.272866	0.272866	0.272866	0.272866	0.272866	0.272866	0.272866	0.272866	0.272866	0.272866	0.272866	0.272866	0.273282	0.2737	0.2737	0.2737
Macrostylis sp. ML12b	MN735404	0.347048	0.348333	0.228659	0.228659	0.257622	0.250467	0.254573	0.256098	0.234756	0.243902	0.237522	0.240506	0.246704	0.241214	0.229803	0.246951	0.253049	0.253049	0.25	0.25	0.25	0.25	0.25	0.25	0.25	0.25	0.25	0.2358	0.251524	0.25	0.25	0.25	0.25	0.25	0.25	0.25	0.25	0.25	0.25	0.25	0.25	0.25	0.25	0.25	0.250382	0.250765	0.250765	0.250765
	MN735406	0.347048	0.348333	0.228659	0.228659	0.257622	0.250467	0.254573	0.256098	0.234756	0.243902	0.237522	0.240506	0.246704	0.241214	0.229803	0.246951	0.253049	0.253049	0.25	0.25	0.25	0.25	0.25	0.25	0.25	0.25	0.25	0.2358	0.251524	0.25	0.25	0.25	0.25	0.25	0.25	0.25	0.25	0.25	0.25	0.25	0.25	0.25	0.25	0.25	0.250382	0.250765	0.250765	0.250765
	MN735405	0.347048	0.346667	0.227134	0.227134	0.253049	0.246729	0.25	0.251524	0.234756	0.242378	0.237522	0.238924	0.242938	0.239617	0.231598	0.243902	0.251524	0.251524	0.25	0.25	0.25	0.25	0.25	0.25	0.25	0.25	0.25	0.234079	0.251524	0.25	0.251524	0.25	0.25	0.25	0.25	0.25	0.25	0.25	0.25	0.25	0.25	0.25	0.25	0.25	0.250382	0.250765	0.250765	0.250765
Macrostylis sp. ML22	MN735422	0.352415	0.343333	0.234756	0.234756	0.25	0.246729	0.246951	0.248476	0.233232	0.242378	0.239243	0.240506	0.246704	0.238019	0.233393	0.248476	0.251524	0.251524	0.259146	0.259146	0.259146	0.259146	0.259146	0.259146	0.259146	0.259146	0.259146	0.244406	0.257622	0.259146	0.260671	0.259146	0.259146	0.259146	0.259146	0.259146	0.259146	0.259146	0.259146	0.259146	0.259146	0.259146	0.259146	0.259146	0.259542	0.259939	0.259939	0.259939
	MN735423	0.344704	0.34386	0.234711	0.234711	0.249587	0.24486	0.247934	0.249587	0.234711	0.25124	0.233512	0.239531	0.242938	0.237856	0.228007	0.247934	0.252893	0.252893	0.267769	0.267769	0.267769	0.267769	0.267769	0.267769	0.267769	0.267769	0.267769	0.25	0.266116	0.267769	0.269421	0.266116	0.266116	0.266116	0.266116	0.266116	0.266116	0.266116	0.266116	0.266116	0.266116	0.266116	0.266116	0.266116	0.266116	0.266116	0.266116	0.266116
Macrostylis roaldi	JX260254	0.366726	0.356667	0.257622	0.257622	0.272866	0.280374	0.272866	0.272866	0.259146	0.275915	0.261618	0.256329	0.26177	0.257188	0.260323	0.278963	0.285061	0.285061	0.285061	0.285061	0.285061	0.285061	0.285061	0.285061	0.285061	0.285061	0.285061	0.277108	0.285061	0.286585	0.283537	0.280488	0.280488	0.280488	0.280488	0.280488	0.280488	0.280488	0.280488	0.280488	0.280488	0.280488	0.280488	0.280488	0.280916	0.281346	0.281346	0.281346
	JX260255	0.366726	0.356667	0.257622	0.257622	0.272866	0.280374	0.272866	0.272866	0.259146	0.275915	0.261618	0.256329	0.26177	0.257188	0.260323	0.278963	0.285061	0.285061	0.285061	0.285061	0.285061	0.285061	0.285061	0.285061	0.285061	0.285061	0.285061	0.277108	0.285061	0.286585	0.283537	0.280488	0.280488	0.280488	0.280488	0.280488	0.280488	0.280488	0.280488	0.280488	0.280488	0.280488	0.280488	0.280488	0.280916	0.281346	0.281346	0.281346
	JX260256	0.366726	0.356667	0.257622	0.257622	0.272866	0.280374	0.272866	0.272866	0.259146	0.275915	0.261618	0.256329	0.26177	0.257188	0.260323	0.278963	0.285061	0.285061	0.285061	0.285061	0.285061	0.285061	0.285061	0.285061	0.285061	0.285061	0.285061	0.277108	0.285061	0.286585	0.283537	0.280488	0.280488	0.280488	0.280488	0.280488	0.280488	0.280488	0.280488	0.280488	0.280488	0.280488	0.280488	0.280488	0.280916	0.281346	0.281346	0.281346
	JX260257	0.366726	0.356667	0.257622	0.257622	0.272866	0.280374	0.272866	0.272866	0.259146	0.275915	0.261618	0.256329	0.26177	0.257188	0.260323	0.278963	0.285061	0.285061	0.285061	0.285061	0.285061	0.285061	0.285061	0.285061	0.285061	0.285061	0.285061	0.277108	0.285061	0.286585	0.283537	0.280488	0.280488	0.280488	0.280488	0.280488	0.280488	0.280488	0.280488	0.280488	0.280488	0.280488	0.280488	0.280488	0.280916	0.281346	0.281346	0.281346
	JX260258	0.366726	0.356667	0.257622	0.257622	0.272866	0.280374	0.272866	0.272866	0.259146	0.275915	0.261618	0.256329	0.26177	0.257188	0.260323	0.278963	0.285061	0.285061	0.285061	0.285061	0.285061	0.285061	0.285061	0.285061	0.285061	0.285061	0.285061	0.277108	0.285061	0.286585	0.283537	0.280488	0.280488	0.280488	0.280488	0.280488	0.280488	0.280488	0.280488	0.280488	0.280488	0.280488	0.280488	0.280488	0.280916	0.281346	0.281346	0.281346
	JX260259	0.366726	0.356667	0.257622	0.257622	0.272866	0.280374	0.272866	0.272866	0.259146	0.275915	0.261618	0.256329	0.26177	0.257188	0.260323	0.278963	0.285061	0.285061	0.285061	0.285061	0.285061	0.285061	0.285061	0.285061	0.285061	0.285061	0.285061	0.277108	0.285061	0.286585	0.283537	0.280488	0.280488	0.280488	0.280488	0.280488	0.280488	0.280488	0.280488	0.280488	0.280488	0.280488	0.280488	0.280488	0.280916	0.281346	0.281346	0.281346
	JX260260	0.366726	0.356667	0.257622	0.257622	0.272866	0.280374	0.272866	0.272866	0.259146	0.275915	0.261618	0.256329	0.26177	0.257188	0.260323	0.278963	0.285061	0.285061	0.285061	0.285061	0.285061	0.285061	0.285061	0.285061	0.285061	0.285061	0.285061	0.277108	0.285061	0.286585	0.283537	0.280488	0.280488	0.280488	0.280488	0.280488	0.280488	0.280488	0.280488	0.280488	0.280488	0.280488	0.280488	0.280488	0.280916	0.281346	0.281346	0.281346
	JX260261	0.366726	0.356667	0.257622	0.257622	0.272866	0.280374	0.272866	0.272866	0.259146	0.275915	0.261618	0.256329	0.26177	0.257188	0.260323	0.278963	0.285061	0.285061	0.285061	0.285061	0.285061	0.285061	0.285061	0.285061	0.285061	0.285061	0.285061	0.277108	0.285061	0.286585	0.283537	0.280488	0.280488	0.280488	0.280488	0.280488	0.280488	0.280488	0.280488	0.280488	0.280488	0.280488	0.280488	0.280488	0.280916	0.281346	0.281346	0.281346
	JX260265	0.366726	0.356667	0.257622	0.257622	0.272866	0.280374	0.272866	0.272866	0.259146	0.275915	0.261618	0.256329	0.26177	0.257188	0.260323	0.278963	0.285061	0.285061	0.285061	0.285061	0.285061	0.285061	0.285061	0.285061	0.285061	0.285061	0.285061	0.277108	0.285061	0.286585	0.283537	0.280488	0.280488	0.280488	0.280488	0.280488	0.280488	0.280488	0.280488	0.280488	0.280488	0.280488	0.280488	0.280488	0.280916	0.281346	0.281346	0.281346
	JX260267	0.366726	0.356667	0.257622	0.257622	0.272866	0.280374	0.272866	0.272866	0.259146	0.275915	0.261618	0.256329	0.26177	0.257188	0.260323	0.278963	0.285061	0.285061	0.285061	0.285061	0.285061	0.285061	0.285061	0.285061	0.285061	0.285061	0.285061	0.277108	0.285061	0.286585	0.283537	0.280488	0.280488	0.280488	0.280488	0.280488	0.280488	0.280488	0.280488	0.280488	0.280488	0.280488	0.280488	0.280488	0.280916	0.281346	0.281346	0.281346
	JX260268	0.366726	0.356667	0.257622	0.257622	0.272866	0.280374	0.272866	0.272866	0.259146	0.275915	0.261618	0.256329	0.26177	0.257188	0.260323	0.278963	0.285061	0.285061	0.285061	0.285061	0.285061	0.285061	0.285061	0.285061	0.285061	0.285061	0.285061	0.277108	0.285061	0.286585	0.283537	0.280488	0.280488	0.280488	0.280488	0.280488	0.280488	0.280488	0.280488	0.280488	0.280488	0.280488	0.280488	0.280488	0.280916	0.281346	0.281346	0.281346
	JX260269	0.366726	0.356667	0.257622	0.257622	0.272866	0.280374	0.272866	0.272866	0.259146	0.275915	0.261618	0.256329	0.26177	0.257188	0.260323	0.278963	0.285061	0.285061	0.285061	0.285061	0.285061	0.285061	0.285061	0.285061	0.285061	0.285061	0.285061	0.277108	0.285061	0.286585	0.283537	0.280488	0.280488	0.280488	0.280488	0.280488	0.280488	0.280488	0.280488	0.280488	0.280488	0.280488	0.280488	0.280488	0.280916	0.281346	0.281346	0.281346
	JX260270	0.366726	0.356667	0.257622	0.257622	0.272866	0.280374	0.272866	0.272866	0.259146	0.275915	0.261618	0.256329	0.26177	0.257188	0.260323	0.278963	0.285061	0.285061	0.285061	0.285061	0.285061	0.285061	0.285061	0.285061	0.285061	0.285061	0.285061	0.277108	0.285061	0.286585	0.283537	0.280488	0.280488	0.280488	0.280488	0.280488	0.280488	0.280488	0.280488	0.280488	0.280488	0.280488	0.280488	0.280488	0.280916	0.281346	0.281346	0.281346
	JX260271	0.366726	0.356667	0.257622	0.257622	0.272866	0.280374	0.272866	0.272866	0.259146	0.275915	0.261618	0.256329	0.26177	0.257188	0.260323	0.278963	0.285061	0.285061	0.285061	0.285061	0.285061	0.285061	0.285061	0.285061	0.285061	0.285061	0.285061	0.277108	0.285061	0.286585	0.283537	0.280488	0.280488	0.280488	0.280488	0.280488	0.280488	0.280488	0.280488	0.280488	0.280488	0.280488	0.280488	0.280488	0.280916	0.281346	0.281346	0.281346
	JX260273	0.366726	0.356667	0.257622	0.257622	0.272866	0.280374	0.272866	0.272866	0.259146	0.275915	0.261618	0.256329	0.26177	0.257188	0.260323	0.278963	0.285061	0.285061	0.285061	0.285061	0.285061	0.285061	0.285061	0.285061	0.285061	0.285061	0.285061	0.277108	0.285061	0.286585	0.283537	0.280488	0.280488	0.280488	0.280488	0.280488	0.280488	0.280488	0.280488	0.280488	0.280488	0.280488	0.280488	0.280488	0.280916	0.281346	0.281346	0.281346
	JX260274	0.366726	0.356667	0.257622	0.257622	0.272866	0.280374	0.272866	0.272866	0.259146	0.275915	0.261618	0.256329	0.26177	0.257188	0.260323	0.278963	0.285061	0.285061	0.285061	0.285061	0.285061	0.285061	0.285061	0.285061	0.285061	0.285061	0.285061	0.277108	0.285061	0.286585	0.283537	0.280488	0.280488	0.280488	0.280488	0.280488	0.280488	0.280488	0.280488	0.280488	0.280488	0.280488	0.280488	0.280488	0.280916	0.281346	0.281346	0.281346
	JX260262	0.366726	0.356667	0.25841	0.25841	0.2737	0.280374	0.2737	0.2737	0.259939	0.276758	0.261618	0.256329	0.26177	0.257188	0.260323	0.278287	0.285933	0.285933	0.285933	0.285933	0.285933	0.285933	0.285933	0.285933	0.285933	0.285933	0.285933	0.277108	0.285933	0.287462	0.284404	0.281346	0.281346	0.281346	0.281346	0.281346	0.281346	0.281346	0.281346	0.281346	0.281346	0.281346	0.281346	0.281346	0.281346	0.281346	0.281346	0.281346
	JX260263	0.366726	0.356667	0.25841	0.25841	0.2737	0.280374	0.2737	0.2737	0.259939	0.276758	0.261618	0.256329	0.26177	0.257188	0.260323	0.278287	0.285933	0.285933	0.285933	0.285933	0.285933	0.285933	0.285933	0.285933	0.285933	0.285933	0.285933	0.277108	0.285933	0.287462	0.284404	0.281346	0.281346	0.281346	0.281346	0.281346	0.281346	0.281346	0.281346	0.281346	0.281346	0.281346	0.281346	0.281346	0.281346	0.281346	0.281346	0.281346
	JX260264	0.366726	0.356667	0.256735	0.256735	0.269414	0.280374	0.269414	0.269414	0.253566	0.272583	0.261618	0.254045	0.259542	0.254902	0.260323	0.275753	0.285261	0.285261	0.285261	0.285261	0.285261	0.285261	0.285261	0.285261	0.285261	0.285261	0.285261	0.277586	0.285261	0.286846	0.285261	0.280507	0.280507	0.280507	0.280507	0.280507	0.280507	0.280507	0.280507	0.280507	0.280507	0.280507	0.280507	0.280507	0.280507	0.280507	0.280507	0.280507
	JX260266	0.366726	0.356667	0.256693	0.256693	0.269291	0.280374	0.269291	0.269291	0.253543	0.272441	0.261618	0.254839	0.260456	0.2557	0.260323	0.275591	0.285039	0.285039	0.285039	0.285039	0.285039	0.285039	0.285039	0.285039	0.285039	0.285039	0.285039	0.277108	0.285039	0.286614	0.285039	0.280315	0.280315	0.280315	0.280315	0.280315	0.280315	0.280315	0.280315	0.280315	0.280315	0.280315	0.280315	0.280315	0.280315	0.280757	0.280757	0.280757
	JX260272	0.368515	0.361017	0.258013	0.258013	0.277244	0.282772	0.277244	0.277244	0.264423	0.278846	0.263339	0.25974	0.262264	0.258117	0.260323	0.285256	0.286859	0.286859	0.290064	0.290064	0.290064	0.290064	0.290064	0.290064	0.290064	0.290064	0.290064	0.282609	0.290064	0.291667	0.288462	0.285256	0.285256	0.285256	0.285256	0.285256	0.285256	0.285256	0.285256	0.285256	0.285256	0.285256	0.285256	0.285256	0.285256	0.285256	0.285256	0.285256
Macrostylis metallicola	KJ736065	0.34347	0.331667	0.271889	0.271889	0.290323	0.293458	0.290323	0.291859	0.288786	0.290323	0.273666	0.268987	0.276836	0.273163	0.278276	0.276498	0.278034	0.278034	0.282642	0.282642	0.282642	0.282642	0.282642	0.282642	0.282642	0.282642	0.282642	0.273356	0.282642	0.284178	0.285714	0.282642	0.282642	0.282642	0.282642	0.282642	0.282642	0.282642	0.282642	0.282642	0.282642	0.282642	0.282642	0.282642	0.282642	0.282642	0.282642	0.282642
	KJ736066	0.34347	0.331667	0.271889	0.271889	0.290323	0.293458	0.290323	0.291859	0.288786	0.290323	0.273666	0.268987	0.276836	0.273163	0.278276	0.276498	0.278034	0.278034	0.282642	0.282642	0.282642	0.282642	0.282642	0.282642	0.282642	0.282642	0.282642	0.273356	0.282642	0.284178	0.285714	0.282642	0.282642	0.282642	0.282642	0.282642	0.282642	0.282642	0.282642	0.282642	0.282642	0.282642	0.282642	0.282642	0.282642	0.282642	0.282642	0.282642
	KX226612	0.341682	0.33	0.271605	0.271605	0.290123	0.291589	0.290123	0.291667	0.28858	0.290123	0.271945	0.267405	0.274953	0.271565	0.276481	0.276235	0.276235	0.276235	0.280864	0.280864	0.280864	0.280864	0.280864	0.280864	0.280864	0.280864	0.280864	0.271304	0.280864	0.282407	0.283951	0.280864	0.280864	0.280864	0.280864	0.280864	0.280864	0.280864	0.280864	0.280864	0.280864	0.280864	0.280864	0.280864	0.280864	0.280864	0.280864	0.280864
	KX226613	0.341682	0.33	0.271605	0.271605	0.290123	0.291589	0.290123	0.291667	0.28858	0.290123	0.271945	0.267405	0.274953	0.271565	0.276481	0.276235	0.276235	0.276235	0.280864	0.280864	0.280864	0.280864	0.280864	0.280864	0.280864	0.280864	0.280864	0.271304	0.280864	0.282407	0.283951	0.280864	0.280864	0.280864	0.280864	0.280864	0.280864	0.280864	0.280864	0.280864	0.280864	0.280864	0.280864	0.280864	0.280864	0.280864	0.280864	0.280864
	KX226614	0.341682	0.33	0.271605	0.271605	0.290123	0.291589	0.290123	0.291667	0.28858	0.290123	0.271945	0.267405	0.274953	0.271565	0.276481	0.276235	0.276235	0.276235	0.280864	0.280864	0.280864	0.280864	0.280864	0.280864	0.280864	0.280864	0.280864	0.271304	0.280864	0.282407	0.283951	0.280864	0.280864	0.280864	0.280864	0.280864	0.280864	0.280864	0.280864	0.280864	0.280864	0.280864	0.280864	0.280864	0.280864	0.280864	0.280864	0.280864
	KX226610	0.338104	0.325	0.270062	0.270062	0.287037	0.291589	0.287037	0.28858	0.285494	0.291667	0.273666	0.268987	0.274953	0.273163	0.276481	0.282407	0.273148	0.273148	0.280864	0.280864	0.280864	0.280864	0.280864	0.280864	0.280864	0.280864	0.280864	0.271304	0.280864	0.282407	0.283951	0.280864	0.280864	0.280864	0.280864	0.280864	0.280864	0.280864	0.280864	0.280864	0.280864	0.280864	0.280864	0.280864	0.280864	0.280864	0.280864	0.280864
	KX226611	0.34347	0.33	0.274691	0.274691	0.287037	0.28972	0.287037	0.28858	0.285494	0.290123	0.273666	0.268987	0.274953	0.273163	0.276481	0.280864	0.276235	0.276235	0.280864	0.280864	0.280864	0.280864	0.280864	0.280864	0.280864	0.280864	0.280864	0.271304	0.280864	0.282407	0.283951	0.280864	0.280864	0.280864	0.280864	0.280864	0.280864	0.280864	0.280864	0.280864	0.280864	0.280864	0.280864	0.280864	0.280864	0.280864	0.280864	0.280864
	KX226609	0.34347	0.33	0.270062	0.270062	0.29321	0.297196	0.29321	0.294753	0.28858	0.29321	0.282272	0.276899	0.284369	0.28115	0.281867	0.287037	0.279321	0.279321	0.282407	0.282407	0.282407	0.282407	0.282407	0.282407	0.282407	0.282407	0.282407	0.273043	0.282407	0.283951	0.285494	0.282407	0.282407	0.282407	0.282407	0.282407	0.282407	0.282407	0.282407	0.282407	0.282407	0.282407	0.282407	0.282407	0.282407	0.282407	0.282407	0.282407
	KX226616	0.339893	0.326667	0.279321	0.279321	0.283951	0.285981	0.283951	0.285494	0.283951	0.29321	0.275387	0.268987	0.274953	0.273163	0.280072	0.279321	0.282407	0.282407	0.287037	0.287037	0.287037	0.287037	0.287037	0.287037	0.287037	0.287037	0.287037	0.276522	0.287037	0.28858	0.290123	0.287037	0.287037	0.287037	0.287037	0.287037	0.287037	0.287037	0.287037	0.287037	0.287037	0.287037	0.287037	0.287037	0.287037	0.287037	0.287037	0.287037
	KX226617	0.339893	0.326667	0.279321	0.279321	0.283951	0.285981	0.283951	0.285494	0.283951	0.29321	0.275387	0.268987	0.274953	0.273163	0.280072	0.279321	0.282407	0.282407	0.287037	0.287037	0.287037	0.287037	0.287037	0.287037	0.287037	0.287037	0.287037	0.276522	0.287037	0.28858	0.290123	0.287037	0.287037	0.287037	0.287037	0.287037	0.287037	0.287037	0.287037	0.287037	0.287037	0.287037	0.287037	0.287037	0.287037	0.287037	0.287037	0.287037
	KX226618	0.339893	0.326667	0.279321	0.279321	0.283951	0.285981	0.283951	0.285494	0.283951	0.29321	0.275387	0.268987	0.274953	0.273163	0.280072	0.279321	0.282407	0.282407	0.287037	0.287037	0.287037	0.287037	0.287037	0.287037	0.287037	0.287037	0.287037	0.276522	0.287037	0.28858	0.290123	0.287037	0.287037	0.287037	0.287037	0.287037	0.287037	0.287037	0.287037	0.287037	0.287037	0.287037	0.287037	0.287037	0.287037	0.287037	0.287037	0.287037
	KX226619	0.339893	0.326667	0.279321	0.279321	0.283951	0.285981	0.283951	0.285494	0.283951	0.29321	0.275387	0.268987	0.274953	0.273163	0.280072	0.279321	0.282407	0.282407	0.287037	0.287037	0.287037	0.287037	0.287037	0.287037	0.287037	0.287037	0.287037	0.276522	0.287037	0.28858	0.290123	0.287037	0.287037	0.287037	0.287037	0.287037	0.287037	0.287037	0.287037	0.287037	0.287037	0.287037	0.287037	0.287037	0.287037	0.287037	0.287037	0.287037
	KX226620	0.339893	0.326667	0.279321	0.279321	0.283951	0.285981	0.283951	0.285494	0.283951	0.29321	0.275387	0.268987	0.274953	0.273163	0.280072	0.279321	0.282407	0.282407	0.287037	0.287037	0.287037	0.287037	0.287037	0.287037	0.287037	0.287037	0.287037	0.276522	0.287037	0.28858	0.290123	0.287037	0.287037	0.287037	0.287037	0.287037	0.287037	0.287037	0.287037	0.287037	0.287037	0.287037	0.287037	0.287037	0.287037	0.287037	0.287037	0.287037
	KX226621	0.339893	0.326667	0.279321	0.279321	0.283951	0.285981	0.283951	0.285494	0.283951	0.29321	0.275387	0.268987	0.274953	0.273163	0.280072	0.279321	0.282407	0.282407	0.287037	0.287037	0.287037	0.287037	0.287037	0.287037	0.287037	0.287037	0.287037	0.276522	0.287037	0.28858	0.290123	0.287037	0.287037	0.287037	0.287037	0.287037	0.287037	0.287037	0.287037	0.287037	0.287037	0.287037	0.287037	0.287037	0.287037	0.287037	0.287037	0.287037
	KX226622	0.339893	0.326667	0.279321	0.279321	0.283951	0.285981	0.283951	0.285494	0.283951	0.29321	0.275387	0.268987	0.274953	0.273163	0.280072	0.279321	0.282407	0.282407	0.287037	0.287037	0.287037	0.287037	0.287037	0.287037	0.287037	0.287037	0.287037	0.276522	0.287037	0.28858	0.290123	0.287037	0.287037	0.287037	0.287037	0.287037	0.287037	0.287037	0.287037	0.287037	0.287037	0.287037	0.287037	0.287037	0.287037	0.287037	0.287037	0.287037
	KX226623	0.339893	0.326667	0.279321	0.279321	0.283951	0.285981	0.283951	0.285494	0.283951	0.29321	0.275387	0.268987	0.274953	0.273163	0.280072	0.279321	0.282407	0.282407	0.287037	0.287037	0.287037	0.287037	0.287037	0.287037	0.287037	0.287037	0.287037	0.276522	0.287037	0.28858	0.290123	0.287037	0.287037	0.287037	0.287037	0.287037	0.287037	0.287037	0.287037	0.287037	0.287037	0.287037	0.287037	0.287037	0.287037	0.287037	0.287037	0.287037
	KX226624	0.339893	0.326667	0.279321	0.279321	0.283951	0.285981	0.283951	0.285494	0.283951	0.29321	0.275387	0.268987	0.274953	0.273163	0.280072	0.279321	0.282407	0.282407	0.287037	0.287037	0.287037	0.287037	0.287037	0.287037	0.287037	0.287037	0.287037	0.276522	0.287037	0.28858	0.290123	0.287037	0.287037	0.287037	0.287037	0.287037	0.287037	0.287037	0.287037	0.287037	0.287037	0.287037	0.287037	0.287037	0.287037	0.287037	0.287037	0.287037
	KX226625	0.339893	0.326667	0.279321	0.279321	0.283951	0.285981	0.283951	0.285494	0.283951	0.29321	0.275387	0.268987	0.274953	0.273163	0.280072	0.279321	0.282407	0.282407	0.287037	0.287037	0.287037	0.287037	0.287037	0.287037	0.287037	0.287037	0.287037	0.276522	0.287037	0.28858	0.290123	0.287037	0.287037	0.287037	0.287037	0.287037	0.287037	0.287037	0.287037	0.287037	0.287037	0.287037	0.287037	0.287037	0.287037	0.287037	0.287037	0.287037
	KX226626	0.339893	0.326667	0.279321	0.279321	0.283951	0.285981	0.283951	0.285494	0.283951	0.29321	0.275387	0.268987	0.274953	0.273163	0.280072	0.279321	0.282407	0.282407	0.287037	0.287037	0.287037	0.287037	0.287037	0.287037	0.287037	0.287037	0.287037	0.276522	0.287037	0.28858	0.290123	0.287037	0.287037	0.287037	0.287037	0.287037	0.287037	0.287037	0.287037	0.287037	0.287037	0.287037	0.287037	0.287037	0.287037	0.287037	0.287037	0.287037
	KX226627	0.339893	0.326667	0.279321	0.279321	0.283951	0.285981	0.283951	0.285494	0.283951	0.29321	0.275387	0.268987	0.274953	0.273163	0.280072	0.279321	0.282407	0.282407	0.287037	0.287037	0.287037	0.287037	0.287037	0.287037	0.287037	0.287037	0.287037	0.276522	0.287037	0.28858	0.290123	0.287037	0.287037	0.287037	0.287037	0.287037	0.287037	0.287037	0.287037	0.287037	0.287037	0.287037	0.287037	0.287037	0.287037	0.287037	0.287037	0.287037
	KX226628	0.339893	0.326667	0.279321	0.279321	0.283951	0.285981	0.283951	0.285494	0.283951	0.29321	0.275387	0.268987	0.274953	0.273163	0.280072	0.279321	0.282407	0.282407	0.287037	0.287037	0.287037	0.287037	0.287037	0.287037	0.287037	0.287037	0.287037	0.276522	0.287037	0.28858	0.290123	0.287037	0.287037	0.287037	0.287037	0.287037	0.287037	0.287037	0.287037	0.287037	0.287037	0.287037	0.287037	0.287037	0.287037	0.287037	0.287037	0.287037
	KX226629	0.339893	0.326667	0.279321	0.279321	0.283951	0.285981	0.283951	0.285494	0.283951	0.29321	0.275387	0.268987	0.274953	0.273163	0.280072	0.279321	0.282407	0.282407	0.287037	0.287037	0.287037	0.287037	0.287037	0.287037	0.287037	0.287037	0.287037	0.276522	0.287037	0.28858	0.290123	0.287037	0.287037	0.287037	0.287037	0.287037	0.287037	0.287037	0.287037	0.287037	0.287037	0.287037	0.287037	0.287037	0.287037	0.287037	0.287037	0.287037
	KX226630	0.34347	0.326667	0.277778	0.277778	0.285494	0.28785	0.285494	0.287037	0.28858	0.294753	0.277108	0.27057	0.276836	0.27476	0.281867	0.277778	0.282407	0.282407	0.287037	0.287037	0.287037	0.287037	0.287037	0.287037	0.287037	0.287037	0.287037	0.278261	0.287037	0.28858	0.290123	0.287037	0.287037	0.287037	0.287037	0.287037	0.287037	0.287037	0.287037	0.287037	0.287037	0.287037	0.287037	0.287037	0.287037	0.287037	0.287037	0.287037
	KX226631	0.34347	0.326667	0.277778	0.277778	0.285494	0.28785	0.285494	0.287037	0.28858	0.294753	0.277108	0.27057	0.276836	0.27476	0.281867	0.277778	0.282407	0.282407	0.287037	0.287037	0.287037	0.287037	0.287037	0.287037	0.287037	0.287037	0.287037	0.278261	0.287037	0.28858	0.290123	0.287037	0.287037	0.287037	0.287037	0.287037	0.287037	0.287037	0.287037	0.287037	0.287037	0.287037	0.287037	0.287037	0.287037	0.287037	0.287037	0.287037
	KX226632	0.34347	0.326667	0.277778	0.277778	0.285494	0.28785	0.285494	0.287037	0.28858	0.294753	0.277108	0.27057	0.276836	0.27476	0.281867	0.277778	0.282407	0.282407	0.287037	0.287037	0.287037	0.287037	0.287037	0.287037	0.287037	0.287037	0.287037	0.278261	0.287037	0.28858	0.290123	0.287037	0.287037	0.287037	0.287037	0.287037	0.287037	0.287037	0.287037	0.287037	0.287037	0.287037	0.287037	0.287037	0.287037	0.287037	0.287037	0.287037
	KX226633	0.34347	0.326667	0.277778	0.277778	0.285494	0.28785	0.285494	0.287037	0.28858	0.294753	0.277108	0.27057	0.276836	0.27476	0.281867	0.277778	0.282407	0.282407	0.287037	0.287037	0.287037	0.287037	0.287037	0.287037	0.287037	0.287037	0.287037	0.278261	0.287037	0.28858	0.290123	0.287037	0.287037	0.287037	0.287037	0.287037	0.287037	0.287037	0.287037	0.287037	0.287037	0.287037	0.287037	0.287037	0.287037	0.287037	0.287037	0.287037
	KX226634	0.34347	0.326667	0.277778	0.277778	0.285494	0.28785	0.285494	0.287037	0.28858	0.294753	0.277108	0.27057	0.276836	0.27476	0.281867	0.277778	0.282407	0.282407	0.287037	0.287037	0.287037	0.287037	0.287037	0.287037	0.287037	0.287037	0.287037	0.278261	0.287037	0.28858	0.290123	0.287037	0.287037	0.287037	0.287037	0.287037	0.287037	0.287037	0.287037	0.287037	0.287037	0.287037	0.287037	0.287037	0.287037	0.287037	0.287037	0.287037
	KX226635	0.34347	0.326667	0.277778	0.277778	0.285494	0.28785	0.285494	0.287037	0.28858	0.294753	0.277108	0.27057	0.276836	0.27476	0.281867	0.277778	0.282407	0.282407	0.287037	0.287037	0.287037	0.287037	0.287037	0.287037	0.287037	0.287037	0.287037	0.278261	0.287037	0.28858	0.290123	0.287037	0.287037	0.287037	0.287037	0.287037	0.287037	0.287037	0.287037	0.287037	0.287037	0.287037	0.287037	0.287037	0.287037	0.287037	0.287037	0.287037
	KX226636	0.34347	0.326667	0.277778	0.277778	0.285494	0.28785	0.285494	0.287037	0.28858	0.294753	0.277108	0.27057	0.276836	0.27476	0.281867	0.277778	0.282407	0.282407	0.287037	0.287037	0.287037	0.287037	0.287037	0.287037	0.287037	0.287037	0.287037	0.278261	0.287037	0.28858	0.290123	0.287037	0.287037	0.287037	0.287037	0.287037	0.287037	0.287037	0.287037	0.287037	0.287037	0.287037	0.287037	0.287037	0.287037	0.287037	0.287037	0.287037
	KX226637	0.34347	0.326667	0.277778	0.277778	0.285494	0.28785	0.285494	0.287037	0.28858	0.294753	0.277108	0.27057	0.276836	0.27476	0.281867	0.277778	0.282407	0.282407	0.287037	0.287037	0.287037	0.287037	0.287037	0.287037	0.287037	0.287037	0.287037	0.278261	0.287037	0.28858	0.290123	0.287037	0.287037	0.287037	0.287037	0.287037	0.287037	0.287037	0.287037	0.287037	0.287037	0.287037	0.287037	0.287037	0.287037	0.287037	0.287037	0.287037
	KX226638	0.34347	0.326667	0.277778	0.277778	0.285494	0.28785	0.285494	0.287037	0.28858	0.294753	0.277108	0.27057	0.276836	0.27476	0.281867	0.277778	0.282407	0.282407	0.287037	0.287037	0.287037	0.287037	0.287037	0.287037	0.287037	0.287037	0.287037	0.278261	0.287037	0.28858	0.290123	0.287037	0.287037	0.287037	0.287037	0.287037	0.287037	0.287037	0.287037	0.287037	0.287037	0.287037	0.287037	0.287037	0.287037	0.287037	0.287037	0.287037
	KX226639	0.34347	0.326667	0.277778	0.277778	0.285494	0.28785	0.285494	0.287037	0.28858	0.294753	0.277108	0.27057	0.276836	0.27476	0.281867	0.277778	0.282407	0.282407	0.287037	0.287037	0.287037	0.287037	0.287037	0.287037	0.287037	0.287037	0.287037	0.278261	0.287037	0.28858	0.290123	0.287037	0.287037	0.287037	0.287037	0.287037	0.287037	0.287037	0.287037	0.287037	0.287037	0.287037	0.287037	0.287037	0.287037	0.287037	0.287037	0.287037
	KX226640	0.34347	0.326667	0.277778	0.277778	0.285494	0.28785	0.285494	0.287037	0.28858	0.294753	0.277108	0.27057	0.276836	0.27476	0.281867	0.277778	0.282407	0.282407	0.287037	0.287037	0.287037	0.287037	0.287037	0.287037	0.287037	0.287037	0.287037	0.278261	0.287037	0.28858	0.290123	0.287037	0.287037	0.287037	0.287037	0.287037	0.287037	0.287037	0.287037	0.287037	0.287037	0.287037	0.287037	0.287037	0.287037	0.287037	0.287037	0.287037
	KX226641	0.34347	0.326667	0.277778	0.277778	0.285494	0.28785	0.285494	0.287037	0.28858	0.294753	0.277108	0.27057	0.276836	0.27476	0.281867	0.277778	0.282407	0.282407	0.287037	0.287037	0.287037	0.287037	0.287037	0.287037	0.287037	0.287037	0.287037	0.278261	0.287037	0.28858	0.290123	0.287037	0.287037	0.287037	0.287037	0.287037	0.287037	0.287037	0.287037	0.287037	0.287037	0.287037	0.287037	0.287037	0.287037	0.287037	0.287037	0.287037
	KX226642	0.34347	0.326667	0.277778	0.277778	0.285494	0.28785	0.285494	0.287037	0.28858	0.294753	0.277108	0.27057	0.276836	0.27476	0.281867	0.277778	0.282407	0.282407	0.287037	0.287037	0.287037	0.287037	0.287037	0.287037	0.287037	0.287037	0.287037	0.278261	0.287037	0.28858	0.290123	0.287037	0.287037	0.287037	0.287037	0.287037	0.287037	0.287037	0.287037	0.287037	0.287037	0.287037	0.287037	0.287037	0.287037	0.287037	0.287037	0.287037
	KX226643	0.34347	0.326667	0.277778	0.277778	0.285494	0.28785	0.285494	0.287037	0.28858	0.294753	0.277108	0.27057	0.276836	0.27476	0.281867	0.277778	0.282407	0.282407	0.287037	0.287037	0.287037	0.287037	0.287037	0.287037	0.287037	0.287037	0.287037	0.278261	0.287037	0.28858	0.290123	0.287037	0.287037	0.287037	0.287037	0.287037	0.287037	0.287037	0.287037	0.287037	0.287037	0.287037	0.287037	0.287037	0.287037	0.287037	0.287037	0.287037
	KX226647	0.338104	0.325	0.280864	0.280864	0.285494	0.28785	0.285494	0.287037	0.28858	0.294753	0.277108	0.27057	0.276836	0.27476	0.281867	0.280864	0.282407	0.282407	0.287037	0.287037	0.287037	0.287037	0.287037	0.287037	0.287037	0.287037	0.287037	0.276522	0.287037	0.28858	0.290123	0.287037	0.287037	0.287037	0.287037	0.287037	0.287037	0.287037	0.287037	0.287037	0.287037	0.287037	0.287037	0.287037	0.287037	0.287037	0.287037	0.287037
	KX226648	0.339893	0.326667	0.279321	0.279321	0.283951	0.285981	0.283951	0.285494	0.287037	0.296296	0.275387	0.268987	0.274953	0.273163	0.280072	0.279321	0.280864	0.280864	0.285494	0.285494	0.285494	0.285494	0.285494	0.285494	0.285494	0.285494	0.285494	0.276522	0.285494	0.287037	0.28858	0.285494	0.285494	0.285494	0.285494	0.285494	0.285494	0.285494	0.285494	0.285494	0.285494	0.285494	0.285494	0.285494	0.285494	0.285494	0.285494	0.285494
	KX226649	0.339893	0.326667	0.279321	0.279321	0.283951	0.285981	0.283951	0.285494	0.287037	0.296296	0.275387	0.268987	0.274953	0.273163	0.280072	0.279321	0.280864	0.280864	0.285494	0.285494	0.285494	0.285494	0.285494	0.285494	0.285494	0.285494	0.285494	0.276522	0.285494	0.287037	0.28858	0.285494	0.285494	0.285494	0.285494	0.285494	0.285494	0.285494	0.285494	0.285494	0.285494	0.285494	0.285494	0.285494	0.285494	0.285494	0.285494	0.285494
	KX226650	0.339893	0.326667	0.279321	0.279321	0.283951	0.285981	0.283951	0.285494	0.287037	0.296296	0.275387	0.268987	0.274953	0.273163	0.280072	0.279321	0.280864	0.280864	0.285494	0.285494	0.285494	0.285494	0.285494	0.285494	0.285494	0.285494	0.285494	0.276522	0.285494	0.287037	0.28858	0.285494	0.285494	0.285494	0.285494	0.285494	0.285494	0.285494	0.285494	0.285494	0.285494	0.285494	0.285494	0.285494	0.285494	0.285494	0.285494	0.285494
	KX226651	0.339893	0.326667	0.279321	0.279321	0.283951	0.285981	0.283951	0.285494	0.287037	0.296296	0.275387	0.268987	0.274953	0.273163	0.280072	0.279321	0.280864	0.280864	0.285494	0.285494	0.285494	0.285494	0.285494	0.285494	0.285494	0.285494	0.285494	0.276522	0.285494	0.287037	0.28858	0.285494	0.285494	0.285494	0.285494	0.285494	0.285494	0.285494	0.285494	0.285494	0.285494	0.285494	0.285494	0.285494	0.285494	0.285494	0.285494	0.285494
	KX226652	0.339893	0.326667	0.279321	0.279321	0.283951	0.285981	0.283951	0.285494	0.287037	0.296296	0.275387	0.268987	0.274953	0.273163	0.280072	0.279321	0.280864	0.280864	0.285494	0.285494	0.285494	0.285494	0.285494	0.285494	0.285494	0.285494	0.285494	0.276522	0.285494	0.287037	0.28858	0.285494	0.285494	0.285494	0.285494	0.285494	0.285494	0.285494	0.285494	0.285494	0.285494	0.285494	0.285494	0.285494	0.285494	0.285494	0.285494	0.285494
	KX226653	0.339893	0.326667	0.279321	0.279321	0.283951	0.285981	0.283951	0.285494	0.287037	0.296296	0.275387	0.268987	0.274953	0.273163	0.280072	0.279321	0.280864	0.280864	0.285494	0.285494	0.285494	0.285494	0.285494	0.285494	0.285494	0.285494	0.285494	0.276522	0.285494	0.287037	0.28858	0.285494	0.285494	0.285494	0.285494	0.285494	0.285494	0.285494	0.285494	0.285494	0.285494	0.285494	0.285494	0.285494	0.285494	0.285494	0.285494	0.285494
	KX226654	0.339893	0.326667	0.279321	0.279321	0.283951	0.285981	0.283951	0.285494	0.287037	0.296296	0.275387	0.268987	0.274953	0.273163	0.280072	0.279321	0.280864	0.280864	0.285494	0.285494	0.285494	0.285494	0.285494	0.285494	0.285494	0.285494	0.285494	0.276522	0.285494	0.287037	0.28858	0.285494	0.285494	0.285494	0.285494	0.285494	0.285494	0.285494	0.285494	0.285494	0.285494	0.285494	0.285494	0.285494	0.285494	0.285494	0.285494	0.285494
	KX226655	0.339893	0.326667	0.279321	0.279321	0.283951	0.285981	0.283951	0.285494	0.287037	0.296296	0.275387	0.268987	0.274953	0.273163	0.280072	0.279321	0.280864	0.280864	0.285494	0.285494	0.285494	0.285494	0.285494	0.285494	0.285494	0.285494	0.285494	0.276522	0.285494	0.287037	0.28858	0.285494	0.285494	0.285494	0.285494	0.285494	0.285494	0.285494	0.285494	0.285494	0.285494	0.285494	0.285494	0.285494	0.285494	0.285494	0.285494	0.285494
	KX226656	0.339893	0.326667	0.279321	0.279321	0.283951	0.285981	0.283951	0.285494	0.287037	0.296296	0.275387	0.268987	0.274953	0.273163	0.280072	0.279321	0.280864	0.280864	0.285494	0.285494	0.285494	0.285494	0.285494	0.285494	0.285494	0.285494	0.285494	0.276522	0.285494	0.287037	0.28858	0.285494	0.285494	0.285494	0.285494	0.285494	0.285494	0.285494	0.285494	0.285494	0.285494	0.285494	0.285494	0.285494	0.285494	0.285494	0.285494	0.285494
	KX226657	0.339893	0.326667	0.279321	0.279321	0.283951	0.285981	0.283951	0.285494	0.287037	0.296296	0.275387	0.268987	0.274953	0.273163	0.280072	0.279321	0.280864	0.280864	0.285494	0.285494	0.285494	0.285494	0.285494	0.285494	0.285494	0.285494	0.285494	0.276522	0.285494	0.287037	0.28858	0.285494	0.285494	0.285494	0.285494	0.285494	0.285494	0.285494	0.285494	0.285494	0.285494	0.285494	0.285494	0.285494	0.285494	0.285494	0.285494	0.285494
	KX226658	0.339893	0.326667	0.279321	0.279321	0.283951	0.285981	0.283951	0.285494	0.287037	0.296296	0.275387	0.268987	0.274953	0.273163	0.280072	0.279321	0.280864	0.280864	0.285494	0.285494	0.285494	0.285494	0.285494	0.285494	0.285494	0.285494	0.285494	0.276522	0.285494	0.287037	0.28858	0.285494	0.285494	0.285494	0.285494	0.285494	0.285494	0.285494	0.285494	0.285494	0.285494	0.285494	0.285494	0.285494	0.285494	0.285494	0.285494	0.285494
	KX226659	0.339893	0.326667	0.279321	0.279321	0.283951	0.285981	0.283951	0.285494	0.287037	0.296296	0.275387	0.268987	0.274953	0.273163	0.280072	0.279321	0.280864	0.280864	0.285494	0.285494	0.285494	0.285494	0.285494	0.285494	0.285494	0.285494	0.285494	0.276522	0.285494	0.287037	0.28858	0.285494	0.285494	0.285494	0.285494	0.285494	0.285494	0.285494	0.285494	0.285494	0.285494	0.285494	0.285494	0.285494	0.285494	0.285494	0.285494	0.285494
	KX226660	0.339893	0.326667	0.279321	0.279321	0.283951	0.285981	0.283951	0.285494	0.287037	0.296296	0.275387	0.268987	0.274953	0.273163	0.280072	0.279321	0.280864	0.280864	0.285494	0.285494	0.285494	0.285494	0.285494	0.285494	0.285494	0.285494	0.285494	0.276522	0.285494	0.287037	0.28858	0.285494	0.285494	0.285494	0.285494	0.285494	0.285494	0.285494	0.285494	0.285494	0.285494	0.285494	0.285494	0.285494	0.285494	0.285494	0.285494	0.285494
	KX226661	0.339893	0.326667	0.279321	0.279321	0.283951	0.285981	0.283951	0.285494	0.287037	0.296296	0.275387	0.268987	0.274953	0.273163	0.280072	0.279321	0.280864	0.280864	0.285494	0.285494	0.285494	0.285494	0.285494	0.285494	0.285494	0.285494	0.285494	0.276522	0.285494	0.287037	0.28858	0.285494	0.285494	0.285494	0.285494	0.285494	0.285494	0.285494	0.285494	0.285494	0.285494	0.285494	0.285494	0.285494	0.285494	0.285494	0.285494	0.285494
	KX226662	0.339893	0.326667	0.279321	0.279321	0.283951	0.285981	0.283951	0.285494	0.287037	0.296296	0.275387	0.268987	0.274953	0.273163	0.280072	0.279321	0.280864	0.280864	0.285494	0.285494	0.285494	0.285494	0.285494	0.285494	0.285494	0.285494	0.285494	0.276522	0.285494	0.287037	0.28858	0.285494	0.285494	0.285494	0.285494	0.285494	0.285494	0.285494	0.285494	0.285494	0.285494	0.285494	0.285494	0.285494	0.285494	0.285494	0.285494	0.285494
	KX226663	0.339893	0.326667	0.279321	0.279321	0.283951	0.285981	0.283951	0.285494	0.287037	0.296296	0.275387	0.268987	0.274953	0.273163	0.280072	0.279321	0.280864	0.280864	0.285494	0.285494	0.285494	0.285494	0.285494	0.285494	0.285494	0.285494	0.285494	0.276522	0.285494	0.287037	0.28858	0.285494	0.285494	0.285494	0.285494	0.285494	0.285494	0.285494	0.285494	0.285494	0.285494	0.285494	0.285494	0.285494	0.285494	0.285494	0.285494	0.285494
	KX226644	0.338104	0.325	0.277778	0.277778	0.282407	0.284112	0.282407	0.283951	0.285494	0.29321	0.273666	0.267405	0.27307	0.271565	0.278276	0.277778	0.279321	0.279321	0.283951	0.283951	0.283951	0.283951	0.283951	0.283951	0.283951	0.283951	0.283951	0.274783	0.283951	0.285494	0.287037	0.283951	0.283951	0.283951	0.283951	0.283951	0.283951	0.283951	0.283951	0.283951	0.283951	0.283951	0.283951	0.283951	0.283951	0.283951	0.283951	0.283951
	KX226645	0.338104	0.325	0.277778	0.277778	0.282407	0.284112	0.282407	0.283951	0.285494	0.29321	0.273666	0.267405	0.27307	0.271565	0.278276	0.277778	0.279321	0.279321	0.283951	0.283951	0.283951	0.283951	0.283951	0.283951	0.283951	0.283951	0.283951	0.274783	0.283951	0.285494	0.287037	0.283951	0.283951	0.283951	0.283951	0.283951	0.283951	0.283951	0.283951	0.283951	0.283951	0.283951	0.283951	0.283951	0.283951	0.283951	0.283951	0.283951
	KX226646	0.338104	0.325	0.277778	0.277778	0.282407	0.284112	0.282407	0.283951	0.285494	0.29321	0.273666	0.267405	0.27307	0.271565	0.278276	0.277778	0.279321	0.279321	0.283951	0.283951	0.283951	0.283951	0.283951	0.283951	0.283951	0.283951	0.283951	0.274783	0.283951	0.285494	0.287037	0.283951	0.283951	0.283951	0.283951	0.283951	0.283951	0.283951	0.283951	0.283951	0.283951	0.283951	0.283951	0.283951	0.283951	0.283951	0.283951	0.283951
	KJ736067	0.347048	0.33	0.27957	0.27957	0.294931	0.299065	0.294931	0.296467	0.294931	0.301075	0.271945	0.267405	0.27307	0.271565	0.276481	0.274962	0.284178	0.284178	0.288786	0.288786	0.288786	0.288786	0.288786	0.288786	0.288786	0.288786	0.288786	0.280277	0.288786	0.290323	0.291859	0.288786	0.288786	0.288786	0.288786	0.288786	0.288786	0.288786	0.288786	0.288786	0.288786	0.288786	0.288786	0.288786	0.288786	0.288786	0.288786	0.288786
	KX226608	0.345259	0.331667	0.280864	0.280864	0.290123	0.295327	0.290123	0.291667	0.290123	0.299383	0.273666	0.268987	0.276836	0.273163	0.278276	0.277778	0.279321	0.279321	0.280864	0.280864	0.280864	0.280864	0.280864	0.280864	0.280864	0.280864	0.280864	0.271304	0.280864	0.282407	0.283951	0.280864	0.280864	0.280864	0.280864	0.280864	0.280864	0.280864	0.280864	0.280864	0.280864	0.280864	0.280864	0.280864	0.280864	0.280864	0.280864	0.280864
	KJ736068	0.339893	0.326667	0.276498	0.276498	0.291859	0.299065	0.291859	0.293395	0.285714	0.288786	0.27883	0.272152	0.282486	0.276358	0.283662	0.273425	0.284178	0.284178	0.288786	0.288786	0.288786	0.288786	0.288786	0.288786	0.288786	0.288786	0.288786	0.280277	0.288786	0.290323	0.291859	0.288786	0.288786	0.288786	0.288786	0.288786	0.288786	0.288786	0.288786	0.288786	0.288786	0.288786	0.288786	0.288786	0.288786	0.288786	0.288786	0.288786
	KJ736069	0.339893	0.326667	0.278034	0.278034	0.290323	0.297196	0.290323	0.291859	0.28725	0.290323	0.277108	0.273734	0.284369	0.277955	0.281867	0.274962	0.284178	0.284178	0.288786	0.288786	0.288786	0.288786	0.288786	0.288786	0.288786	0.288786	0.288786	0.278547	0.288786	0.290323	0.291859	0.288786	0.288786	0.288786	0.288786	0.288786	0.288786	0.288786	0.288786	0.288786	0.288786	0.288786	0.288786	0.288786	0.288786	0.288786	0.288786	0.288786
	KX226604	0.338104	0.325	0.274691	0.274691	0.28858	0.295327	0.28858	0.290123	0.285494	0.28858	0.275387	0.27057	0.280603	0.27476	0.280072	0.273148	0.282407	0.282407	0.283951	0.283951	0.283951	0.283951	0.283951	0.283951	0.283951	0.283951	0.283951	0.274783	0.283951	0.285494	0.287037	0.283951	0.283951	0.283951	0.283951	0.283951	0.283951	0.283951	0.283951	0.283951	0.283951	0.283951	0.283951	0.283951	0.283951	0.283951	0.283951	0.283951
	KX226605	0.338104	0.325	0.274691	0.274691	0.28858	0.295327	0.28858	0.290123	0.285494	0.28858	0.275387	0.27057	0.280603	0.27476	0.280072	0.273148	0.282407	0.282407	0.283951	0.283951	0.283951	0.283951	0.283951	0.283951	0.283951	0.283951	0.283951	0.274783	0.283951	0.285494	0.287037	0.283951	0.283951	0.283951	0.283951	0.283951	0.283951	0.283951	0.283951	0.283951	0.283951	0.283951	0.283951	0.283951	0.283951	0.283951	0.283951	0.283951
	KX226606	0.338104	0.325	0.274691	0.274691	0.28858	0.295327	0.28858	0.290123	0.285494	0.28858	0.275387	0.27057	0.280603	0.27476	0.280072	0.273148	0.282407	0.282407	0.283951	0.283951	0.283951	0.283951	0.283951	0.283951	0.283951	0.283951	0.283951	0.274783	0.283951	0.285494	0.287037	0.283951	0.283951	0.283951	0.283951	0.283951	0.283951	0.283951	0.283951	0.283951	0.283951	0.283951	0.283951	0.283951	0.283951	0.283951	0.283951	0.283951
	KX226607	0.336315	0.323333	0.273148	0.273148	0.287037	0.293458	0.287037	0.28858	0.285494	0.287037	0.277108	0.272152	0.282486	0.276358	0.278276	0.274691	0.283951	0.283951	0.285494	0.285494	0.285494	0.285494	0.285494	0.285494	0.285494	0.285494	0.285494	0.276522	0.285494	0.287037	0.28858	0.285494	0.285494	0.285494	0.285494	0.285494	0.285494	0.285494	0.285494	0.285494	0.285494	0.285494	0.285494	0.285494	0.285494	0.285494	0.285494	0.285494
	KX226615	0.347048	0.333333	0.28858	0.28858	0.290123	0.293458	0.290123	0.291667	0.287037	0.296296	0.275387	0.27057	0.278719	0.27476	0.280072	0.280864	0.282407	0.282407	0.287037	0.287037	0.287037	0.287037	0.287037	0.287037	0.287037	0.287037	0.287037	0.274783	0.287037	0.28858	0.290123	0.287037	0.287037	0.287037	0.287037	0.287037	0.287037	0.287037	0.287037	0.287037	0.287037	0.287037	0.287037	0.287037	0.287037	0.287037	0.287037	0.287037
	KX226602	0.339893	0.33	0.280864	0.280864	0.290123	0.291589	0.290123	0.291667	0.290123	0.296296	0.280551	0.275316	0.286252	0.279553	0.283662	0.282407	0.280864	0.280864	0.279321	0.279321	0.279321	0.279321	0.279321	0.279321	0.279321	0.279321	0.279321	0.269565	0.279321	0.280864	0.282407	0.277778	0.277778	0.277778	0.277778	0.277778	0.277778	0.277778	0.277778	0.277778	0.277778	0.277778	0.277778	0.277778	0.277778	0.277778	0.277778	0.277778
	KX226603	0.347048	0.333333	0.273148	0.273148	0.29784	0.300935	0.29784	0.299383	0.28858	0.299383	0.27883	0.273734	0.280603	0.277955	0.283662	0.279321	0.282407	0.282407	0.287037	0.287037	0.287037	0.287037	0.287037	0.287037	0.287037	0.287037	0.287037	0.274783	0.287037	0.28858	0.290123	0.287037	0.287037	0.287037	0.287037	0.287037	0.287037	0.287037	0.287037	0.287037	0.287037	0.287037	0.287037	0.287037	0.287037	0.287037	0.287037	0.287037
	KJ736070	0.352415	0.338333	0.27957	0.27957	0.27957	0.285981	0.282642	0.281106	0.285714	0.281106	0.26506	0.259494	0.265537	0.263578	0.278276	0.274962	0.27957	0.27957	0.281106	0.281106	0.281106	0.281106	0.281106	0.281106	0.281106	0.281106	0.281106	0.273356	0.281106	0.282642	0.282642	0.281106	0.281106	0.281106	0.281106	0.281106	0.281106	0.281106	0.281106	0.281106	0.281106	0.281106	0.281106	0.281106	0.281106	0.281106	0.281106	0.281106
	KJ736071	0.353047	0.338898	0.28	0.28	0.28	0.286517	0.283077	0.281538	0.286154	0.281538	0.265517	0.259905	0.266038	0.264	0.278777	0.275385	0.28	0.28	0.281538	0.281538	0.281538	0.281538	0.281538	0.281538	0.281538	0.281538	0.281538	0.27383	0.281538	0.283077	0.283077	0.281538	0.281538	0.281538	0.281538	0.281538	0.281538	0.281538	0.281538	0.281538	0.281538	0.281538	0.281538	0.281538	0.281538	0.281538	0.281538	0.281538
	KJ736072	0.34347	0.336683	0.267857	0.267857	0.274351	0.280835	0.277597	0.275974	0.269481	0.280844	0.277108	0.272727	0.283757	0.275459	0.280072	0.271104	0.279221	0.279221	0.282468	0.282468	0.282468	0.282468	0.282468	0.282468	0.282468	0.282468	0.282468	0.278547	0.282468	0.284091	0.282468	0.285714	0.285714	0.285714	0.285714	0.285714	0.285714	0.285714	0.285714	0.285714	0.285714	0.285714	0.285714	0.285714	0.285714	0.285714	0.285714	0.285714
	KJ736074	0.339893	0.335	0.265745	0.265745	0.281106	0.282243	0.284178	0.282642	0.276498	0.282642	0.273666	0.27057	0.278719	0.273163	0.276481	0.276498	0.281106	0.281106	0.284178	0.284178	0.284178	0.284178	0.284178	0.284178	0.284178	0.284178	0.284178	0.276817	0.284178	0.285714	0.282642	0.28725	0.28725	0.28725	0.28725	0.28725	0.28725	0.28725	0.28725	0.28725	0.28725	0.28725	0.28725	0.28725	0.28725	0.28725	0.28725	0.28725
	KJ736075	0.341682	0.336667	0.267281	0.267281	0.27957	0.280374	0.282642	0.281106	0.274962	0.281106	0.275387	0.272152	0.280603	0.27476	0.278276	0.274962	0.282642	0.282642	0.285714	0.285714	0.285714	0.285714	0.285714	0.285714	0.285714	0.285714	0.285714	0.278547	0.285714	0.28725	0.284178	0.288786	0.288786	0.288786	0.288786	0.288786	0.288786	0.288786	0.288786	0.288786	0.288786	0.288786	0.288786	0.288786	0.288786	0.288786	0.288786	0.288786
	KJ736073	0.338104	0.333333	0.262422	0.262422	0.279503	0.278505	0.282609	0.281056	0.274845	0.281056	0.270224	0.267405	0.274953	0.269968	0.27289	0.276398	0.284161	0.284161	0.287267	0.287267	0.287267	0.287267	0.287267	0.287267	0.287267	0.287267	0.287267	0.28021	0.287267	0.28882	0.285714	0.290373	0.290373	0.290373	0.290373	0.290373	0.290373	0.290373	0.290373	0.290373	0.290373	0.290373	0.290373	0.290373	0.290373	0.290373	0.290373	0.290373
	KJ736076	0.338104	0.328333	0.267281	0.267281	0.290323	0.295327	0.291859	0.290323	0.276498	0.284178	0.271945	0.27057	0.27307	0.273163	0.274686	0.27957	0.284178	0.284178	0.293395	0.293395	0.293395	0.293395	0.293395	0.293395	0.293395	0.293395	0.293395	0.287197	0.293395	0.294931	0.294931	0.293395	0.293395	0.293395	0.293395	0.293395	0.293395	0.293395	0.293395	0.293395	0.293395	0.293395	0.293395	0.293395	0.293395	0.293395	0.293395	0.293395
	KJ736077	0.341682	0.335	0.267281	0.267281	0.282642	0.285981	0.282642	0.281106	0.270353	0.282642	0.270224	0.267405	0.271186	0.269968	0.27289	0.271889	0.276498	0.276498	0.285714	0.285714	0.285714	0.285714	0.285714	0.285714	0.285714	0.285714	0.285714	0.278547	0.285714	0.28725	0.28725	0.285714	0.285714	0.285714	0.285714	0.285714	0.285714	0.285714	0.285714	0.285714	0.285714	0.285714	0.285714	0.285714	0.285714	0.285714	0.285714	0.285714
	KJ736078	0.341682	0.335	0.265745	0.265745	0.285714	0.28972	0.285714	0.284178	0.270353	0.27957	0.271945	0.268987	0.27307	0.271565	0.274686	0.271889	0.276498	0.276498	0.285714	0.285714	0.285714	0.285714	0.285714	0.285714	0.285714	0.285714	0.285714	0.278547	0.285714	0.28725	0.28725	0.285714	0.285714	0.285714	0.285714	0.285714	0.285714	0.285714	0.285714	0.285714	0.285714	0.285714	0.285714	0.285714	0.285714	0.285714	0.285714	0.285714
	KJ736080	0.341682	0.335	0.265745	0.265745	0.285714	0.28972	0.285714	0.284178	0.270353	0.27957	0.271945	0.268987	0.27307	0.271565	0.274686	0.271889	0.276498	0.276498	0.285714	0.285714	0.285714	0.285714	0.285714	0.285714	0.285714	0.285714	0.285714	0.278547	0.285714	0.28725	0.28725	0.285714	0.285714	0.285714	0.285714	0.285714	0.285714	0.285714	0.285714	0.285714	0.285714	0.285714	0.285714	0.285714	0.285714	0.285714	0.285714	0.285714
	KJ736079	0.341682	0.335	0.265745	0.265745	0.285714	0.28972	0.285714	0.284178	0.270353	0.27957	0.271945	0.268987	0.27307	0.271565	0.274686	0.271889	0.276498	0.276498	0.285714	0.285714	0.285714	0.285714	0.285714	0.285714	0.285714	0.285714	0.285714	0.278547	0.285714	0.28725	0.28725	0.285714	0.285714	0.285714	0.285714	0.285714	0.285714	0.285714	0.285714	0.285714	0.285714	0.285714	0.285714	0.285714	0.285714	0.285714	0.285714	0.285714
	MN608530	0.33871	0.323873	0.265649	0.265649	0.268702	0.273408	0.271756	0.270229	0.267176	0.274809	0.267241	0.26149	0.266038	0.2656	0.266187	0.273282	0.280916	0.280916	0.274809	0.274809	0.274809	0.274809	0.274809	0.274809	0.274809	0.274809	0.274809	0.27069	0.274809	0.276336	0.277863	0.280916	0.280916	0.280916	0.280916	0.280916	0.280916	0.280916	0.280916	0.280916	0.280916	0.280916	0.280916	0.280916	0.281346	0.281776	0.281776	0.281776
	MN608533	0.336315	0.321667	0.265244	0.265244	0.271341	0.276636	0.27439	0.272866	0.266768	0.27439	0.270224	0.264241	0.269303	0.268371	0.2693	0.275915	0.278963	0.278963	0.27439	0.27439	0.27439	0.27439	0.27439	0.27439	0.27439	0.27439	0.27439	0.270224	0.27439	0.275915	0.277439	0.280488	0.280488	0.280488	0.280488	0.280488	0.280488	0.280488	0.280488	0.280488	0.280488	0.280488	0.280488	0.280488	0.280916	0.281346	0.281346	0.281346
	MN608531	0.348294	0.332776	0.269525	0.269525	0.274119	0.279026	0.277182	0.275651	0.272588	0.283308	0.276339	0.274603	0.281132	0.277244	0.275676	0.278714	0.283308	0.283308	0.281776	0.281776	0.281776	0.281776	0.281776	0.281776	0.281776	0.281776	0.281776	0.274611	0.281776	0.283308	0.283308	0.287902	0.287902	0.287902	0.287902	0.287902	0.287902	0.287902	0.287902	0.287902	0.287902	0.287902	0.287902	0.287902	0.287902	0.288344	0.288344	0.288344
	MN608526	0.338104	0.326667	0.254573	0.254573	0.27439	0.272897	0.275915	0.275915	0.266768	0.275915	0.270224	0.268987	0.276836	0.271565	0.271095	0.27439	0.275915	0.275915	0.282012	0.282012	0.282012	0.282012	0.282012	0.282012	0.282012	0.282012	0.282012	0.275387	0.282012	0.283537	0.283537	0.28811	0.28811	0.28811	0.28811	0.28811	0.28811	0.28811	0.28811	0.28811	0.28811	0.28811	0.28811	0.28811	0.28855	0.288991	0.288991	0.288991
	MN608528	0.338104	0.326667	0.254573	0.254573	0.272866	0.272897	0.27439	0.27439	0.265244	0.27439	0.270224	0.267405	0.274953	0.269968	0.271095	0.272866	0.275915	0.275915	0.278963	0.278963	0.278963	0.278963	0.278963	0.278963	0.278963	0.278963	0.278963	0.273666	0.278963	0.280488	0.280488	0.285061	0.285061	0.285061	0.285061	0.285061	0.285061	0.285061	0.285061	0.285061	0.285061	0.285061	0.285061	0.285061	0.285496	0.285933	0.285933	0.285933
	MN608529	0.339928	0.329983	0.261941	0.261941	0.280431	0.270677	0.281972	0.281972	0.272727	0.281972	0.268166	0.27186	0.272727	0.272873	0.272563	0.280431	0.283513	0.283513	0.289676	0.289676	0.289676	0.289676	0.289676	0.289676	0.289676	0.289676	0.289676	0.282986	0.289676	0.291217	0.291217	0.29584	0.29584	0.29584	0.29584	0.29584	0.29584	0.29584	0.29584	0.29584	0.29584	0.29584	0.29584	0.29584	0.29584	0.29584	0.29584	0.29584
	MN608527	0.353153	0.33557	0.27707	0.27707	0.285032	0.286252	0.283439	0.285032	0.285032	0.289809	0.284229	0.282219	0.287091	0.285008	0.289331	0.278662	0.27707	0.27707	0.283439	0.283439	0.283439	0.283439	0.283439	0.283439	0.283439	0.283439	0.283439	0.27383	0.283439	0.285032	0.283439	0.288217	0.288217	0.288217	0.288217	0.288217	0.288217	0.288217	0.288217	0.288217	0.288217	0.288217	0.288217	0.288217	0.288217	0.288676	0.288676	0.288676
	MN608532	0.348837	0.335	0.278963	0.278963	0.28811	0.28785	0.286585	0.28811	0.282012	0.286585	0.282272	0.276899	0.280603	0.279553	0.289048	0.286585	0.277439	0.277439	0.277439	0.277439	0.277439	0.277439	0.277439	0.277439	0.277439	0.277439	0.277439	0.268503	0.277439	0.278963	0.278963	0.282012	0.282012	0.282012	0.282012	0.282012	0.282012	0.282012	0.282012	0.282012	0.282012	0.282012	0.282012	0.282012	0.282443	0.282875	0.282875	0.282875
Macrostylis sp. 1 (CCFZ)	KX226465	0.355993	0.343333	0.265023	0.265023	0.272727	0.274766	0.271186	0.271186	0.263482	0.271186	0.29432	0.286392	0.295669	0.28754	0.292639	0.285054	0.283513	0.283513	0.278891	0.278891	0.278891	0.278891	0.278891	0.278891	0.278891	0.278891	0.278891	0.267361	0.278891	0.280431	0.280431	0.281972	0.281972	0.281972	0.281972	0.281972	0.281972	0.281972	0.281972	0.281972	0.281972	0.281972	0.281972	0.281972	0.281972	0.281972	0.281972	0.281972
	KX226466	0.355993	0.343333	0.265023	0.265023	0.272727	0.274766	0.271186	0.271186	0.263482	0.271186	0.29432	0.286392	0.295669	0.28754	0.292639	0.285054	0.283513	0.283513	0.278891	0.278891	0.278891	0.278891	0.278891	0.278891	0.278891	0.278891	0.278891	0.267361	0.278891	0.280431	0.280431	0.281972	0.281972	0.281972	0.281972	0.281972	0.281972	0.281972	0.281972	0.281972	0.281972	0.281972	0.281972	0.281972	0.281972	0.281972	0.281972	0.281972
	KX226467	0.355993	0.343333	0.265023	0.265023	0.272727	0.274766	0.271186	0.271186	0.263482	0.271186	0.29432	0.286392	0.295669	0.28754	0.292639	0.285054	0.283513	0.283513	0.278891	0.278891	0.278891	0.278891	0.278891	0.278891	0.278891	0.278891	0.278891	0.267361	0.278891	0.280431	0.280431	0.281972	0.281972	0.281972	0.281972	0.281972	0.281972	0.281972	0.281972	0.281972	0.281972	0.281972	0.281972	0.281972	0.281972	0.281972	0.281972	0.281972
	KX226468	0.355993	0.343333	0.265023	0.265023	0.272727	0.274766	0.271186	0.271186	0.263482	0.271186	0.29432	0.286392	0.295669	0.28754	0.292639	0.285054	0.283513	0.283513	0.278891	0.278891	0.278891	0.278891	0.278891	0.278891	0.278891	0.278891	0.278891	0.267361	0.278891	0.280431	0.280431	0.281972	0.281972	0.281972	0.281972	0.281972	0.281972	0.281972	0.281972	0.281972	0.281972	0.281972	0.281972	0.281972	0.281972	0.281972	0.281972	0.281972
	KX226469	0.355993	0.343333	0.265023	0.265023	0.272727	0.274766	0.271186	0.271186	0.263482	0.271186	0.29432	0.286392	0.295669	0.28754	0.292639	0.285054	0.283513	0.283513	0.278891	0.278891	0.278891	0.278891	0.278891	0.278891	0.278891	0.278891	0.278891	0.267361	0.278891	0.280431	0.280431	0.281972	0.281972	0.281972	0.281972	0.281972	0.281972	0.281972	0.281972	0.281972	0.281972	0.281972	0.281972	0.281972	0.281972	0.281972	0.281972	0.281972
	KX226470	0.355993	0.343333	0.265023	0.265023	0.272727	0.274766	0.271186	0.271186	0.263482	0.271186	0.29432	0.286392	0.295669	0.28754	0.292639	0.285054	0.283513	0.283513	0.278891	0.278891	0.278891	0.278891	0.278891	0.278891	0.278891	0.278891	0.278891	0.267361	0.278891	0.280431	0.280431	0.281972	0.281972	0.281972	0.281972	0.281972	0.281972	0.281972	0.281972	0.281972	0.281972	0.281972	0.281972	0.281972	0.281972	0.281972	0.281972	0.281972
	KX226471	0.355993	0.343333	0.265023	0.265023	0.272727	0.274766	0.271186	0.271186	0.263482	0.271186	0.29432	0.286392	0.295669	0.28754	0.292639	0.285054	0.283513	0.283513	0.278891	0.278891	0.278891	0.278891	0.278891	0.278891	0.278891	0.278891	0.278891	0.267361	0.278891	0.280431	0.280431	0.281972	0.281972	0.281972	0.281972	0.281972	0.281972	0.281972	0.281972	0.281972	0.281972	0.281972	0.281972	0.281972	0.281972	0.281972	0.281972	0.281972
	KX226472	0.355993	0.343333	0.265023	0.265023	0.272727	0.274766	0.271186	0.271186	0.263482	0.271186	0.29432	0.286392	0.295669	0.28754	0.292639	0.285054	0.283513	0.283513	0.278891	0.278891	0.278891	0.278891	0.278891	0.278891	0.278891	0.278891	0.278891	0.267361	0.278891	0.280431	0.280431	0.281972	0.281972	0.281972	0.281972	0.281972	0.281972	0.281972	0.281972	0.281972	0.281972	0.281972	0.281972	0.281972	0.281972	0.281972	0.281972	0.281972
	KX226473	0.355993	0.343333	0.265023	0.265023	0.272727	0.274766	0.271186	0.271186	0.263482	0.271186	0.29432	0.286392	0.295669	0.28754	0.292639	0.285054	0.283513	0.283513	0.278891	0.278891	0.278891	0.278891	0.278891	0.278891	0.278891	0.278891	0.278891	0.267361	0.278891	0.280431	0.280431	0.281972	0.281972	0.281972	0.281972	0.281972	0.281972	0.281972	0.281972	0.281972	0.281972	0.281972	0.281972	0.281972	0.281972	0.281972	0.281972	0.281972
	KX226474	0.355993	0.343333	0.265023	0.265023	0.272727	0.274766	0.271186	0.271186	0.263482	0.271186	0.29432	0.286392	0.295669	0.28754	0.292639	0.285054	0.283513	0.283513	0.278891	0.278891	0.278891	0.278891	0.278891	0.278891	0.278891	0.278891	0.278891	0.267361	0.278891	0.280431	0.280431	0.281972	0.281972	0.281972	0.281972	0.281972	0.281972	0.281972	0.281972	0.281972	0.281972	0.281972	0.281972	0.281972	0.281972	0.281972	0.281972	0.281972
	KX226475	0.355993	0.343333	0.265023	0.265023	0.272727	0.274766	0.271186	0.271186	0.263482	0.271186	0.29432	0.286392	0.295669	0.28754	0.292639	0.285054	0.283513	0.283513	0.278891	0.278891	0.278891	0.278891	0.278891	0.278891	0.278891	0.278891	0.278891	0.267361	0.278891	0.280431	0.280431	0.281972	0.281972	0.281972	0.281972	0.281972	0.281972	0.281972	0.281972	0.281972	0.281972	0.281972	0.281972	0.281972	0.281972	0.281972	0.281972	0.281972
	KX226476	0.355993	0.343333	0.265023	0.265023	0.272727	0.274766	0.271186	0.271186	0.263482	0.271186	0.29432	0.286392	0.295669	0.28754	0.292639	0.285054	0.283513	0.283513	0.278891	0.278891	0.278891	0.278891	0.278891	0.278891	0.278891	0.278891	0.278891	0.267361	0.278891	0.280431	0.280431	0.281972	0.281972	0.281972	0.281972	0.281972	0.281972	0.281972	0.281972	0.281972	0.281972	0.281972	0.281972	0.281972	0.281972	0.281972	0.281972	0.281972
	KX226464	0.355993	0.343333	0.265023	0.265023	0.272727	0.274766	0.271186	0.271186	0.263482	0.271186	0.29432	0.286392	0.295669	0.28754	0.292639	0.285054	0.283513	0.283513	0.278891	0.278891	0.278891	0.278891	0.278891	0.278891	0.278891	0.278891	0.278891	0.267361	0.278891	0.280431	0.280431	0.281972	0.281972	0.281972	0.281972	0.281972	0.281972	0.281972	0.281972	0.281972	0.281972	0.281972	0.281972	0.281972	0.281972	0.281972	0.281972	0.281972
	KX226477	0.355993	0.343333	0.265023	0.265023	0.272727	0.274766	0.271186	0.271186	0.263482	0.271186	0.29432	0.286392	0.295669	0.28754	0.292639	0.285054	0.283513	0.283513	0.278891	0.278891	0.278891	0.278891	0.278891	0.278891	0.278891	0.278891	0.278891	0.267361	0.278891	0.280431	0.280431	0.281972	0.281972	0.281972	0.281972	0.281972	0.281972	0.281972	0.281972	0.281972	0.281972	0.281972	0.281972	0.281972	0.281972	0.281972	0.281972	0.281972
	KX226478	0.355993	0.343333	0.265023	0.265023	0.272727	0.274766	0.271186	0.271186	0.263482	0.271186	0.29432	0.286392	0.295669	0.28754	0.292639	0.285054	0.283513	0.283513	0.278891	0.278891	0.278891	0.278891	0.278891	0.278891	0.278891	0.278891	0.278891	0.267361	0.278891	0.280431	0.280431	0.281972	0.281972	0.281972	0.281972	0.281972	0.281972	0.281972	0.281972	0.281972	0.281972	0.281972	0.281972	0.281972	0.281972	0.281972	0.281972	0.281972
	KX226479	0.355993	0.343333	0.265023	0.265023	0.272727	0.274766	0.271186	0.271186	0.263482	0.271186	0.29432	0.286392	0.295669	0.28754	0.292639	0.285054	0.283513	0.283513	0.278891	0.278891	0.278891	0.278891	0.278891	0.278891	0.278891	0.278891	0.278891	0.267361	0.278891	0.280431	0.280431	0.281972	0.281972	0.281972	0.281972	0.281972	0.281972	0.281972	0.281972	0.281972	0.281972	0.281972	0.281972	0.281972	0.281972	0.281972	0.281972	0.281972
	KX226480	0.355993	0.343333	0.265023	0.265023	0.272727	0.274766	0.271186	0.271186	0.263482	0.271186	0.29432	0.286392	0.295669	0.28754	0.292639	0.285054	0.283513	0.283513	0.278891	0.278891	0.278891	0.278891	0.278891	0.278891	0.278891	0.278891	0.278891	0.267361	0.278891	0.280431	0.280431	0.281972	0.281972	0.281972	0.281972	0.281972	0.281972	0.281972	0.281972	0.281972	0.281972	0.281972	0.281972	0.281972	0.281972	0.281972	0.281972	0.281972
	KX226481	0.355993	0.343333	0.265023	0.265023	0.272727	0.274766	0.271186	0.271186	0.263482	0.271186	0.29432	0.286392	0.295669	0.28754	0.292639	0.285054	0.283513	0.283513	0.278891	0.278891	0.278891	0.278891	0.278891	0.278891	0.278891	0.278891	0.278891	0.267361	0.278891	0.280431	0.280431	0.281972	0.281972	0.281972	0.281972	0.281972	0.281972	0.281972	0.281972	0.281972	0.281972	0.281972	0.281972	0.281972	0.281972	0.281972	0.281972	0.281972
	KX226482	0.355993	0.343333	0.265023	0.265023	0.272727	0.274766	0.271186	0.271186	0.263482	0.271186	0.29432	0.286392	0.295669	0.28754	0.292639	0.285054	0.283513	0.283513	0.278891	0.278891	0.278891	0.278891	0.278891	0.278891	0.278891	0.278891	0.278891	0.267361	0.278891	0.280431	0.280431	0.281972	0.281972	0.281972	0.281972	0.281972	0.281972	0.281972	0.281972	0.281972	0.281972	0.281972	0.281972	0.281972	0.281972	0.281972	0.281972	0.281972
	KX226483	0.355993	0.343333	0.265023	0.265023	0.272727	0.274766	0.271186	0.271186	0.263482	0.271186	0.29432	0.286392	0.295669	0.28754	0.292639	0.285054	0.283513	0.283513	0.278891	0.278891	0.278891	0.278891	0.278891	0.278891	0.278891	0.278891	0.278891	0.267361	0.278891	0.280431	0.280431	0.281972	0.281972	0.281972	0.281972	0.281972	0.281972	0.281972	0.281972	0.281972	0.281972	0.281972	0.281972	0.281972	0.281972	0.281972	0.281972	0.281972
	KX226484	0.355993	0.343333	0.265023	0.265023	0.272727	0.274766	0.271186	0.271186	0.263482	0.271186	0.29432	0.286392	0.295669	0.28754	0.292639	0.285054	0.283513	0.283513	0.278891	0.278891	0.278891	0.278891	0.278891	0.278891	0.278891	0.278891	0.278891	0.267361	0.278891	0.280431	0.280431	0.281972	0.281972	0.281972	0.281972	0.281972	0.281972	0.281972	0.281972	0.281972	0.281972	0.281972	0.281972	0.281972	0.281972	0.281972	0.281972	0.281972
	KX226485	0.355993	0.343333	0.265023	0.265023	0.272727	0.274766	0.271186	0.271186	0.263482	0.271186	0.29432	0.286392	0.295669	0.28754	0.292639	0.285054	0.283513	0.283513	0.278891	0.278891	0.278891	0.278891	0.278891	0.278891	0.278891	0.278891	0.278891	0.267361	0.278891	0.280431	0.280431	0.281972	0.281972	0.281972	0.281972	0.281972	0.281972	0.281972	0.281972	0.281972	0.281972	0.281972	0.281972	0.281972	0.281972	0.281972	0.281972	0.281972
	KX226486	0.355993	0.343333	0.265023	0.265023	0.272727	0.274766	0.271186	0.271186	0.263482	0.271186	0.29432	0.286392	0.295669	0.28754	0.292639	0.285054	0.283513	0.283513	0.278891	0.278891	0.278891	0.278891	0.278891	0.278891	0.278891	0.278891	0.278891	0.267361	0.278891	0.280431	0.280431	0.281972	0.281972	0.281972	0.281972	0.281972	0.281972	0.281972	0.281972	0.281972	0.281972	0.281972	0.281972	0.281972	0.281972	0.281972	0.281972	0.281972
	KX226487	0.355993	0.343333	0.265023	0.265023	0.272727	0.274766	0.271186	0.271186	0.263482	0.271186	0.29432	0.286392	0.295669	0.28754	0.292639	0.285054	0.283513	0.283513	0.278891	0.278891	0.278891	0.278891	0.278891	0.278891	0.278891	0.278891	0.278891	0.267361	0.278891	0.280431	0.280431	0.281972	0.281972	0.281972	0.281972	0.281972	0.281972	0.281972	0.281972	0.281972	0.281972	0.281972	0.281972	0.281972	0.281972	0.281972	0.281972	0.281972
	KX226488	0.355993	0.343333	0.265023	0.265023	0.272727	0.274766	0.271186	0.271186	0.263482	0.271186	0.29432	0.286392	0.295669	0.28754	0.292639	0.285054	0.283513	0.283513	0.278891	0.278891	0.278891	0.278891	0.278891	0.278891	0.278891	0.278891	0.278891	0.267361	0.278891	0.280431	0.280431	0.281972	0.281972	0.281972	0.281972	0.281972	0.281972	0.281972	0.281972	0.281972	0.281972	0.281972	0.281972	0.281972	0.281972	0.281972	0.281972	0.281972
	KX226489	0.355993	0.343333	0.265023	0.265023	0.272727	0.274766	0.271186	0.271186	0.263482	0.271186	0.29432	0.286392	0.295669	0.28754	0.292639	0.285054	0.283513	0.283513	0.278891	0.278891	0.278891	0.278891	0.278891	0.278891	0.278891	0.278891	0.278891	0.267361	0.278891	0.280431	0.280431	0.281972	0.281972	0.281972	0.281972	0.281972	0.281972	0.281972	0.281972	0.281972	0.281972	0.281972	0.281972	0.281972	0.281972	0.281972	0.281972	0.281972
	KX226490	0.355993	0.343333	0.265023	0.265023	0.272727	0.274766	0.271186	0.271186	0.263482	0.271186	0.29432	0.286392	0.295669	0.28754	0.292639	0.285054	0.283513	0.283513	0.278891	0.278891	0.278891	0.278891	0.278891	0.278891	0.278891	0.278891	0.278891	0.267361	0.278891	0.280431	0.280431	0.281972	0.281972	0.281972	0.281972	0.281972	0.281972	0.281972	0.281972	0.281972	0.281972	0.281972	0.281972	0.281972	0.281972	0.281972	0.281972	0.281972
	KX226491	0.355993	0.343333	0.265023	0.265023	0.272727	0.274766	0.271186	0.271186	0.263482	0.271186	0.29432	0.286392	0.295669	0.28754	0.292639	0.285054	0.283513	0.283513	0.278891	0.278891	0.278891	0.278891	0.278891	0.278891	0.278891	0.278891	0.278891	0.267361	0.278891	0.280431	0.280431	0.281972	0.281972	0.281972	0.281972	0.281972	0.281972	0.281972	0.281972	0.281972	0.281972	0.281972	0.281972	0.281972	0.281972	0.281972	0.281972	0.281972
	KX226492	0.355993	0.343333	0.265023	0.265023	0.272727	0.274766	0.271186	0.271186	0.263482	0.271186	0.29432	0.286392	0.295669	0.28754	0.292639	0.285054	0.283513	0.283513	0.278891	0.278891	0.278891	0.278891	0.278891	0.278891	0.278891	0.278891	0.278891	0.267361	0.278891	0.280431	0.280431	0.281972	0.281972	0.281972	0.281972	0.281972	0.281972	0.281972	0.281972	0.281972	0.281972	0.281972	0.281972	0.281972	0.281972	0.281972	0.281972	0.281972
	KX226493	0.355993	0.343333	0.265023	0.265023	0.272727	0.274766	0.271186	0.271186	0.263482	0.271186	0.29432	0.286392	0.295669	0.28754	0.292639	0.285054	0.283513	0.283513	0.278891	0.278891	0.278891	0.278891	0.278891	0.278891	0.278891	0.278891	0.278891	0.267361	0.278891	0.280431	0.280431	0.281972	0.281972	0.281972	0.281972	0.281972	0.281972	0.281972	0.281972	0.281972	0.281972	0.281972	0.281972	0.281972	0.281972	0.281972	0.281972	0.281972
	KX226494	0.355993	0.343333	0.265023	0.265023	0.272727	0.274766	0.271186	0.271186	0.263482	0.271186	0.29432	0.286392	0.295669	0.28754	0.292639	0.285054	0.283513	0.283513	0.278891	0.278891	0.278891	0.278891	0.278891	0.278891	0.278891	0.278891	0.278891	0.267361	0.278891	0.280431	0.280431	0.281972	0.281972	0.281972	0.281972	0.281972	0.281972	0.281972	0.281972	0.281972	0.281972	0.281972	0.281972	0.281972	0.281972	0.281972	0.281972	0.281972
	KX226495	0.355993	0.343333	0.265023	0.265023	0.272727	0.274766	0.271186	0.271186	0.263482	0.271186	0.29432	0.286392	0.295669	0.28754	0.292639	0.285054	0.283513	0.283513	0.278891	0.278891	0.278891	0.278891	0.278891	0.278891	0.278891	0.278891	0.278891	0.267361	0.278891	0.280431	0.280431	0.281972	0.281972	0.281972	0.281972	0.281972	0.281972	0.281972	0.281972	0.281972	0.281972	0.281972	0.281972	0.281972	0.281972	0.281972	0.281972	0.281972
	KX226496	0.355993	0.343333	0.265023	0.265023	0.272727	0.274766	0.271186	0.271186	0.263482	0.271186	0.29432	0.286392	0.295669	0.28754	0.292639	0.285054	0.283513	0.283513	0.278891	0.278891	0.278891	0.278891	0.278891	0.278891	0.278891	0.278891	0.278891	0.267361	0.278891	0.280431	0.280431	0.281972	0.281972	0.281972	0.281972	0.281972	0.281972	0.281972	0.281972	0.281972	0.281972	0.281972	0.281972	0.281972	0.281972	0.281972	0.281972	0.281972
	KX226497	0.355993	0.343333	0.265023	0.265023	0.272727	0.274766	0.271186	0.271186	0.263482	0.271186	0.29432	0.286392	0.295669	0.28754	0.292639	0.285054	0.283513	0.283513	0.278891	0.278891	0.278891	0.278891	0.278891	0.278891	0.278891	0.278891	0.278891	0.267361	0.278891	0.280431	0.280431	0.281972	0.281972	0.281972	0.281972	0.281972	0.281972	0.281972	0.281972	0.281972	0.281972	0.281972	0.281972	0.281972	0.281972	0.281972	0.281972	0.281972
	KX226498	0.355993	0.343333	0.265023	0.265023	0.272727	0.274766	0.271186	0.271186	0.263482	0.271186	0.29432	0.286392	0.295669	0.28754	0.292639	0.285054	0.283513	0.283513	0.278891	0.278891	0.278891	0.278891	0.278891	0.278891	0.278891	0.278891	0.278891	0.267361	0.278891	0.280431	0.280431	0.281972	0.281972	0.281972	0.281972	0.281972	0.281972	0.281972	0.281972	0.281972	0.281972	0.281972	0.281972	0.281972	0.281972	0.281972	0.281972	0.281972
	KX226499	0.355993	0.343333	0.265023	0.265023	0.272727	0.274766	0.271186	0.271186	0.263482	0.271186	0.29432	0.286392	0.295669	0.28754	0.292639	0.285054	0.283513	0.283513	0.278891	0.278891	0.278891	0.278891	0.278891	0.278891	0.278891	0.278891	0.278891	0.267361	0.278891	0.280431	0.280431	0.281972	0.281972	0.281972	0.281972	0.281972	0.281972	0.281972	0.281972	0.281972	0.281972	0.281972	0.281972	0.281972	0.281972	0.281972	0.281972	0.281972
	KX226500	0.355993	0.343333	0.265023	0.265023	0.272727	0.274766	0.271186	0.271186	0.263482	0.271186	0.29432	0.286392	0.295669	0.28754	0.292639	0.285054	0.283513	0.283513	0.278891	0.278891	0.278891	0.278891	0.278891	0.278891	0.278891	0.278891	0.278891	0.267361	0.278891	0.280431	0.280431	0.281972	0.281972	0.281972	0.281972	0.281972	0.281972	0.281972	0.281972	0.281972	0.281972	0.281972	0.281972	0.281972	0.281972	0.281972	0.281972	0.281972
	KX226501	0.355993	0.343333	0.265023	0.265023	0.272727	0.274766	0.271186	0.271186	0.263482	0.271186	0.29432	0.286392	0.295669	0.28754	0.292639	0.285054	0.283513	0.283513	0.278891	0.278891	0.278891	0.278891	0.278891	0.278891	0.278891	0.278891	0.278891	0.267361	0.278891	0.280431	0.280431	0.281972	0.281972	0.281972	0.281972	0.281972	0.281972	0.281972	0.281972	0.281972	0.281972	0.281972	0.281972	0.281972	0.281972	0.281972	0.281972	0.281972
	KX226502	0.355993	0.343333	0.265023	0.265023	0.272727	0.274766	0.271186	0.271186	0.263482	0.271186	0.29432	0.286392	0.295669	0.28754	0.292639	0.285054	0.283513	0.283513	0.278891	0.278891	0.278891	0.278891	0.278891	0.278891	0.278891	0.278891	0.278891	0.267361	0.278891	0.280431	0.280431	0.281972	0.281972	0.281972	0.281972	0.281972	0.281972	0.281972	0.281972	0.281972	0.281972	0.281972	0.281972	0.281972	0.281972	0.281972	0.281972	0.281972
	KX226503	0.355993	0.343333	0.265023	0.265023	0.272727	0.274766	0.271186	0.271186	0.263482	0.271186	0.29432	0.286392	0.295669	0.28754	0.292639	0.285054	0.283513	0.283513	0.278891	0.278891	0.278891	0.278891	0.278891	0.278891	0.278891	0.278891	0.278891	0.267361	0.278891	0.280431	0.280431	0.281972	0.281972	0.281972	0.281972	0.281972	0.281972	0.281972	0.281972	0.281972	0.281972	0.281972	0.281972	0.281972	0.281972	0.281972	0.281972	0.281972
	KX226504	0.355993	0.343333	0.265023	0.265023	0.272727	0.274766	0.271186	0.271186	0.263482	0.271186	0.29432	0.286392	0.295669	0.28754	0.292639	0.285054	0.283513	0.283513	0.278891	0.278891	0.278891	0.278891	0.278891	0.278891	0.278891	0.278891	0.278891	0.267361	0.278891	0.280431	0.280431	0.281972	0.281972	0.281972	0.281972	0.281972	0.281972	0.281972	0.281972	0.281972	0.281972	0.281972	0.281972	0.281972	0.281972	0.281972	0.281972	0.281972
	KX226505	0.355993	0.343333	0.265023	0.265023	0.272727	0.274766	0.271186	0.271186	0.263482	0.271186	0.29432	0.286392	0.295669	0.28754	0.292639	0.285054	0.283513	0.283513	0.278891	0.278891	0.278891	0.278891	0.278891	0.278891	0.278891	0.278891	0.278891	0.267361	0.278891	0.280431	0.280431	0.281972	0.281972	0.281972	0.281972	0.281972	0.281972	0.281972	0.281972	0.281972	0.281972	0.281972	0.281972	0.281972	0.281972	0.281972	0.281972	0.281972
	KX226506	0.355993	0.343333	0.265023	0.265023	0.272727	0.274766	0.271186	0.271186	0.263482	0.271186	0.29432	0.286392	0.295669	0.28754	0.292639	0.285054	0.283513	0.283513	0.278891	0.278891	0.278891	0.278891	0.278891	0.278891	0.278891	0.278891	0.278891	0.267361	0.278891	0.280431	0.280431	0.281972	0.281972	0.281972	0.281972	0.281972	0.281972	0.281972	0.281972	0.281972	0.281972	0.281972	0.281972	0.281972	0.281972	0.281972	0.281972	0.281972
	KX226507	0.355993	0.343333	0.265023	0.265023	0.272727	0.274766	0.271186	0.271186	0.263482	0.271186	0.29432	0.286392	0.295669	0.28754	0.292639	0.285054	0.283513	0.283513	0.278891	0.278891	0.278891	0.278891	0.278891	0.278891	0.278891	0.278891	0.278891	0.267361	0.278891	0.280431	0.280431	0.281972	0.281972	0.281972	0.281972	0.281972	0.281972	0.281972	0.281972	0.281972	0.281972	0.281972	0.281972	0.281972	0.281972	0.281972	0.281972	0.281972
	KX226508	0.355993	0.343333	0.265023	0.265023	0.272727	0.274766	0.271186	0.271186	0.263482	0.271186	0.29432	0.286392	0.295669	0.28754	0.292639	0.285054	0.283513	0.283513	0.278891	0.278891	0.278891	0.278891	0.278891	0.278891	0.278891	0.278891	0.278891	0.267361	0.278891	0.280431	0.280431	0.281972	0.281972	0.281972	0.281972	0.281972	0.281972	0.281972	0.281972	0.281972	0.281972	0.281972	0.281972	0.281972	0.281972	0.281972	0.281972	0.281972
	KX226509	0.355993	0.343333	0.265023	0.265023	0.272727	0.274766	0.271186	0.271186	0.263482	0.271186	0.29432	0.286392	0.295669	0.28754	0.292639	0.285054	0.283513	0.283513	0.278891	0.278891	0.278891	0.278891	0.278891	0.278891	0.278891	0.278891	0.278891	0.267361	0.278891	0.280431	0.280431	0.281972	0.281972	0.281972	0.281972	0.281972	0.281972	0.281972	0.281972	0.281972	0.281972	0.281972	0.281972	0.281972	0.281972	0.281972	0.281972	0.281972
	KX226510	0.355993	0.343333	0.265023	0.265023	0.272727	0.274766	0.271186	0.271186	0.263482	0.271186	0.29432	0.286392	0.295669	0.28754	0.292639	0.285054	0.283513	0.283513	0.278891	0.278891	0.278891	0.278891	0.278891	0.278891	0.278891	0.278891	0.278891	0.267361	0.278891	0.280431	0.280431	0.281972	0.281972	0.281972	0.281972	0.281972	0.281972	0.281972	0.281972	0.281972	0.281972	0.281972	0.281972	0.281972	0.281972	0.281972	0.281972	0.281972
	KX226511	0.355993	0.343333	0.265023	0.265023	0.272727	0.274766	0.271186	0.271186	0.263482	0.271186	0.29432	0.286392	0.295669	0.28754	0.292639	0.285054	0.283513	0.283513	0.278891	0.278891	0.278891	0.278891	0.278891	0.278891	0.278891	0.278891	0.278891	0.267361	0.278891	0.280431	0.280431	0.281972	0.281972	0.281972	0.281972	0.281972	0.281972	0.281972	0.281972	0.281972	0.281972	0.281972	0.281972	0.281972	0.281972	0.281972	0.281972	0.281972
	KX226512	0.355993	0.343333	0.265023	0.265023	0.272727	0.274766	0.271186	0.271186	0.263482	0.271186	0.29432	0.286392	0.295669	0.28754	0.292639	0.285054	0.283513	0.283513	0.278891	0.278891	0.278891	0.278891	0.278891	0.278891	0.278891	0.278891	0.278891	0.267361	0.278891	0.280431	0.280431	0.281972	0.281972	0.281972	0.281972	0.281972	0.281972	0.281972	0.281972	0.281972	0.281972	0.281972	0.281972	0.281972	0.281972	0.281972	0.281972	0.281972
	KX226513	0.355993	0.343333	0.265023	0.265023	0.272727	0.274766	0.271186	0.271186	0.263482	0.271186	0.29432	0.286392	0.295669	0.28754	0.292639	0.285054	0.283513	0.283513	0.278891	0.278891	0.278891	0.278891	0.278891	0.278891	0.278891	0.278891	0.278891	0.267361	0.278891	0.280431	0.280431	0.281972	0.281972	0.281972	0.281972	0.281972	0.281972	0.281972	0.281972	0.281972	0.281972	0.281972	0.281972	0.281972	0.281972	0.281972	0.281972	0.281972
	KX226514	0.355993	0.343333	0.265023	0.265023	0.272727	0.274766	0.271186	0.271186	0.263482	0.271186	0.29432	0.286392	0.295669	0.28754	0.292639	0.285054	0.283513	0.283513	0.278891	0.278891	0.278891	0.278891	0.278891	0.278891	0.278891	0.278891	0.278891	0.267361	0.278891	0.280431	0.280431	0.281972	0.281972	0.281972	0.281972	0.281972	0.281972	0.281972	0.281972	0.281972	0.281972	0.281972	0.281972	0.281972	0.281972	0.281972	0.281972	0.281972
	KX226515	0.355993	0.343333	0.265023	0.265023	0.272727	0.274766	0.271186	0.271186	0.263482	0.271186	0.29432	0.286392	0.295669	0.28754	0.292639	0.285054	0.283513	0.283513	0.278891	0.278891	0.278891	0.278891	0.278891	0.278891	0.278891	0.278891	0.278891	0.267361	0.278891	0.280431	0.280431	0.281972	0.281972	0.281972	0.281972	0.281972	0.281972	0.281972	0.281972	0.281972	0.281972	0.281972	0.281972	0.281972	0.281972	0.281972	0.281972	0.281972
	KX226516	0.355993	0.343333	0.265023	0.265023	0.272727	0.274766	0.271186	0.271186	0.263482	0.271186	0.29432	0.286392	0.295669	0.28754	0.292639	0.285054	0.283513	0.283513	0.278891	0.278891	0.278891	0.278891	0.278891	0.278891	0.278891	0.278891	0.278891	0.267361	0.278891	0.280431	0.280431	0.281972	0.281972	0.281972	0.281972	0.281972	0.281972	0.281972	0.281972	0.281972	0.281972	0.281972	0.281972	0.281972	0.281972	0.281972	0.281972	0.281972
	KX226517	0.355993	0.343333	0.265023	0.265023	0.272727	0.274766	0.271186	0.271186	0.263482	0.271186	0.29432	0.286392	0.295669	0.28754	0.292639	0.285054	0.283513	0.283513	0.278891	0.278891	0.278891	0.278891	0.278891	0.278891	0.278891	0.278891	0.278891	0.267361	0.278891	0.280431	0.280431	0.281972	0.281972	0.281972	0.281972	0.281972	0.281972	0.281972	0.281972	0.281972	0.281972	0.281972	0.281972	0.281972	0.281972	0.281972	0.281972	0.281972
	KX226518	0.355993	0.343333	0.265023	0.265023	0.272727	0.274766	0.271186	0.271186	0.263482	0.271186	0.29432	0.286392	0.295669	0.28754	0.292639	0.285054	0.283513	0.283513	0.278891	0.278891	0.278891	0.278891	0.278891	0.278891	0.278891	0.278891	0.278891	0.267361	0.278891	0.280431	0.280431	0.281972	0.281972	0.281972	0.281972	0.281972	0.281972	0.281972	0.281972	0.281972	0.281972	0.281972	0.281972	0.281972	0.281972	0.281972	0.281972	0.281972
	KX226519	0.355993	0.343333	0.265023	0.265023	0.272727	0.274766	0.271186	0.271186	0.263482	0.271186	0.29432	0.286392	0.295669	0.28754	0.292639	0.285054	0.283513	0.283513	0.278891	0.278891	0.278891	0.278891	0.278891	0.278891	0.278891	0.278891	0.278891	0.267361	0.278891	0.280431	0.280431	0.281972	0.281972	0.281972	0.281972	0.281972	0.281972	0.281972	0.281972	0.281972	0.281972	0.281972	0.281972	0.281972	0.281972	0.281972	0.281972	0.281972
	KX226520	0.355993	0.343333	0.265023	0.265023	0.272727	0.274766	0.271186	0.271186	0.263482	0.271186	0.29432	0.286392	0.295669	0.28754	0.292639	0.285054	0.283513	0.283513	0.278891	0.278891	0.278891	0.278891	0.278891	0.278891	0.278891	0.278891	0.278891	0.267361	0.278891	0.280431	0.280431	0.281972	0.281972	0.281972	0.281972	0.281972	0.281972	0.281972	0.281972	0.281972	0.281972	0.281972	0.281972	0.281972	0.281972	0.281972	0.281972	0.281972
	KX226521	0.355993	0.343333	0.265023	0.265023	0.272727	0.274766	0.271186	0.271186	0.263482	0.271186	0.29432	0.286392	0.295669	0.28754	0.292639	0.285054	0.283513	0.283513	0.278891	0.278891	0.278891	0.278891	0.278891	0.278891	0.278891	0.278891	0.278891	0.267361	0.278891	0.280431	0.280431	0.281972	0.281972	0.281972	0.281972	0.281972	0.281972	0.281972	0.281972	0.281972	0.281972	0.281972	0.281972	0.281972	0.281972	0.281972	0.281972	0.281972
	KX226522	0.355993	0.343333	0.265023	0.265023	0.272727	0.274766	0.271186	0.271186	0.263482	0.271186	0.29432	0.286392	0.295669	0.28754	0.292639	0.285054	0.283513	0.283513	0.278891	0.278891	0.278891	0.278891	0.278891	0.278891	0.278891	0.278891	0.278891	0.267361	0.278891	0.280431	0.280431	0.281972	0.281972	0.281972	0.281972	0.281972	0.281972	0.281972	0.281972	0.281972	0.281972	0.281972	0.281972	0.281972	0.281972	0.281972	0.281972	0.281972
	KX226523	0.355993	0.343333	0.265023	0.265023	0.272727	0.274766	0.271186	0.271186	0.263482	0.271186	0.29432	0.286392	0.295669	0.28754	0.292639	0.285054	0.283513	0.283513	0.278891	0.278891	0.278891	0.278891	0.278891	0.278891	0.278891	0.278891	0.278891	0.267361	0.278891	0.280431	0.280431	0.281972	0.281972	0.281972	0.281972	0.281972	0.281972	0.281972	0.281972	0.281972	0.281972	0.281972	0.281972	0.281972	0.281972	0.281972	0.281972	0.281972
	KX226524	0.355993	0.343333	0.265023	0.265023	0.272727	0.274766	0.271186	0.271186	0.263482	0.271186	0.29432	0.286392	0.295669	0.28754	0.292639	0.285054	0.283513	0.283513	0.278891	0.278891	0.278891	0.278891	0.278891	0.278891	0.278891	0.278891	0.278891	0.267361	0.278891	0.280431	0.280431	0.281972	0.281972	0.281972	0.281972	0.281972	0.281972	0.281972	0.281972	0.281972	0.281972	0.281972	0.281972	0.281972	0.281972	0.281972	0.281972	0.281972
	KX226525	0.355993	0.343333	0.265023	0.265023	0.272727	0.274766	0.271186	0.271186	0.263482	0.271186	0.29432	0.286392	0.295669	0.28754	0.292639	0.285054	0.283513	0.283513	0.278891	0.278891	0.278891	0.278891	0.278891	0.278891	0.278891	0.278891	0.278891	0.267361	0.278891	0.280431	0.280431	0.281972	0.281972	0.281972	0.281972	0.281972	0.281972	0.281972	0.281972	0.281972	0.281972	0.281972	0.281972	0.281972	0.281972	0.281972	0.281972	0.281972
	KX226526	0.355993	0.343333	0.265023	0.265023	0.272727	0.274766	0.271186	0.271186	0.263482	0.271186	0.29432	0.286392	0.295669	0.28754	0.292639	0.285054	0.283513	0.283513	0.278891	0.278891	0.278891	0.278891	0.278891	0.278891	0.278891	0.278891	0.278891	0.267361	0.278891	0.280431	0.280431	0.281972	0.281972	0.281972	0.281972	0.281972	0.281972	0.281972	0.281972	0.281972	0.281972	0.281972	0.281972	0.281972	0.281972	0.281972	0.281972	0.281972
	KX226527	0.355993	0.343333	0.265023	0.265023	0.272727	0.274766	0.271186	0.271186	0.263482	0.271186	0.29432	0.286392	0.295669	0.28754	0.292639	0.285054	0.283513	0.283513	0.278891	0.278891	0.278891	0.278891	0.278891	0.278891	0.278891	0.278891	0.278891	0.267361	0.278891	0.280431	0.280431	0.281972	0.281972	0.281972	0.281972	0.281972	0.281972	0.281972	0.281972	0.281972	0.281972	0.281972	0.281972	0.281972	0.281972	0.281972	0.281972	0.281972
	KX226528	0.355993	0.343333	0.265023	0.265023	0.272727	0.274766	0.271186	0.271186	0.263482	0.271186	0.29432	0.286392	0.295669	0.28754	0.292639	0.285054	0.283513	0.283513	0.278891	0.278891	0.278891	0.278891	0.278891	0.278891	0.278891	0.278891	0.278891	0.267361	0.278891	0.280431	0.280431	0.281972	0.281972	0.281972	0.281972	0.281972	0.281972	0.281972	0.281972	0.281972	0.281972	0.281972	0.281972	0.281972	0.281972	0.281972	0.281972	0.281972
	KX226529	0.354204	0.341667	0.266564	0.266564	0.272727	0.274766	0.271186	0.271186	0.261941	0.272727	0.292599	0.28481	0.293785	0.285942	0.290844	0.283513	0.283513	0.283513	0.278891	0.278891	0.278891	0.278891	0.278891	0.278891	0.278891	0.278891	0.278891	0.267361	0.278891	0.280431	0.280431	0.281972	0.281972	0.281972	0.281972	0.281972	0.281972	0.281972	0.281972	0.281972	0.281972	0.281972	0.281972	0.281972	0.281972	0.281972	0.281972	0.281972
	KX226530	0.354204	0.341667	0.266564	0.266564	0.272727	0.274766	0.271186	0.271186	0.261941	0.272727	0.292599	0.28481	0.293785	0.285942	0.290844	0.283513	0.283513	0.283513	0.278891	0.278891	0.278891	0.278891	0.278891	0.278891	0.278891	0.278891	0.278891	0.267361	0.278891	0.280431	0.280431	0.281972	0.281972	0.281972	0.281972	0.281972	0.281972	0.281972	0.281972	0.281972	0.281972	0.281972	0.281972	0.281972	0.281972	0.281972	0.281972	0.281972
	KX226531	0.354204	0.341667	0.266564	0.266564	0.272727	0.274766	0.271186	0.271186	0.261941	0.272727	0.292599	0.28481	0.293785	0.285942	0.290844	0.283513	0.283513	0.283513	0.278891	0.278891	0.278891	0.278891	0.278891	0.278891	0.278891	0.278891	0.278891	0.267361	0.278891	0.280431	0.280431	0.281972	0.281972	0.281972	0.281972	0.281972	0.281972	0.281972	0.281972	0.281972	0.281972	0.281972	0.281972	0.281972	0.281972	0.281972	0.281972	0.281972
	KX226532	0.354204	0.341667	0.266564	0.266564	0.272727	0.274766	0.271186	0.271186	0.261941	0.272727	0.292599	0.28481	0.293785	0.285942	0.290844	0.283513	0.283513	0.283513	0.278891	0.278891	0.278891	0.278891	0.278891	0.278891	0.278891	0.278891	0.278891	0.267361	0.278891	0.280431	0.280431	0.281972	0.281972	0.281972	0.281972	0.281972	0.281972	0.281972	0.281972	0.281972	0.281972	0.281972	0.281972	0.281972	0.281972	0.281972	0.281972	0.281972
	KX226533	0.354204	0.341667	0.266564	0.266564	0.272727	0.274766	0.271186	0.271186	0.261941	0.272727	0.292599	0.28481	0.293785	0.285942	0.290844	0.283513	0.283513	0.283513	0.278891	0.278891	0.278891	0.278891	0.278891	0.278891	0.278891	0.278891	0.278891	0.267361	0.278891	0.280431	0.280431	0.281972	0.281972	0.281972	0.281972	0.281972	0.281972	0.281972	0.281972	0.281972	0.281972	0.281972	0.281972	0.281972	0.281972	0.281972	0.281972	0.281972
	KX226578	0.357782	0.341667	0.271186	0.271186	0.266564	0.269159	0.265023	0.265023	0.269646	0.281972	0.273666	0.265823	0.27307	0.266773	0.283662	0.275809	0.271186	0.271186	0.265023	0.265023	0.265023	0.265023	0.265023	0.265023	0.265023	0.265023	0.265023	0.255208	0.265023	0.266564	0.266564	0.265023	0.265023	0.265023	0.265023	0.265023	0.265023	0.265023	0.265023	0.265023	0.265023	0.265023	0.265023	0.265023	0.265023	0.265023	0.265023	0.265023
	KX226565	0.357782	0.341667	0.271186	0.271186	0.266564	0.269159	0.265023	0.265023	0.269646	0.281972	0.273666	0.265823	0.27307	0.266773	0.283662	0.275809	0.271186	0.271186	0.265023	0.265023	0.265023	0.265023	0.265023	0.265023	0.265023	0.265023	0.265023	0.255208	0.265023	0.266564	0.266564	0.265023	0.265023	0.265023	0.265023	0.265023	0.265023	0.265023	0.265023	0.265023	0.265023	0.265023	0.265023	0.265023	0.265023	0.265023	0.265023	0.265023
	KX226564	0.357782	0.341667	0.271186	0.271186	0.266564	0.269159	0.265023	0.265023	0.269646	0.281972	0.273666	0.265823	0.27307	0.266773	0.283662	0.275809	0.271186	0.271186	0.265023	0.265023	0.265023	0.265023	0.265023	0.265023	0.265023	0.265023	0.265023	0.255208	0.265023	0.266564	0.266564	0.265023	0.265023	0.265023	0.265023	0.265023	0.265023	0.265023	0.265023	0.265023	0.265023	0.265023	0.265023	0.265023	0.265023	0.265023	0.265023	0.265023
	KX226567	0.357782	0.341667	0.271186	0.271186	0.266564	0.269159	0.265023	0.265023	0.269646	0.281972	0.273666	0.265823	0.27307	0.266773	0.283662	0.275809	0.271186	0.271186	0.265023	0.265023	0.265023	0.265023	0.265023	0.265023	0.265023	0.265023	0.265023	0.255208	0.265023	0.266564	0.266564	0.265023	0.265023	0.265023	0.265023	0.265023	0.265023	0.265023	0.265023	0.265023	0.265023	0.265023	0.265023	0.265023	0.265023	0.265023	0.265023	0.265023
	KX226568	0.357782	0.341667	0.271186	0.271186	0.266564	0.269159	0.265023	0.265023	0.269646	0.281972	0.273666	0.265823	0.27307	0.266773	0.283662	0.275809	0.271186	0.271186	0.265023	0.265023	0.265023	0.265023	0.265023	0.265023	0.265023	0.265023	0.265023	0.255208	0.265023	0.266564	0.266564	0.265023	0.265023	0.265023	0.265023	0.265023	0.265023	0.265023	0.265023	0.265023	0.265023	0.265023	0.265023	0.265023	0.265023	0.265023	0.265023	0.265023
	KX226569	0.357782	0.341667	0.271186	0.271186	0.266564	0.269159	0.265023	0.265023	0.269646	0.281972	0.273666	0.265823	0.27307	0.266773	0.283662	0.275809	0.271186	0.271186	0.265023	0.265023	0.265023	0.265023	0.265023	0.265023	0.265023	0.265023	0.265023	0.255208	0.265023	0.266564	0.266564	0.265023	0.265023	0.265023	0.265023	0.265023	0.265023	0.265023	0.265023	0.265023	0.265023	0.265023	0.265023	0.265023	0.265023	0.265023	0.265023	0.265023
	KX226577	0.357782	0.341667	0.271186	0.271186	0.266564	0.269159	0.265023	0.265023	0.269646	0.281972	0.273666	0.265823	0.27307	0.266773	0.283662	0.275809	0.271186	0.271186	0.265023	0.265023	0.265023	0.265023	0.265023	0.265023	0.265023	0.265023	0.265023	0.255208	0.265023	0.266564	0.266564	0.265023	0.265023	0.265023	0.265023	0.265023	0.265023	0.265023	0.265023	0.265023	0.265023	0.265023	0.265023	0.265023	0.265023	0.265023	0.265023	0.265023
	KX226563	0.357782	0.341667	0.271186	0.271186	0.266564	0.269159	0.265023	0.265023	0.269646	0.281972	0.273666	0.265823	0.27307	0.266773	0.283662	0.275809	0.271186	0.271186	0.265023	0.265023	0.265023	0.265023	0.265023	0.265023	0.265023	0.265023	0.265023	0.255208	0.265023	0.266564	0.266564	0.265023	0.265023	0.265023	0.265023	0.265023	0.265023	0.265023	0.265023	0.265023	0.265023	0.265023	0.265023	0.265023	0.265023	0.265023	0.265023	0.265023
	KX226579	0.357782	0.341667	0.271186	0.271186	0.266564	0.269159	0.265023	0.265023	0.269646	0.281972	0.273666	0.265823	0.27307	0.266773	0.283662	0.275809	0.271186	0.271186	0.265023	0.265023	0.265023	0.265023	0.265023	0.265023	0.265023	0.265023	0.265023	0.255208	0.265023	0.266564	0.266564	0.265023	0.265023	0.265023	0.265023	0.265023	0.265023	0.265023	0.265023	0.265023	0.265023	0.265023	0.265023	0.265023	0.265023	0.265023	0.265023	0.265023
	KX226570	0.357782	0.341667	0.271186	0.271186	0.266564	0.269159	0.265023	0.265023	0.269646	0.281972	0.273666	0.265823	0.27307	0.266773	0.283662	0.275809	0.271186	0.271186	0.265023	0.265023	0.265023	0.265023	0.265023	0.265023	0.265023	0.265023	0.265023	0.255208	0.265023	0.266564	0.266564	0.265023	0.265023	0.265023	0.265023	0.265023	0.265023	0.265023	0.265023	0.265023	0.265023	0.265023	0.265023	0.265023	0.265023	0.265023	0.265023	0.265023
	KX226585	0.357782	0.341667	0.271186	0.271186	0.266564	0.269159	0.265023	0.265023	0.269646	0.281972	0.273666	0.265823	0.27307	0.266773	0.283662	0.275809	0.271186	0.271186	0.265023	0.265023	0.265023	0.265023	0.265023	0.265023	0.265023	0.265023	0.265023	0.255208	0.265023	0.266564	0.266564	0.265023	0.265023	0.265023	0.265023	0.265023	0.265023	0.265023	0.265023	0.265023	0.265023	0.265023	0.265023	0.265023	0.265023	0.265023	0.265023	0.265023
	KX226587	0.357782	0.341667	0.271186	0.271186	0.266564	0.269159	0.265023	0.265023	0.269646	0.281972	0.273666	0.265823	0.27307	0.266773	0.283662	0.275809	0.271186	0.271186	0.265023	0.265023	0.265023	0.265023	0.265023	0.265023	0.265023	0.265023	0.265023	0.255208	0.265023	0.266564	0.266564	0.265023	0.265023	0.265023	0.265023	0.265023	0.265023	0.265023	0.265023	0.265023	0.265023	0.265023	0.265023	0.265023	0.265023	0.265023	0.265023	0.265023
	KX226584	0.357782	0.341667	0.271186	0.271186	0.266564	0.269159	0.265023	0.265023	0.269646	0.281972	0.273666	0.265823	0.27307	0.266773	0.283662	0.275809	0.271186	0.271186	0.265023	0.265023	0.265023	0.265023	0.265023	0.265023	0.265023	0.265023	0.265023	0.255208	0.265023	0.266564	0.266564	0.265023	0.265023	0.265023	0.265023	0.265023	0.265023	0.265023	0.265023	0.265023	0.265023	0.265023	0.265023	0.265023	0.265023	0.265023	0.265023	0.265023
	KX226571	0.357782	0.341667	0.271186	0.271186	0.266564	0.269159	0.265023	0.265023	0.269646	0.281972	0.273666	0.265823	0.27307	0.266773	0.283662	0.275809	0.271186	0.271186	0.265023	0.265023	0.265023	0.265023	0.265023	0.265023	0.265023	0.265023	0.265023	0.255208	0.265023	0.266564	0.266564	0.265023	0.265023	0.265023	0.265023	0.265023	0.265023	0.265023	0.265023	0.265023	0.265023	0.265023	0.265023	0.265023	0.265023	0.265023	0.265023	0.265023
	KX226559	0.357782	0.341667	0.271186	0.271186	0.266564	0.269159	0.265023	0.265023	0.269646	0.281972	0.273666	0.265823	0.27307	0.266773	0.283662	0.275809	0.271186	0.271186	0.265023	0.265023	0.265023	0.265023	0.265023	0.265023	0.265023	0.265023	0.265023	0.255208	0.265023	0.266564	0.266564	0.265023	0.265023	0.265023	0.265023	0.265023	0.265023	0.265023	0.265023	0.265023	0.265023	0.265023	0.265023	0.265023	0.265023	0.265023	0.265023	0.265023
	KX226582	0.357782	0.341667	0.271186	0.271186	0.266564	0.269159	0.265023	0.265023	0.269646	0.281972	0.273666	0.265823	0.27307	0.266773	0.283662	0.275809	0.271186	0.271186	0.265023	0.265023	0.265023	0.265023	0.265023	0.265023	0.265023	0.265023	0.265023	0.255208	0.265023	0.266564	0.266564	0.265023	0.265023	0.265023	0.265023	0.265023	0.265023	0.265023	0.265023	0.265023	0.265023	0.265023	0.265023	0.265023	0.265023	0.265023	0.265023	0.265023
	KX226591	0.357782	0.341667	0.271186	0.271186	0.266564	0.269159	0.265023	0.265023	0.269646	0.281972	0.273666	0.265823	0.27307	0.266773	0.283662	0.275809	0.271186	0.271186	0.265023	0.265023	0.265023	0.265023	0.265023	0.265023	0.265023	0.265023	0.265023	0.255208	0.265023	0.266564	0.266564	0.265023	0.265023	0.265023	0.265023	0.265023	0.265023	0.265023	0.265023	0.265023	0.265023	0.265023	0.265023	0.265023	0.265023	0.265023	0.265023	0.265023
	KX226583	0.357782	0.341667	0.271186	0.271186	0.266564	0.269159	0.265023	0.265023	0.269646	0.281972	0.273666	0.265823	0.27307	0.266773	0.283662	0.275809	0.271186	0.271186	0.265023	0.265023	0.265023	0.265023	0.265023	0.265023	0.265023	0.265023	0.265023	0.255208	0.265023	0.266564	0.266564	0.265023	0.265023	0.265023	0.265023	0.265023	0.265023	0.265023	0.265023	0.265023	0.265023	0.265023	0.265023	0.265023	0.265023	0.265023	0.265023	0.265023
	KX226588	0.357782	0.341667	0.271186	0.271186	0.266564	0.269159	0.265023	0.265023	0.269646	0.281972	0.273666	0.265823	0.27307	0.266773	0.283662	0.275809	0.271186	0.271186	0.265023	0.265023	0.265023	0.265023	0.265023	0.265023	0.265023	0.265023	0.265023	0.255208	0.265023	0.266564	0.266564	0.265023	0.265023	0.265023	0.265023	0.265023	0.265023	0.265023	0.265023	0.265023	0.265023	0.265023	0.265023	0.265023	0.265023	0.265023	0.265023	0.265023
	KX226572	0.357782	0.341667	0.271186	0.271186	0.266564	0.269159	0.265023	0.265023	0.269646	0.281972	0.273666	0.265823	0.27307	0.266773	0.283662	0.275809	0.271186	0.271186	0.265023	0.265023	0.265023	0.265023	0.265023	0.265023	0.265023	0.265023	0.265023	0.255208	0.265023	0.266564	0.266564	0.265023	0.265023	0.265023	0.265023	0.265023	0.265023	0.265023	0.265023	0.265023	0.265023	0.265023	0.265023	0.265023	0.265023	0.265023	0.265023	0.265023
	KX226592	0.357782	0.341667	0.271186	0.271186	0.266564	0.269159	0.265023	0.265023	0.269646	0.281972	0.273666	0.265823	0.27307	0.266773	0.283662	0.275809	0.271186	0.271186	0.265023	0.265023	0.265023	0.265023	0.265023	0.265023	0.265023	0.265023	0.265023	0.255208	0.265023	0.266564	0.266564	0.265023	0.265023	0.265023	0.265023	0.265023	0.265023	0.265023	0.265023	0.265023	0.265023	0.265023	0.265023	0.265023	0.265023	0.265023	0.265023	0.265023
	KX226593	0.357782	0.341667	0.271186	0.271186	0.266564	0.269159	0.265023	0.265023	0.269646	0.281972	0.273666	0.265823	0.27307	0.266773	0.283662	0.275809	0.271186	0.271186	0.265023	0.265023	0.265023	0.265023	0.265023	0.265023	0.265023	0.265023	0.265023	0.255208	0.265023	0.266564	0.266564	0.265023	0.265023	0.265023	0.265023	0.265023	0.265023	0.265023	0.265023	0.265023	0.265023	0.265023	0.265023	0.265023	0.265023	0.265023	0.265023	0.265023
	KX226594	0.357782	0.341667	0.271186	0.271186	0.266564	0.269159	0.265023	0.265023	0.269646	0.281972	0.273666	0.265823	0.27307	0.266773	0.283662	0.275809	0.271186	0.271186	0.265023	0.265023	0.265023	0.265023	0.265023	0.265023	0.265023	0.265023	0.265023	0.255208	0.265023	0.266564	0.266564	0.265023	0.265023	0.265023	0.265023	0.265023	0.265023	0.265023	0.265023	0.265023	0.265023	0.265023	0.265023	0.265023	0.265023	0.265023	0.265023	0.265023
	KX226576	0.357782	0.341667	0.271186	0.271186	0.266564	0.269159	0.265023	0.265023	0.269646	0.281972	0.273666	0.265823	0.27307	0.266773	0.283662	0.275809	0.271186	0.271186	0.265023	0.265023	0.265023	0.265023	0.265023	0.265023	0.265023	0.265023	0.265023	0.255208	0.265023	0.266564	0.266564	0.265023	0.265023	0.265023	0.265023	0.265023	0.265023	0.265023	0.265023	0.265023	0.265023	0.265023	0.265023	0.265023	0.265023	0.265023	0.265023	0.265023
	KX226589	0.357782	0.341667	0.271186	0.271186	0.266564	0.269159	0.265023	0.265023	0.269646	0.281972	0.273666	0.265823	0.27307	0.266773	0.283662	0.275809	0.271186	0.271186	0.265023	0.265023	0.265023	0.265023	0.265023	0.265023	0.265023	0.265023	0.265023	0.255208	0.265023	0.266564	0.266564	0.265023	0.265023	0.265023	0.265023	0.265023	0.265023	0.265023	0.265023	0.265023	0.265023	0.265023	0.265023	0.265023	0.265023	0.265023	0.265023	0.265023
	KX226566	0.357782	0.341667	0.271186	0.271186	0.266564	0.269159	0.265023	0.265023	0.269646	0.281972	0.273666	0.265823	0.27307	0.266773	0.283662	0.275809	0.271186	0.271186	0.265023	0.265023	0.265023	0.265023	0.265023	0.265023	0.265023	0.265023	0.265023	0.255208	0.265023	0.266564	0.266564	0.265023	0.265023	0.265023	0.265023	0.265023	0.265023	0.265023	0.265023	0.265023	0.265023	0.265023	0.265023	0.265023	0.265023	0.265023	0.265023	0.265023
	KX226581	0.357782	0.341667	0.271186	0.271186	0.266564	0.269159	0.265023	0.265023	0.269646	0.281972	0.273666	0.265823	0.27307	0.266773	0.283662	0.275809	0.271186	0.271186	0.265023	0.265023	0.265023	0.265023	0.265023	0.265023	0.265023	0.265023	0.265023	0.255208	0.265023	0.266564	0.266564	0.265023	0.265023	0.265023	0.265023	0.265023	0.265023	0.265023	0.265023	0.265023	0.265023	0.265023	0.265023	0.265023	0.265023	0.265023	0.265023	0.265023
	KX226573	0.357782	0.341667	0.271186	0.271186	0.266564	0.269159	0.265023	0.265023	0.269646	0.281972	0.273666	0.265823	0.27307	0.266773	0.283662	0.275809	0.271186	0.271186	0.265023	0.265023	0.265023	0.265023	0.265023	0.265023	0.265023	0.265023	0.265023	0.255208	0.265023	0.266564	0.266564	0.265023	0.265023	0.265023	0.265023	0.265023	0.265023	0.265023	0.265023	0.265023	0.265023	0.265023	0.265023	0.265023	0.265023	0.265023	0.265023	0.265023
	KX226549	0.357782	0.341667	0.271186	0.271186	0.266564	0.269159	0.265023	0.265023	0.269646	0.281972	0.273666	0.265823	0.27307	0.266773	0.283662	0.275809	0.271186	0.271186	0.265023	0.265023	0.265023	0.265023	0.265023	0.265023	0.265023	0.265023	0.265023	0.255208	0.265023	0.266564	0.266564	0.265023	0.265023	0.265023	0.265023	0.265023	0.265023	0.265023	0.265023	0.265023	0.265023	0.265023	0.265023	0.265023	0.265023	0.265023	0.265023	0.265023
	KX226586	0.357782	0.341667	0.271186	0.271186	0.266564	0.269159	0.265023	0.265023	0.269646	0.281972	0.273666	0.265823	0.27307	0.266773	0.283662	0.275809	0.271186	0.271186	0.265023	0.265023	0.265023	0.265023	0.265023	0.265023	0.265023	0.265023	0.265023	0.255208	0.265023	0.266564	0.266564	0.265023	0.265023	0.265023	0.265023	0.265023	0.265023	0.265023	0.265023	0.265023	0.265023	0.265023	0.265023	0.265023	0.265023	0.265023	0.265023	0.265023
	KX226590	0.357782	0.341667	0.271186	0.271186	0.266564	0.269159	0.265023	0.265023	0.269646	0.281972	0.273666	0.265823	0.27307	0.266773	0.283662	0.275809	0.271186	0.271186	0.265023	0.265023	0.265023	0.265023	0.265023	0.265023	0.265023	0.265023	0.265023	0.255208	0.265023	0.266564	0.266564	0.265023	0.265023	0.265023	0.265023	0.265023	0.265023	0.265023	0.265023	0.265023	0.265023	0.265023	0.265023	0.265023	0.265023	0.265023	0.265023	0.265023
	KX226562	0.357782	0.341667	0.271186	0.271186	0.266564	0.269159	0.265023	0.265023	0.269646	0.281972	0.273666	0.265823	0.27307	0.266773	0.283662	0.275809	0.271186	0.271186	0.265023	0.265023	0.265023	0.265023	0.265023	0.265023	0.265023	0.265023	0.265023	0.255208	0.265023	0.266564	0.266564	0.265023	0.265023	0.265023	0.265023	0.265023	0.265023	0.265023	0.265023	0.265023	0.265023	0.265023	0.265023	0.265023	0.265023	0.265023	0.265023	0.265023
	KX226560	0.357782	0.341667	0.271186	0.271186	0.266564	0.269159	0.265023	0.265023	0.269646	0.281972	0.273666	0.265823	0.27307	0.266773	0.283662	0.275809	0.271186	0.271186	0.265023	0.265023	0.265023	0.265023	0.265023	0.265023	0.265023	0.265023	0.265023	0.255208	0.265023	0.266564	0.266564	0.265023	0.265023	0.265023	0.265023	0.265023	0.265023	0.265023	0.265023	0.265023	0.265023	0.265023	0.265023	0.265023	0.265023	0.265023	0.265023	0.265023
	KX226574	0.357782	0.341667	0.271186	0.271186	0.266564	0.269159	0.265023	0.265023	0.269646	0.281972	0.273666	0.265823	0.27307	0.266773	0.283662	0.275809	0.271186	0.271186	0.265023	0.265023	0.265023	0.265023	0.265023	0.265023	0.265023	0.265023	0.265023	0.255208	0.265023	0.266564	0.266564	0.265023	0.265023	0.265023	0.265023	0.265023	0.265023	0.265023	0.265023	0.265023	0.265023	0.265023	0.265023	0.265023	0.265023	0.265023	0.265023	0.265023
	KX226575	0.357782	0.341667	0.271186	0.271186	0.266564	0.269159	0.265023	0.265023	0.269646	0.281972	0.273666	0.265823	0.27307	0.266773	0.283662	0.275809	0.271186	0.271186	0.265023	0.265023	0.265023	0.265023	0.265023	0.265023	0.265023	0.265023	0.265023	0.255208	0.265023	0.266564	0.266564	0.265023	0.265023	0.265023	0.265023	0.265023	0.265023	0.265023	0.265023	0.265023	0.265023	0.265023	0.265023	0.265023	0.265023	0.265023	0.265023	0.265023
	KX226580	0.357782	0.341667	0.271186	0.271186	0.266564	0.269159	0.265023	0.265023	0.269646	0.281972	0.273666	0.265823	0.27307	0.266773	0.283662	0.275809	0.271186	0.271186	0.265023	0.265023	0.265023	0.265023	0.265023	0.265023	0.265023	0.265023	0.265023	0.255208	0.265023	0.266564	0.266564	0.265023	0.265023	0.265023	0.265023	0.265023	0.265023	0.265023	0.265023	0.265023	0.265023	0.265023	0.265023	0.265023	0.265023	0.265023	0.265023	0.265023
	KX226561	0.357782	0.341667	0.271186	0.271186	0.266564	0.269159	0.265023	0.265023	0.269646	0.281972	0.273666	0.265823	0.27307	0.266773	0.283662	0.275809	0.271186	0.271186	0.265023	0.265023	0.265023	0.265023	0.265023	0.265023	0.265023	0.265023	0.265023	0.255208	0.265023	0.266564	0.266564	0.265023	0.265023	0.265023	0.265023	0.265023	0.265023	0.265023	0.265023	0.265023	0.265023	0.265023	0.265023	0.265023	0.265023	0.265023	0.265023	0.265023
	KX226554	0.357782	0.341667	0.271186	0.271186	0.266564	0.269159	0.265023	0.265023	0.269646	0.280431	0.273666	0.265823	0.27307	0.266773	0.283662	0.275809	0.271186	0.271186	0.265023	0.265023	0.265023	0.265023	0.265023	0.265023	0.265023	0.265023	0.265023	0.255208	0.265023	0.266564	0.266564	0.265023	0.265023	0.265023	0.265023	0.265023	0.265023	0.265023	0.265023	0.265023	0.265023	0.265023	0.265023	0.265023	0.265023	0.265023	0.265023	0.265023
	KX226553	0.357782	0.341667	0.271186	0.271186	0.266564	0.269159	0.265023	0.265023	0.269646	0.280431	0.273666	0.265823	0.27307	0.266773	0.283662	0.275809	0.271186	0.271186	0.265023	0.265023	0.265023	0.265023	0.265023	0.265023	0.265023	0.265023	0.265023	0.255208	0.265023	0.266564	0.266564	0.265023	0.265023	0.265023	0.265023	0.265023	0.265023	0.265023	0.265023	0.265023	0.265023	0.265023	0.265023	0.265023	0.265023	0.265023	0.265023	0.265023
	KX226556	0.357782	0.341667	0.271186	0.271186	0.266564	0.269159	0.265023	0.265023	0.269646	0.280431	0.273666	0.265823	0.27307	0.266773	0.283662	0.275809	0.271186	0.271186	0.265023	0.265023	0.265023	0.265023	0.265023	0.265023	0.265023	0.265023	0.265023	0.255208	0.265023	0.266564	0.266564	0.265023	0.265023	0.265023	0.265023	0.265023	0.265023	0.265023	0.265023	0.265023	0.265023	0.265023	0.265023	0.265023	0.265023	0.265023	0.265023	0.265023
	KX226557	0.357782	0.341667	0.271186	0.271186	0.266564	0.269159	0.265023	0.265023	0.269646	0.280431	0.273666	0.265823	0.27307	0.266773	0.283662	0.275809	0.271186	0.271186	0.265023	0.265023	0.265023	0.265023	0.265023	0.265023	0.265023	0.265023	0.265023	0.255208	0.265023	0.266564	0.266564	0.265023	0.265023	0.265023	0.265023	0.265023	0.265023	0.265023	0.265023	0.265023	0.265023	0.265023	0.265023	0.265023	0.265023	0.265023	0.265023	0.265023
	KX226558	0.357782	0.341667	0.271186	0.271186	0.266564	0.269159	0.265023	0.265023	0.269646	0.280431	0.273666	0.265823	0.27307	0.266773	0.283662	0.275809	0.271186	0.271186	0.265023	0.265023	0.265023	0.265023	0.265023	0.265023	0.265023	0.265023	0.265023	0.255208	0.265023	0.266564	0.266564	0.265023	0.265023	0.265023	0.265023	0.265023	0.265023	0.265023	0.265023	0.265023	0.265023	0.265023	0.265023	0.265023	0.265023	0.265023	0.265023	0.265023
	KX226555	0.357782	0.341667	0.271186	0.271186	0.266564	0.269159	0.265023	0.265023	0.269646	0.280431	0.273666	0.265823	0.27307	0.266773	0.283662	0.275809	0.271186	0.271186	0.265023	0.265023	0.265023	0.265023	0.265023	0.265023	0.265023	0.265023	0.265023	0.255208	0.265023	0.266564	0.266564	0.265023	0.265023	0.265023	0.265023	0.265023	0.265023	0.265023	0.265023	0.265023	0.265023	0.265023	0.265023	0.265023	0.265023	0.265023	0.265023	0.265023
	KX226552	0.357782	0.341667	0.271186	0.271186	0.266564	0.269159	0.265023	0.265023	0.269646	0.280431	0.273666	0.265823	0.27307	0.266773	0.283662	0.275809	0.271186	0.271186	0.265023	0.265023	0.265023	0.265023	0.265023	0.265023	0.265023	0.265023	0.265023	0.255208	0.265023	0.266564	0.266564	0.265023	0.265023	0.265023	0.265023	0.265023	0.265023	0.265023	0.265023	0.265023	0.265023	0.265023	0.265023	0.265023	0.265023	0.265023	0.265023	0.265023
	KX226550	0.357782	0.343333	0.269646	0.269646	0.265023	0.26729	0.263482	0.263482	0.268105	0.280431	0.273666	0.264241	0.271186	0.265176	0.283662	0.274268	0.269646	0.269646	0.263482	0.263482	0.263482	0.263482	0.263482	0.263482	0.263482	0.263482	0.263482	0.255208	0.263482	0.265023	0.265023	0.263482	0.263482	0.263482	0.263482	0.263482	0.263482	0.263482	0.263482	0.263482	0.263482	0.263482	0.263482	0.263482	0.263482	0.263482	0.263482	0.263482
	KX226598	0.357782	0.341667	0.271186	0.271186	0.266564	0.269159	0.265023	0.265023	0.269646	0.281972	0.273666	0.265823	0.27307	0.266773	0.283662	0.275809	0.271186	0.271186	0.265023	0.265023	0.265023	0.265023	0.265023	0.265023	0.265023	0.265023	0.265023	0.255208	0.265023	0.266564	0.266564	0.265023	0.265023	0.265023	0.265023	0.265023	0.265023	0.265023	0.265023	0.265023	0.265023	0.265023	0.265023	0.265023	0.265023	0.265023	0.265023	0.265023
	KX226599	0.357782	0.341667	0.271186	0.271186	0.266564	0.269159	0.265023	0.265023	0.269646	0.281972	0.273666	0.265823	0.27307	0.266773	0.283662	0.275809	0.271186	0.271186	0.265023	0.265023	0.265023	0.265023	0.265023	0.265023	0.265023	0.265023	0.265023	0.255208	0.265023	0.266564	0.266564	0.265023	0.265023	0.265023	0.265023	0.265023	0.265023	0.265023	0.265023	0.265023	0.265023	0.265023	0.265023	0.265023	0.265023	0.265023	0.265023	0.265023
	KX226597	0.357782	0.341667	0.271186	0.271186	0.266564	0.269159	0.265023	0.265023	0.269646	0.281972	0.273666	0.265823	0.27307	0.266773	0.283662	0.275809	0.271186	0.271186	0.265023	0.265023	0.265023	0.265023	0.265023	0.265023	0.265023	0.265023	0.265023	0.255208	0.265023	0.266564	0.266564	0.265023	0.265023	0.265023	0.265023	0.265023	0.265023	0.265023	0.265023	0.265023	0.265023	0.265023	0.265023	0.265023	0.265023	0.265023	0.265023	0.265023
	KX226596	0.357782	0.341667	0.271186	0.271186	0.266564	0.269159	0.265023	0.265023	0.269646	0.281972	0.273666	0.265823	0.27307	0.266773	0.283662	0.275809	0.271186	0.271186	0.265023	0.265023	0.265023	0.265023	0.265023	0.265023	0.265023	0.265023	0.265023	0.255208	0.265023	0.266564	0.266564	0.265023	0.265023	0.265023	0.265023	0.265023	0.265023	0.265023	0.265023	0.265023	0.265023	0.265023	0.265023	0.265023	0.265023	0.265023	0.265023	0.265023
	KX226595	0.357782	0.341667	0.271186	0.271186	0.266564	0.269159	0.265023	0.265023	0.269646	0.281972	0.273666	0.265823	0.27307	0.266773	0.283662	0.275809	0.271186	0.271186	0.265023	0.265023	0.265023	0.265023	0.265023	0.265023	0.265023	0.265023	0.265023	0.255208	0.265023	0.266564	0.266564	0.265023	0.265023	0.265023	0.265023	0.265023	0.265023	0.265023	0.265023	0.265023	0.265023	0.265023	0.265023	0.265023	0.265023	0.265023	0.265023	0.265023
	KX226600	0.357782	0.341667	0.271186	0.271186	0.266564	0.269159	0.265023	0.265023	0.269646	0.281972	0.273666	0.265823	0.27307	0.266773	0.283662	0.275809	0.271186	0.271186	0.265023	0.265023	0.265023	0.265023	0.265023	0.265023	0.265023	0.265023	0.265023	0.255208	0.265023	0.266564	0.266564	0.265023	0.265023	0.265023	0.265023	0.265023	0.265023	0.265023	0.265023	0.265023	0.265023	0.265023	0.265023	0.265023	0.265023	0.265023	0.265023	0.265023
	KX226601	0.357782	0.341667	0.271186	0.271186	0.266564	0.269159	0.265023	0.265023	0.269646	0.281972	0.273666	0.265823	0.27307	0.266773	0.283662	0.275809	0.271186	0.271186	0.265023	0.265023	0.265023	0.265023	0.265023	0.265023	0.265023	0.265023	0.265023	0.255208	0.265023	0.266564	0.266564	0.265023	0.265023	0.265023	0.265023	0.265023	0.265023	0.265023	0.265023	0.265023	0.265023	0.265023	0.265023	0.265023	0.265023	0.265023	0.265023	0.265023
	KX226551	0.357782	0.341667	0.271186	0.271186	0.266564	0.269159	0.265023	0.265023	0.269646	0.281972	0.273666	0.265823	0.27307	0.266773	0.283662	0.275809	0.271186	0.271186	0.265023	0.265023	0.265023	0.265023	0.265023	0.265023	0.265023	0.265023	0.265023	0.255208	0.265023	0.266564	0.266564	0.265023	0.265023	0.265023	0.265023	0.265023	0.265023	0.265023	0.265023	0.265023	0.265023	0.265023	0.265023	0.265023	0.265023	0.265023	0.265023	0.265023
	KX226540	0.357782	0.343333	0.271186	0.271186	0.266564	0.269159	0.266564	0.266564	0.269646	0.281972	0.273666	0.267405	0.27307	0.268371	0.280072	0.275809	0.271186	0.271186	0.265023	0.265023	0.265023	0.265023	0.265023	0.265023	0.265023	0.265023	0.265023	0.255208	0.265023	0.266564	0.266564	0.265023	0.265023	0.265023	0.265023	0.265023	0.265023	0.265023	0.265023	0.265023	0.265023	0.265023	0.265023	0.265023	0.265023	0.265023	0.265023	0.265023
	KX226544	0.357782	0.343333	0.271186	0.271186	0.266564	0.269159	0.266564	0.266564	0.269646	0.281972	0.273666	0.267405	0.27307	0.268371	0.280072	0.275809	0.271186	0.271186	0.265023	0.265023	0.265023	0.265023	0.265023	0.265023	0.265023	0.265023	0.265023	0.255208	0.265023	0.266564	0.266564	0.265023	0.265023	0.265023	0.265023	0.265023	0.265023	0.265023	0.265023	0.265023	0.265023	0.265023	0.265023	0.265023	0.265023	0.265023	0.265023	0.265023
	KX226541	0.357782	0.343333	0.271186	0.271186	0.266564	0.269159	0.266564	0.266564	0.269646	0.281972	0.273666	0.267405	0.27307	0.268371	0.280072	0.275809	0.271186	0.271186	0.265023	0.265023	0.265023	0.265023	0.265023	0.265023	0.265023	0.265023	0.265023	0.255208	0.265023	0.266564	0.266564	0.265023	0.265023	0.265023	0.265023	0.265023	0.265023	0.265023	0.265023	0.265023	0.265023	0.265023	0.265023	0.265023	0.265023	0.265023	0.265023	0.265023
	KX226534	0.357782	0.343333	0.271186	0.271186	0.266564	0.269159	0.266564	0.266564	0.269646	0.281972	0.273666	0.267405	0.27307	0.268371	0.280072	0.275809	0.271186	0.271186	0.265023	0.265023	0.265023	0.265023	0.265023	0.265023	0.265023	0.265023	0.265023	0.255208	0.265023	0.266564	0.266564	0.265023	0.265023	0.265023	0.265023	0.265023	0.265023	0.265023	0.265023	0.265023	0.265023	0.265023	0.265023	0.265023	0.265023	0.265023	0.265023	0.265023
	KX226545	0.357782	0.343333	0.271186	0.271186	0.266564	0.269159	0.266564	0.266564	0.269646	0.281972	0.273666	0.267405	0.27307	0.268371	0.280072	0.275809	0.271186	0.271186	0.265023	0.265023	0.265023	0.265023	0.265023	0.265023	0.265023	0.265023	0.265023	0.255208	0.265023	0.266564	0.266564	0.265023	0.265023	0.265023	0.265023	0.265023	0.265023	0.265023	0.265023	0.265023	0.265023	0.265023	0.265023	0.265023	0.265023	0.265023	0.265023	0.265023
	KX226546	0.357782	0.343333	0.271186	0.271186	0.266564	0.269159	0.266564	0.266564	0.269646	0.281972	0.273666	0.267405	0.27307	0.268371	0.280072	0.275809	0.271186	0.271186	0.265023	0.265023	0.265023	0.265023	0.265023	0.265023	0.265023	0.265023	0.265023	0.255208	0.265023	0.266564	0.266564	0.265023	0.265023	0.265023	0.265023	0.265023	0.265023	0.265023	0.265023	0.265023	0.265023	0.265023	0.265023	0.265023	0.265023	0.265023	0.265023	0.265023
	KX226538	0.357782	0.343333	0.271186	0.271186	0.266564	0.269159	0.266564	0.266564	0.269646	0.281972	0.273666	0.267405	0.27307	0.268371	0.280072	0.275809	0.271186	0.271186	0.265023	0.265023	0.265023	0.265023	0.265023	0.265023	0.265023	0.265023	0.265023	0.255208	0.265023	0.266564	0.266564	0.265023	0.265023	0.265023	0.265023	0.265023	0.265023	0.265023	0.265023	0.265023	0.265023	0.265023	0.265023	0.265023	0.265023	0.265023	0.265023	0.265023
	KX226542	0.357782	0.343333	0.271186	0.271186	0.266564	0.269159	0.266564	0.266564	0.269646	0.281972	0.273666	0.267405	0.27307	0.268371	0.280072	0.275809	0.271186	0.271186	0.265023	0.265023	0.265023	0.265023	0.265023	0.265023	0.265023	0.265023	0.265023	0.255208	0.265023	0.266564	0.266564	0.265023	0.265023	0.265023	0.265023	0.265023	0.265023	0.265023	0.265023	0.265023	0.265023	0.265023	0.265023	0.265023	0.265023	0.265023	0.265023	0.265023
	KX226547	0.357782	0.343333	0.271186	0.271186	0.266564	0.269159	0.266564	0.266564	0.269646	0.281972	0.273666	0.267405	0.27307	0.268371	0.280072	0.275809	0.271186	0.271186	0.265023	0.265023	0.265023	0.265023	0.265023	0.265023	0.265023	0.265023	0.265023	0.255208	0.265023	0.266564	0.266564	0.265023	0.265023	0.265023	0.265023	0.265023	0.265023	0.265023	0.265023	0.265023	0.265023	0.265023	0.265023	0.265023	0.265023	0.265023	0.265023	0.265023
	KX226543	0.357782	0.343333	0.271186	0.271186	0.266564	0.269159	0.266564	0.266564	0.269646	0.281972	0.273666	0.267405	0.27307	0.268371	0.280072	0.275809	0.271186	0.271186	0.265023	0.265023	0.265023	0.265023	0.265023	0.265023	0.265023	0.265023	0.265023	0.255208	0.265023	0.266564	0.266564	0.265023	0.265023	0.265023	0.265023	0.265023	0.265023	0.265023	0.265023	0.265023	0.265023	0.265023	0.265023	0.265023	0.265023	0.265023	0.265023	0.265023
	KX226535	0.357782	0.343333	0.271186	0.271186	0.266564	0.269159	0.266564	0.266564	0.269646	0.281972	0.273666	0.267405	0.27307	0.268371	0.280072	0.275809	0.271186	0.271186	0.265023	0.265023	0.265023	0.265023	0.265023	0.265023	0.265023	0.265023	0.265023	0.255208	0.265023	0.266564	0.266564	0.265023	0.265023	0.265023	0.265023	0.265023	0.265023	0.265023	0.265023	0.265023	0.265023	0.265023	0.265023	0.265023	0.265023	0.265023	0.265023	0.265023
	KX226537	0.357782	0.343333	0.271186	0.271186	0.266564	0.269159	0.266564	0.266564	0.269646	0.281972	0.273666	0.267405	0.27307	0.268371	0.280072	0.275809	0.271186	0.271186	0.265023	0.265023	0.265023	0.265023	0.265023	0.265023	0.265023	0.265023	0.265023	0.255208	0.265023	0.266564	0.266564	0.265023	0.265023	0.265023	0.265023	0.265023	0.265023	0.265023	0.265023	0.265023	0.265023	0.265023	0.265023	0.265023	0.265023	0.265023	0.265023	0.265023
	KX226536	0.357782	0.343333	0.271186	0.271186	0.266564	0.269159	0.266564	0.266564	0.269646	0.281972	0.273666	0.267405	0.27307	0.268371	0.280072	0.275809	0.271186	0.271186	0.265023	0.265023	0.265023	0.265023	0.265023	0.265023	0.265023	0.265023	0.265023	0.255208	0.265023	0.266564	0.266564	0.265023	0.265023	0.265023	0.265023	0.265023	0.265023	0.265023	0.265023	0.265023	0.265023	0.265023	0.265023	0.265023	0.265023	0.265023	0.265023	0.265023
	KX226539	0.357782	0.343333	0.271186	0.271186	0.266564	0.269159	0.266564	0.266564	0.269646	0.281972	0.273666	0.267405	0.27307	0.268371	0.280072	0.275809	0.271186	0.271186	0.265023	0.265023	0.265023	0.265023	0.265023	0.265023	0.265023	0.265023	0.265023	0.255208	0.265023	0.266564	0.266564	0.265023	0.265023	0.265023	0.265023	0.265023	0.265023	0.265023	0.265023	0.265023	0.265023	0.265023	0.265023	0.265023	0.265023	0.265023	0.265023	0.265023
	KX226548	0.357782	0.343333	0.271186	0.271186	0.266564	0.269159	0.266564	0.266564	0.269646	0.281972	0.273666	0.267405	0.27307	0.268371	0.280072	0.275809	0.271186	0.271186	0.265023	0.265023	0.265023	0.265023	0.265023	0.265023	0.265023	0.265023	0.265023	0.255208	0.265023	0.266564	0.266564	0.265023	0.265023	0.265023	0.265023	0.265023	0.265023	0.265023	0.265023	0.265023	0.265023	0.265023	0.265023	0.265023	0.265023	0.265023	0.265023	0.265023
Macrostylis sp. ML16	MN735426	0.374502	0.380583	0.282983	0.282983	0.279159	0.277247	0.277247	0.279159	0.265774	0.275335	0.256917	0.258126	0.258189	0.258126	0.248509	0.256214	0.284895	0.284895	0.292543	0.292543	0.292543	0.292543	0.292543	0.292543	0.292543	0.292543	0.292543	0.278826	0.294455	0.294455	0.288719	0.294455	0.294455	0.294455	0.294455	0.294455	0.294455	0.294455	0.294455	0.294455	0.294455	0.294455	0.294455	0.294455	0.294455	0.294455	0.294455	0.294455
	MN735427	0.369888	0.375681	0.285467	0.285467	0.275087	0.274766	0.273356	0.275087	0.262976	0.268166	0.256458	0.257785	0.258004	0.257785	0.248609	0.254325	0.285467	0.285467	0.288927	0.288927	0.288927	0.288927	0.288927	0.288927	0.288927	0.288927	0.288927	0.276803	0.290657	0.290657	0.285467	0.290657	0.290657	0.290657	0.290657	0.290657	0.290657	0.290657	0.290657	0.290657	0.290657	0.290657	0.290657	0.290657	0.290657	0.290657	0.290657	0.290657
Macrostylis sp. (CCFZ)	KJ736086	0.347048	0.338333	0.27957	0.27957	0.284178	0.297196	0.284178	0.282642	0.27957	0.278034	0.268503	0.268987	0.276836	0.266773	0.263914	0.270353	0.305684	0.305684	0.302611	0.302611	0.302611	0.302611	0.302611	0.302611	0.302611	0.302611	0.302611	0.294118	0.304147	0.304147	0.301075	0.301075	0.301075	0.301075	0.301075	0.301075	0.301075	0.301075	0.301075	0.301075	0.301075	0.301075	0.301075	0.301075	0.301075	0.301075	0.301075	0.301075
	KJ736088	0.347048	0.336667	0.27957	0.27957	0.284178	0.297196	0.284178	0.282642	0.27957	0.278034	0.268503	0.268987	0.276836	0.266773	0.263914	0.271889	0.305684	0.305684	0.302611	0.302611	0.302611	0.302611	0.302611	0.302611	0.302611	0.302611	0.302611	0.294118	0.304147	0.304147	0.301075	0.301075	0.301075	0.301075	0.301075	0.301075	0.301075	0.301075	0.301075	0.301075	0.301075	0.301075	0.301075	0.301075	0.301075	0.301075	0.301075	0.301075
	KJ736087	0.347048	0.336667	0.278034	0.278034	0.284178	0.297196	0.284178	0.282642	0.278034	0.276498	0.266781	0.267405	0.274953	0.265176	0.265709	0.271889	0.305684	0.305684	0.302611	0.302611	0.302611	0.302611	0.302611	0.302611	0.302611	0.302611	0.302611	0.294118	0.304147	0.304147	0.301075	0.301075	0.301075	0.301075	0.301075	0.301075	0.301075	0.301075	0.301075	0.301075	0.301075	0.301075	0.301075	0.301075	0.301075	0.301075	0.301075	0.301075
	KJ736090	0.348837	0.338333	0.278034	0.278034	0.284178	0.297196	0.284178	0.282642	0.278034	0.27957	0.266781	0.267405	0.274953	0.265176	0.262118	0.270353	0.305684	0.305684	0.302611	0.302611	0.302611	0.302611	0.302611	0.302611	0.302611	0.302611	0.302611	0.294118	0.304147	0.304147	0.301075	0.301075	0.301075	0.301075	0.301075	0.301075	0.301075	0.301075	0.301075	0.301075	0.301075	0.301075	0.301075	0.301075	0.301075	0.301075	0.301075	0.301075
	KJ736089	0.347048	0.336667	0.284178	0.284178	0.285714	0.297196	0.285714	0.284178	0.284178	0.282642	0.268503	0.275316	0.280603	0.273163	0.263914	0.276498	0.308756	0.308756	0.305684	0.305684	0.305684	0.305684	0.305684	0.305684	0.305684	0.305684	0.305684	0.294118	0.30722	0.30722	0.304147	0.304147	0.304147	0.304147	0.304147	0.304147	0.304147	0.304147	0.304147	0.304147	0.304147	0.304147	0.304147	0.304147	0.304147	0.304147	0.304147	0.304147
	KJ736082	0.341682	0.331667	0.281106	0.281106	0.278034	0.293458	0.27957	0.278034	0.278034	0.27957	0.266781	0.268987	0.274953	0.266773	0.262118	0.27957	0.302611	0.302611	0.299539	0.299539	0.299539	0.299539	0.299539	0.299539	0.299539	0.299539	0.299539	0.290657	0.301075	0.301075	0.298003	0.298003	0.298003	0.298003	0.298003	0.298003	0.298003	0.298003	0.298003	0.298003	0.298003	0.298003	0.298003	0.298003	0.298003	0.298003	0.298003	0.298003
	KJ736083	0.341682	0.331667	0.281106	0.281106	0.278034	0.293458	0.27957	0.278034	0.278034	0.27957	0.266781	0.268987	0.274953	0.266773	0.262118	0.27957	0.302611	0.302611	0.299539	0.299539	0.299539	0.299539	0.299539	0.299539	0.299539	0.299539	0.299539	0.290657	0.301075	0.301075	0.298003	0.298003	0.298003	0.298003	0.298003	0.298003	0.298003	0.298003	0.298003	0.298003	0.298003	0.298003	0.298003	0.298003	0.298003	0.298003	0.298003	0.298003
	KJ736084	0.338104	0.331667	0.281106	0.281106	0.27957	0.295327	0.281106	0.27957	0.276498	0.281106	0.266781	0.268987	0.274953	0.266773	0.260323	0.281106	0.302611	0.302611	0.299539	0.299539	0.299539	0.299539	0.299539	0.299539	0.299539	0.299539	0.299539	0.290657	0.301075	0.301075	0.298003	0.298003	0.298003	0.298003	0.298003	0.298003	0.298003	0.298003	0.298003	0.298003	0.298003	0.298003	0.298003	0.298003	0.298003	0.298003	0.298003	0.298003
Macrostylis sp.ML13	MN735413	0.359571	0.348333	0.274322	0.274322	0.280702	0.290807	0.280702	0.282297	0.269537	0.296651	0.27883	0.279869	0.286267	0.277686	0.283662	0.283892	0.287081	0.287081	0.291866	0.291866	0.291866	0.291866	0.291866	0.291866	0.291866	0.291866	0.291866	0.287435	0.291866	0.291866	0.291866	0.293461	0.293461	0.293461	0.293461	0.293461	0.293461	0.293461	0.293461	0.293461	0.293461	0.293461	0.293461	0.293461	0.29393	0.2944	0.2944	0.2944
Macrostylis sp. ML02	MN735310	0.364937	0.36	0.285047	0.285047	0.26947	0.272897	0.26947	0.267913	0.271028	0.264798	0.275387	0.280063	0.290019	0.277955	0.280072	0.272586	0.297508	0.297508	0.302181	0.302181	0.302181	0.302181	0.302181	0.302181	0.302181	0.302181	0.302181	0.288225	0.302181	0.302181	0.302181	0.300623	0.300623	0.300623	0.300623	0.300623	0.300623	0.300623	0.300623	0.300623	0.300623	0.300623	0.300623	0.300623	0.300623	0.300623	0.300623	0.300623
	MN735317	0.373541	0.371917	0.289908	0.289908	0.278899	0.272897	0.280734	0.278899	0.282569	0.282569	0.277992	0.288073	0.289225	0.288073	0.281553	0.280734	0.308257	0.308257	0.313761	0.313761	0.313761	0.313761	0.313761	0.313761	0.313761	0.313761	0.313761	0.296524	0.313761	0.313761	0.311927	0.310092	0.310092	0.310092	0.310092	0.310092	0.310092	0.310092	0.310092	0.310092	0.310092	0.310092	0.310092	0.310092	0.310092	0.310092	0.310092	0.310092
	MN735316	0.364937	0.36	0.283537	0.283537	0.266768	0.272897	0.266768	0.265244	0.266768	0.259146	0.275387	0.280063	0.290019	0.277955	0.280072	0.269817	0.295732	0.295732	0.300305	0.300305	0.300305	0.300305	0.300305	0.300305	0.300305	0.300305	0.300305	0.287435	0.300305	0.300305	0.300305	0.29878	0.29878	0.29878	0.29878	0.29878	0.29878	0.29878	0.29878	0.29878	0.29878	0.29878	0.29878	0.29878	0.299237	0.299694	0.299694	0.299694
	MN735311	0.366726	0.36227	0.290221	0.290221	0.271293	0.274766	0.271293	0.269716	0.276025	0.271293	0.27883	0.284345	0.293785	0.282748	0.281867	0.271293	0.304416	0.304416	0.307571	0.307571	0.307571	0.307571	0.307571	0.307571	0.307571	0.307571	0.307571	0.294118	0.307571	0.307571	0.307571	0.307571	0.307571	0.307571	0.307571	0.307571	0.307571	0.307571	0.307571	0.307571	0.307571	0.307571	0.307571	0.307571	0.307571	0.307571	0.307571	0.307571
	MN735312	0.371269	0.363806	0.28757	0.28757	0.265306	0.267057	0.267161	0.265306	0.270872	0.269017	0.280148	0.280148	0.277666	0.278293	0.285714	0.265306	0.309833	0.309833	0.311688	0.311688	0.311688	0.311688	0.311688	0.311688	0.311688	0.311688	0.311688	0.302913	0.311688	0.311688	0.309833	0.307978	0.307978	0.307978	0.307978	0.307978	0.307978	0.307978	0.307978	0.307978	0.307978	0.307978	0.307978	0.307978	0.307978	0.307978	0.307978	0.307978
	MN735318	0.366726	0.361667	0.285061	0.285061	0.266768	0.274766	0.266768	0.265244	0.266768	0.260671	0.277108	0.283228	0.293785	0.28115	0.281867	0.268293	0.297256	0.297256	0.301829	0.301829	0.301829	0.301829	0.301829	0.301829	0.301829	0.301829	0.301829	0.289157	0.301829	0.301829	0.301829	0.301829	0.301829	0.301829	0.301829	0.301829	0.301829	0.301829	0.301829	0.301829	0.301829	0.301829	0.301829	0.301829	0.30229	0.302752	0.302752	0.302752
	MN735319	0.366726	0.361667	0.285061	0.285061	0.266768	0.274766	0.266768	0.265244	0.266768	0.260671	0.277108	0.283228	0.293785	0.28115	0.281867	0.268293	0.297256	0.297256	0.301829	0.301829	0.301829	0.301829	0.301829	0.301829	0.301829	0.301829	0.301829	0.289157	0.301829	0.301829	0.301829	0.301829	0.301829	0.301829	0.301829	0.301829	0.301829	0.301829	0.301829	0.301829	0.301829	0.301829	0.301829	0.301829	0.30229	0.302752	0.302752	0.302752
Desmosomatidae (Outgroup)	MF325537	0.356115	0.355109	0.355	0.355	0.363333	0.370019	0.363333	0.361667	0.368333	0.365	0.351211	0.351667	0.365949	0.350584	0.348375	0.356667	0.351667	0.351667	0.363333	0.363333	0.363333	0.363333	0.363333	0.363333	0.363333	0.363333	0.363333	0.359571	0.363333	0.363333	0.365	0.363333	0.363333	0.363333	0.363333	0.363333	0.363333	0.363333	0.363333	0.363333	0.363333	0.363333	0.363333	0.363333	0.363333	0.363333	0.363333	0.363333
[truncated: 326 more columns]

## Sheet: p-dist Mmetalli
	0
	0.00154321	0.00154321
	0.00154321	0.00154321	0
	0.00154321	0.00154321	0	0
	0.0108025	0.0108025	0.0123457	0.0123457	0.0123457
	0.00617284	0.00617284	0.00771605	0.00771605	0.00771605	0.00771605
	0.0108025	0.0108025	0.0123457	0.0123457	0.0123457	0.0123457	0.0108025
	0.029321	0.029321	0.0308642	0.0308642	0.0308642	0.0246914	0.0262346	0.0308642
	0.029321	0.029321	0.0308642	0.0308642	0.0308642	0.0246914	0.0262346	0.0308642	0
	0.029321	0.029321	0.0308642	0.0308642	0.0308642	0.0246914	0.0262346	0.0308642	0	0
	0.029321	0.029321	0.0308642	0.0308642	0.0308642	0.0246914	0.0262346	0.0308642	0	0	0
	0.029321	0.029321	0.0308642	0.0308642	0.0308642	0.0246914	0.0262346	0.0308642	0	0	0	0
	0.029321	0.029321	0.0308642	0.0308642	0.0308642	0.0246914	0.0262346	0.0308642	0	0	0	0	0
	0.029321	0.029321	0.0308642	0.0308642	0.0308642	0.0246914	0.0262346	0.0308642	0	0	0	0	0	0
	0.029321	0.029321	0.0308642	0.0308642	0.0308642	0.0246914	0.0262346	0.0308642	0	0	0	0	0	0	0
	0.029321	0.029321	0.0308642	0.0308642	0.0308642	0.0246914	0.0262346	0.0308642	0	0	0	0	0	0	0	0
	0.029321	0.029321	0.0308642	0.0308642	0.0308642	0.0246914	0.0262346	0.0308642	0	0	0	0	0	0	0	0	0
	0.029321	0.029321	0.0308642	0.0308642	0.0308642	0.0246914	0.0262346	0.0308642	0	0	0	0	0	0	0	0	0	0
	0.029321	0.029321	0.0308642	0.0308642	0.0308642	0.0246914	0.0262346	0.0308642	0	0	0	0	0	0	0	0	0	0	0
	0.029321	0.029321	0.0308642	0.0308642	0.0308642	0.0246914	0.0262346	0.0308642	0	0	0	0	0	0	0	0	0	0	0	0
	0.029321	0.029321	0.0308642	0.0308642	0.0308642	0.0246914	0.0262346	0.0308642	0	0	0	0	0	0	0	0	0	0	0	0	0
	0.0246914	0.0246914	0.0262346	0.0262346	0.0262346	0.0262346	0.0246914	0.0324074	0.00771605	0.00771605	0.00771605	0.00771605	0.00771605	0.00771605	0.00771605	0.00771605	0.00771605	0.00771605	0.00771605	0.00771605	0.00771605	0.00771605
	0.0246914	0.0246914	0.0262346	0.0262346	0.0262346	0.0262346	0.0246914	0.0324074	0.00771605	0.00771605	0.00771605	0.00771605	0.00771605	0.00771605	0.00771605	0.00771605	0.00771605	0.00771605	0.00771605	0.00771605	0.00771605	0.00771605	0
	0.0246914	0.0246914	0.0262346	0.0262346	0.0262346	0.0262346	0.0246914	0.0324074	0.00771605	0.00771605	0.00771605	0.00771605	0.00771605	0.00771605	0.00771605	0.00771605	0.00771605	0.00771605	0.00771605	0.00771605	0.00771605	0.00771605	0	0
	0.0246914	0.0246914	0.0262346	0.0262346	0.0262346	0.0262346	0.0246914	0.0324074	0.00771605	0.00771605	0.00771605	0.00771605	0.00771605	0.00771605	0.00771605	0.00771605	0.00771605	0.00771605	0.00771605	0.00771605	0.00771605	0.00771605	0	0	0
	0.0246914	0.0246914	0.0262346	0.0262346	0.0262346	0.0262346	0.0246914	0.0324074	0.00771605	0.00771605	0.00771605	0.00771605	0.00771605	0.00771605	0.00771605	0.00771605	0.00771605	0.00771605	0.00771605	0.00771605	0.00771605	0.00771605	0	0	0	0
	0.0246914	0.0246914	0.0262346	0.0262346	0.0262346	0.0262346	0.0246914	0.0324074	0.00771605	0.00771605	0.00771605	0.00771605	0.00771605	0.00771605	0.00771605	0.00771605	0.00771605	0.00771605	0.00771605	0.00771605	0.00771605	0.00771605	0	0	0	0	0
	0.0246914	0.0246914	0.0262346	0.0262346	0.0262346	0.0262346	0.0246914	0.0324074	0.00771605	0.00771605	0.00771605	0.00771605	0.00771605	0.00771605	0.00771605	0.00771605	0.00771605	0.00771605	0.00771605	0.00771605	0.00771605	0.00771605	0	0	0	0	0	0
	0.0246914	0.0246914	0.0262346	0.0262346	0.0262346	0.0262346	0.0246914	0.0324074	0.00771605	0.00771605	0.00771605	0.00771605	0.00771605	0.00771605	0.00771605	0.00771605	0.00771605	0.00771605	0.00771605	0.00771605	0.00771605	0.00771605	0	0	0	0	0	0	0
	0.0246914	0.0246914	0.0262346	0.0262346	0.0262346	0.0262346	0.0246914	0.0324074	0.00771605	0.00771605	0.00771605	0.00771605	0.00771605	0.00771605	0.00771605	0.00771605	0.00771605	0.00771605	0.00771605	0.00771605	0.00771605	0.00771605	0	0	0	0	0	0	0	0
	0.0246914	0.0246914	0.0262346	0.0262346	0.0262346	0.0262346	0.0246914	0.0324074	0.00771605	0.00771605	0.00771605	0.00771605	0.00771605	0.00771605	0.00771605	0.00771605	0.00771605	0.00771605	0.00771605	0.00771605	0.00771605	0.00771605	0	0	0	0	0	0	0	0	0
	0.0246914	0.0246914	0.0262346	0.0262346	0.0262346	0.0262346	0.0246914	0.0324074	0.00771605	0.00771605	0.00771605	0.00771605	0.00771605	0.00771605	0.00771605	0.00771605	0.00771605	0.00771605	0.00771605	0.00771605	0.00771605	0.00771605	0	0	0	0	0	0	0	0	0	0
	0.0246914	0.0246914	0.0262346	0.0262346	0.0262346	0.0262346	0.0246914	0.0324074	0.00771605	0.00771605	0.00771605	0.00771605	0.00771605	0.00771605	0.00771605	0.00771605	0.00771605	0.00771605	0.00771605	0.00771605	0.00771605	0.00771605	0	0	0	0	0	0	0	0	0	0	0
	0.0246914	0.0246914	0.0262346	0.0262346	0.0262346	0.0262346	0.0246914	0.0324074	0.00771605	0.00771605	0.00771605	0.00771605	0.00771605	0.00771605	0.00771605	0.00771605	0.00771605	0.00771605	0.00771605	0.00771605	0.00771605	0.00771605	0	0	0	0	0	0	0	0	0	0	0	0
	0.0246914	0.0246914	0.0262346	0.0262346	0.0262346	0.0262346	0.0246914	0.0324074	0.00771605	0.00771605	0.00771605	0.00771605	0.00771605	0.00771605	0.00771605	0.00771605	0.00771605	0.00771605	0.00771605	0.00771605	0.00771605	0.00771605	0	0	0	0	0	0	0	0	0	0	0	0	0
	0.0262346	0.0262346	0.0277778	0.0277778	0.0277778	0.0246914	0.0231481	0.0308642	0.00617284	0.00617284	0.00617284	0.00617284	0.00617284	0.00617284	0.00617284	0.00617284	0.00617284	0.00617284	0.00617284	0.00617284	0.00617284	0.00617284	0.00462963	0.00462963	0.00462963	0.00462963	0.00462963	0.00462963	0.00462963	0.00462963	0.00462963	0.00462963	0.00462963	0.00462963	0.00462963	0.00462963
	0.0246914	0.0246914	0.0262346	0.0262346	0.0262346	0.0231481	0.0216049	0.029321	0.00462963	0.00462963	0.00462963	0.00462963	0.00462963	0.00462963	0.00462963	0.00462963	0.00462963	0.00462963	0.00462963	0.00462963	0.00462963	0.00462963	0.00308642	0.00308642	0.00308642	0.00308642	0.00308642	0.00308642	0.00308642	0.00308642	0.00308642	0.00308642	0.00308642	0.00308642	0.00308642	0.00308642	0.00154321
	0.0246914	0.0246914	0.0262346	0.0262346	0.0262346	0.0231481	0.0216049	0.029321	0.00462963	0.00462963	0.00462963	0.00462963	0.00462963	0.00462963	0.00462963	0.00462963	0.00462963	0.00462963	0.00462963	0.00462963	0.00462963	0.00462963	0.00308642	0.00308642	0.00308642	0.00308642	0.00308642	0.00308642	0.00308642	0.00308642	0.00308642	0.00308642	0.00308642	0.00308642	0.00308642	0.00308642	0.00154321	0
	0.0246914	0.0246914	0.0262346	0.0262346	0.0262346	0.0231481	0.0216049	0.029321	0.00462963	0.00462963	0.00462963	0.00462963	0.00462963	0.00462963	0.00462963	0.00462963	0.00462963	0.00462963	0.00462963	0.00462963	0.00462963	0.00462963	0.00308642	0.00308642	0.00308642	0.00308642	0.00308642	0.00308642	0.00308642	0.00308642	0.00308642	0.00308642	0.00308642	0.00308642	0.00308642	0.00308642	0.00154321	0	0
	0.0246914	0.0246914	0.0262346	0.0262346	0.0262346	0.0231481	0.0216049	0.029321	0.00462963	0.00462963	0.00462963	0.00462963	0.00462963	0.00462963	0.00462963	0.00462963	0.00462963	0.00462963	0.00462963	0.00462963	0.00462963	0.00462963	0.00308642	0.00308642	0.00308642	0.00308642	0.00308642	0.00308642	0.00308642	0.00308642	0.00308642	0.00308642	0.00308642	0.00308642	0.00308642	0.00308642	0.00154321	0	0	0
	0.0246914	0.0246914	0.0262346	0.0262346	0.0262346	0.0231481	0.0216049	0.029321	0.00462963	0.00462963	0.00462963	0.00462963	0.00462963	0.00462963	0.00462963	0.00462963	0.00462963	0.00462963	0.00462963	0.00462963	0.00462963	0.00462963	0.00308642	0.00308642	0.00308642	0.00308642	0.00308642	0.00308642	0.00308642	0.00308642	0.00308642	0.00308642	0.00308642	0.00308642	0.00308642	0.00308642	0.00154321	0	0	0	0
	0.0246914	0.0246914	0.0262346	0.0262346	0.0262346	0.0231481	0.0216049	0.029321	0.00462963	0.00462963	0.00462963	0.00462963	0.00462963	0.00462963	0.00462963	0.00462963	0.00462963	0.00462963	0.00462963	0.00462963	0.00462963	0.00462963	0.00308642	0.00308642	0.00308642	0.00308642	0.00308642	0.00308642	0.00308642	0.00308642	0.00308642	0.00308642	0.00308642	0.00308642	0.00308642	0.00308642	0.00154321	0	0	0	0	0
	0.0246914	0.0246914	0.0262346	0.0262346	0.0262346	0.0231481	0.0216049	0.029321	0.00462963	0.00462963	0.00462963	0.00462963	0.00462963	0.00462963	0.00462963	0.00462963	0.00462963	0.00462963	0.00462963	0.00462963	0.00462963	0.00462963	0.00308642	0.00308642	0.00308642	0.00308642	0.00308642	0.00308642	0.00308642	0.00308642	0.00308642	0.00308642	0.00308642	0.00308642	0.00308642	0.00308642	0.00154321	0	0	0	0	0	0
	0.0246914	0.0246914	0.0262346	0.0262346	0.0262346	0.0231481	0.0216049	0.029321	0.00462963	0.00462963	0.00462963	0.00462963	0.00462963	0.00462963	0.00462963	0.00462963	0.00462963	0.00462963	0.00462963	0.00462963	0.00462963	0.00462963	0.00308642	0.00308642	0.00308642	0.00308642	0.00308642	0.00308642	0.00308642	0.00308642	0.00308642	0.00308642	0.00308642	0.00308642	0.00308642	0.00308642	0.00154321	0	0	0	0	0	0	0
	0.0246914	0.0246914	0.0262346	0.0262346	0.0262346	0.0231481	0.0216049	0.029321	0.00462963	0.00462963	0.00462963	0.00462963	0.00462963	0.00462963	0.00462963	0.00462963	0.00462963	0.00462963	0.00462963	0.00462963	0.00462963	0.00462963	0.00308642	0.00308642	0.00308642	0.00308642	0.00308642	0.00308642	0.00308642	0.00308642	0.00308642	0.00308642	0.00308642	0.00308642	0.00308642	0.00308642	0.00154321	0	0	0	0	0	0	0	0
	0.0246914	0.0246914	0.0262346	0.0262346	0.0262346	0.0231481	0.0216049	0.029321	0.00462963	0.00462963	0.00462963	0.00462963	0.00462963	0.00462963	0.00462963	0.00462963	0.00462963	0.00462963	0.00462963	0.00462963	0.00462963	0.00462963	0.00308642	0.00308642	0.00308642	0.00308642	0.00308642	0.00308642	0.00308642	0.00308642	0.00308642	0.00308642	0.00308642	0.00308642	0.00308642	0.00308642	0.00154321	0	0	0	0	0	0	0	0	0
	0.0246914	0.0246914	0.0262346	0.0262346	0.0262346	0.0231481	0.0216049	0.029321	0.00462963	0.00462963	0.00462963	0.00462963	0.00462963	0.00462963	0.00462963	0.00462963	0.00462963	0.00462963	0.00462963	0.00462963	0.00462963	0.00462963	0.00308642	0.00308642	0.00308642	0.00308642	0.00308642	0.00308642	0.00308642	0.00308642	0.00308642	0.00308642	0.00308642	0.00308642	0.00308642	0.00308642	0.00154321	0	0	0	0	0	0	0	0	0	0
	0.0246914	0.0246914	0.0262346	0.0262346	0.0262346	0.0231481	0.0216049	0.029321	0.00462963	0.00462963	0.00462963	0.00462963	0.00462963	0.00462963	0.00462963	0.00462963	0.00462963	0.00462963	0.00462963	0.00462963	0.00462963	0.00462963	0.00308642	0.00308642	0.00308642	0.00308642	0.00308642	0.00308642	0.00308642	0.00308642	0.00308642	0.00308642	0.00308642	0.00308642	0.00308642	0.00308642	0.00154321	0	0	0	0	0	0	0	0	0	0	0
	0.0246914	0.0246914	0.0262346	0.0262346	0.0262346	0.0231481	0.0216049	0.029321	0.00462963	0.00462963	0.00462963	0.00462963	0.00462963	0.00462963	0.00462963	0.00462963	0.00462963	0.00462963	0.00462963	0.00462963	0.00462963	0.00462963	0.00308642	0.00308642	0.00308642	0.00308642	0.00308642	0.00308642	0.00308642	0.00308642	0.00308642	0.00308642	0.00308642	0.00308642	0.00308642	0.00308642	0.00154321	0	0	0	0	0	0	0	0	0	0	0	0
	0.0246914	0.0246914	0.0262346	0.0262346	0.0262346	0.0231481	0.0216049	0.029321	0.00462963	0.00462963	0.00462963	0.00462963	0.00462963	0.00462963	0.00462963	0.00462963	0.00462963	0.00462963	0.00462963	0.00462963	0.00462963	0.00462963	0.00308642	0.00308642	0.00308642	0.00308642	0.00308642	0.00308642	0.00308642	0.00308642	0.00308642	0.00308642	0.00308642	0.00308642	0.00308642	0.00308642	0.00154321	0	0	0	0	0	0	0	0	0	0	0	0
	0.0246914	0.0246914	0.0262346	0.0262346	0.0262346	0.0231481	0.0216049	0.029321	0.00462963	0.00462963	0.00462963	0.00462963	0.00462963	0.00462963	0.00462963	0.00462963	0.00462963	0.00462963	0.00462963	0.00462963	0.00462963	0.00462963	0.00308642	0.00308642	0.00308642	0.00308642	0.00308642	0.00308642	0.00308642	0.00308642	0.00308642	0.00308642	0.00308642	0.00308642	0.00308642	0.00308642	0.00154321	0	0	0	0	0	0	0	0	0	0	0	0
	0.0246914	0.0246914	0.0262346	0.0262346	0.0262346	0.0231481	0.0216049	0.029321	0.00462963	0.00462963	0.00462963	0.00462963	0.00462963	0.00462963	0.00462963	0.00462963	0.00462963	0.00462963	0.00462963	0.00462963	0.00462963	0.00462963	0.00308642	0.00308642	0.00308642	0.00308642	0.00308642	0.00308642	0.00308642	0.00308642	0.00308642	0.00308642	0.00308642	0.00308642	0.00308642	0.00308642	0.00154321	0	0	0	0	0	0	0	0	0	0	0	0
	0.0216049	0.0216049	0.0231481	0.0231481	0.0231481	0.0231481	0.0185185	0.0262346	0.00771605	0.00771605	0.00771605	0.00771605	0.00771605	0.00771605	0.00771605	0.00771605	0.00771605	0.00771605	0.00771605	0.00771605	0.00771605	0.00771605	0.00617284	0.00617284	0.00617284	0.00617284	0.00617284	0.00617284	0.00617284	0.00617284	0.00617284	0.00617284	0.00617284	0.00617284	0.00617284	0.00617284	0.00462963	0.00308642	0.00308642	0.00308642	0.00308642	0.00308642	0.00308642	0.00308642	0.00308642	0.00308642	0.00308642	0.00308642	0.00308642
	0.0216049	0.0216049	0.0231481	0.0231481	0.0231481	0.0231481	0.0185185	0.0262346	0.00771605	0.00771605	0.00771605	0.00771605	0.00771605	0.00771605	0.00771605	0.00771605	0.00771605	0.00771605	0.00771605	0.00771605	0.00771605	0.00771605	0.00617284	0.00617284	0.00617284	0.00617284	0.00617284	0.00617284	0.00617284	0.00617284	0.00617284	0.00617284	0.00617284	0.00617284	0.00617284	0.00617284	0.00462963	0.00308642	0.00308642	0.00308642	0.00308642	0.00308642	0.00308642	0.00308642	0.00308642	0.00308642	0.00308642	0.00308642	0.00308642
	0.0216049	0.0216049	0.0231481	0.0231481	0.0231481	0.0231481	0.0185185	0.0262346	0.00771605	0.00771605	0.00771605	0.00771605	0.00771605	0.00771605	0.00771605	0.00771605	0.00771605	0.00771605	0.00771605	0.00771605	0.00771605	0.00771605	0.00617284	0.00617284	0.00617284	0.00617284	0.00617284	0.00617284	0.00617284	0.00617284	0.00617284	0.00617284	0.00617284	0.00617284	0.00617284	0.00617284	0.00462963	0.00308642	0.00308642	0.00308642	0.00308642	0.00308642	0.00308642	0.00308642	0.00308642	0.00308642	0.00308642	0.00308642	0.00308642
	0.0291859	0.0291859	0.029321	0.029321	0.029321	0.029321	0.0246914	0.0324074	0.0324074	0.0324074	0.0324074	0.0324074	0.0324074	0.0324074	0.0324074	0.0324074	0.0324074	0.0324074	0.0324074	0.0324074	0.0324074	0.0324074	0.0277778	0.0277778	0.0277778	0.0277778	0.0277778	0.0277778	0.0277778	0.0277778	0.0277778	0.0277778	0.0277778	0.0277778	0.0277778	0.0277778	0.029321	0.0277778	0.0277778	0.0277778	0.0277778	0.0277778	0.0277778	0.0277778	0.0277778	0.0277778	0.0277778	0.0277778	0.0277778
	0.0339506	0.0339506	0.0354938	0.0354938	0.0354938	0.0324074	0.0308642	0.0354938	0.029321	0.029321	0.029321	0.029321	0.029321	0.029321	0.029321	0.029321	0.029321	0.029321	0.029321	0.029321	0.029321	0.029321	0.0308642	0.0308642	0.0308642	0.0308642	0.0308642	0.0308642	0.0308642	0.0308642	0.0308642	0.0308642	0.0308642	0.0308642	0.0308642	0.0308642	0.029321	0.0277778	0.0277778	0.0277778	0.0277778	0.0277778	0.0277778	0.0277778	0.0277778	0.0277778	0.0277778	0.0277778	0.0277778
	0.0276498	0.0276498	0.0277778	0.0277778	0.0277778	0.029321	0.0277778	0.0308642	0.0262346	0.0262346	0.0262346	0.0262346	0.0262346	0.0262346	0.0262346	0.0262346	0.0262346	0.0262346	0.0262346	0.0262346	0.0262346	0.0262346	0.0246914	0.0246914	0.0246914	0.0246914	0.0246914	0.0246914	0.0246914	0.0246914	0.0246914	0.0246914	0.0246914	0.0246914	0.0246914	0.0246914	0.0262346	0.0246914	0.0246914	0.0246914	0.0246914	0.0246914	0.0246914	0.0246914	0.0246914	0.0246914	0.0246914	0.0246914	0.0246914
	0.0230415	0.0230415	0.0231481	0.0231481	0.0231481	0.0246914	0.0231481	0.0262346	0.0277778	0.0277778	0.0277778	0.0277778	0.0277778	0.0277778	0.0277778	0.0277778	0.0277778	0.0277778	0.0277778	0.0277778	0.0277778	0.0277778	0.0262346	0.0262346	0.0262346	0.0262346	0.0262346	0.0262346	0.0262346	0.0262346	0.0262346	0.0262346	0.0262346	0.0262346	0.0262346	0.0262346	0.0277778	0.0262346	0.0262346	0.0262346	0.0262346	0.0262346	0.0262346	0.0262346	0.0262346	0.0262346	0.0262346	0.0262346	0.0262346
	0.0216049	0.0216049	0.0231481	0.0231481	0.0231481	0.0246914	0.0231481	0.0262346	0.0277778	0.0277778	0.0277778	0.0277778	0.0277778	0.0277778	0.0277778	0.0277778	0.0277778	0.0277778	0.0277778	0.0277778	0.0277778	0.0277778	0.0262346	0.0262346	0.0262346	0.0262346	0.0262346	0.0262346	0.0262346	0.0262346	0.0262346	0.0262346	0.0262346	0.0262346	0.0262346	0.0262346	0.0277778	0.0262346	0.0262346	0.0262346	0.0262346	0.0262346	0.0262346	0.0262346	0.0262346	0.0262346	0.0262346	0.0262346	0.0262346
	0.0216049	0.0216049	0.0231481	0.0231481	0.0231481	0.0246914	0.0231481	0.0262346	0.0277778	0.0277778	0.0277778	0.0277778	0.0277778	0.0277778	0.0277778	0.0277778	0.0277778	0.0277778	0.0277778	0.0277778	0.0277778	0.0277778	0.0262346	0.0262346	0.0262346	0.0262346	0.0262346	0.0262346	0.0262346	0.0262346	0.0262346	0.0262346	0.0262346	0.0262346	0.0262346	0.0262346	0.0277778	0.0262346	0.0262346	0.0262346	0.0262346	0.0262346	0.0262346	0.0262346	0.0262346	0.0262346	0.0262346	0.0262346	0.0262346
	0.0216049	0.0216049	0.0231481	0.0231481	0.0231481	0.0246914	0.0231481	0.0262346	0.0277778	0.0277778	0.0277778	0.0277778	0.0277778	0.0277778	0.0277778	0.0277778	0.0277778	0.0277778	0.0277778	0.0277778	0.0277778	0.0277778	0.0262346	0.0262346	0.0262346	0.0262346	0.0262346	0.0262346	0.0262346	0.0262346	0.0262346	0.0262346	0.0262346	0.0262346	0.0262346	0.0262346	0.0277778	0.0262346	0.0262346	0.0262346	0.0262346	0.0262346	0.0262346	0.0262346	0.0262346	0.0262346	0.0262346	0.0262346	0.0262346
	0.0231481	0.0231481	0.0246914	0.0246914	0.0246914	0.0262346	0.0246914	0.0277778	0.029321	0.029321	0.029321	0.029321	0.029321	0.029321	0.029321	0.029321	0.029321	0.029321	0.029321	0.029321	0.029321	0.029321	0.0277778	0.0277778	0.0277778	0.0277778	0.0277778	0.0277778	0.0277778	0.0277778	0.0277778	0.0277778	0.0277778	0.0277778	0.0277778	0.0277778	0.029321	0.0277778	0.0277778	0.0277778	0.0277778	0.0277778	0.0277778	0.0277778	0.0277778	0.0277778	0.0277778	0.0277778	0.0277778
	0.0277778	0.0277778	0.029321	0.029321	0.029321	0.029321	0.0246914	0.0324074	0.0262346	0.0262346	0.0262346	0.0262346	0.0262346	0.0262346	0.0262346	0.0262346	0.0262346	0.0262346	0.0262346	0.0262346	0.0262346	0.0262346	0.0246914	0.0246914	0.0246914	0.0246914	0.0246914	0.0246914	0.0246914	0.0246914	0.0246914	0.0246914	0.0246914	0.0246914	0.0246914	0.0246914	0.0231481	0.0216049	0.0216049	0.0216049	0.0216049	0.0216049	0.0216049	0.0216049	0.0216049	0.0216049	0.0216049	0.0216049	0.0216049
	0.0308642	0.0308642	0.0324074	0.0324074	0.0324074	0.0324074	0.0277778	0.0354938	0.0277778	0.0277778	0.0277778	0.0277778	0.0277778	0.0277778	0.0277778	0.0277778	0.0277778	0.0277778	0.0277778	0.0277778	0.0277778	0.0277778	0.0262346	0.0262346	0.0262346	0.0262346	0.0262346	0.0262346	0.0262346	0.0262346	0.0262346	0.0262346	0.0262346	0.0262346	0.0262346	0.0262346	0.0246914	0.0231481	0.0231481	0.0231481	0.0231481	0.0231481	0.0231481	0.0231481	0.0231481	0.0231481	0.0231481	0.0231481	0.0231481
	0.0216049	0.0216049	0.0231481	0.0231481	0.0231481	0.0262346	0.0216049	0.0262346	0.0354938	0.0354938	0.0354938	0.0354938	0.0354938	0.0354938	0.0354938	0.0354938	0.0354938	0.0354938	0.0354938	0.0354938	0.0354938	0.0354938	0.0308642	0.0308642	0.0308642	0.0308642	0.0308642	0.0308642	0.0308642	0.0308642	0.0308642	0.0308642	0.0308642	0.0308642	0.0308642	0.0308642	0.0324074	0.0308642	0.0308642	0.0308642	0.0308642	0.0308642	0.0308642	0.0308642	0.0308642	0.0308642	0.0308642	0.0308642	0.0308642
	0.0967742	0.0967742	0.0972222	0.0972222	0.0972222	0.0972222	0.095679	0.100309	0.0987654	0.0987654	0.0987654	0.0987654	0.0987654	0.0987654	0.0987654	0.0987654	0.0987654	0.0987654	0.0987654	0.0987654	0.0987654	0.0987654	0.0987654	0.0987654	0.0987654	0.0987654	0.0987654	0.0987654	0.0987654	0.0987654	0.0987654	0.0987654	0.0987654	0.0987654	0.0987654	0.0987654	0.100309	0.0987654	0.0987654	0.0987654	0.0987654	0.0987654	0.0987654	0.0987654	0.0987654	0.0987654	0.0987654	0.0987654	0.0987654
	0.0969231	0.0969231	0.0973725	0.0973725	0.0973725	0.0973725	0.0958269	0.100464	0.0989181	0.0989181	0.0989181	0.0989181	0.0989181	0.0989181	0.0989181	0.0989181	0.0989181	0.0989181	0.0989181	0.0989181	0.0989181	0.0989181	0.0989181	0.0989181	0.0989181	0.0989181	0.0989181	0.0989181	0.0989181	0.0989181	0.0989181	0.0989181	0.0989181	0.0989181	0.0989181	0.0989181	0.100464	0.0989181	0.0989181	0.0989181	0.0989181	0.0989181	0.0989181	0.0989181	0.0989181	0.0989181	0.0989181	0.0989181	0.0989181
	0.0827922	0.0827922	0.0799347	0.0799347	0.0799347	0.0848287	0.0815661	0.08646	0.08646	0.08646	0.08646	0.08646	0.08646	0.08646	0.08646	0.08646	0.08646	0.08646	0.08646	0.08646	0.08646	0.08646	0.08646	0.08646	0.08646	0.08646	0.08646	0.08646	0.08646	0.08646	0.08646	0.08646	0.08646	0.08646	0.08646	0.08646	0.0848287	0.0831974	0.0831974	0.0831974	0.0831974	0.0831974	0.0831974	0.0831974	0.0831974	0.0831974	0.0831974	0.0831974	0.0831974
	0.0798771	0.0798771	0.0771605	0.0771605	0.0771605	0.0833333	0.0787037	0.0833333	0.0848765	0.0848765	0.0848765	0.0848765	0.0848765	0.0848765	0.0848765	0.0848765	0.0848765	0.0848765	0.0848765	0.0848765	0.0848765	0.0848765	0.0848765	0.0848765	0.0848765	0.0848765	0.0848765	0.0848765	0.0848765	0.0848765	0.0848765	0.0848765	0.0848765	0.0848765	0.0848765	0.0848765	0.0833333	0.0817901	0.0817901	0.0817901	0.0817901	0.0817901	0.0817901	0.0817901	0.0817901	0.0817901	0.0817901	0.0817901	0.0817901
	0.0814132	0.0814132	0.0787037	0.0787037	0.0787037	0.0848765	0.0802469	0.0848765	0.0864198	0.0864198	0.0864198	0.0864198	0.0864198	0.0864198	0.0864198	0.0864198	0.0864198	0.0864198	0.0864198	0.0864198	0.0864198	0.0864198	0.0864198	0.0864198	0.0864198	0.0864198	0.0864198	0.0864198	0.0864198	0.0864198	0.0864198	0.0864198	0.0864198	0.0864198	0.0864198	0.0864198	0.0848765	0.0833333	0.0833333	0.0833333	0.0833333	0.0833333	0.0833333	0.0833333	0.0833333	0.0833333	0.0833333	0.0833333	0.0833333
	0.0822981	0.0822981	0.0807453	0.0807453	0.0807453	0.0869565	0.0822981	0.0869565	0.0885093	0.0885093	0.0885093	0.0885093	0.0885093	0.0885093	0.0885093	0.0885093	0.0885093	0.0885093	0.0885093	0.0885093	0.0885093	0.0885093	0.0885093	0.0885093	0.0885093	0.0885093	0.0885093	0.0885093	0.0885093	0.0885093	0.0885093	0.0885093	0.0885093	0.0885093	0.0885093	0.0885093	0.0869565	0.0854037	0.0854037	0.0854037	0.0854037	0.0854037	0.0854037	0.0854037	0.0854037	0.0854037	0.0854037	0.0854037	0.0854037
	0.0752688	0.0752688	0.0756173	0.0756173	0.0756173	0.0725309	0.0709877	0.0725309	0.0817901	0.0817901	0.0817901	0.0817901	0.0817901	0.0817901	0.0817901	0.0817901	0.0817901	0.0817901	0.0817901	0.0817901	0.0817901	0.0817901	0.0848765	0.0848765	0.0848765	0.0848765	0.0848765	0.0848765	0.0848765	0.0848765	0.0848765	0.0848765	0.0848765	0.0848765	0.0848765	0.0848765	0.0833333	0.0817901	0.0817901	0.0817901	0.0817901	0.0817901	0.0817901	0.0817901	0.0817901	0.0817901	0.0817901	0.0817901	0.0817901
	0.0706605	0.0706605	0.0709877	0.0709877	0.0709877	0.0709877	0.066358	0.0709877	0.0802469	0.0802469	0.0802469	0.0802469	0.0802469	0.0802469	0.0802469	0.0802469	0.0802469	0.0802469	0.0802469	0.0802469	0.0802469	0.0802469	0.0802469	0.0802469	0.0802469	0.0802469	0.0802469	0.0802469	0.0802469	0.0802469	0.0802469	0.0802469	0.0802469	0.0802469	0.0802469	0.0802469	0.0787037	0.0771605	0.0771605	0.0771605	0.0771605	0.0771605	0.0771605	0.0771605	0.0771605	0.0771605	0.0771605	0.0771605	0.0771605
	0.0706605	0.0706605	0.0709877	0.0709877	0.0709877	0.0679012	0.066358	0.0679012	0.0771605	0.0771605	0.0771605	0.0771605	0.0771605	0.0771605	0.0771605	0.0771605	0.0771605	0.0771605	0.0771605	0.0771605	0.0771605	0.0771605	0.0802469	0.0802469	0.0802469	0.0802469	0.0802469	0.0802469	0.0802469	0.0802469	0.0802469	0.0802469	0.0802469	0.0802469	0.0802469	0.0802469	0.0787037	0.0771605	0.0771605	0.0771605	0.0771605	0.0771605	0.0771605	0.0771605	0.0771605	0.0771605	0.0771605	0.0771605	0.0771605
	0.0706605	0.0706605	0.0709877	0.0709877	0.0709877	0.0679012	0.066358	0.0679012	0.0771605	0.0771605	0.0771605	0.0771605	0.0771605	0.0771605	0.0771605	0.0771605	0.0771605	0.0771605	0.0771605	0.0771605	0.0771605	0.0771605	0.0802469	0.0802469	0.0802469	0.0802469	0.0802469	0.0802469	0.0802469	0.0802469	0.0802469	0.0802469	0.0802469	0.0802469	0.0802469	0.0802469	0.0787037	0.0771605	0.0771605	0.0771605	0.0771605	0.0771605	0.0771605	0.0771605	0.0771605	0.0771605	0.0771605	0.0771605	0.0771605
	0.0706605	0.0706605	0.0709877	0.0709877	0.0709877	0.0679012	0.066358	0.0679012	0.0771605	0.0771605	0.0771605	0.0771605	0.0771605	0.0771605	0.0771605	0.0771605	0.0771605	0.0771605	0.0771605	0.0771605	0.0771605	0.0771605	0.0802469	0.0802469	0.0802469	0.0802469	0.0802469	0.0802469	0.0802469	0.0802469	0.0802469	0.0802469	0.0802469	0.0802469	0.0802469	0.0802469	0.0787037	0.0771605	0.0771605	0.0771605	0.0771605	0.0771605	0.0771605	0.0771605	0.0771605	0.0771605	0.0771605	0.0771605	0.0771605
	0.0769231	0.0769231	0.0772798	0.0772798	0.0772798	0.0772798	0.072643	0.0772798	0.0803709	0.0803709	0.0803709	0.0803709	0.0803709	0.0803709	0.0803709	0.0803709	0.0803709	0.0803709	0.0803709	0.0803709	0.0803709	0.0803709	0.0803709	0.0803709	0.0803709	0.0803709	0.0803709	0.0803709	0.0803709	0.0803709	0.0803709	0.0803709	0.0803709	0.0803709	0.0803709	0.0803709	0.0788253	0.0772798	0.0772798	0.0772798	0.0772798	0.0772798	0.0772798	0.0772798	0.0772798	0.0772798	0.0772798	0.0772798	0.0772798
	0.0798771	0.0798771	0.0802469	0.0802469	0.0802469	0.0771605	0.0756173	0.0771605	0.0802469	0.0802469	0.0802469	0.0802469	0.0802469	0.0802469	0.0802469	0.0802469	0.0802469	0.0802469	0.0802469	0.0802469	0.0802469	0.0802469	0.0833333	0.0833333	0.0833333	0.0833333	0.0833333	0.0833333	0.0833333	0.0833333	0.0833333	0.0833333	0.0833333	0.0833333	0.0833333	0.0833333	0.0817901	0.0802469	0.0802469	0.0802469	0.0802469	0.0802469	0.0802469	0.0802469	0.0802469	0.0802469	0.0802469	0.0802469	0.0802469
	0.0893683	0.0893683	0.0897833	0.0897833	0.0897833	0.0913313	0.0835913	0.0897833	0.0990712	0.0990712	0.0990712	0.0990712	0.0990712	0.0990712	0.0990712	0.0990712	0.0990712	0.0990712	0.0990712	0.0990712	0.0990712	0.0990712	0.0990712	0.0990712	0.0990712	0.0990712	0.0990712	0.0990712	0.0990712	0.0990712	0.0990712	0.0990712	0.0990712	0.0990712	0.0990712	0.0990712	0.0975232	0.0959752	0.0959752	0.0959752	0.0959752	0.0959752	0.0959752	0.0959752	0.0959752	0.0959752	0.0959752	0.0959752	0.0959752
	0.0906298	0.0906298	0.0910494	0.0910494	0.0910494	0.087963	0.0864198	0.087963	0.0925926	0.0925926	0.0925926	0.0925926	0.0925926	0.0925926	0.0925926	0.0925926	0.0925926	0.0925926	0.0925926	0.0925926	0.0925926	0.0925926	0.095679	0.095679	0.095679	0.095679	0.095679	0.095679	0.095679	0.095679	0.095679	0.095679	0.095679	0.095679	0.095679	0.095679	0.0941358	0.0925926	0.0925926	0.0925926	0.0925926	0.0925926	0.0925926	0.0925926	0.0925926	0.0925926	0.0925926	0.0925926	0.0925926
	0.0906298	0.0906298	0.0910494	0.0910494	0.0910494	0.087963	0.0864198	0.087963	0.0895062	0.0895062	0.0895062	0.0895062	0.0895062	0.0895062	0.0895062	0.0895062	0.0895062	0.0895062	0.0895062	0.0895062	0.0895062	0.0895062	0.0925926	0.0925926	0.0925926	0.0925926	0.0925926	0.0925926	0.0925926	0.0925926	0.0925926	0.0925926	0.0925926	0.0925926	0.0925926	0.0925926	0.0910494	0.0895062	0.0895062	0.0895062	0.0895062	0.0895062	0.0895062	0.0895062	0.0895062	0.0895062	0.0895062	0.0895062	0.0895062
	0.0972222	0.0972222	0.0976744	0.0976744	0.0976744	0.0945736	0.0930233	0.0945736	0.0976744	0.0976744	0.0976744	0.0976744	0.0976744	0.0976744	0.0976744	0.0976744	0.0976744	0.0976744	0.0976744	0.0976744	0.0976744	0.0976744	0.100775	0.100775	0.100775	0.100775	0.100775	0.100775	0.100775	0.100775	0.100775	0.100775	0.100775	0.100775	0.100775	0.100775	0.0992248	0.0976744	0.0976744	0.0976744	0.0976744	0.0976744	0.0976744	0.0976744	0.0976744	0.0976744	0.0976744	0.0976744	0.0976744
	0.0961538	0.0961538	0.0966184	0.0966184	0.0966184	0.0950081	0.0901771	0.0966184	0.0982287	0.0982287	0.0982287	0.0982287	0.0982287	0.0982287	0.0982287	0.0982287	0.0982287	0.0982287	0.0982287	0.0982287	0.0982287	0.0982287	0.0982287	0.0982287	0.0982287	0.0982287	0.0982287	0.0982287	0.0982287	0.0982287	0.0982287	0.0982287	0.0982287	0.0982287	0.0982287	0.0982287	0.0982287	0.0966184	0.0966184	0.0966184	0.0966184	0.0966184	0.0966184	0.0966184	0.0966184	0.0966184	0.0966184	0.0966184	0.0966184
	0.0906298	0.0906298	0.0910494	0.0910494	0.0910494	0.0895062	0.0864198	0.0910494	0.087963	0.087963	0.087963	0.087963	0.087963	0.087963	0.087963	0.087963	0.087963	0.087963	0.087963	0.087963	0.087963	0.087963	0.087963	0.087963	0.087963	0.087963	0.087963	0.087963	0.087963	0.087963	0.087963	0.087963	0.087963	0.087963	0.087963	0.087963	0.087963	0.0864198	0.0864198	0.0864198	0.0864198	0.0864198	0.0864198	0.0864198	0.0864198	0.0864198	0.0864198	0.0864198	0.0864198
MITTELWERT	0.0370135	0.0374542	0.0389033	0.0393778	0.0398639	0.0385518	0.0373151	0.0433607	0.0284733	0.0288479	0.0292326	0.0296276	0.0300335	0.0304506	0.0308795	0.0313206	0.0317745	0.0322418	0.032723	0.0332188	0.0337299	0.0342569	0.0326698	0.0331967	0.0337409	0.0343033	0.0348847	0.0354862	0.0361087	0.0367535	0.0374218	0.0381148	0.0388339	0.0395807	0.0403568	0.041164	0.041057	0.0403332	0.0411913	0.0420868	0.0430221	0.0439998	0.0450231	0.0460951	0.0472193	0.0483998	0.0496408	0.0509472	0.0523241
MINIMUM	0	0.00154321	0	0	0.00771605	0.00771605	0.0108025	0.0262346	0	0	0	0	0	0	0	0	0	0	0	0	0	0.00462963	0	0	0	0	0	0	0	0	0	0	0	0	0	0.00308642	0.00154321	0	0	0	0	0	0	0	0	0	0	0	0
MAXIMUM	0.0972222	0.0972222	0.0976744	0.0976744	0.0976744	0.0973725	0.0958269	0.100464	0.0990712	0.0990712	0.0990712	0.0990712	0.0990712	0.0990712	0.0990712	0.0990712	0.0990712	0.0990712	0.0990712	0.0990712	0.0990712	0.0990712	0.100775	0.100775	0.100775	0.100775	0.100775	0.100775	0.100775	0.100775	0.100775	0.100775	0.100775	0.100775	0.100775	0.100775	0.100464	0.0989181	0.0989181	0.0989181	0.0989181	0.0989181	0.0989181	0.0989181	0.0989181	0.0989181	0.0989181	0.0989181	0.0989181
RANGE	0-0.0972222222	0.0015432099-0.0972222222	0-0.0976744186	0-0.0976744186	0.0077160494-0.0976744186	0.0077160494-0.0973724884	0.0108024691-0.0958268934	0.0262345679-0.1004636785	0-0.0990712074	0-0.0990712074	0-0.0990712074	0-0.0990712074	0-0.0990712074	0-0.0990712074	0-0.0990712074	0-0.0990712074	0-0.0990712074	0-0.0990712074	0-0.0990712074	0-0.0990712074	0-0.0990712074	0.0046296296-0.0990712074	0-0.1007751938	0-0.1007751938	0-0.1007751938	0-0.1007751938	0-0.1007751938	0-0.1007751938	0-0.1007751938	0-0.1007751938	0-0.1007751938	0-0.1007751938	0-0.1007751938	0-0.1007751938	0-0.1007751938	0.0030864198-0.1007751938	0.0015432099-0.1004636785	0-0.0989180835	0-0.0989180835	0-0.0989180835	0-0.0989180835	0-0.0989180835	0-0.0989180835	0-0.0989180835	0-0.0989180835	0-0.0989180835	0-0.0989180835	0-0.0989180835	0-0.0989180835
[truncated: 36 more columns]
