# Supplementary material for: Macrostylis metallicola spec. nov.—an isopod with geographically clustered genetic variability from a polymetallic-nodule area in the Clarion-Clipperton Fracture Zone
Source: PeerJ. 2020 Feb 27;8:e8621. doi: 10.7717/peerj.8621 (PMC7049464; doi:10.7717/peerj.8621)
Supplement: Supplemental Information 4 — Uncorrected pairwise p-distances of the partial mitochondrial large subunit ribosomal (LSU) RNA gene (16S) sequence dataset. [file peerj-08-8621-s004.xlsx]

## Sheet: p-dist all
		JX260314	JX260315	JX260316	JX260317	JX260318	JX260319	JX260320	JX260321	JX260323	JX260324	JX260325	JX260326	JX260327	JX260328	JX260329	JX260330	JX260331	JX260332	JX260333	JX260334	JX260335	JX260336	JX260337	JX260338	JX260339	JX260340	JX260341	JX260342	JX260343	JX260344	JX260345	JX260346	JX260347	JX260348	JX260322	KC715761	KC715762	KC715763	KC715764	KC715765	KC715766	KC715767	KC715768	KC715770	KC715771	KC715772	KC715773	KC715775
Macrostylis roaldi	JX260314
	JX260315	0
	JX260316	0	0
	JX260317	0	0	0
	JX260318	0	0	0	0
	JX260319	0	0	0	0	0
	JX260320	0	0	0	0	0	0
	JX260321	0	0	0	0	0	0	0
	JX260323	0	0	0	0	0	0	0	0
	JX260324	0	0	0	0	0	0	0	0	0
	JX260325	0	0	0	0	0	0	0	0	0	0
	JX260326	0	0	0	0	0	0	0	0	0	0	0
	JX260327	0	0	0	0	0	0	0	0	0	0	0	0
	JX260328	0	0	0	0	0	0	0	0	0	0	0	0	0
	JX260329	0	0	0	0	0	0	0	0	0	0	0	0	0	0
	JX260330	0	0	0	0	0	0	0	0	0	0	0	0	0	0	0
	JX260331	0	0	0	0	0	0	0	0	0	0	0	0	0	0	0	0
	JX260332	0	0	0	0	0	0	0	0	0	0	0	0	0	0	0	0	0
	JX260333	0	0	0	0	0	0	0	0	0	0	0	0	0	0	0	0	0	0
	JX260334	0	0	0	0	0	0	0	0	0	0	0	0	0	0	0	0	0	0	0
	JX260335	0	0	0	0	0	0	0	0	0	0	0	0	0	0	0	0	0	0	0	0
	JX260336	0	0	0	0	0	0	0	0	0	0	0	0	0	0	0	0	0	0	0	0	0
	JX260337	0	0	0	0	0	0	0	0	0	0	0	0	0	0	0	0	0	0	0	0	0	0
	JX260338	0	0	0	0	0	0	0	0	0	0	0	0	0	0	0	0	0	0	0	0	0	0	0
	JX260339	0	0	0	0	0	0	0	0	0	0	0	0	0	0	0	0	0	0	0	0	0	0	0	0
	JX260340	0	0	0	0	0	0	0	0	0	0	0	0	0	0	0	0	0	0	0	0	0	0	0	0	0
	JX260341	0	0	0	0	0	0	0	0	0	0	0	0	0	0	0	0	0	0	0	0	0	0	0	0	0	0
	JX260342	0	0	0	0	0	0	0	0	0	0	0	0	0	0	0	0	0	0	0	0	0	0	0	0	0	0	0
	JX260343	0	0	0	0	0	0	0	0	0	0	0	0	0	0	0	0	0	0	0	0	0	0	0	0	0	0	0	0
	JX260344	0	0	0	0	0	0	0	0	0	0	0	0	0	0	0	0	0	0	0	0	0	0	0	0	0	0	0	0	0
	JX260345	0	0	0	0	0	0	0	0	0	0	0	0	0	0	0	0	0	0	0	0	0	0	0	0	0	0	0	0	0	0
	JX260346	0	0	0	0	0	0	0	0	0	0	0	0	0	0	0	0	0	0	0	0	0	0	0	0	0	0	0	0	0	0	0
	JX260347	0	0	0	0	0	0	0	0	0	0	0	0	0	0	0	0	0	0	0	0	0	0	0	0	0	0	0	0	0	0	0	0
	JX260348	0	0	0	0	0	0	0	0	0	0	0	0	0	0	0	0	0	0	0	0	0	0	0	0	0	0	0	0	0	0	0	0	0
	JX260322	0	0	0	0	0	0	0	0	0	0	0	0	0	0	0	0	0	0	0	0	0	0	0	0	0	0	0	0	0	0	0	0	0	0
Macrostylis matildae	KC715761	0.291005	0.291005	0.291005	0.291005	0.291005	0.291005	0.291005	0.291005	0.291005	0.291005	0.291005	0.291005	0.291005	0.291005	0.291005	0.291005	0.291005	0.291005	0.291005	0.291005	0.291005	0.291005	0.291005	0.291005	0.291005	0.291005	0.291005	0.291005	0.291005	0.291005	0.291005	0.291005	0.291005	0.291005	0.291005
	KC715762	0.291005	0.291005	0.291005	0.291005	0.291005	0.291005	0.291005	0.291005	0.291005	0.291005	0.291005	0.291005	0.291005	0.291005	0.291005	0.291005	0.291005	0.291005	0.291005	0.291005	0.291005	0.291005	0.291005	0.291005	0.291005	0.291005	0.291005	0.291005	0.291005	0.291005	0.291005	0.291005	0.291005	0.291005	0.291005	0
	KC715763	0.291005	0.291005	0.291005	0.291005	0.291005	0.291005	0.291005	0.291005	0.291005	0.291005	0.291005	0.291005	0.291005	0.291005	0.291005	0.291005	0.291005	0.291005	0.291005	0.291005	0.291005	0.291005	0.291005	0.291005	0.291005	0.291005	0.291005	0.291005	0.291005	0.291005	0.291005	0.291005	0.291005	0.291005	0.291005	0	0
	KC715764	0.291005	0.291005	0.291005	0.291005	0.291005	0.291005	0.291005	0.291005	0.291005	0.291005	0.291005	0.291005	0.291005	0.291005	0.291005	0.291005	0.291005	0.291005	0.291005	0.291005	0.291005	0.291005	0.291005	0.291005	0.291005	0.291005	0.291005	0.291005	0.291005	0.291005	0.291005	0.291005	0.291005	0.291005	0.291005	0	0	0
	KC715765	0.291005	0.291005	0.291005	0.291005	0.291005	0.291005	0.291005	0.291005	0.291005	0.291005	0.291005	0.291005	0.291005	0.291005	0.291005	0.291005	0.291005	0.291005	0.291005	0.291005	0.291005	0.291005	0.291005	0.291005	0.291005	0.291005	0.291005	0.291005	0.291005	0.291005	0.291005	0.291005	0.291005	0.291005	0.291005	0	0	0	0
	KC715766	0.291005	0.291005	0.291005	0.291005	0.291005	0.291005	0.291005	0.291005	0.291005	0.291005	0.291005	0.291005	0.291005	0.291005	0.291005	0.291005	0.291005	0.291005	0.291005	0.291005	0.291005	0.291005	0.291005	0.291005	0.291005	0.291005	0.291005	0.291005	0.291005	0.291005	0.291005	0.291005	0.291005	0.291005	0.291005	0	0	0	0	0
	KC715767	0.291005	0.291005	0.291005	0.291005	0.291005	0.291005	0.291005	0.291005	0.291005	0.291005	0.291005	0.291005	0.291005	0.291005	0.291005	0.291005	0.291005	0.291005	0.291005	0.291005	0.291005	0.291005	0.291005	0.291005	0.291005	0.291005	0.291005	0.291005	0.291005	0.291005	0.291005	0.291005	0.291005	0.291005	0.291005	0	0	0	0	0	0
	KC715768	0.291005	0.291005	0.291005	0.291005	0.291005	0.291005	0.291005	0.291005	0.291005	0.291005	0.291005	0.291005	0.291005	0.291005	0.291005	0.291005	0.291005	0.291005	0.291005	0.291005	0.291005	0.291005	0.291005	0.291005	0.291005	0.291005	0.291005	0.291005	0.291005	0.291005	0.291005	0.291005	0.291005	0.291005	0.291005	0	0	0	0	0	0	0
	KC715770	0.291005	0.291005	0.291005	0.291005	0.291005	0.291005	0.291005	0.291005	0.291005	0.291005	0.291005	0.291005	0.291005	0.291005	0.291005	0.291005	0.291005	0.291005	0.291005	0.291005	0.291005	0.291005	0.291005	0.291005	0.291005	0.291005	0.291005	0.291005	0.291005	0.291005	0.291005	0.291005	0.291005	0.291005	0.291005	0	0	0	0	0	0	0	0
	KC715771	0.291005	0.291005	0.291005	0.291005	0.291005	0.291005	0.291005	0.291005	0.291005	0.291005	0.291005	0.291005	0.291005	0.291005	0.291005	0.291005	0.291005	0.291005	0.291005	0.291005	0.291005	0.291005	0.291005	0.291005	0.291005	0.291005	0.291005	0.291005	0.291005	0.291005	0.291005	0.291005	0.291005	0.291005	0.291005	0	0	0	0	0	0	0	0	0
	KC715772	0.291005	0.291005	0.291005	0.291005	0.291005	0.291005	0.291005	0.291005	0.291005	0.291005	0.291005	0.291005	0.291005	0.291005	0.291005	0.291005	0.291005	0.291005	0.291005	0.291005	0.291005	0.291005	0.291005	0.291005	0.291005	0.291005	0.291005	0.291005	0.291005	0.291005	0.291005	0.291005	0.291005	0.291005	0.291005	0	0	0	0	0	0	0	0	0	0
	KC715773	0.291005	0.291005	0.291005	0.291005	0.291005	0.291005	0.291005	0.291005	0.291005	0.291005	0.291005	0.291005	0.291005	0.291005	0.291005	0.291005	0.291005	0.291005	0.291005	0.291005	0.291005	0.291005	0.291005	0.291005	0.291005	0.291005	0.291005	0.291005	0.291005	0.291005	0.291005	0.291005	0.291005	0.291005	0.291005	0	0	0	0	0	0	0	0	0	0	0
	KC715775	0.291005	0.291005	0.291005	0.291005	0.291005	0.291005	0.291005	0.291005	0.291005	0.291005	0.291005	0.291005	0.291005	0.291005	0.291005	0.291005	0.291005	0.291005	0.291005	0.291005	0.291005	0.291005	0.291005	0.291005	0.291005	0.291005	0.291005	0.291005	0.291005	0.291005	0.291005	0.291005	0.291005	0.291005	0.291005	0	0	0	0	0	0	0	0	0	0	0	0
	KC715777	0.291005	0.291005	0.291005	0.291005	0.291005	0.291005	0.291005	0.291005	0.291005	0.291005	0.291005	0.291005	0.291005	0.291005	0.291005	0.291005	0.291005	0.291005	0.291005	0.291005	0.291005	0.291005	0.291005	0.291005	0.291005	0.291005	0.291005	0.291005	0.291005	0.291005	0.291005	0.291005	0.291005	0.291005	0.291005	0	0	0	0	0	0	0	0	0	0	0	0	0
	KC715778	0.291005	0.291005	0.291005	0.291005	0.291005	0.291005	0.291005	0.291005	0.291005	0.291005	0.291005	0.291005	0.291005	0.291005	0.291005	0.291005	0.291005	0.291005	0.291005	0.291005	0.291005	0.291005	0.291005	0.291005	0.291005	0.291005	0.291005	0.291005	0.291005	0.291005	0.291005	0.291005	0.291005	0.291005	0.291005	0	0	0	0	0	0	0	0	0	0	0	0	0
	KC715780	0.291005	0.291005	0.291005	0.291005	0.291005	0.291005	0.291005	0.291005	0.291005	0.291005	0.291005	0.291005	0.291005	0.291005	0.291005	0.291005	0.291005	0.291005	0.291005	0.291005	0.291005	0.291005	0.291005	0.291005	0.291005	0.291005	0.291005	0.291005	0.291005	0.291005	0.291005	0.291005	0.291005	0.291005	0.291005	0	0	0	0	0	0	0	0	0	0	0	0	0
	KC715774	0.293651	0.293651	0.293651	0.293651	0.293651	0.293651	0.293651	0.293651	0.293651	0.293651	0.293651	0.293651	0.293651	0.293651	0.293651	0.293651	0.293651	0.293651	0.293651	0.293651	0.293651	0.293651	0.293651	0.293651	0.293651	0.293651	0.293651	0.293651	0.293651	0.293651	0.293651	0.293651	0.293651	0.293651	0.293651	0.00255102	0.00255102	0.00255102	0.00255102	0.00255102	0.00255102	0.00255102	0.00255102	0.00255102	0.00255102	0.00255102	0.00255102	0.00255102
	KC715779	0.293651	0.293651	0.293651	0.293651	0.293651	0.293651	0.293651	0.293651	0.293651	0.293651	0.293651	0.293651	0.293651	0.293651	0.293651	0.293651	0.293651	0.293651	0.293651	0.293651	0.293651	0.293651	0.293651	0.293651	0.293651	0.293651	0.293651	0.293651	0.293651	0.293651	0.293651	0.293651	0.293651	0.293651	0.293651	0.00255102	0.00255102	0.00255102	0.00255102	0.00255102	0.00255102	0.00255102	0.00255102	0.00255102	0.00255102	0.00255102	0.00255102	0.00255102
Macrostylis sp. ML03	LT909185	0.298153	0.298153	0.298153	0.298153	0.298153	0.298153	0.298153	0.298153	0.298153	0.298153	0.298153	0.298153	0.298153	0.298153	0.298153	0.298153	0.298153	0.298153	0.298153	0.298153	0.298153	0.298153	0.298153	0.298153	0.298153	0.298153	0.298153	0.298153	0.298153	0.298153	0.298153	0.298153	0.298153	0.298153	0.298942	0.120513	0.120513	0.120513	0.120513	0.120513	0.120513	0.120513	0.120513	0.120513	0.120513	0.120513	0.120513	0.120513
	LT909195	0.298153	0.298153	0.298153	0.298153	0.298153	0.298153	0.298153	0.298153	0.298153	0.298153	0.298153	0.298153	0.298153	0.298153	0.298153	0.298153	0.298153	0.298153	0.298153	0.298153	0.298153	0.298153	0.298153	0.298153	0.298153	0.298153	0.298153	0.298153	0.298153	0.298153	0.298153	0.298153	0.298153	0.298153	0.298942	0.120513	0.120513	0.120513	0.120513	0.120513	0.120513	0.120513	0.120513	0.120513	0.120513	0.120513	0.120513	0.120513
	LT909259	0.300792	0.300792	0.300792	0.300792	0.300792	0.300792	0.300792	0.300792	0.300792	0.300792	0.300792	0.300792	0.300792	0.300792	0.300792	0.300792	0.300792	0.300792	0.300792	0.300792	0.300792	0.300792	0.300792	0.300792	0.300792	0.300792	0.300792	0.300792	0.300792	0.300792	0.300792	0.300792	0.300792	0.300792	0.301587	0.117949	0.117949	0.117949	0.117949	0.117949	0.117949	0.117949	0.117949	0.117949	0.117949	0.117949	0.117949	0.117949
Macrostylis sp. SYSTCO 4	KC715781	0.331551	0.331551	0.331551	0.331551	0.331551	0.331551	0.331551	0.331551	0.331551	0.331551	0.331551	0.331551	0.331551	0.331551	0.331551	0.331551	0.331551	0.331551	0.331551	0.331551	0.331551	0.331551	0.331551	0.331551	0.331551	0.331551	0.331551	0.331551	0.331551	0.331551	0.331551	0.331551	0.331551	0.331551	0.331551	0.248705	0.248705	0.248705	0.248705	0.248705	0.248705	0.248705	0.248705	0.248705	0.248705	0.248705	0.248705	0.248705
	KC715783	0.331551	0.331551	0.331551	0.331551	0.331551	0.331551	0.331551	0.331551	0.331551	0.331551	0.331551	0.331551	0.331551	0.331551	0.331551	0.331551	0.331551	0.331551	0.331551	0.331551	0.331551	0.331551	0.331551	0.331551	0.331551	0.331551	0.331551	0.331551	0.331551	0.331551	0.331551	0.331551	0.331551	0.331551	0.331551	0.248705	0.248705	0.248705	0.248705	0.248705	0.248705	0.248705	0.248705	0.248705	0.248705	0.248705	0.248705	0.248705
Macrostylis sp. ML02	LT909175	0.332447	0.332447	0.332447	0.332447	0.332447	0.332447	0.332447	0.332447	0.332447	0.332447	0.332447	0.332447	0.332447	0.332447	0.332447	0.332447	0.332447	0.332447	0.332447	0.332447	0.332447	0.332447	0.332447	0.332447	0.332447	0.332447	0.332447	0.332447	0.332447	0.332447	0.332447	0.332447	0.332447	0.332447	0.333333	0.236842	0.236842	0.236842	0.236842	0.236842	0.236842	0.236842	0.236842	0.236842	0.236842	0.236842	0.236842	0.236842
	LT909176	0.334218	0.334218	0.334218	0.334218	0.334218	0.334218	0.334218	0.334218	0.334218	0.334218	0.334218	0.334218	0.334218	0.334218	0.334218	0.334218	0.334218	0.334218	0.334218	0.334218	0.334218	0.334218	0.334218	0.334218	0.334218	0.334218	0.334218	0.334218	0.334218	0.334218	0.334218	0.334218	0.334218	0.334218	0.335106	0.238845	0.238845	0.238845	0.238845	0.238845	0.238845	0.238845	0.238845	0.238845	0.238845	0.238845	0.238845	0.238845
	LT909178	0.334218	0.334218	0.334218	0.334218	0.334218	0.334218	0.334218	0.334218	0.334218	0.334218	0.334218	0.334218	0.334218	0.334218	0.334218	0.334218	0.334218	0.334218	0.334218	0.334218	0.334218	0.334218	0.334218	0.334218	0.334218	0.334218	0.334218	0.334218	0.334218	0.334218	0.334218	0.334218	0.334218	0.334218	0.335106	0.238845	0.238845	0.238845	0.238845	0.238845	0.238845	0.238845	0.238845	0.238845	0.238845	0.238845	0.238845	0.238845
	LT909202	0.334218	0.334218	0.334218	0.334218	0.334218	0.334218	0.334218	0.334218	0.334218	0.334218	0.334218	0.334218	0.334218	0.334218	0.334218	0.334218	0.334218	0.334218	0.334218	0.334218	0.334218	0.334218	0.334218	0.334218	0.334218	0.334218	0.334218	0.334218	0.334218	0.334218	0.334218	0.334218	0.334218	0.334218	0.335106	0.238845	0.238845	0.238845	0.238845	0.238845	0.238845	0.238845	0.238845	0.238845	0.238845	0.238845	0.238845	0.238845
	LT909198	0.334218	0.334218	0.334218	0.334218	0.334218	0.334218	0.334218	0.334218	0.334218	0.334218	0.334218	0.334218	0.334218	0.334218	0.334218	0.334218	0.334218	0.334218	0.334218	0.334218	0.334218	0.334218	0.334218	0.334218	0.334218	0.334218	0.334218	0.334218	0.334218	0.334218	0.334218	0.334218	0.334218	0.334218	0.335106	0.238845	0.238845	0.238845	0.238845	0.238845	0.238845	0.238845	0.238845	0.238845	0.238845	0.238845	0.238845	0.238845
	LT909191	0.344118	0.344118	0.344118	0.344118	0.344118	0.344118	0.344118	0.344118	0.344118	0.344118	0.344118	0.344118	0.344118	0.344118	0.344118	0.344118	0.344118	0.344118	0.344118	0.344118	0.344118	0.344118	0.344118	0.344118	0.344118	0.344118	0.344118	0.344118	0.344118	0.344118	0.344118	0.344118	0.344118	0.344118	0.344118	0.243478	0.243478	0.243478	0.243478	0.243478	0.243478	0.243478	0.243478	0.243478	0.243478	0.243478	0.243478	0.243478
Macrostylis daniae	MF071227	0.314136	0.314136	0.314136	0.314136	0.314136	0.314136	0.314136	0.314136	0.314136	0.314136	0.314136	0.314136	0.314136	0.314136	0.314136	0.314136	0.314136	0.314136	0.314136	0.314136	0.314136	0.314136	0.314136	0.314136	0.314136	0.314136	0.314136	0.314136	0.314136	0.314136	0.314136	0.314136	0.314136	0.314136	0.314961	0.265464	0.265464	0.265464	0.265464	0.265464	0.265464	0.265464	0.265464	0.265464	0.265464	0.265464	0.265464	0.265464
	MF071231	0.314136	0.314136	0.314136	0.314136	0.314136	0.314136	0.314136	0.314136	0.314136	0.314136	0.314136	0.314136	0.314136	0.314136	0.314136	0.314136	0.314136	0.314136	0.314136	0.314136	0.314136	0.314136	0.314136	0.314136	0.314136	0.314136	0.314136	0.314136	0.314136	0.314136	0.314136	0.314136	0.314136	0.314136	0.314961	0.268041	0.268041	0.268041	0.268041	0.268041	0.268041	0.268041	0.268041	0.268041	0.268041	0.268041	0.268041	0.268041
	MF071233	0.314136	0.314136	0.314136	0.314136	0.314136	0.314136	0.314136	0.314136	0.314136	0.314136	0.314136	0.314136	0.314136	0.314136	0.314136	0.314136	0.314136	0.314136	0.314136	0.314136	0.314136	0.314136	0.314136	0.314136	0.314136	0.314136	0.314136	0.314136	0.314136	0.314136	0.314136	0.314136	0.314136	0.314136	0.314961	0.268041	0.268041	0.268041	0.268041	0.268041	0.268041	0.268041	0.268041	0.268041	0.268041	0.268041	0.268041	0.268041
	MF071247	0.314136	0.314136	0.314136	0.314136	0.314136	0.314136	0.314136	0.314136	0.314136	0.314136	0.314136	0.314136	0.314136	0.314136	0.314136	0.314136	0.314136	0.314136	0.314136	0.314136	0.314136	0.314136	0.314136	0.314136	0.314136	0.314136	0.314136	0.314136	0.314136	0.314136	0.314136	0.314136	0.314136	0.314136	0.314961	0.268041	0.268041	0.268041	0.268041	0.268041	0.268041	0.268041	0.268041	0.268041	0.268041	0.268041	0.268041	0.268041
	MF071246	0.314136	0.314136	0.314136	0.314136	0.314136	0.314136	0.314136	0.314136	0.314136	0.314136	0.314136	0.314136	0.314136	0.314136	0.314136	0.314136	0.314136	0.314136	0.314136	0.314136	0.314136	0.314136	0.314136	0.314136	0.314136	0.314136	0.314136	0.314136	0.314136	0.314136	0.314136	0.314136	0.314136	0.314136	0.314961	0.268041	0.268041	0.268041	0.268041	0.268041	0.268041	0.268041	0.268041	0.268041	0.268041	0.268041	0.268041	0.268041
	MF071250	0.314136	0.314136	0.314136	0.314136	0.314136	0.314136	0.314136	0.314136	0.314136	0.314136	0.314136	0.314136	0.314136	0.314136	0.314136	0.314136	0.314136	0.314136	0.314136	0.314136	0.314136	0.314136	0.314136	0.314136	0.314136	0.314136	0.314136	0.314136	0.314136	0.314136	0.314136	0.314136	0.314136	0.314136	0.314961	0.268041	0.268041	0.268041	0.268041	0.268041	0.268041	0.268041	0.268041	0.268041	0.268041	0.268041	0.268041	0.268041
	MF071251	0.314136	0.314136	0.314136	0.314136	0.314136	0.314136	0.314136	0.314136	0.314136	0.314136	0.314136	0.314136	0.314136	0.314136	0.314136	0.314136	0.314136	0.314136	0.314136	0.314136	0.314136	0.314136	0.314136	0.314136	0.314136	0.314136	0.314136	0.314136	0.314136	0.314136	0.314136	0.314136	0.314136	0.314136	0.314961	0.268041	0.268041	0.268041	0.268041	0.268041	0.268041	0.268041	0.268041	0.268041	0.268041	0.268041	0.268041	0.268041
	MF071253	0.314136	0.314136	0.314136	0.314136	0.314136	0.314136	0.314136	0.314136	0.314136	0.314136	0.314136	0.314136	0.314136	0.314136	0.314136	0.314136	0.314136	0.314136	0.314136	0.314136	0.314136	0.314136	0.314136	0.314136	0.314136	0.314136	0.314136	0.314136	0.314136	0.314136	0.314136	0.314136	0.314136	0.314136	0.314961	0.268041	0.268041	0.268041	0.268041	0.268041	0.268041	0.268041	0.268041	0.268041	0.268041	0.268041	0.268041	0.268041
	MF071256	0.314136	0.314136	0.314136	0.314136	0.314136	0.314136	0.314136	0.314136	0.314136	0.314136	0.314136	0.314136	0.314136	0.314136	0.314136	0.314136	0.314136	0.314136	0.314136	0.314136	0.314136	0.314136	0.314136	0.314136	0.314136	0.314136	0.314136	0.314136	0.314136	0.314136	0.314136	0.314136	0.314136	0.314136	0.314961	0.268041	0.268041	0.268041	0.268041	0.268041	0.268041	0.268041	0.268041	0.268041	0.268041	0.268041	0.268041	0.268041
	MF071252	0.314136	0.314136	0.314136	0.314136	0.314136	0.314136	0.314136	0.314136	0.314136	0.314136	0.314136	0.314136	0.314136	0.314136	0.314136	0.314136	0.314136	0.314136	0.314136	0.314136	0.314136	0.314136	0.314136	0.314136	0.314136	0.314136	0.314136	0.314136	0.314136	0.314136	0.314136	0.314136	0.314136	0.314136	0.314961	0.268041	0.268041	0.268041	0.268041	0.268041	0.268041	0.268041	0.268041	0.268041	0.268041	0.268041	0.268041	0.268041
	MF071257	0.314136	0.314136	0.314136	0.314136	0.314136	0.314136	0.314136	0.314136	0.314136	0.314136	0.314136	0.314136	0.314136	0.314136	0.314136	0.314136	0.314136	0.314136	0.314136	0.314136	0.314136	0.314136	0.314136	0.314136	0.314136	0.314136	0.314136	0.314136	0.314136	0.314136	0.314136	0.314136	0.314136	0.314136	0.314961	0.268041	0.268041	0.268041	0.268041	0.268041	0.268041	0.268041	0.268041	0.268041	0.268041	0.268041	0.268041	0.268041
	MF071232	0.311518	0.311518	0.311518	0.311518	0.311518	0.311518	0.311518	0.311518	0.311518	0.311518	0.311518	0.311518	0.311518	0.311518	0.311518	0.311518	0.311518	0.311518	0.311518	0.311518	0.311518	0.311518	0.311518	0.311518	0.311518	0.311518	0.311518	0.311518	0.311518	0.311518	0.311518	0.311518	0.311518	0.311518	0.312336	0.270619	0.270619	0.270619	0.270619	0.270619	0.270619	0.270619	0.270619	0.270619	0.270619	0.270619	0.270619	0.270619
	MF071248	0.311518	0.311518	0.311518	0.311518	0.311518	0.311518	0.311518	0.311518	0.311518	0.311518	0.311518	0.311518	0.311518	0.311518	0.311518	0.311518	0.311518	0.311518	0.311518	0.311518	0.311518	0.311518	0.311518	0.311518	0.311518	0.311518	0.311518	0.311518	0.311518	0.311518	0.311518	0.311518	0.311518	0.311518	0.312336	0.270619	0.270619	0.270619	0.270619	0.270619	0.270619	0.270619	0.270619	0.270619	0.270619	0.270619	0.270619	0.270619
	MF071255	0.311518	0.311518	0.311518	0.311518	0.311518	0.311518	0.311518	0.311518	0.311518	0.311518	0.311518	0.311518	0.311518	0.311518	0.311518	0.311518	0.311518	0.311518	0.311518	0.311518	0.311518	0.311518	0.311518	0.311518	0.311518	0.311518	0.311518	0.311518	0.311518	0.311518	0.311518	0.311518	0.311518	0.311518	0.312336	0.270619	0.270619	0.270619	0.270619	0.270619	0.270619	0.270619	0.270619	0.270619	0.270619	0.270619	0.270619	0.270619
	MF071262	0.311518	0.311518	0.311518	0.311518	0.311518	0.311518	0.311518	0.311518	0.311518	0.311518	0.311518	0.311518	0.311518	0.311518	0.311518	0.311518	0.311518	0.311518	0.311518	0.311518	0.311518	0.311518	0.311518	0.311518	0.311518	0.311518	0.311518	0.311518	0.311518	0.311518	0.311518	0.311518	0.311518	0.311518	0.312336	0.265464	0.265464	0.265464	0.265464	0.265464	0.265464	0.265464	0.265464	0.265464	0.265464	0.265464	0.265464	0.265464
	MF071263	0.311518	0.311518	0.311518	0.311518	0.311518	0.311518	0.311518	0.311518	0.311518	0.311518	0.311518	0.311518	0.311518	0.311518	0.311518	0.311518	0.311518	0.311518	0.311518	0.311518	0.311518	0.311518	0.311518	0.311518	0.311518	0.311518	0.311518	0.311518	0.311518	0.311518	0.311518	0.311518	0.311518	0.311518	0.312336	0.265464	0.265464	0.265464	0.265464	0.265464	0.265464	0.265464	0.265464	0.265464	0.265464	0.265464	0.265464	0.265464
	MF071264	0.311518	0.311518	0.311518	0.311518	0.311518	0.311518	0.311518	0.311518	0.311518	0.311518	0.311518	0.311518	0.311518	0.311518	0.311518	0.311518	0.311518	0.311518	0.311518	0.311518	0.311518	0.311518	0.311518	0.311518	0.311518	0.311518	0.311518	0.311518	0.311518	0.311518	0.311518	0.311518	0.311518	0.311518	0.312336	0.265464	0.265464	0.265464	0.265464	0.265464	0.265464	0.265464	0.265464	0.265464	0.265464	0.265464	0.265464	0.265464
	MF071265	0.311518	0.311518	0.311518	0.311518	0.311518	0.311518	0.311518	0.311518	0.311518	0.311518	0.311518	0.311518	0.311518	0.311518	0.311518	0.311518	0.311518	0.311518	0.311518	0.311518	0.311518	0.311518	0.311518	0.311518	0.311518	0.311518	0.311518	0.311518	0.311518	0.311518	0.311518	0.311518	0.311518	0.311518	0.312336	0.265464	0.265464	0.265464	0.265464	0.265464	0.265464	0.265464	0.265464	0.265464	0.265464	0.265464	0.265464	0.265464
	MF071266	0.311518	0.311518	0.311518	0.311518	0.311518	0.311518	0.311518	0.311518	0.311518	0.311518	0.311518	0.311518	0.311518	0.311518	0.311518	0.311518	0.311518	0.311518	0.311518	0.311518	0.311518	0.311518	0.311518	0.311518	0.311518	0.311518	0.311518	0.311518	0.311518	0.311518	0.311518	0.311518	0.311518	0.311518	0.312336	0.265464	0.265464	0.265464	0.265464	0.265464	0.265464	0.265464	0.265464	0.265464	0.265464	0.265464	0.265464	0.265464
	MF071270	0.306283	0.306283	0.306283	0.306283	0.306283	0.306283	0.306283	0.306283	0.306283	0.306283	0.306283	0.306283	0.306283	0.306283	0.306283	0.306283	0.306283	0.306283	0.306283	0.306283	0.306283	0.306283	0.306283	0.306283	0.306283	0.306283	0.306283	0.306283	0.306283	0.306283	0.306283	0.306283	0.306283	0.306283	0.307087	0.260309	0.260309	0.260309	0.260309	0.260309	0.260309	0.260309	0.260309	0.260309	0.260309	0.260309	0.260309	0.260309
Macrostylis amaliae	MF071222	0.325397	0.325397	0.325397	0.325397	0.325397	0.325397	0.325397	0.325397	0.325397	0.325397	0.325397	0.325397	0.325397	0.325397	0.325397	0.325397	0.325397	0.325397	0.325397	0.325397	0.325397	0.325397	0.325397	0.325397	0.325397	0.325397	0.325397	0.325397	0.325397	0.325397	0.325397	0.325397	0.325397	0.325397	0.32626	0.329049	0.329049	0.329049	0.329049	0.329049	0.329049	0.329049	0.329049	0.329049	0.329049	0.329049	0.329049	0.329049
	MF071223	0.325397	0.325397	0.325397	0.325397	0.325397	0.325397	0.325397	0.325397	0.325397	0.325397	0.325397	0.325397	0.325397	0.325397	0.325397	0.325397	0.325397	0.325397	0.325397	0.325397	0.325397	0.325397	0.325397	0.325397	0.325397	0.325397	0.325397	0.325397	0.325397	0.325397	0.325397	0.325397	0.325397	0.325397	0.32626	0.329049	0.329049	0.329049	0.329049	0.329049	0.329049	0.329049	0.329049	0.329049	0.329049	0.329049	0.329049	0.329049
	MF071236	0.325397	0.325397	0.325397	0.325397	0.325397	0.325397	0.325397	0.325397	0.325397	0.325397	0.325397	0.325397	0.325397	0.325397	0.325397	0.325397	0.325397	0.325397	0.325397	0.325397	0.325397	0.325397	0.325397	0.325397	0.325397	0.325397	0.325397	0.325397	0.325397	0.325397	0.325397	0.325397	0.325397	0.325397	0.32626	0.329049	0.329049	0.329049	0.329049	0.329049	0.329049	0.329049	0.329049	0.329049	0.329049	0.329049	0.329049	0.329049
	MF071224	0.322751	0.322751	0.322751	0.322751	0.322751	0.322751	0.322751	0.322751	0.322751	0.322751	0.322751	0.322751	0.322751	0.322751	0.322751	0.322751	0.322751	0.322751	0.322751	0.322751	0.322751	0.322751	0.322751	0.322751	0.322751	0.322751	0.322751	0.322751	0.322751	0.322751	0.322751	0.322751	0.322751	0.322751	0.323607	0.326478	0.326478	0.326478	0.326478	0.326478	0.326478	0.326478	0.326478	0.326478	0.326478	0.326478	0.326478	0.326478
	MF071230	0.322751	0.322751	0.322751	0.322751	0.322751	0.322751	0.322751	0.322751	0.322751	0.322751	0.322751	0.322751	0.322751	0.322751	0.322751	0.322751	0.322751	0.322751	0.322751	0.322751	0.322751	0.322751	0.322751	0.322751	0.322751	0.322751	0.322751	0.322751	0.322751	0.322751	0.322751	0.322751	0.322751	0.322751	0.323607	0.326478	0.326478	0.326478	0.326478	0.326478	0.326478	0.326478	0.326478	0.326478	0.326478	0.326478	0.326478	0.326478
	MF071226	0.322751	0.322751	0.322751	0.322751	0.322751	0.322751	0.322751	0.322751	0.322751	0.322751	0.322751	0.322751	0.322751	0.322751	0.322751	0.322751	0.322751	0.322751	0.322751	0.322751	0.322751	0.322751	0.322751	0.322751	0.322751	0.322751	0.322751	0.322751	0.322751	0.322751	0.322751	0.322751	0.322751	0.322751	0.323607	0.326478	0.326478	0.326478	0.326478	0.326478	0.326478	0.326478	0.326478	0.326478	0.326478	0.326478	0.326478	0.326478
	MF071242	0.322751	0.322751	0.322751	0.322751	0.322751	0.322751	0.322751	0.322751	0.322751	0.322751	0.322751	0.322751	0.322751	0.322751	0.322751	0.322751	0.322751	0.322751	0.322751	0.322751	0.322751	0.322751	0.322751	0.322751	0.322751	0.322751	0.322751	0.322751	0.322751	0.322751	0.322751	0.322751	0.322751	0.322751	0.323607	0.326478	0.326478	0.326478	0.326478	0.326478	0.326478	0.326478	0.326478	0.326478	0.326478	0.326478	0.326478	0.326478
	MF071261	0.322751	0.322751	0.322751	0.322751	0.322751	0.322751	0.322751	0.322751	0.322751	0.322751	0.322751	0.322751	0.322751	0.322751	0.322751	0.322751	0.322751	0.322751	0.322751	0.322751	0.322751	0.322751	0.322751	0.322751	0.322751	0.322751	0.322751	0.322751	0.322751	0.322751	0.322751	0.322751	0.322751	0.322751	0.323607	0.326478	0.326478	0.326478	0.326478	0.326478	0.326478	0.326478	0.326478	0.326478	0.326478	0.326478	0.326478	0.326478
	MF071258	0.322751	0.322751	0.322751	0.322751	0.322751	0.322751	0.322751	0.322751	0.322751	0.322751	0.322751	0.322751	0.322751	0.322751	0.322751	0.322751	0.322751	0.322751	0.322751	0.322751	0.322751	0.322751	0.322751	0.322751	0.322751	0.322751	0.322751	0.322751	0.322751	0.322751	0.322751	0.322751	0.322751	0.322751	0.323607	0.326478	0.326478	0.326478	0.326478	0.326478	0.326478	0.326478	0.326478	0.326478	0.326478	0.326478	0.326478	0.326478
	MF071249	0.322751	0.322751	0.322751	0.322751	0.322751	0.322751	0.322751	0.322751	0.322751	0.322751	0.322751	0.322751	0.322751	0.322751	0.322751	0.322751	0.322751	0.322751	0.322751	0.322751	0.322751	0.322751	0.322751	0.322751	0.322751	0.322751	0.322751	0.322751	0.322751	0.322751	0.322751	0.322751	0.322751	0.322751	0.323607	0.326478	0.326478	0.326478	0.326478	0.326478	0.326478	0.326478	0.326478	0.326478	0.326478	0.326478	0.326478	0.326478
	MF071254	0.322751	0.322751	0.322751	0.322751	0.322751	0.322751	0.322751	0.322751	0.322751	0.322751	0.322751	0.322751	0.322751	0.322751	0.322751	0.322751	0.322751	0.322751	0.322751	0.322751	0.322751	0.322751	0.322751	0.322751	0.322751	0.322751	0.322751	0.322751	0.322751	0.322751	0.322751	0.322751	0.322751	0.322751	0.323607	0.326478	0.326478	0.326478	0.326478	0.326478	0.326478	0.326478	0.326478	0.326478	0.326478	0.326478	0.326478	0.326478
Macrostylis sabinae species complex	MF071225	0.31746	0.31746	0.31746	0.31746	0.31746	0.31746	0.31746	0.31746	0.31746	0.31746	0.31746	0.31746	0.31746	0.31746	0.31746	0.31746	0.31746	0.31746	0.31746	0.31746	0.31746	0.31746	0.31746	0.31746	0.31746	0.31746	0.31746	0.31746	0.31746	0.31746	0.31746	0.31746	0.31746	0.31746	0.318302	0.321337	0.321337	0.321337	0.321337	0.321337	0.321337	0.321337	0.321337	0.321337	0.321337	0.321337	0.321337	0.321337
	MF071228	0.320106	0.320106	0.320106	0.320106	0.320106	0.320106	0.320106	0.320106	0.320106	0.320106	0.320106	0.320106	0.320106	0.320106	0.320106	0.320106	0.320106	0.320106	0.320106	0.320106	0.320106	0.320106	0.320106	0.320106	0.320106	0.320106	0.320106	0.320106	0.320106	0.320106	0.320106	0.320106	0.320106	0.320106	0.320955	0.323907	0.323907	0.323907	0.323907	0.323907	0.323907	0.323907	0.323907	0.323907	0.323907	0.323907	0.323907	0.323907
	MF071229	0.320106	0.320106	0.320106	0.320106	0.320106	0.320106	0.320106	0.320106	0.320106	0.320106	0.320106	0.320106	0.320106	0.320106	0.320106	0.320106	0.320106	0.320106	0.320106	0.320106	0.320106	0.320106	0.320106	0.320106	0.320106	0.320106	0.320106	0.320106	0.320106	0.320106	0.320106	0.320106	0.320106	0.320106	0.320955	0.323907	0.323907	0.323907	0.323907	0.323907	0.323907	0.323907	0.323907	0.323907	0.323907	0.323907	0.323907	0.323907
	MF071238	0.319892	0.319892	0.319892	0.319892	0.319892	0.319892	0.319892	0.319892	0.319892	0.319892	0.319892	0.319892	0.319892	0.319892	0.319892	0.319892	0.319892	0.319892	0.319892	0.319892	0.319892	0.319892	0.319892	0.319892	0.319892	0.319892	0.319892	0.319892	0.319892	0.319892	0.319892	0.319892	0.319892	0.319892	0.320755	0.325521	0.325521	0.325521	0.325521	0.325521	0.325521	0.325521	0.325521	0.325521	0.325521	0.325521	0.325521	0.325521
	MF071239	0.320106	0.320106	0.320106	0.320106	0.320106	0.320106	0.320106	0.320106	0.320106	0.320106	0.320106	0.320106	0.320106	0.320106	0.320106	0.320106	0.320106	0.320106	0.320106	0.320106	0.320106	0.320106	0.320106	0.320106	0.320106	0.320106	0.320106	0.320106	0.320106	0.320106	0.320106	0.320106	0.320106	0.320106	0.320955	0.323907	0.323907	0.323907	0.323907	0.323907	0.323907	0.323907	0.323907	0.323907	0.323907	0.323907	0.323907	0.323907
	MF071243	0.320106	0.320106	0.320106	0.320106	0.320106	0.320106	0.320106	0.320106	0.320106	0.320106	0.320106	0.320106	0.320106	0.320106	0.320106	0.320106	0.320106	0.320106	0.320106	0.320106	0.320106	0.320106	0.320106	0.320106	0.320106	0.320106	0.320106	0.320106	0.320106	0.320106	0.320106	0.320106	0.320106	0.320106	0.320955	0.323907	0.323907	0.323907	0.323907	0.323907	0.323907	0.323907	0.323907	0.323907	0.323907	0.323907	0.323907	0.323907
	MF071240	0.320106	0.320106	0.320106	0.320106	0.320106	0.320106	0.320106	0.320106	0.320106	0.320106	0.320106	0.320106	0.320106	0.320106	0.320106	0.320106	0.320106	0.320106	0.320106	0.320106	0.320106	0.320106	0.320106	0.320106	0.320106	0.320106	0.320106	0.320106	0.320106	0.320106	0.320106	0.320106	0.320106	0.320106	0.320955	0.323907	0.323907	0.323907	0.323907	0.323907	0.323907	0.323907	0.323907	0.323907	0.323907	0.323907	0.323907	0.323907
	MF071241	0.320106	0.320106	0.320106	0.320106	0.320106	0.320106	0.320106	0.320106	0.320106	0.320106	0.320106	0.320106	0.320106	0.320106	0.320106	0.320106	0.320106	0.320106	0.320106	0.320106	0.320106	0.320106	0.320106	0.320106	0.320106	0.320106	0.320106	0.320106	0.320106	0.320106	0.320106	0.320106	0.320106	0.320106	0.320955	0.323907	0.323907	0.323907	0.323907	0.323907	0.323907	0.323907	0.323907	0.323907	0.323907	0.323907	0.323907	0.323907
	MF071271	0.320106	0.320106	0.320106	0.320106	0.320106	0.320106	0.320106	0.320106	0.320106	0.320106	0.320106	0.320106	0.320106	0.320106	0.320106	0.320106	0.320106	0.320106	0.320106	0.320106	0.320106	0.320106	0.320106	0.320106	0.320106	0.320106	0.320106	0.320106	0.320106	0.320106	0.320106	0.320106	0.320106	0.320106	0.320955	0.323907	0.323907	0.323907	0.323907	0.323907	0.323907	0.323907	0.323907	0.323907	0.323907	0.323907	0.323907	0.323907
	MF071244	0.320106	0.320106	0.320106	0.320106	0.320106	0.320106	0.320106	0.320106	0.320106	0.320106	0.320106	0.320106	0.320106	0.320106	0.320106	0.320106	0.320106	0.320106	0.320106	0.320106	0.320106	0.320106	0.320106	0.320106	0.320106	0.320106	0.320106	0.320106	0.320106	0.320106	0.320106	0.320106	0.320106	0.320106	0.320955	0.323907	0.323907	0.323907	0.323907	0.323907	0.323907	0.323907	0.323907	0.323907	0.323907	0.323907	0.323907	0.323907
	MF071234	0.320106	0.320106	0.320106	0.320106	0.320106	0.320106	0.320106	0.320106	0.320106	0.320106	0.320106	0.320106	0.320106	0.320106	0.320106	0.320106	0.320106	0.320106	0.320106	0.320106	0.320106	0.320106	0.320106	0.320106	0.320106	0.320106	0.320106	0.320106	0.320106	0.320106	0.320106	0.320106	0.320106	0.320106	0.320955	0.323907	0.323907	0.323907	0.323907	0.323907	0.323907	0.323907	0.323907	0.323907	0.323907	0.323907	0.323907	0.323907
	MF071235	0.320106	0.320106	0.320106	0.320106	0.320106	0.320106	0.320106	0.320106	0.320106	0.320106	0.320106	0.320106	0.320106	0.320106	0.320106	0.320106	0.320106	0.320106	0.320106	0.320106	0.320106	0.320106	0.320106	0.320106	0.320106	0.320106	0.320106	0.320106	0.320106	0.320106	0.320106	0.320106	0.320106	0.320106	0.320955	0.323907	0.323907	0.323907	0.323907	0.323907	0.323907	0.323907	0.323907	0.323907	0.323907	0.323907	0.323907	0.323907
	MF071237	0.320106	0.320106	0.320106	0.320106	0.320106	0.320106	0.320106	0.320106	0.320106	0.320106	0.320106	0.320106	0.320106	0.320106	0.320106	0.320106	0.320106	0.320106	0.320106	0.320106	0.320106	0.320106	0.320106	0.320106	0.320106	0.320106	0.320106	0.320106	0.320106	0.320106	0.320106	0.320106	0.320106	0.320106	0.320955	0.323907	0.323907	0.323907	0.323907	0.323907	0.323907	0.323907	0.323907	0.323907	0.323907	0.323907	0.323907	0.323907
	MF071245	0.320106	0.320106	0.320106	0.320106	0.320106	0.320106	0.320106	0.320106	0.320106	0.320106	0.320106	0.320106	0.320106	0.320106	0.320106	0.320106	0.320106	0.320106	0.320106	0.320106	0.320106	0.320106	0.320106	0.320106	0.320106	0.320106	0.320106	0.320106	0.320106	0.320106	0.320106	0.320106	0.320106	0.320106	0.320955	0.323907	0.323907	0.323907	0.323907	0.323907	0.323907	0.323907	0.323907	0.323907	0.323907	0.323907	0.323907	0.323907
	MF071259	0.320106	0.320106	0.320106	0.320106	0.320106	0.320106	0.320106	0.320106	0.320106	0.320106	0.320106	0.320106	0.320106	0.320106	0.320106	0.320106	0.320106	0.320106	0.320106	0.320106	0.320106	0.320106	0.320106	0.320106	0.320106	0.320106	0.320106	0.320106	0.320106	0.320106	0.320106	0.320106	0.320106	0.320106	0.320955	0.321337	0.321337	0.321337	0.321337	0.321337	0.321337	0.321337	0.321337	0.321337	0.321337	0.321337	0.321337	0.321337
	MF071260	0.320106	0.320106	0.320106	0.320106	0.320106	0.320106	0.320106	0.320106	0.320106	0.320106	0.320106	0.320106	0.320106	0.320106	0.320106	0.320106	0.320106	0.320106	0.320106	0.320106	0.320106	0.320106	0.320106	0.320106	0.320106	0.320106	0.320106	0.320106	0.320106	0.320106	0.320106	0.320106	0.320106	0.320106	0.320955	0.321337	0.321337	0.321337	0.321337	0.321337	0.321337	0.321337	0.321337	0.321337	0.321337	0.321337	0.321337	0.321337
	MF071267	0.325397	0.325397	0.325397	0.325397	0.325397	0.325397	0.325397	0.325397	0.325397	0.325397	0.325397	0.325397	0.325397	0.325397	0.325397	0.325397	0.325397	0.325397	0.325397	0.325397	0.325397	0.325397	0.325397	0.325397	0.325397	0.325397	0.325397	0.325397	0.325397	0.325397	0.325397	0.325397	0.325397	0.325397	0.32626	0.318766	0.318766	0.318766	0.318766	0.318766	0.318766	0.318766	0.318766	0.318766	0.318766	0.318766	0.318766	0.318766
	MF071268	0.325397	0.325397	0.325397	0.325397	0.325397	0.325397	0.325397	0.325397	0.325397	0.325397	0.325397	0.325397	0.325397	0.325397	0.325397	0.325397	0.325397	0.325397	0.325397	0.325397	0.325397	0.325397	0.325397	0.325397	0.325397	0.325397	0.325397	0.325397	0.325397	0.325397	0.325397	0.325397	0.325397	0.325397	0.32626	0.318766	0.318766	0.318766	0.318766	0.318766	0.318766	0.318766	0.318766	0.318766	0.318766	0.318766	0.318766	0.318766
	MF071269	0.325397	0.325397	0.325397	0.325397	0.325397	0.325397	0.325397	0.325397	0.325397	0.325397	0.325397	0.325397	0.325397	0.325397	0.325397	0.325397	0.325397	0.325397	0.325397	0.325397	0.325397	0.325397	0.325397	0.325397	0.325397	0.325397	0.325397	0.325397	0.325397	0.325397	0.325397	0.325397	0.325397	0.325397	0.32626	0.318766	0.318766	0.318766	0.318766	0.318766	0.318766	0.318766	0.318766	0.318766	0.318766	0.318766	0.318766	0.318766
Macrostylis sp. ML08	LT909174	0.299465	0.299465	0.299465	0.299465	0.299465	0.299465	0.299465	0.299465	0.299465	0.299465	0.299465	0.299465	0.299465	0.299465	0.299465	0.299465	0.299465	0.299465	0.299465	0.299465	0.299465	0.299465	0.299465	0.299465	0.299465	0.299465	0.299465	0.299465	0.299465	0.299465	0.299465	0.299465	0.299465	0.299465	0.300268	0.308707	0.308707	0.308707	0.308707	0.308707	0.308707	0.308707	0.308707	0.308707	0.308707	0.308707	0.308707	0.308707
	LT909177	0.299465	0.299465	0.299465	0.299465	0.299465	0.299465	0.299465	0.299465	0.299465	0.299465	0.299465	0.299465	0.299465	0.299465	0.299465	0.299465	0.299465	0.299465	0.299465	0.299465	0.299465	0.299465	0.299465	0.299465	0.299465	0.299465	0.299465	0.299465	0.299465	0.299465	0.299465	0.299465	0.299465	0.299465	0.300268	0.308707	0.308707	0.308707	0.308707	0.308707	0.308707	0.308707	0.308707	0.308707	0.308707	0.308707	0.308707	0.308707
	LT909188	0.299465	0.299465	0.299465	0.299465	0.299465	0.299465	0.299465	0.299465	0.299465	0.299465	0.299465	0.299465	0.299465	0.299465	0.299465	0.299465	0.299465	0.299465	0.299465	0.299465	0.299465	0.299465	0.299465	0.299465	0.299465	0.299465	0.299465	0.299465	0.299465	0.299465	0.299465	0.299465	0.299465	0.299465	0.300268	0.308707	0.308707	0.308707	0.308707	0.308707	0.308707	0.308707	0.308707	0.308707	0.308707	0.308707	0.308707	0.308707
	LT909179	0.296791	0.296791	0.296791	0.296791	0.296791	0.296791	0.296791	0.296791	0.296791	0.296791	0.296791	0.296791	0.296791	0.296791	0.296791	0.296791	0.296791	0.296791	0.296791	0.296791	0.296791	0.296791	0.296791	0.296791	0.296791	0.296791	0.296791	0.296791	0.296791	0.296791	0.296791	0.296791	0.296791	0.296791	0.297587	0.306069	0.306069	0.306069	0.306069	0.306069	0.306069	0.306069	0.306069	0.306069	0.306069	0.306069	0.306069	0.306069
	LT909181	0.296791	0.296791	0.296791	0.296791	0.296791	0.296791	0.296791	0.296791	0.296791	0.296791	0.296791	0.296791	0.296791	0.296791	0.296791	0.296791	0.296791	0.296791	0.296791	0.296791	0.296791	0.296791	0.296791	0.296791	0.296791	0.296791	0.296791	0.296791	0.296791	0.296791	0.296791	0.296791	0.296791	0.296791	0.297587	0.306069	0.306069	0.306069	0.306069	0.306069	0.306069	0.306069	0.306069	0.306069	0.306069	0.306069	0.306069	0.306069
	LT909182	0.296791	0.296791	0.296791	0.296791	0.296791	0.296791	0.296791	0.296791	0.296791	0.296791	0.296791	0.296791	0.296791	0.296791	0.296791	0.296791	0.296791	0.296791	0.296791	0.296791	0.296791	0.296791	0.296791	0.296791	0.296791	0.296791	0.296791	0.296791	0.296791	0.296791	0.296791	0.296791	0.296791	0.296791	0.297587	0.306069	0.306069	0.306069	0.306069	0.306069	0.306069	0.306069	0.306069	0.306069	0.306069	0.306069	0.306069	0.306069
	LT909183	0.296791	0.296791	0.296791	0.296791	0.296791	0.296791	0.296791	0.296791	0.296791	0.296791	0.296791	0.296791	0.296791	0.296791	0.296791	0.296791	0.296791	0.296791	0.296791	0.296791	0.296791	0.296791	0.296791	0.296791	0.296791	0.296791	0.296791	0.296791	0.296791	0.296791	0.296791	0.296791	0.296791	0.296791	0.297587	0.306069	0.306069	0.306069	0.306069	0.306069	0.306069	0.306069	0.306069	0.306069	0.306069	0.306069	0.306069	0.306069
	LT909184	0.296791	0.296791	0.296791	0.296791	0.296791	0.296791	0.296791	0.296791	0.296791	0.296791	0.296791	0.296791	0.296791	0.296791	0.296791	0.296791	0.296791	0.296791	0.296791	0.296791	0.296791	0.296791	0.296791	0.296791	0.296791	0.296791	0.296791	0.296791	0.296791	0.296791	0.296791	0.296791	0.296791	0.296791	0.297587	0.306069	0.306069	0.306069	0.306069	0.306069	0.306069	0.306069	0.306069	0.306069	0.306069	0.306069	0.306069	0.306069
	LT909186	0.296791	0.296791	0.296791	0.296791	0.296791	0.296791	0.296791	0.296791	0.296791	0.296791	0.296791	0.296791	0.296791	0.296791	0.296791	0.296791	0.296791	0.296791	0.296791	0.296791	0.296791	0.296791	0.296791	0.296791	0.296791	0.296791	0.296791	0.296791	0.296791	0.296791	0.296791	0.296791	0.296791	0.296791	0.297587	0.306069	0.306069	0.306069	0.306069	0.306069	0.306069	0.306069	0.306069	0.306069	0.306069	0.306069	0.306069	0.306069
	LT909194	0.296791	0.296791	0.296791	0.296791	0.296791	0.296791	0.296791	0.296791	0.296791	0.296791	0.296791	0.296791	0.296791	0.296791	0.296791	0.296791	0.296791	0.296791	0.296791	0.296791	0.296791	0.296791	0.296791	0.296791	0.296791	0.296791	0.296791	0.296791	0.296791	0.296791	0.296791	0.296791	0.296791	0.296791	0.297587	0.306069	0.306069	0.306069	0.306069	0.306069	0.306069	0.306069	0.306069	0.306069	0.306069	0.306069	0.306069	0.306069
	LT909201	0.296791	0.296791	0.296791	0.296791	0.296791	0.296791	0.296791	0.296791	0.296791	0.296791	0.296791	0.296791	0.296791	0.296791	0.296791	0.296791	0.296791	0.296791	0.296791	0.296791	0.296791	0.296791	0.296791	0.296791	0.296791	0.296791	0.296791	0.296791	0.296791	0.296791	0.296791	0.296791	0.296791	0.296791	0.297587	0.306069	0.306069	0.306069	0.306069	0.306069	0.306069	0.306069	0.306069	0.306069	0.306069	0.306069	0.306069	0.306069
	LT909193	0.296791	0.296791	0.296791	0.296791	0.296791	0.296791	0.296791	0.296791	0.296791	0.296791	0.296791	0.296791	0.296791	0.296791	0.296791	0.296791	0.296791	0.296791	0.296791	0.296791	0.296791	0.296791	0.296791	0.296791	0.296791	0.296791	0.296791	0.296791	0.296791	0.296791	0.296791	0.296791	0.296791	0.296791	0.297587	0.306069	0.306069	0.306069	0.306069	0.306069	0.306069	0.306069	0.306069	0.306069	0.306069	0.306069	0.306069	0.306069
	LT909199	0.296791	0.296791	0.296791	0.296791	0.296791	0.296791	0.296791	0.296791	0.296791	0.296791	0.296791	0.296791	0.296791	0.296791	0.296791	0.296791	0.296791	0.296791	0.296791	0.296791	0.296791	0.296791	0.296791	0.296791	0.296791	0.296791	0.296791	0.296791	0.296791	0.296791	0.296791	0.296791	0.296791	0.296791	0.297587	0.308707	0.308707	0.308707	0.308707	0.308707	0.308707	0.308707	0.308707	0.308707	0.308707	0.308707	0.308707	0.308707
	LT909200	0.302139	0.302139	0.302139	0.302139	0.302139	0.302139	0.302139	0.302139	0.302139	0.302139	0.302139	0.302139	0.302139	0.302139	0.302139	0.302139	0.302139	0.302139	0.302139	0.302139	0.302139	0.302139	0.302139	0.302139	0.302139	0.302139	0.302139	0.302139	0.302139	0.302139	0.302139	0.302139	0.302139	0.302139	0.302949	0.311346	0.311346	0.311346	0.311346	0.311346	0.311346	0.311346	0.311346	0.311346	0.311346	0.311346	0.311346	0.311346
	LT909349	0.288	0.288	0.288	0.288	0.288	0.288	0.288	0.288	0.288	0.288	0.288	0.288	0.288	0.288	0.288	0.288	0.288	0.288	0.288	0.288	0.288	0.288	0.288	0.288	0.288	0.288	0.288	0.288	0.288	0.288	0.288	0.288	0.288	0.288	0.28877	0.305263	0.305263	0.305263	0.305263	0.305263	0.305263	0.305263	0.305263	0.305263	0.305263	0.305263	0.305263	0.305263
	LT909180	0.31457	0.31457	0.31457	0.31457	0.31457	0.31457	0.31457	0.31457	0.31457	0.31457	0.31457	0.31457	0.31457	0.31457	0.31457	0.31457	0.31457	0.31457	0.31457	0.31457	0.31457	0.31457	0.31457	0.31457	0.31457	0.31457	0.31457	0.31457	0.31457	0.31457	0.31457	0.31457	0.31457	0.31457	0.31457	0.330097	0.330097	0.330097	0.330097	0.330097	0.330097	0.330097	0.330097	0.330097	0.330097	0.330097	0.330097	0.330097
	LT909187	0.299735	0.299735	0.299735	0.299735	0.299735	0.299735	0.299735	0.299735	0.299735	0.299735	0.299735	0.299735	0.299735	0.299735	0.299735	0.299735	0.299735	0.299735	0.299735	0.299735	0.299735	0.299735	0.299735	0.299735	0.299735	0.299735	0.299735	0.299735	0.299735	0.299735	0.299735	0.299735	0.299735	0.299735	0.300532	0.316754	0.316754	0.316754	0.316754	0.316754	0.316754	0.316754	0.316754	0.316754	0.316754	0.316754	0.316754	0.316754
	LT909189	0.299735	0.299735	0.299735	0.299735	0.299735	0.299735	0.299735	0.299735	0.299735	0.299735	0.299735	0.299735	0.299735	0.299735	0.299735	0.299735	0.299735	0.299735	0.299735	0.299735	0.299735	0.299735	0.299735	0.299735	0.299735	0.299735	0.299735	0.299735	0.299735	0.299735	0.299735	0.299735	0.299735	0.299735	0.300532	0.316754	0.316754	0.316754	0.316754	0.316754	0.316754	0.316754	0.316754	0.316754	0.316754	0.316754	0.316754	0.316754
	LT909192	0.299735	0.299735	0.299735	0.299735	0.299735	0.299735	0.299735	0.299735	0.299735	0.299735	0.299735	0.299735	0.299735	0.299735	0.299735	0.299735	0.299735	0.299735	0.299735	0.299735	0.299735	0.299735	0.299735	0.299735	0.299735	0.299735	0.299735	0.299735	0.299735	0.299735	0.299735	0.299735	0.299735	0.299735	0.300532	0.316754	0.316754	0.316754	0.316754	0.316754	0.316754	0.316754	0.316754	0.316754	0.316754	0.316754	0.316754	0.316754
	LT909196	0.299735	0.299735	0.299735	0.299735	0.299735	0.299735	0.299735	0.299735	0.299735	0.299735	0.299735	0.299735	0.299735	0.299735	0.299735	0.299735	0.299735	0.299735	0.299735	0.299735	0.299735	0.299735	0.299735	0.299735	0.299735	0.299735	0.299735	0.299735	0.299735	0.299735	0.299735	0.299735	0.299735	0.299735	0.300532	0.316754	0.316754	0.316754	0.316754	0.316754	0.316754	0.316754	0.316754	0.316754	0.316754	0.316754	0.316754	0.316754
	LT909197	0.315789	0.315789	0.315789	0.315789	0.315789	0.315789	0.315789	0.315789	0.315789	0.315789	0.315789	0.315789	0.315789	0.315789	0.315789	0.315789	0.315789	0.315789	0.315789	0.315789	0.315789	0.315789	0.315789	0.315789	0.315789	0.315789	0.315789	0.315789	0.315789	0.315789	0.315789	0.315789	0.315789	0.315789	0.315789	0.330303	0.330303	0.330303	0.330303	0.330303	0.330303	0.330303	0.330303	0.330303	0.330303	0.330303	0.330303	0.330303
	LT909203	0.302387	0.302387	0.302387	0.302387	0.302387	0.302387	0.302387	0.302387	0.302387	0.302387	0.302387	0.302387	0.302387	0.302387	0.302387	0.302387	0.302387	0.302387	0.302387	0.302387	0.302387	0.302387	0.302387	0.302387	0.302387	0.302387	0.302387	0.302387	0.302387	0.302387	0.302387	0.302387	0.302387	0.302387	0.303191	0.316754	0.316754	0.316754	0.316754	0.316754	0.316754	0.316754	0.316754	0.316754	0.316754	0.316754	0.316754	0.316754
	LT909205	0.302387	0.302387	0.302387	0.302387	0.302387	0.302387	0.302387	0.302387	0.302387	0.302387	0.302387	0.302387	0.302387	0.302387	0.302387	0.302387	0.302387	0.302387	0.302387	0.302387	0.302387	0.302387	0.302387	0.302387	0.302387	0.302387	0.302387	0.302387	0.302387	0.302387	0.302387	0.302387	0.302387	0.302387	0.303191	0.316754	0.316754	0.316754	0.316754	0.316754	0.316754	0.316754	0.316754	0.316754	0.316754	0.316754	0.316754	0.316754
	LT909206	0.302387	0.302387	0.302387	0.302387	0.302387	0.302387	0.302387	0.302387	0.302387	0.302387	0.302387	0.302387	0.302387	0.302387	0.302387	0.302387	0.302387	0.302387	0.302387	0.302387	0.302387	0.302387	0.302387	0.302387	0.302387	0.302387	0.302387	0.302387	0.302387	0.302387	0.302387	0.302387	0.302387	0.302387	0.303191	0.316754	0.316754	0.316754	0.316754	0.316754	0.316754	0.316754	0.316754	0.316754	0.316754	0.316754	0.316754	0.316754
	LT909207	0.302387	0.302387	0.302387	0.302387	0.302387	0.302387	0.302387	0.302387	0.302387	0.302387	0.302387	0.302387	0.302387	0.302387	0.302387	0.302387	0.302387	0.302387	0.302387	0.302387	0.302387	0.302387	0.302387	0.302387	0.302387	0.302387	0.302387	0.302387	0.302387	0.302387	0.302387	0.302387	0.302387	0.302387	0.303191	0.316754	0.316754	0.316754	0.316754	0.316754	0.316754	0.316754	0.316754	0.316754	0.316754	0.316754	0.316754	0.316754
	LT909212	0.302387	0.302387	0.302387	0.302387	0.302387	0.302387	0.302387	0.302387	0.302387	0.302387	0.302387	0.302387	0.302387	0.302387	0.302387	0.302387	0.302387	0.302387	0.302387	0.302387	0.302387	0.302387	0.302387	0.302387	0.302387	0.302387	0.302387	0.302387	0.302387	0.302387	0.302387	0.302387	0.302387	0.302387	0.303191	0.316754	0.316754	0.316754	0.316754	0.316754	0.316754	0.316754	0.316754	0.316754	0.316754	0.316754	0.316754	0.316754
	LT909214	0.302387	0.302387	0.302387	0.302387	0.302387	0.302387	0.302387	0.302387	0.302387	0.302387	0.302387	0.302387	0.302387	0.302387	0.302387	0.302387	0.302387	0.302387	0.302387	0.302387	0.302387	0.302387	0.302387	0.302387	0.302387	0.302387	0.302387	0.302387	0.302387	0.302387	0.302387	0.302387	0.302387	0.302387	0.303191	0.316754	0.316754	0.316754	0.316754	0.316754	0.316754	0.316754	0.316754	0.316754	0.316754	0.316754	0.316754	0.316754
	LT909217	0.302387	0.302387	0.302387	0.302387	0.302387	0.302387	0.302387	0.302387	0.302387	0.302387	0.302387	0.302387	0.302387	0.302387	0.302387	0.302387	0.302387	0.302387	0.302387	0.302387	0.302387	0.302387	0.302387	0.302387	0.302387	0.302387	0.302387	0.302387	0.302387	0.302387	0.302387	0.302387	0.302387	0.302387	0.303191	0.316754	0.316754	0.316754	0.316754	0.316754	0.316754	0.316754	0.316754	0.316754	0.316754	0.316754	0.316754	0.316754
	LT909219	0.302387	0.302387	0.302387	0.302387	0.302387	0.302387	0.302387	0.302387	0.302387	0.302387	0.302387	0.302387	0.302387	0.302387	0.302387	0.302387	0.302387	0.302387	0.302387	0.302387	0.302387	0.302387	0.302387	0.302387	0.302387	0.302387	0.302387	0.302387	0.302387	0.302387	0.302387	0.302387	0.302387	0.302387	0.303191	0.316754	0.316754	0.316754	0.316754	0.316754	0.316754	0.316754	0.316754	0.316754	0.316754	0.316754	0.316754	0.316754
	LT909220	0.302387	0.302387	0.302387	0.302387	0.302387	0.302387	0.302387	0.302387	0.302387	0.302387	0.302387	0.302387	0.302387	0.302387	0.302387	0.302387	0.302387	0.302387	0.302387	0.302387	0.302387	0.302387	0.302387	0.302387	0.302387	0.302387	0.302387	0.302387	0.302387	0.302387	0.302387	0.302387	0.302387	0.302387	0.303191	0.316754	0.316754	0.316754	0.316754	0.316754	0.316754	0.316754	0.316754	0.316754	0.316754	0.316754	0.316754	0.316754
	LT909224	0.302387	0.302387	0.302387	0.302387	0.302387	0.302387	0.302387	0.302387	0.302387	0.302387	0.302387	0.302387	0.302387	0.302387	0.302387	0.302387	0.302387	0.302387	0.302387	0.302387	0.302387	0.302387	0.302387	0.302387	0.302387	0.302387	0.302387	0.302387	0.302387	0.302387	0.302387	0.302387	0.302387	0.302387	0.303191	0.316754	0.316754	0.316754	0.316754	0.316754	0.316754	0.316754	0.316754	0.316754	0.316754	0.316754	0.316754	0.316754
	LT909227	0.302387	0.302387	0.302387	0.302387	0.302387	0.302387	0.302387	0.302387	0.302387	0.302387	0.302387	0.302387	0.302387	0.302387	0.302387	0.302387	0.302387	0.302387	0.302387	0.302387	0.302387	0.302387	0.302387	0.302387	0.302387	0.302387	0.302387	0.302387	0.302387	0.302387	0.302387	0.302387	0.302387	0.302387	0.303191	0.316754	0.316754	0.316754	0.316754	0.316754	0.316754	0.316754	0.316754	0.316754	0.316754	0.316754	0.316754	0.316754
	LT909229	0.302387	0.302387	0.302387	0.302387	0.302387	0.302387	0.302387	0.302387	0.302387	0.302387	0.302387	0.302387	0.302387	0.302387	0.302387	0.302387	0.302387	0.302387	0.302387	0.302387	0.302387	0.302387	0.302387	0.302387	0.302387	0.302387	0.302387	0.302387	0.302387	0.302387	0.302387	0.302387	0.302387	0.302387	0.303191	0.316754	0.316754	0.316754	0.316754	0.316754	0.316754	0.316754	0.316754	0.316754	0.316754	0.316754	0.316754	0.316754
	LT909235	0.302387	0.302387	0.302387	0.302387	0.302387	0.302387	0.302387	0.302387	0.302387	0.302387	0.302387	0.302387	0.302387	0.302387	0.302387	0.302387	0.302387	0.302387	0.302387	0.302387	0.302387	0.302387	0.302387	0.302387	0.302387	0.302387	0.302387	0.302387	0.302387	0.302387	0.302387	0.302387	0.302387	0.302387	0.303191	0.316754	0.316754	0.316754	0.316754	0.316754	0.316754	0.316754	0.316754	0.316754	0.316754	0.316754	0.316754	0.316754
	LT909239	0.302387	0.302387	0.302387	0.302387	0.302387	0.302387	0.302387	0.302387	0.302387	0.302387	0.302387	0.302387	0.302387	0.302387	0.302387	0.302387	0.302387	0.302387	0.302387	0.302387	0.302387	0.302387	0.302387	0.302387	0.302387	0.302387	0.302387	0.302387	0.302387	0.302387	0.302387	0.302387	0.302387	0.302387	0.303191	0.316754	0.316754	0.316754	0.316754	0.316754	0.316754	0.316754	0.316754	0.316754	0.316754	0.316754	0.316754	0.316754
	LT909241	0.302387	0.302387	0.302387	0.302387	0.302387	0.302387	0.302387	0.302387	0.302387	0.302387	0.302387	0.302387	0.302387	0.302387	0.302387	0.302387	0.302387	0.302387	0.302387	0.302387	0.302387	0.302387	0.302387	0.302387	0.302387	0.302387	0.302387	0.302387	0.302387	0.302387	0.302387	0.302387	0.302387	0.302387	0.303191	0.316754	0.316754	0.316754	0.316754	0.316754	0.316754	0.316754	0.316754	0.316754	0.316754	0.316754	0.316754	0.316754
	LT909242	0.302387	0.302387	0.302387	0.302387	0.302387	0.302387	0.302387	0.302387	0.302387	0.302387	0.302387	0.302387	0.302387	0.302387	0.302387	0.302387	0.302387	0.302387	0.302387	0.302387	0.302387	0.302387	0.302387	0.302387	0.302387	0.302387	0.302387	0.302387	0.302387	0.302387	0.302387	0.302387	0.302387	0.302387	0.303191	0.316754	0.316754	0.316754	0.316754	0.316754	0.316754	0.316754	0.316754	0.316754	0.316754	0.316754	0.316754	0.316754
	LT909246	0.302387	0.302387	0.302387	0.302387	0.302387	0.302387	0.302387	0.302387	0.302387	0.302387	0.302387	0.302387	0.302387	0.302387	0.302387	0.302387	0.302387	0.302387	0.302387	0.302387	0.302387	0.302387	0.302387	0.302387	0.302387	0.302387	0.302387	0.302387	0.302387	0.302387	0.302387	0.302387	0.302387	0.302387	0.303191	0.316754	0.316754	0.316754	0.316754	0.316754	0.316754	0.316754	0.316754	0.316754	0.316754	0.316754	0.316754	0.316754
	LT909252	0.302387	0.302387	0.302387	0.302387	0.302387	0.302387	0.302387	0.302387	0.302387	0.302387	0.302387	0.302387	0.302387	0.302387	0.302387	0.302387	0.302387	0.302387	0.302387	0.302387	0.302387	0.302387	0.302387	0.302387	0.302387	0.302387	0.302387	0.302387	0.302387	0.302387	0.302387	0.302387	0.302387	0.302387	0.303191	0.316754	0.316754	0.316754	0.316754	0.316754	0.316754	0.316754	0.316754	0.316754	0.316754	0.316754	0.316754	0.316754
	LT909256	0.302387	0.302387	0.302387	0.302387	0.302387	0.302387	0.302387	0.302387	0.302387	0.302387	0.302387	0.302387	0.302387	0.302387	0.302387	0.302387	0.302387	0.302387	0.302387	0.302387	0.302387	0.302387	0.302387	0.302387	0.302387	0.302387	0.302387	0.302387	0.302387	0.302387	0.302387	0.302387	0.302387	0.302387	0.303191	0.316754	0.316754	0.316754	0.316754	0.316754	0.316754	0.316754	0.316754	0.316754	0.316754	0.316754	0.316754	0.316754
	LT909258	0.302387	0.302387	0.302387	0.302387	0.302387	0.302387	0.302387	0.302387	0.302387	0.302387	0.302387	0.302387	0.302387	0.302387	0.302387	0.302387	0.302387	0.302387	0.302387	0.302387	0.302387	0.302387	0.302387	0.302387	0.302387	0.302387	0.302387	0.302387	0.302387	0.302387	0.302387	0.302387	0.302387	0.302387	0.303191	0.316754	0.316754	0.316754	0.316754	0.316754	0.316754	0.316754	0.316754	0.316754	0.316754	0.316754	0.316754	0.316754
	LT909262	0.302387	0.302387	0.302387	0.302387	0.302387	0.302387	0.302387	0.302387	0.302387	0.302387	0.302387	0.302387	0.302387	0.302387	0.302387	0.302387	0.302387	0.302387	0.302387	0.302387	0.302387	0.302387	0.302387	0.302387	0.302387	0.302387	0.302387	0.302387	0.302387	0.302387	0.302387	0.302387	0.302387	0.302387	0.303191	0.316754	0.316754	0.316754	0.316754	0.316754	0.316754	0.316754	0.316754	0.316754	0.316754	0.316754	0.316754	0.316754
	LT909263	0.302387	0.302387	0.302387	0.302387	0.302387	0.302387	0.302387	0.302387	0.302387	0.302387	0.302387	0.302387	0.302387	0.302387	0.302387	0.302387	0.302387	0.302387	0.302387	0.302387	0.302387	0.302387	0.302387	0.302387	0.302387	0.302387	0.302387	0.302387	0.302387	0.302387	0.302387	0.302387	0.302387	0.302387	0.303191	0.316754	0.316754	0.316754	0.316754	0.316754	0.316754	0.316754	0.316754	0.316754	0.316754	0.316754	0.316754	0.316754
	LT909266	0.302387	0.302387	0.302387	0.302387	0.302387	0.302387	0.302387	0.302387	0.302387	0.302387	0.302387	0.302387	0.302387	0.302387	0.302387	0.302387	0.302387	0.302387	0.302387	0.302387	0.302387	0.302387	0.302387	0.302387	0.302387	0.302387	0.302387	0.302387	0.302387	0.302387	0.302387	0.302387	0.302387	0.302387	0.303191	0.316754	0.316754	0.316754	0.316754	0.316754	0.316754	0.316754	0.316754	0.316754	0.316754	0.316754	0.316754	0.316754
	LT909267	0.302387	0.302387	0.302387	0.302387	0.302387	0.302387	0.302387	0.302387	0.302387	0.302387	0.302387	0.302387	0.302387	0.302387	0.302387	0.302387	0.302387	0.302387	0.302387	0.302387	0.302387	0.302387	0.302387	0.302387	0.302387	0.302387	0.302387	0.302387	0.302387	0.302387	0.302387	0.302387	0.302387	0.302387	0.303191	0.316754	0.316754	0.316754	0.316754	0.316754	0.316754	0.316754	0.316754	0.316754	0.316754	0.316754	0.316754	0.316754
	LT909273	0.302387	0.302387	0.302387	0.302387	0.302387	0.302387	0.302387	0.302387	0.302387	0.302387	0.302387	0.302387	0.302387	0.302387	0.302387	0.302387	0.302387	0.302387	0.302387	0.302387	0.302387	0.302387	0.302387	0.302387	0.302387	0.302387	0.302387	0.302387	0.302387	0.302387	0.302387	0.302387	0.302387	0.302387	0.303191	0.316754	0.316754	0.316754	0.316754	0.316754	0.316754	0.316754	0.316754	0.316754	0.316754	0.316754	0.316754	0.316754
	LT909274	0.302387	0.302387	0.302387	0.302387	0.302387	0.302387	0.302387	0.302387	0.302387	0.302387	0.302387	0.302387	0.302387	0.302387	0.302387	0.302387	0.302387	0.302387	0.302387	0.302387	0.302387	0.302387	0.302387	0.302387	0.302387	0.302387	0.302387	0.302387	0.302387	0.302387	0.302387	0.302387	0.302387	0.302387	0.303191	0.316754	0.316754	0.316754	0.316754	0.316754	0.316754	0.316754	0.316754	0.316754	0.316754	0.316754	0.316754	0.316754
	LT909278	0.302387	0.302387	0.302387	0.302387	0.302387	0.302387	0.302387	0.302387	0.302387	0.302387	0.302387	0.302387	0.302387	0.302387	0.302387	0.302387	0.302387	0.302387	0.302387	0.302387	0.302387	0.302387	0.302387	0.302387	0.302387	0.302387	0.302387	0.302387	0.302387	0.302387	0.302387	0.302387	0.302387	0.302387	0.303191	0.316754	0.316754	0.316754	0.316754	0.316754	0.316754	0.316754	0.316754	0.316754	0.316754	0.316754	0.316754	0.316754
	LT909350	0.302387	0.302387	0.302387	0.302387	0.302387	0.302387	0.302387	0.302387	0.302387	0.302387	0.302387	0.302387	0.302387	0.302387	0.302387	0.302387	0.302387	0.302387	0.302387	0.302387	0.302387	0.302387	0.302387	0.302387	0.302387	0.302387	0.302387	0.302387	0.302387	0.302387	0.302387	0.302387	0.302387	0.302387	0.303191	0.316754	0.316754	0.316754	0.316754	0.316754	0.316754	0.316754	0.316754	0.316754	0.316754	0.316754	0.316754	0.316754
	LT909283	0.302387	0.302387	0.302387	0.302387	0.302387	0.302387	0.302387	0.302387	0.302387	0.302387	0.302387	0.302387	0.302387	0.302387	0.302387	0.302387	0.302387	0.302387	0.302387	0.302387	0.302387	0.302387	0.302387	0.302387	0.302387	0.302387	0.302387	0.302387	0.302387	0.302387	0.302387	0.302387	0.302387	0.302387	0.303191	0.316754	0.316754	0.316754	0.316754	0.316754	0.316754	0.316754	0.316754	0.316754	0.316754	0.316754	0.316754	0.316754
	LT909223	0.303191	0.303191	0.303191	0.303191	0.303191	0.303191	0.303191	0.303191	0.303191	0.303191	0.303191	0.303191	0.303191	0.303191	0.303191	0.303191	0.303191	0.303191	0.303191	0.303191	0.303191	0.303191	0.303191	0.303191	0.303191	0.303191	0.303191	0.303191	0.303191	0.303191	0.303191	0.303191	0.303191	0.303191	0.304	0.317585	0.317585	0.317585	0.317585	0.317585	0.317585	0.317585	0.317585	0.317585	0.317585	0.317585	0.317585	0.317585
	LT909254	0.303191	0.303191	0.303191	0.303191	0.303191	0.303191	0.303191	0.303191	0.303191	0.303191	0.303191	0.303191	0.303191	0.303191	0.303191	0.303191	0.303191	0.303191	0.303191	0.303191	0.303191	0.303191	0.303191	0.303191	0.303191	0.303191	0.303191	0.303191	0.303191	0.303191	0.303191	0.303191	0.303191	0.303191	0.304	0.317585	0.317585	0.317585	0.317585	0.317585	0.317585	0.317585	0.317585	0.317585	0.317585	0.317585	0.317585	0.317585
	LT909255	0.303191	0.303191	0.303191	0.303191	0.303191	0.303191	0.303191	0.303191	0.303191	0.303191	0.303191	0.303191	0.303191	0.303191	0.303191	0.303191	0.303191	0.303191	0.303191	0.303191	0.303191	0.303191	0.303191	0.303191	0.303191	0.303191	0.303191	0.303191	0.303191	0.303191	0.303191	0.303191	0.303191	0.303191	0.304	0.317585	0.317585	0.317585	0.317585	0.317585	0.317585	0.317585	0.317585	0.317585	0.317585	0.317585	0.317585	0.317585
	LT909244	0.304	0.304	0.304	0.304	0.304	0.304	0.304	0.304	0.304	0.304	0.304	0.304	0.304	0.304	0.304	0.304	0.304	0.304	0.304	0.304	0.304	0.304	0.304	0.304	0.304	0.304	0.304	0.304	0.304	0.304	0.304	0.304	0.304	0.304	0.304813	0.318421	0.318421	0.318421	0.318421	0.318421	0.318421	0.318421	0.318421	0.318421	0.318421	0.318421	0.318421	0.318421
	LT909236	0.30504	0.30504	0.30504	0.30504	0.30504	0.30504	0.30504	0.30504	0.30504	0.30504	0.30504	0.30504	0.30504	0.30504	0.30504	0.30504	0.30504	0.30504	0.30504	0.30504	0.30504	0.30504	0.30504	0.30504	0.30504	0.30504	0.30504	0.30504	0.30504	0.30504	0.30504	0.30504	0.30504	0.30504	0.305851	0.319372	0.319372	0.319372	0.319372	0.319372	0.319372	0.319372	0.319372	0.319372	0.319372	0.319372	0.319372	0.319372
	LT909277	0.30504	0.30504	0.30504	0.30504	0.30504	0.30504	0.30504	0.30504	0.30504	0.30504	0.30504	0.30504	0.30504	0.30504	0.30504	0.30504	0.30504	0.30504	0.30504	0.30504	0.30504	0.30504	0.30504	0.30504	0.30504	0.30504	0.30504	0.30504	0.30504	0.30504	0.30504	0.30504	0.30504	0.30504	0.305851	0.319372	0.319372	0.319372	0.319372	0.319372	0.319372	0.319372	0.319372	0.319372	0.319372	0.319372	0.319372	0.319372
	LT909243	0.305851	0.305851	0.305851	0.305851	0.305851	0.305851	0.305851	0.305851	0.305851	0.305851	0.305851	0.305851	0.305851	0.305851	0.305851	0.305851	0.305851	0.305851	0.305851	0.305851	0.305851	0.305851	0.305851	0.305851	0.305851	0.305851	0.305851	0.305851	0.305851	0.305851	0.305851	0.305851	0.305851	0.305851	0.306667	0.32021	0.32021	0.32021	0.32021	0.32021	0.32021	0.32021	0.32021	0.32021	0.32021	0.32021	0.32021	0.32021
	LT909225	0.300532	0.300532	0.300532	0.300532	0.300532	0.300532	0.300532	0.300532	0.300532	0.300532	0.300532	0.300532	0.300532	0.300532	0.300532	0.300532	0.300532	0.300532	0.300532	0.300532	0.300532	0.300532	0.300532	0.300532	0.300532	0.300532	0.300532	0.300532	0.300532	0.300532	0.300532	0.300532	0.300532	0.300532	0.301333	0.314961	0.314961	0.314961	0.314961	0.314961	0.314961	0.314961	0.314961	0.314961	0.314961	0.314961	0.314961	0.314961
	LT909260	0.300532	0.300532	0.300532	0.300532	0.300532	0.300532	0.300532	0.300532	0.300532	0.300532	0.300532	0.300532	0.300532	0.300532	0.300532	0.300532	0.300532	0.300532	0.300532	0.300532	0.300532	0.300532	0.300532	0.300532	0.300532	0.300532	0.300532	0.300532	0.300532	0.300532	0.300532	0.300532	0.300532	0.300532	0.301333	0.314961	0.314961	0.314961	0.314961	0.314961	0.314961	0.314961	0.314961	0.314961	0.314961	0.314961	0.314961	0.314961
	LT909275	0.300532	0.300532	0.300532	0.300532	0.300532	0.300532	0.300532	0.300532	0.300532	0.300532	0.300532	0.300532	0.300532	0.300532	0.300532	0.300532	0.300532	0.300532	0.300532	0.300532	0.300532	0.300532	0.300532	0.300532	0.300532	0.300532	0.300532	0.300532	0.300532	0.300532	0.300532	0.300532	0.300532	0.300532	0.301333	0.314961	0.314961	0.314961	0.314961	0.314961	0.314961	0.314961	0.314961	0.314961	0.314961	0.314961	0.314961	0.314961
	LT909226	0.299735	0.299735	0.299735	0.299735	0.299735	0.299735	0.299735	0.299735	0.299735	0.299735	0.299735	0.299735	0.299735	0.299735	0.299735	0.299735	0.299735	0.299735	0.299735	0.299735	0.299735	0.299735	0.299735	0.299735	0.299735	0.299735	0.299735	0.299735	0.299735	0.299735	0.299735	0.299735	0.299735	0.299735	0.300532	0.314136	0.314136	0.314136	0.314136	0.314136	0.314136	0.314136	0.314136	0.314136	0.314136	0.314136	0.314136	0.314136
	LT909269	0.300532	0.300532	0.300532	0.300532	0.300532	0.300532	0.300532	0.300532	0.300532	0.300532	0.300532	0.300532	0.300532	0.300532	0.300532	0.300532	0.300532	0.300532	0.300532	0.300532	0.300532	0.300532	0.300532	0.300532	0.300532	0.300532	0.300532	0.300532	0.300532	0.300532	0.300532	0.300532	0.300532	0.300532	0.301333	0.312336	0.312336	0.312336	0.312336	0.312336	0.312336	0.312336	0.312336	0.312336	0.312336	0.312336	0.312336	0.312336
	LT909286	0.30504	0.30504	0.30504	0.30504	0.30504	0.30504	0.30504	0.30504	0.30504	0.30504	0.30504	0.30504	0.30504	0.30504	0.30504	0.30504	0.30504	0.30504	0.30504	0.30504	0.30504	0.30504	0.30504	0.30504	0.30504	0.30504	0.30504	0.30504	0.30504	0.30504	0.30504	0.30504	0.30504	0.30504	0.305851	0.316754	0.316754	0.316754	0.316754	0.316754	0.316754	0.316754	0.316754	0.316754	0.316754	0.316754	0.316754	0.316754
	LT909288	0.30504	0.30504	0.30504	0.30504	0.30504	0.30504	0.30504	0.30504	0.30504	0.30504	0.30504	0.30504	0.30504	0.30504	0.30504	0.30504	0.30504	0.30504	0.30504	0.30504	0.30504	0.30504	0.30504	0.30504	0.30504	0.30504	0.30504	0.30504	0.30504	0.30504	0.30504	0.30504	0.30504	0.30504	0.305851	0.316754	0.316754	0.316754	0.316754	0.316754	0.316754	0.316754	0.316754	0.316754	0.316754	0.316754	0.316754	0.316754
	LT909289	0.30504	0.30504	0.30504	0.30504	0.30504	0.30504	0.30504	0.30504	0.30504	0.30504	0.30504	0.30504	0.30504	0.30504	0.30504	0.30504	0.30504	0.30504	0.30504	0.30504	0.30504	0.30504	0.30504	0.30504	0.30504	0.30504	0.30504	0.30504	0.30504	0.30504	0.30504	0.30504	0.30504	0.30504	0.305851	0.316754	0.316754	0.316754	0.316754	0.316754	0.316754	0.316754	0.316754	0.316754	0.316754	0.316754	0.316754	0.316754
	LT909291	0.30504	0.30504	0.30504	0.30504	0.30504	0.30504	0.30504	0.30504	0.30504	0.30504	0.30504	0.30504	0.30504	0.30504	0.30504	0.30504	0.30504	0.30504	0.30504	0.30504	0.30504	0.30504	0.30504	0.30504	0.30504	0.30504	0.30504	0.30504	0.30504	0.30504	0.30504	0.30504	0.30504	0.30504	0.305851	0.316754	0.316754	0.316754	0.316754	0.316754	0.316754	0.316754	0.316754	0.316754	0.316754	0.316754	0.316754	0.316754
	LT909292	0.30504	0.30504	0.30504	0.30504	0.30504	0.30504	0.30504	0.30504	0.30504	0.30504	0.30504	0.30504	0.30504	0.30504	0.30504	0.30504	0.30504	0.30504	0.30504	0.30504	0.30504	0.30504	0.30504	0.30504	0.30504	0.30504	0.30504	0.30504	0.30504	0.30504	0.30504	0.30504	0.30504	0.30504	0.305851	0.316754	0.316754	0.316754	0.316754	0.316754	0.316754	0.316754	0.316754	0.316754	0.316754	0.316754	0.316754	0.316754
	LT909295	0.30504	0.30504	0.30504	0.30504	0.30504	0.30504	0.30504	0.30504	0.30504	0.30504	0.30504	0.30504	0.30504	0.30504	0.30504	0.30504	0.30504	0.30504	0.30504	0.30504	0.30504	0.30504	0.30504	0.30504	0.30504	0.30504	0.30504	0.30504	0.30504	0.30504	0.30504	0.30504	0.30504	0.30504	0.305851	0.316754	0.316754	0.316754	0.316754	0.316754	0.316754	0.316754	0.316754	0.316754	0.316754	0.316754	0.316754	0.316754
	LT909296	0.30504	0.30504	0.30504	0.30504	0.30504	0.30504	0.30504	0.30504	0.30504	0.30504	0.30504	0.30504	0.30504	0.30504	0.30504	0.30504	0.30504	0.30504	0.30504	0.30504	0.30504	0.30504	0.30504	0.30504	0.30504	0.30504	0.30504	0.30504	0.30504	0.30504	0.30504	0.30504	0.30504	0.30504	0.305851	0.316754	0.316754	0.316754	0.316754	0.316754	0.316754	0.316754	0.316754	0.316754	0.316754	0.316754	0.316754	0.316754
	LT909305	0.30504	0.30504	0.30504	0.30504	0.30504	0.30504	0.30504	0.30504	0.30504	0.30504	0.30504	0.30504	0.30504	0.30504	0.30504	0.30504	0.30504	0.30504	0.30504	0.30504	0.30504	0.30504	0.30504	0.30504	0.30504	0.30504	0.30504	0.30504	0.30504	0.30504	0.30504	0.30504	0.30504	0.30504	0.305851	0.316754	0.316754	0.316754	0.316754	0.316754	0.316754	0.316754	0.316754	0.316754	0.316754	0.316754	0.316754	0.316754
	LT909306	0.30504	0.30504	0.30504	0.30504	0.30504	0.30504	0.30504	0.30504	0.30504	0.30504	0.30504	0.30504	0.30504	0.30504	0.30504	0.30504	0.30504	0.30504	0.30504	0.30504	0.30504	0.30504	0.30504	0.30504	0.30504	0.30504	0.30504	0.30504	0.30504	0.30504	0.30504	0.30504	0.30504	0.30504	0.305851	0.316754	0.316754	0.316754	0.316754	0.316754	0.316754	0.316754	0.316754	0.316754	0.316754	0.316754	0.316754	0.316754
	LT909307	0.30504	0.30504	0.30504	0.30504	0.30504	0.30504	0.30504	0.30504	0.30504	0.30504	0.30504	0.30504	0.30504	0.30504	0.30504	0.30504	0.30504	0.30504	0.30504	0.30504	0.30504	0.30504	0.30504	0.30504	0.30504	0.30504	0.30504	0.30504	0.30504	0.30504	0.30504	0.30504	0.30504	0.30504	0.305851	0.316754	0.316754	0.316754	0.316754	0.316754	0.316754	0.316754	0.316754	0.316754	0.316754	0.316754	0.316754	0.316754
	LT909311	0.30504	0.30504	0.30504	0.30504	0.30504	0.30504	0.30504	0.30504	0.30504	0.30504	0.30504	0.30504	0.30504	0.30504	0.30504	0.30504	0.30504	0.30504	0.30504	0.30504	0.30504	0.30504	0.30504	0.30504	0.30504	0.30504	0.30504	0.30504	0.30504	0.30504	0.30504	0.30504	0.30504	0.30504	0.305851	0.316754	0.316754	0.316754	0.316754	0.316754	0.316754	0.316754	0.316754	0.316754	0.316754	0.316754	0.316754	0.316754
	LT909313	0.30504	0.30504	0.30504	0.30504	0.30504	0.30504	0.30504	0.30504	0.30504	0.30504	0.30504	0.30504	0.30504	0.30504	0.30504	0.30504	0.30504	0.30504	0.30504	0.30504	0.30504	0.30504	0.30504	0.30504	0.30504	0.30504	0.30504	0.30504	0.30504	0.30504	0.30504	0.30504	0.30504	0.30504	0.305851	0.316754	0.316754	0.316754	0.316754	0.316754	0.316754	0.316754	0.316754	0.316754	0.316754	0.316754	0.316754	0.316754
	LT909314	0.30504	0.30504	0.30504	0.30504	0.30504	0.30504	0.30504	0.30504	0.30504	0.30504	0.30504	0.30504	0.30504	0.30504	0.30504	0.30504	0.30504	0.30504	0.30504	0.30504	0.30504	0.30504	0.30504	0.30504	0.30504	0.30504	0.30504	0.30504	0.30504	0.30504	0.30504	0.30504	0.30504	0.30504	0.305851	0.316754	0.316754	0.316754	0.316754	0.316754	0.316754	0.316754	0.316754	0.316754	0.316754	0.316754	0.316754	0.316754
	LT909317	0.30504	0.30504	0.30504	0.30504	0.30504	0.30504	0.30504	0.30504	0.30504	0.30504	0.30504	0.30504	0.30504	0.30504	0.30504	0.30504	0.30504	0.30504	0.30504	0.30504	0.30504	0.30504	0.30504	0.30504	0.30504	0.30504	0.30504	0.30504	0.30504	0.30504	0.30504	0.30504	0.30504	0.30504	0.305851	0.316754	0.316754	0.316754	0.316754	0.316754	0.316754	0.316754	0.316754	0.316754	0.316754	0.316754	0.316754	0.316754
	LT909304	0.30504	0.30504	0.30504	0.30504	0.30504	0.30504	0.30504	0.30504	0.30504	0.30504	0.30504	0.30504	0.30504	0.30504	0.30504	0.30504	0.30504	0.30504	0.30504	0.30504	0.30504	0.30504	0.30504	0.30504	0.30504	0.30504	0.30504	0.30504	0.30504	0.30504	0.30504	0.30504	0.30504	0.30504	0.305851	0.316754	0.316754	0.316754	0.316754	0.316754	0.316754	0.316754	0.316754	0.316754	0.316754	0.316754	0.316754	0.316754
	LT909310	0.30504	0.30504	0.30504	0.30504	0.30504	0.30504	0.30504	0.30504	0.30504	0.30504	0.30504	0.30504	0.30504	0.30504	0.30504	0.30504	0.30504	0.30504	0.30504	0.30504	0.30504	0.30504	0.30504	0.30504	0.30504	0.30504	0.30504	0.30504	0.30504	0.30504	0.30504	0.30504	0.30504	0.30504	0.305851	0.316754	0.316754	0.316754	0.316754	0.316754	0.316754	0.316754	0.316754	0.316754	0.316754	0.316754	0.316754	0.316754
	LT909312	0.30504	0.30504	0.30504	0.30504	0.30504	0.30504	0.30504	0.30504	0.30504	0.30504	0.30504	0.30504	0.30504	0.30504	0.30504	0.30504	0.30504	0.30504	0.30504	0.30504	0.30504	0.30504	0.30504	0.30504	0.30504	0.30504	0.30504	0.30504	0.30504	0.30504	0.30504	0.30504	0.30504	0.30504	0.305851	0.316754	0.316754	0.316754	0.316754	0.316754	0.316754	0.316754	0.316754	0.316754	0.316754	0.316754	0.316754	0.316754
	LT909316	0.311526	0.311526	0.311526	0.311526	0.311526	0.311526	0.311526	0.311526	0.311526	0.311526	0.311526	0.311526	0.311526	0.311526	0.311526	0.311526	0.311526	0.311526	0.311526	0.311526	0.311526	0.311526	0.311526	0.311526	0.311526	0.311526	0.311526	0.311526	0.311526	0.311526	0.311526	0.311526	0.311526	0.311526	0.311526	0.318043	0.318043	0.318043	0.318043	0.318043	0.318043	0.318043	0.318043	0.318043	0.318043	0.318043	0.318043	0.318043
	LT909320	0.30504	0.30504	0.30504	0.30504	0.30504	0.30504	0.30504	0.30504	0.30504	0.30504	0.30504	0.30504	0.30504	0.30504	0.30504	0.30504	0.30504	0.30504	0.30504	0.30504	0.30504	0.30504	0.30504	0.30504	0.30504	0.30504	0.30504	0.30504	0.30504	0.30504	0.30504	0.30504	0.30504	0.30504	0.305851	0.316754	0.316754	0.316754	0.316754	0.316754	0.316754	0.316754	0.316754	0.316754	0.316754	0.316754	0.316754	0.316754
	LT909315	0.306122	0.306122	0.306122	0.306122	0.306122	0.306122	0.306122	0.306122	0.306122	0.306122	0.306122	0.306122	0.306122	0.306122	0.306122	0.306122	0.306122	0.306122	0.306122	0.306122	0.306122	0.306122	0.306122	0.306122	0.306122	0.306122	0.306122	0.306122	0.306122	0.306122	0.306122	0.306122	0.306122	0.306122	0.306122	0.312321	0.312321	0.312321	0.312321	0.312321	0.312321	0.312321	0.312321	0.312321	0.312321	0.312321	0.312321	0.312321
	LT909297	0.302387	0.302387	0.302387	0.302387	0.302387	0.302387	0.302387	0.302387	0.302387	0.302387	0.302387	0.302387	0.302387	0.302387	0.302387	0.302387	0.302387	0.302387	0.302387	0.302387	0.302387	0.302387	0.302387	0.302387	0.302387	0.302387	0.302387	0.302387	0.302387	0.302387	0.302387	0.302387	0.302387	0.302387	0.303191	0.314136	0.314136	0.314136	0.314136	0.314136	0.314136	0.314136	0.314136	0.314136	0.314136	0.314136	0.314136	0.314136
	LT909264	0.321311	0.321311	0.321311	0.321311	0.321311	0.321311	0.321311	0.321311	0.321311	0.321311	0.321311	0.321311	0.321311	0.321311	0.321311	0.321311	0.321311	0.321311	0.321311	0.321311	0.321311	0.321311	0.321311	0.321311	0.321311	0.321311	0.321311	0.321311	0.321311	0.321311	0.321311	0.321311	0.321311	0.321311	0.321311	0.333333	0.333333	0.333333	0.333333	0.333333	0.333333	0.333333	0.333333	0.333333	0.333333	0.333333	0.333333	0.333333
	LT909190	0.310345	0.310345	0.310345	0.310345	0.310345	0.310345	0.310345	0.310345	0.310345	0.310345	0.310345	0.310345	0.310345	0.310345	0.310345	0.310345	0.310345	0.310345	0.310345	0.310345	0.310345	0.310345	0.310345	0.310345	0.310345	0.310345	0.310345	0.310345	0.310345	0.310345	0.310345	0.310345	0.310345	0.310345	0.31117	0.324607	0.324607	0.324607	0.324607	0.324607	0.324607	0.324607	0.324607	0.324607	0.324607	0.324607	0.324607	0.324607
	LT909204	0.310345	0.310345	0.310345	0.310345	0.310345	0.310345	0.310345	0.310345	0.310345	0.310345	0.310345	0.310345	0.310345	0.310345	0.310345	0.310345	0.310345	0.310345	0.310345	0.310345	0.310345	0.310345	0.310345	0.310345	0.310345	0.310345	0.310345	0.310345	0.310345	0.310345	0.310345	0.310345	0.310345	0.310345	0.31117	0.324607	0.324607	0.324607	0.324607	0.324607	0.324607	0.324607	0.324607	0.324607	0.324607	0.324607	0.324607	0.324607
	LT909209	0.310345	0.310345	0.310345	0.310345	0.310345	0.310345	0.310345	0.310345	0.310345	0.310345	0.310345	0.310345	0.310345	0.310345	0.310345	0.310345	0.310345	0.310345	0.310345	0.310345	0.310345	0.310345	0.310345	0.310345	0.310345	0.310345	0.310345	0.310345	0.310345	0.310345	0.310345	0.310345	0.310345	0.310345	0.31117	0.324607	0.324607	0.324607	0.324607	0.324607	0.324607	0.324607	0.324607	0.324607	0.324607	0.324607	0.324607	0.324607
	LT909210	0.310345	0.310345	0.310345	0.310345	0.310345	0.310345	0.310345	0.310345	0.310345	0.310345	0.310345	0.310345	0.310345	0.310345	0.310345	0.310345	0.310345	0.310345	0.310345	0.310345	0.310345	0.310345	0.310345	0.310345	0.310345	0.310345	0.310345	0.310345	0.310345	0.310345	0.310345	0.310345	0.310345	0.310345	0.31117	0.324607	0.324607	0.324607	0.324607	0.324607	0.324607	0.324607	0.324607	0.324607	0.324607	0.324607	0.324607	0.324607
	LT909211	0.310345	0.310345	0.310345	0.310345	0.310345	0.310345	0.310345	0.310345	0.310345	0.310345	0.310345	0.310345	0.310345	0.310345	0.310345	0.310345	0.310345	0.310345	0.310345	0.310345	0.310345	0.310345	0.310345	0.310345	0.310345	0.310345	0.310345	0.310345	0.310345	0.310345	0.310345	0.310345	0.310345	0.310345	0.31117	0.324607	0.324607	0.324607	0.324607	0.324607	0.324607	0.324607	0.324607	0.324607	0.324607	0.324607	0.324607	0.324607
	LT909215	0.310345	0.310345	0.310345	0.310345	0.310345	0.310345	0.310345	0.310345	0.310345	0.310345	0.310345	0.310345	0.310345	0.310345	0.310345	0.310345	0.310345	0.310345	0.310345	0.310345	0.310345	0.310345	0.310345	0.310345	0.310345	0.310345	0.310345	0.310345	0.310345	0.310345	0.310345	0.310345	0.310345	0.310345	0.31117	0.324607	0.324607	0.324607	0.324607	0.324607	0.324607	0.324607	0.324607	0.324607	0.324607	0.324607	0.324607	0.324607
	LT909216	0.310345	0.310345	0.310345	0.310345	0.310345	0.310345	0.310345	0.310345	0.310345	0.310345	0.310345	0.310345	0.310345	0.310345	0.310345	0.310345	0.310345	0.310345	0.310345	0.310345	0.310345	0.310345	0.310345	0.310345	0.310345	0.310345	0.310345	0.310345	0.310345	0.310345	0.310345	0.310345	0.310345	0.310345	0.31117	0.324607	0.324607	0.324607	0.324607	0.324607	0.324607	0.324607	0.324607	0.324607	0.324607	0.324607	0.324607	0.324607
	LT909228	0.310345	0.310345	0.310345	0.310345	0.310345	0.310345	0.310345	0.310345	0.310345	0.310345	0.310345	0.310345	0.310345	0.310345	0.310345	0.310345	0.310345	0.310345	0.310345	0.310345	0.310345	0.310345	0.310345	0.310345	0.310345	0.310345	0.310345	0.310345	0.310345	0.310345	0.310345	0.310345	0.310345	0.310345	0.31117	0.324607	0.324607	0.324607	0.324607	0.324607	0.324607	0.324607	0.324607	0.324607	0.324607	0.324607	0.324607	0.324607
	LT909230	0.310345	0.310345	0.310345	0.310345	0.310345	0.310345	0.310345	0.310345	0.310345	0.310345	0.310345	0.310345	0.310345	0.310345	0.310345	0.310345	0.310345	0.310345	0.310345	0.310345	0.310345	0.310345	0.310345	0.310345	0.310345	0.310345	0.310345	0.310345	0.310345	0.310345	0.310345	0.310345	0.310345	0.310345	0.31117	0.324607	0.324607	0.324607	0.324607	0.324607	0.324607	0.324607	0.324607	0.324607	0.324607	0.324607	0.324607	0.324607
	LT909231	0.310345	0.310345	0.310345	0.310345	0.310345	0.310345	0.310345	0.310345	0.310345	0.310345	0.310345	0.310345	0.310345	0.310345	0.310345	0.310345	0.310345	0.310345	0.310345	0.310345	0.310345	0.310345	0.310345	0.310345	0.310345	0.310345	0.310345	0.310345	0.310345	0.310345	0.310345	0.310345	0.310345	0.310345	0.31117	0.324607	0.324607	0.324607	0.324607	0.324607	0.324607	0.324607	0.324607	0.324607	0.324607	0.324607	0.324607	0.324607
	LT909232	0.310345	0.310345	0.310345	0.310345	0.310345	0.310345	0.310345	0.310345	0.310345	0.310345	0.310345	0.310345	0.310345	0.310345	0.310345	0.310345	0.310345	0.310345	0.310345	0.310345	0.310345	0.310345	0.310345	0.310345	0.310345	0.310345	0.310345	0.310345	0.310345	0.310345	0.310345	0.310345	0.310345	0.310345	0.31117	0.324607	0.324607	0.324607	0.324607	0.324607	0.324607	0.324607	0.324607	0.324607	0.324607	0.324607	0.324607	0.324607
	LT909238	0.310345	0.310345	0.310345	0.310345	0.310345	0.310345	0.310345	0.310345	0.310345	0.310345	0.310345	0.310345	0.310345	0.310345	0.310345	0.310345	0.310345	0.310345	0.310345	0.310345	0.310345	0.310345	0.310345	0.310345	0.310345	0.310345	0.310345	0.310345	0.310345	0.310345	0.310345	0.310345	0.310345	0.310345	0.31117	0.324607	0.324607	0.324607	0.324607	0.324607	0.324607	0.324607	0.324607	0.324607	0.324607	0.324607	0.324607	0.324607
	LT909240	0.310345	0.310345	0.310345	0.310345	0.310345	0.310345	0.310345	0.310345	0.310345	0.310345	0.310345	0.310345	0.310345	0.310345	0.310345	0.310345	0.310345	0.310345	0.310345	0.310345	0.310345	0.310345	0.310345	0.310345	0.310345	0.310345	0.310345	0.310345	0.310345	0.310345	0.310345	0.310345	0.310345	0.310345	0.31117	0.324607	0.324607	0.324607	0.324607	0.324607	0.324607	0.324607	0.324607	0.324607	0.324607	0.324607	0.324607	0.324607
	LT909249	0.310345	0.310345	0.310345	0.310345	0.310345	0.310345	0.310345	0.310345	0.310345	0.310345	0.310345	0.310345	0.310345	0.310345	0.310345	0.310345	0.310345	0.310345	0.310345	0.310345	0.310345	0.310345	0.310345	0.310345	0.310345	0.310345	0.310345	0.310345	0.310345	0.310345	0.310345	0.310345	0.310345	0.310345	0.31117	0.324607	0.324607	0.324607	0.324607	0.324607	0.324607	0.324607	0.324607	0.324607	0.324607	0.324607	0.324607	0.324607
	LT909265	0.310345	0.310345	0.310345	0.310345	0.310345	0.310345	0.310345	0.310345	0.310345	0.310345	0.310345	0.310345	0.310345	0.310345	0.310345	0.310345	0.310345	0.310345	0.310345	0.310345	0.310345	0.310345	0.310345	0.310345	0.310345	0.310345	0.310345	0.310345	0.310345	0.310345	0.310345	0.310345	0.310345	0.310345	0.31117	0.324607	0.324607	0.324607	0.324607	0.324607	0.324607	0.324607	0.324607	0.324607	0.324607	0.324607	0.324607	0.324607
	LT909268	0.310345	0.310345	0.310345	0.310345	0.310345	0.310345	0.310345	0.310345	0.310345	0.310345	0.310345	0.310345	0.310345	0.310345	0.310345	0.310345	0.310345	0.310345	0.310345	0.310345	0.310345	0.310345	0.310345	0.310345	0.310345	0.310345	0.310345	0.310345	0.310345	0.310345	0.310345	0.310345	0.310345	0.310345	0.31117	0.324607	0.324607	0.324607	0.324607	0.324607	0.324607	0.324607	0.324607	0.324607	0.324607	0.324607	0.324607	0.324607
	LT909279	0.310345	0.310345	0.310345	0.310345	0.310345	0.310345	0.310345	0.310345	0.310345	0.310345	0.310345	0.310345	0.310345	0.310345	0.310345	0.310345	0.310345	0.310345	0.310345	0.310345	0.310345	0.310345	0.310345	0.310345	0.310345	0.310345	0.310345	0.310345	0.310345	0.310345	0.310345	0.310345	0.310345	0.310345	0.31117	0.324607	0.324607	0.324607	0.324607	0.324607	0.324607	0.324607	0.324607	0.324607	0.324607	0.324607	0.324607	0.324607
	LT909280	0.310345	0.310345	0.310345	0.310345	0.310345	0.310345	0.310345	0.310345	0.310345	0.310345	0.310345	0.310345	0.310345	0.310345	0.310345	0.310345	0.310345	0.310345	0.310345	0.310345	0.310345	0.310345	0.310345	0.310345	0.310345	0.310345	0.310345	0.310345	0.310345	0.310345	0.310345	0.310345	0.310345	0.310345	0.31117	0.324607	0.324607	0.324607	0.324607	0.324607	0.324607	0.324607	0.324607	0.324607	0.324607	0.324607	0.324607	0.324607
	LT909281	0.310345	0.310345	0.310345	0.310345	0.310345	0.310345	0.310345	0.310345	0.310345	0.310345	0.310345	0.310345	0.310345	0.310345	0.310345	0.310345	0.310345	0.310345	0.310345	0.310345	0.310345	0.310345	0.310345	0.310345	0.310345	0.310345	0.310345	0.310345	0.310345	0.310345	0.310345	0.310345	0.310345	0.310345	0.31117	0.324607	0.324607	0.324607	0.324607	0.324607	0.324607	0.324607	0.324607	0.324607	0.324607	0.324607	0.324607	0.324607
	LT909285	0.310345	0.310345	0.310345	0.310345	0.310345	0.310345	0.310345	0.310345	0.310345	0.310345	0.310345	0.310345	0.310345	0.310345	0.310345	0.310345	0.310345	0.310345	0.310345	0.310345	0.310345	0.310345	0.310345	0.310345	0.310345	0.310345	0.310345	0.310345	0.310345	0.310345	0.310345	0.310345	0.310345	0.310345	0.31117	0.324607	0.324607	0.324607	0.324607	0.324607	0.324607	0.324607	0.324607	0.324607	0.324607	0.324607	0.324607	0.324607
	LT909250	0.314869	0.314869	0.314869	0.314869	0.314869	0.314869	0.314869	0.314869	0.314869	0.314869	0.314869	0.314869	0.314869	0.314869	0.314869	0.314869	0.314869	0.314869	0.314869	0.314869	0.314869	0.314869	0.314869	0.314869	0.314869	0.314869	0.314869	0.314869	0.314869	0.314869	0.314869	0.314869	0.314869	0.314869	0.314869	0.325714	0.325714	0.325714	0.325714	0.325714	0.325714	0.325714	0.325714	0.325714	0.325714	0.325714	0.325714	0.325714
	LT909245	0.307692	0.307692	0.307692	0.307692	0.307692	0.307692	0.307692	0.307692	0.307692	0.307692	0.307692	0.307692	0.307692	0.307692	0.307692	0.307692	0.307692	0.307692	0.307692	0.307692	0.307692	0.307692	0.307692	0.307692	0.307692	0.307692	0.307692	0.307692	0.307692	0.307692	0.307692	0.307692	0.307692	0.307692	0.308511	0.32199	0.32199	0.32199	0.32199	0.32199	0.32199	0.32199	0.32199	0.32199	0.32199	0.32199	0.32199	0.32199
	LT909208	0.31117	0.31117	0.31117	0.31117	0.31117	0.31117	0.31117	0.31117	0.31117	0.31117	0.31117	0.31117	0.31117	0.31117	0.31117	0.31117	0.31117	0.31117	0.31117	0.31117	0.31117	0.31117	0.31117	0.31117	0.31117	0.31117	0.31117	0.31117	0.31117	0.31117	0.31117	0.31117	0.31117	0.31117	0.312	0.322835	0.322835	0.322835	0.322835	0.322835	0.322835	0.322835	0.322835	0.322835	0.322835	0.322835	0.322835	0.322835
	LT909221	0.312997	0.312997	0.312997	0.312997	0.312997	0.312997	0.312997	0.312997	0.312997	0.312997	0.312997	0.312997	0.312997	0.312997	0.312997	0.312997	0.312997	0.312997	0.312997	0.312997	0.312997	0.312997	0.312997	0.312997	0.312997	0.312997	0.312997	0.312997	0.312997	0.312997	0.312997	0.312997	0.312997	0.312997	0.31383	0.324607	0.324607	0.324607	0.324607	0.324607	0.324607	0.324607	0.324607	0.324607	0.324607	0.324607	0.324607	0.324607
	LT909251	0.312997	0.312997	0.312997	0.312997	0.312997	0.312997	0.312997	0.312997	0.312997	0.312997	0.312997	0.312997	0.312997	0.312997	0.312997	0.312997	0.312997	0.312997	0.312997	0.312997	0.312997	0.312997	0.312997	0.312997	0.312997	0.312997	0.312997	0.312997	0.312997	0.312997	0.312997	0.312997	0.312997	0.312997	0.31383	0.324607	0.324607	0.324607	0.324607	0.324607	0.324607	0.324607	0.324607	0.324607	0.324607	0.324607	0.324607	0.324607
	LT909257	0.312997	0.312997	0.312997	0.312997	0.312997	0.312997	0.312997	0.312997	0.312997	0.312997	0.312997	0.312997	0.312997	0.312997	0.312997	0.312997	0.312997	0.312997	0.312997	0.312997	0.312997	0.312997	0.312997	0.312997	0.312997	0.312997	0.312997	0.312997	0.312997	0.312997	0.312997	0.312997	0.312997	0.312997	0.31383	0.324607	0.324607	0.324607	0.324607	0.324607	0.324607	0.324607	0.324607	0.324607	0.324607	0.324607	0.324607	0.324607
	LT909282	0.311828	0.311828	0.311828	0.311828	0.311828	0.311828	0.311828	0.311828	0.311828	0.311828	0.311828	0.311828	0.311828	0.311828	0.311828	0.311828	0.311828	0.311828	0.311828	0.311828	0.311828	0.311828	0.311828	0.311828	0.311828	0.311828	0.311828	0.311828	0.311828	0.311828	0.311828	0.311828	0.311828	0.311828	0.312668	0.325397	0.325397	0.325397	0.325397	0.325397	0.325397	0.325397	0.325397	0.325397	0.325397	0.325397	0.325397	0.325397
	LT909213	0.312997	0.312997	0.312997	0.312997	0.312997	0.312997	0.312997	0.312997	0.312997	0.312997	0.312997	0.312997	0.312997	0.312997	0.312997	0.312997	0.312997	0.312997	0.312997	0.312997	0.312997	0.312997	0.312997	0.312997	0.312997	0.312997	0.312997	0.312997	0.312997	0.312997	0.312997	0.312997	0.312997	0.312997	0.31383	0.327225	0.327225	0.327225	0.327225	0.327225	0.327225	0.327225	0.327225	0.327225	0.327225	0.327225	0.327225	0.327225
	LT909218	0.312997	0.312997	0.312997	0.312997	0.312997	0.312997	0.312997	0.312997	0.312997	0.312997	0.312997	0.312997	0.312997	0.312997	0.312997	0.312997	0.312997	0.312997	0.312997	0.312997	0.312997	0.312997	0.312997	0.312997	0.312997	0.312997	0.312997	0.312997	0.312997	0.312997	0.312997	0.312997	0.312997	0.312997	0.31383	0.327225	0.327225	0.327225	0.327225	0.327225	0.327225	0.327225	0.327225	0.327225	0.327225	0.327225	0.327225	0.327225
	LT909222	0.312997	0.312997	0.312997	0.312997	0.312997	0.312997	0.312997	0.312997	0.312997	0.312997	0.312997	0.312997	0.312997	0.312997	0.312997	0.312997	0.312997	0.312997	0.312997	0.312997	0.312997	0.312997	0.312997	0.312997	0.312997	0.312997	0.312997	0.312997	0.312997	0.312997	0.312997	0.312997	0.312997	0.312997	0.31383	0.327225	0.327225	0.327225	0.327225	0.327225	0.327225	0.327225	0.327225	0.327225	0.327225	0.327225	0.327225	0.327225
	LT909253	0.312997	0.312997	0.312997	0.312997	0.312997	0.312997	0.312997	0.312997	0.312997	0.312997	0.312997	0.312997	0.312997	0.312997	0.312997	0.312997	0.312997	0.312997	0.312997	0.312997	0.312997	0.312997	0.312997	0.312997	0.312997	0.312997	0.312997	0.312997	0.312997	0.312997	0.312997	0.312997	0.312997	0.312997	0.31383	0.327225	0.327225	0.327225	0.327225	0.327225	0.327225	0.327225	0.327225	0.327225	0.327225	0.327225	0.327225	0.327225
	LT909271	0.312997	0.312997	0.312997	0.312997	0.312997	0.312997	0.312997	0.312997	0.312997	0.312997	0.312997	0.312997	0.312997	0.312997	0.312997	0.312997	0.312997	0.312997	0.312997	0.312997	0.312997	0.312997	0.312997	0.312997	0.312997	0.312997	0.312997	0.312997	0.312997	0.312997	0.312997	0.312997	0.312997	0.312997	0.31383	0.327225	0.327225	0.327225	0.327225	0.327225	0.327225	0.327225	0.327225	0.327225	0.327225	0.327225	0.327225	0.327225
	LT909272	0.312997	0.312997	0.312997	0.312997	0.312997	0.312997	0.312997	0.312997	0.312997	0.312997	0.312997	0.312997	0.312997	0.312997	0.312997	0.312997	0.312997	0.312997	0.312997	0.312997	0.312997	0.312997	0.312997	0.312997	0.312997	0.312997	0.312997	0.312997	0.312997	0.312997	0.312997	0.312997	0.312997	0.312997	0.31383	0.327225	0.327225	0.327225	0.327225	0.327225	0.327225	0.327225	0.327225	0.327225	0.327225	0.327225	0.327225	0.327225
	LT909233	0.31565	0.31565	0.31565	0.31565	0.31565	0.31565	0.31565	0.31565	0.31565	0.31565	0.31565	0.31565	0.31565	0.31565	0.31565	0.31565	0.31565	0.31565	0.31565	0.31565	0.31565	0.31565	0.31565	0.31565	0.31565	0.31565	0.31565	0.31565	0.31565	0.31565	0.31565	0.31565	0.31565	0.31565	0.316489	0.327225	0.327225	0.327225	0.327225	0.327225	0.327225	0.327225	0.327225	0.327225	0.327225	0.327225	0.327225	0.327225
	LT909234	0.31565	0.31565	0.31565	0.31565	0.31565	0.31565	0.31565	0.31565	0.31565	0.31565	0.31565	0.31565	0.31565	0.31565	0.31565	0.31565	0.31565	0.31565	0.31565	0.31565	0.31565	0.31565	0.31565	0.31565	0.31565	0.31565	0.31565	0.31565	0.31565	0.31565	0.31565	0.31565	0.31565	0.31565	0.316489	0.327225	0.327225	0.327225	0.327225	0.327225	0.327225	0.327225	0.327225	0.327225	0.327225	0.327225	0.327225	0.327225
	LT909237	0.31565	0.31565	0.31565	0.31565	0.31565	0.31565	0.31565	0.31565	0.31565	0.31565	0.31565	0.31565	0.31565	0.31565	0.31565	0.31565	0.31565	0.31565	0.31565	0.31565	0.31565	0.31565	0.31565	0.31565	0.31565	0.31565	0.31565	0.31565	0.31565	0.31565	0.31565	0.31565	0.31565	0.31565	0.316489	0.327225	0.327225	0.327225	0.327225	0.327225	0.327225	0.327225	0.327225	0.327225	0.327225	0.327225	0.327225	0.327225
	LT909247	0.31565	0.31565	0.31565	0.31565	0.31565	0.31565	0.31565	0.31565	0.31565	0.31565	0.31565	0.31565	0.31565	0.31565	0.31565	0.31565	0.31565	0.31565	0.31565	0.31565	0.31565	0.31565	0.31565	0.31565	0.31565	0.31565	0.31565	0.31565	0.31565	0.31565	0.31565	0.31565	0.31565	0.31565	0.316489	0.327225	0.327225	0.327225	0.327225	0.327225	0.327225	0.327225	0.327225	0.327225	0.327225	0.327225	0.327225	0.327225
	LT909270	0.31565	0.31565	0.31565	0.31565	0.31565	0.31565	0.31565	0.31565	0.31565	0.31565	0.31565	0.31565	0.31565	0.31565	0.31565	0.31565	0.31565	0.31565	0.31565	0.31565	0.31565	0.31565	0.31565	0.31565	0.31565	0.31565	0.31565	0.31565	0.31565	0.31565	0.31565	0.31565	0.31565	0.31565	0.316489	0.327225	0.327225	0.327225	0.327225	0.327225	0.327225	0.327225	0.327225	0.327225	0.327225	0.327225	0.327225	0.327225
	LT909276	0.31565	0.31565	0.31565	0.31565	0.31565	0.31565	0.31565	0.31565	0.31565	0.31565	0.31565	0.31565	0.31565	0.31565	0.31565	0.31565	0.31565	0.31565	0.31565	0.31565	0.31565	0.31565	0.31565	0.31565	0.31565	0.31565	0.31565	0.31565	0.31565	0.31565	0.31565	0.31565	0.31565	0.31565	0.316489	0.327225	0.327225	0.327225	0.327225	0.327225	0.327225	0.327225	0.327225	0.327225	0.327225	0.327225	0.327225	0.327225
	LT909248	0.320388	0.320388	0.320388	0.320388	0.320388	0.320388	0.320388	0.320388	0.320388	0.320388	0.320388	0.320388	0.320388	0.320388	0.320388	0.320388	0.320388	0.320388	0.320388	0.320388	0.320388	0.320388	0.320388	0.320388	0.320388	0.320388	0.320388	0.320388	0.320388	0.320388	0.320388	0.320388	0.320388	0.320388	0.320388	0.330097	0.330097	0.330097	0.330097	0.330097	0.330097	0.330097	0.330097	0.330097	0.330097	0.330097	0.330097	0.330097
	LT909261	0.310345	0.310345	0.310345	0.310345	0.310345	0.310345	0.310345	0.310345	0.310345	0.310345	0.310345	0.310345	0.310345	0.310345	0.310345	0.310345	0.310345	0.310345	0.310345	0.310345	0.310345	0.310345	0.310345	0.310345	0.310345	0.310345	0.310345	0.310345	0.310345	0.310345	0.310345	0.310345	0.310345	0.310345	0.31117	0.324607	0.324607	0.324607	0.324607	0.324607	0.324607	0.324607	0.324607	0.324607	0.324607	0.324607	0.324607	0.324607
	LT909284	0.310345	0.310345	0.310345	0.310345	0.310345	0.310345	0.310345	0.310345	0.310345	0.310345	0.310345	0.310345	0.310345	0.310345	0.310345	0.310345	0.310345	0.310345	0.310345	0.310345	0.310345	0.310345	0.310345	0.310345	0.310345	0.310345	0.310345	0.310345	0.310345	0.310345	0.310345	0.310345	0.310345	0.310345	0.31117	0.324607	0.324607	0.324607	0.324607	0.324607	0.324607	0.324607	0.324607	0.324607	0.324607	0.324607	0.324607	0.324607
Macrostylis sp. MLpap	LT909287	0.296791	0.296791	0.296791	0.296791	0.296791	0.296791	0.296791	0.296791	0.296791	0.296791	0.296791	0.296791	0.296791	0.296791	0.296791	0.296791	0.296791	0.296791	0.296791	0.296791	0.296791	0.296791	0.296791	0.296791	0.296791	0.296791	0.296791	0.296791	0.296791	0.296791	0.296791	0.296791	0.296791	0.296791	0.297587	0.300792	0.300792	0.300792	0.300792	0.300792	0.300792	0.300792	0.300792	0.300792	0.300792	0.300792	0.300792	0.300792
	LT909290	0.296791	0.296791	0.296791	0.296791	0.296791	0.296791	0.296791	0.296791	0.296791	0.296791	0.296791	0.296791	0.296791	0.296791	0.296791	0.296791	0.296791	0.296791	0.296791	0.296791	0.296791	0.296791	0.296791	0.296791	0.296791	0.296791	0.296791	0.296791	0.296791	0.296791	0.296791	0.296791	0.296791	0.296791	0.297587	0.300792	0.300792	0.300792	0.300792	0.300792	0.300792	0.300792	0.300792	0.300792	0.300792	0.300792	0.300792	0.300792
	LT909294	0.296791	0.296791	0.296791	0.296791	0.296791	0.296791	0.296791	0.296791	0.296791	0.296791	0.296791	0.296791	0.296791	0.296791	0.296791	0.296791	0.296791	0.296791	0.296791	0.296791	0.296791	0.296791	0.296791	0.296791	0.296791	0.296791	0.296791	0.296791	0.296791	0.296791	0.296791	0.296791	0.296791	0.296791	0.297587	0.300792	0.300792	0.300792	0.300792	0.300792	0.300792	0.300792	0.300792	0.300792	0.300792	0.300792	0.300792	0.300792
	LT909299	0.296791	0.296791	0.296791	0.296791	0.296791	0.296791	0.296791	0.296791	0.296791	0.296791	0.296791	0.296791	0.296791	0.296791	0.296791	0.296791	0.296791	0.296791	0.296791	0.296791	0.296791	0.296791	0.296791	0.296791	0.296791	0.296791	0.296791	0.296791	0.296791	0.296791	0.296791	0.296791	0.296791	0.296791	0.297587	0.300792	0.300792	0.300792	0.300792	0.300792	0.300792	0.300792	0.300792	0.300792	0.300792	0.300792	0.300792	0.300792
	LT909300	0.296791	0.296791	0.296791	0.296791	0.296791	0.296791	0.296791	0.296791	0.296791	0.296791	0.296791	0.296791	0.296791	0.296791	0.296791	0.296791	0.296791	0.296791	0.296791	0.296791	0.296791	0.296791	0.296791	0.296791	0.296791	0.296791	0.296791	0.296791	0.296791	0.296791	0.296791	0.296791	0.296791	0.296791	0.297587	0.300792	0.300792	0.300792	0.300792	0.300792	0.300792	0.300792	0.300792	0.300792	0.300792	0.300792	0.300792	0.300792
	LT909301	0.296791	0.296791	0.296791	0.296791	0.296791	0.296791	0.296791	0.296791	0.296791	0.296791	0.296791	0.296791	0.296791	0.296791	0.296791	0.296791	0.296791	0.296791	0.296791	0.296791	0.296791	0.296791	0.296791	0.296791	0.296791	0.296791	0.296791	0.296791	0.296791	0.296791	0.296791	0.296791	0.296791	0.296791	0.297587	0.300792	0.300792	0.300792	0.300792	0.300792	0.300792	0.300792	0.300792	0.300792	0.300792	0.300792	0.300792	0.300792
	LT909302	0.296791	0.296791	0.296791	0.296791	0.296791	0.296791	0.296791	0.296791	0.296791	0.296791	0.296791	0.296791	0.296791	0.296791	0.296791	0.296791	0.296791	0.296791	0.296791	0.296791	0.296791	0.296791	0.296791	0.296791	0.296791	0.296791	0.296791	0.296791	0.296791	0.296791	0.296791	0.296791	0.296791	0.296791	0.297587	0.300792	0.300792	0.300792	0.300792	0.300792	0.300792	0.300792	0.300792	0.300792	0.300792	0.300792	0.300792	0.300792
	LT909303	0.296791	0.296791	0.296791	0.296791	0.296791	0.296791	0.296791	0.296791	0.296791	0.296791	0.296791	0.296791	0.296791	0.296791	0.296791	0.296791	0.296791	0.296791	0.296791	0.296791	0.296791	0.296791	0.296791	0.296791	0.296791	0.296791	0.296791	0.296791	0.296791	0.296791	0.296791	0.296791	0.296791	0.296791	0.297587	0.300792	0.300792	0.300792	0.300792	0.300792	0.300792	0.300792	0.300792	0.300792	0.300792	0.300792	0.300792	0.300792
	LT909308	0.296791	0.296791	0.296791	0.296791	0.296791	0.296791	0.296791	0.296791	0.296791	0.296791	0.296791	0.296791	0.296791	0.296791	0.296791	0.296791	0.296791	0.296791	0.296791	0.296791	0.296791	0.296791	0.296791	0.296791	0.296791	0.296791	0.296791	0.296791	0.296791	0.296791	0.296791	0.296791	0.296791	0.296791	0.297587	0.300792	0.300792	0.300792	0.300792	0.300792	0.300792	0.300792	0.300792	0.300792	0.300792	0.300792	0.300792	0.300792
	LT909309	0.296791	0.296791	0.296791	0.296791	0.296791	0.296791	0.296791	0.296791	0.296791	0.296791	0.296791	0.296791	0.296791	0.296791	0.296791	0.296791	0.296791	0.296791	0.296791	0.296791	0.296791	0.296791	0.296791	0.296791	0.296791	0.296791	0.296791	0.296791	0.296791	0.296791	0.296791	0.296791	0.296791	0.296791	0.297587	0.300792	0.300792	0.300792	0.300792	0.300792	0.300792	0.300792	0.300792	0.300792	0.300792	0.300792	0.300792	0.300792
	LT909318	0.296791	0.296791	0.296791	0.296791	0.296791	0.296791	0.296791	0.296791	0.296791	0.296791	0.296791	0.296791	0.296791	0.296791	0.296791	0.296791	0.296791	0.296791	0.296791	0.296791	0.296791	0.296791	0.296791	0.296791	0.296791	0.296791	0.296791	0.296791	0.296791	0.296791	0.296791	0.296791	0.296791	0.296791	0.297587	0.300792	0.300792	0.300792	0.300792	0.300792	0.300792	0.300792	0.300792	0.300792	0.300792	0.300792	0.300792	0.300792
	LT909319	0.296791	0.296791	0.296791	0.296791	0.296791	0.296791	0.296791	0.296791	0.296791	0.296791	0.296791	0.296791	0.296791	0.296791	0.296791	0.296791	0.296791	0.296791	0.296791	0.296791	0.296791	0.296791	0.296791	0.296791	0.296791	0.296791	0.296791	0.296791	0.296791	0.296791	0.296791	0.296791	0.296791	0.296791	0.297587	0.300792	0.300792	0.300792	0.300792	0.300792	0.300792	0.300792	0.300792	0.300792	0.300792	0.300792	0.300792	0.300792
	LT909298	0.296791	0.296791	0.296791	0.296791	0.296791	0.296791	0.296791	0.296791	0.296791	0.296791	0.296791	0.296791	0.296791	0.296791	0.296791	0.296791	0.296791	0.296791	0.296791	0.296791	0.296791	0.296791	0.296791	0.296791	0.296791	0.296791	0.296791	0.296791	0.296791	0.296791	0.296791	0.296791	0.296791	0.296791	0.297587	0.300792	0.300792	0.300792	0.300792	0.300792	0.300792	0.300792	0.300792	0.300792	0.300792	0.300792	0.300792	0.300792
	LT909293	0.299465	0.299465	0.299465	0.299465	0.299465	0.299465	0.299465	0.299465	0.299465	0.299465	0.299465	0.299465	0.299465	0.299465	0.299465	0.299465	0.299465	0.299465	0.299465	0.299465	0.299465	0.299465	0.299465	0.299465	0.299465	0.299465	0.299465	0.299465	0.299465	0.299465	0.299465	0.299465	0.299465	0.299465	0.300268	0.30343	0.30343	0.30343	0.30343	0.30343	0.30343	0.30343	0.30343	0.30343	0.30343	0.30343	0.30343	0.30343
	LT909333	0.304813	0.304813	0.304813	0.304813	0.304813	0.304813	0.304813	0.304813	0.304813	0.304813	0.304813	0.304813	0.304813	0.304813	0.304813	0.304813	0.304813	0.304813	0.304813	0.304813	0.304813	0.304813	0.304813	0.304813	0.304813	0.304813	0.304813	0.304813	0.304813	0.304813	0.304813	0.304813	0.304813	0.304813	0.30563	0.30343	0.30343	0.30343	0.30343	0.30343	0.30343	0.30343	0.30343	0.30343	0.30343	0.30343	0.30343	0.30343
	LT909347	0.302139	0.302139	0.302139	0.302139	0.302139	0.302139	0.302139	0.302139	0.302139	0.302139	0.302139	0.302139	0.302139	0.302139	0.302139	0.302139	0.302139	0.302139	0.302139	0.302139	0.302139	0.302139	0.302139	0.302139	0.302139	0.302139	0.302139	0.302139	0.302139	0.302139	0.302139	0.302139	0.302139	0.302139	0.302949	0.298153	0.298153	0.298153	0.298153	0.298153	0.298153	0.298153	0.298153	0.298153	0.298153	0.298153	0.298153	0.298153
	LT909334	0.296791	0.296791	0.296791	0.296791	0.296791	0.296791	0.296791	0.296791	0.296791	0.296791	0.296791	0.296791	0.296791	0.296791	0.296791	0.296791	0.296791	0.296791	0.296791	0.296791	0.296791	0.296791	0.296791	0.296791	0.296791	0.296791	0.296791	0.296791	0.296791	0.296791	0.296791	0.296791	0.296791	0.296791	0.297587	0.300792	0.300792	0.300792	0.300792	0.300792	0.300792	0.300792	0.300792	0.300792	0.300792	0.300792	0.300792	0.300792
	LT909335	0.296791	0.296791	0.296791	0.296791	0.296791	0.296791	0.296791	0.296791	0.296791	0.296791	0.296791	0.296791	0.296791	0.296791	0.296791	0.296791	0.296791	0.296791	0.296791	0.296791	0.296791	0.296791	0.296791	0.296791	0.296791	0.296791	0.296791	0.296791	0.296791	0.296791	0.296791	0.296791	0.296791	0.296791	0.297587	0.300792	0.300792	0.300792	0.300792	0.300792	0.300792	0.300792	0.300792	0.300792	0.300792	0.300792	0.300792	0.300792
	LT909338	0.296791	0.296791	0.296791	0.296791	0.296791	0.296791	0.296791	0.296791	0.296791	0.296791	0.296791	0.296791	0.296791	0.296791	0.296791	0.296791	0.296791	0.296791	0.296791	0.296791	0.296791	0.296791	0.296791	0.296791	0.296791	0.296791	0.296791	0.296791	0.296791	0.296791	0.296791	0.296791	0.296791	0.296791	0.297587	0.300792	0.300792	0.300792	0.300792	0.300792	0.300792	0.300792	0.300792	0.300792	0.300792	0.300792	0.300792	0.300792
	LT909341	0.296791	0.296791	0.296791	0.296791	0.296791	0.296791	0.296791	0.296791	0.296791	0.296791	0.296791	0.296791	0.296791	0.296791	0.296791	0.296791	0.296791	0.296791	0.296791	0.296791	0.296791	0.296791	0.296791	0.296791	0.296791	0.296791	0.296791	0.296791	0.296791	0.296791	0.296791	0.296791	0.296791	0.296791	0.297587	0.300792	0.300792	0.300792	0.300792	0.300792	0.300792	0.300792	0.300792	0.300792	0.300792	0.300792	0.300792	0.300792
	LT909343	0.296791	0.296791	0.296791	0.296791	0.296791	0.296791	0.296791	0.296791	0.296791	0.296791	0.296791	0.296791	0.296791	0.296791	0.296791	0.296791	0.296791	0.296791	0.296791	0.296791	0.296791	0.296791	0.296791	0.296791	0.296791	0.296791	0.296791	0.296791	0.296791	0.296791	0.296791	0.296791	0.296791	0.296791	0.297587	0.300792	0.300792	0.300792	0.300792	0.300792	0.300792	0.300792	0.300792	0.300792	0.300792	0.300792	0.300792	0.300792
	LT909348	0.296791	0.296791	0.296791	0.296791	0.296791	0.296791	0.296791	0.296791	0.296791	0.296791	0.296791	0.296791	0.296791	0.296791	0.296791	0.296791	0.296791	0.296791	0.296791	0.296791	0.296791	0.296791	0.296791	0.296791	0.296791	0.296791	0.296791	0.296791	0.296791	0.296791	0.296791	0.296791	0.296791	0.296791	0.297587	0.300792	0.300792	0.300792	0.300792	0.300792	0.300792	0.300792	0.300792	0.300792	0.300792	0.300792	0.300792	0.300792
	LT909337	0.295522	0.295522	0.295522	0.295522	0.295522	0.295522	0.295522	0.295522	0.295522	0.295522	0.295522	0.295522	0.295522	0.295522	0.295522	0.295522	0.295522	0.295522	0.295522	0.295522	0.295522	0.295522	0.295522	0.295522	0.295522	0.295522	0.295522	0.295522	0.295522	0.295522	0.295522	0.295522	0.295522	0.295522	0.296407	0.304478	0.304478	0.304478	0.304478	0.304478	0.304478	0.304478	0.304478	0.304478	0.304478	0.304478	0.304478	0.304478
	LT909340	0.296791	0.296791	0.296791	0.296791	0.296791	0.296791	0.296791	0.296791	0.296791	0.296791	0.296791	0.296791	0.296791	0.296791	0.296791	0.296791	0.296791	0.296791	0.296791	0.296791	0.296791	0.296791	0.296791	0.296791	0.296791	0.296791	0.296791	0.296791	0.296791	0.296791	0.296791	0.296791	0.296791	0.296791	0.297587	0.300792	0.300792	0.300792	0.300792	0.300792	0.300792	0.300792	0.300792	0.300792	0.300792	0.300792	0.300792	0.300792
	LT909344	0.296791	0.296791	0.296791	0.296791	0.296791	0.296791	0.296791	0.296791	0.296791	0.296791	0.296791	0.296791	0.296791	0.296791	0.296791	0.296791	0.296791	0.296791	0.296791	0.296791	0.296791	0.296791	0.296791	0.296791	0.296791	0.296791	0.296791	0.296791	0.296791	0.296791	0.296791	0.296791	0.296791	0.296791	0.297587	0.298153	0.298153	0.298153	0.298153	0.298153	0.298153	0.298153	0.298153	0.298153	0.298153	0.298153	0.298153	0.298153
Macrostylis sp. ML01	LT909324	0.299465	0.299465	0.299465	0.299465	0.299465	0.299465	0.299465	0.299465	0.299465	0.299465	0.299465	0.299465	0.299465	0.299465	0.299465	0.299465	0.299465	0.299465	0.299465	0.299465	0.299465	0.299465	0.299465	0.299465	0.299465	0.299465	0.299465	0.299465	0.299465	0.299465	0.299465	0.299465	0.299465	0.299465	0.300268	0.279683	0.279683	0.279683	0.279683	0.279683	0.279683	0.279683	0.279683	0.279683	0.279683	0.279683	0.279683	0.279683
	LT909329	0.299465	0.299465	0.299465	0.299465	0.299465	0.299465	0.299465	0.299465	0.299465	0.299465	0.299465	0.299465	0.299465	0.299465	0.299465	0.299465	0.299465	0.299465	0.299465	0.299465	0.299465	0.299465	0.299465	0.299465	0.299465	0.299465	0.299465	0.299465	0.299465	0.299465	0.299465	0.299465	0.299465	0.299465	0.300268	0.279683	0.279683	0.279683	0.279683	0.279683	0.279683	0.279683	0.279683	0.279683	0.279683	0.279683	0.279683	0.279683
	LT909327	0.302139	0.302139	0.302139	0.302139	0.302139	0.302139	0.302139	0.302139	0.302139	0.302139	0.302139	0.302139	0.302139	0.302139	0.302139	0.302139	0.302139	0.302139	0.302139	0.302139	0.302139	0.302139	0.302139	0.302139	0.302139	0.302139	0.302139	0.302139	0.302139	0.302139	0.302139	0.302139	0.302139	0.302139	0.302949	0.277045	0.277045	0.277045	0.277045	0.277045	0.277045	0.277045	0.277045	0.277045	0.277045	0.277045	0.277045	0.277045
	LT909326	0.312834	0.312834	0.312834	0.312834	0.312834	0.312834	0.312834	0.312834	0.312834	0.312834	0.312834	0.312834	0.312834	0.312834	0.312834	0.312834	0.312834	0.312834	0.312834	0.312834	0.312834	0.312834	0.312834	0.312834	0.312834	0.312834	0.312834	0.312834	0.312834	0.312834	0.312834	0.312834	0.312834	0.312834	0.313673	0.279683	0.279683	0.279683	0.279683	0.279683	0.279683	0.279683	0.279683	0.279683	0.279683	0.279683	0.279683	0.279683
	LT909325	0.312834	0.312834	0.312834	0.312834	0.312834	0.312834	0.312834	0.312834	0.312834	0.312834	0.312834	0.312834	0.312834	0.312834	0.312834	0.312834	0.312834	0.312834	0.312834	0.312834	0.312834	0.312834	0.312834	0.312834	0.312834	0.312834	0.312834	0.312834	0.312834	0.312834	0.312834	0.312834	0.312834	0.312834	0.313673	0.30343	0.30343	0.30343	0.30343	0.30343	0.30343	0.30343	0.30343	0.30343	0.30343	0.30343	0.30343	0.30343
	LT909328	0.315508	0.315508	0.315508	0.315508	0.315508	0.315508	0.315508	0.315508	0.315508	0.315508	0.315508	0.315508	0.315508	0.315508	0.315508	0.315508	0.315508	0.315508	0.315508	0.315508	0.315508	0.315508	0.315508	0.315508	0.315508	0.315508	0.315508	0.315508	0.315508	0.315508	0.315508	0.315508	0.315508	0.315508	0.316354	0.300792	0.300792	0.300792	0.300792	0.300792	0.300792	0.300792	0.300792	0.300792	0.300792	0.300792	0.300792	0.300792
	LT909330	0.302139	0.302139	0.302139	0.302139	0.302139	0.302139	0.302139	0.302139	0.302139	0.302139	0.302139	0.302139	0.302139	0.302139	0.302139	0.302139	0.302139	0.302139	0.302139	0.302139	0.302139	0.302139	0.302139	0.302139	0.302139	0.302139	0.302139	0.302139	0.302139	0.302139	0.302139	0.302139	0.302139	0.302139	0.302949	0.282322	0.282322	0.282322	0.282322	0.282322	0.282322	0.282322	0.282322	0.282322	0.282322	0.282322	0.282322	0.282322
Macrostylis sp. ML14	LT909336	0.299735	0.299735	0.299735	0.299735	0.299735	0.299735	0.299735	0.299735	0.299735	0.299735	0.299735	0.299735	0.299735	0.299735	0.299735	0.299735	0.299735	0.299735	0.299735	0.299735	0.299735	0.299735	0.299735	0.299735	0.299735	0.299735	0.299735	0.299735	0.299735	0.299735	0.299735	0.299735	0.299735	0.299735	0.300532	0.32199	0.32199	0.32199	0.32199	0.32199	0.32199	0.32199	0.32199	0.32199	0.32199	0.32199	0.32199	0.32199
Macrostylis marionae	LT909352	0.308311	0.308311	0.308311	0.308311	0.308311	0.308311	0.308311	0.308311	0.308311	0.308311	0.308311	0.308311	0.308311	0.308311	0.308311	0.308311	0.308311	0.308311	0.308311	0.308311	0.308311	0.308311	0.308311	0.308311	0.308311	0.308311	0.308311	0.308311	0.308311	0.308311	0.308311	0.308311	0.308311	0.308311	0.30914	0.292876	0.292876	0.292876	0.292876	0.292876	0.292876	0.292876	0.292876	0.292876	0.292876	0.292876	0.292876	0.292876
	LT909354	0.308311	0.308311	0.308311	0.308311	0.308311	0.308311	0.308311	0.308311	0.308311	0.308311	0.308311	0.308311	0.308311	0.308311	0.308311	0.308311	0.308311	0.308311	0.308311	0.308311	0.308311	0.308311	0.308311	0.308311	0.308311	0.308311	0.308311	0.308311	0.308311	0.308311	0.308311	0.308311	0.308311	0.308311	0.30914	0.292876	0.292876	0.292876	0.292876	0.292876	0.292876	0.292876	0.292876	0.292876	0.292876	0.292876	0.292876	0.292876
	LT909355	0.308311	0.308311	0.308311	0.308311	0.308311	0.308311	0.308311	0.308311	0.308311	0.308311	0.308311	0.308311	0.308311	0.308311	0.308311	0.308311	0.308311	0.308311	0.308311	0.308311	0.308311	0.308311	0.308311	0.308311	0.308311	0.308311	0.308311	0.308311	0.308311	0.308311	0.308311	0.308311	0.308311	0.308311	0.30914	0.292876	0.292876	0.292876	0.292876	0.292876	0.292876	0.292876	0.292876	0.292876	0.292876	0.292876	0.292876	0.292876
	LT909356	0.308311	0.308311	0.308311	0.308311	0.308311	0.308311	0.308311	0.308311	0.308311	0.308311	0.308311	0.308311	0.308311	0.308311	0.308311	0.308311	0.308311	0.308311	0.308311	0.308311	0.308311	0.308311	0.308311	0.308311	0.308311	0.308311	0.308311	0.308311	0.308311	0.308311	0.308311	0.308311	0.308311	0.308311	0.30914	0.292876	0.292876	0.292876	0.292876	0.292876	0.292876	0.292876	0.292876	0.292876	0.292876	0.292876	0.292876	0.292876
	LT909362	0.308311	0.308311	0.308311	0.308311	0.308311	0.308311	0.308311	0.308311	0.308311	0.308311	0.308311	0.308311	0.308311	0.308311	0.308311	0.308311	0.308311	0.308311	0.308311	0.308311	0.308311	0.308311	0.308311	0.308311	0.308311	0.308311	0.308311	0.308311	0.308311	0.308311	0.308311	0.308311	0.308311	0.308311	0.30914	0.292876	0.292876	0.292876	0.292876	0.292876	0.292876	0.292876	0.292876	0.292876	0.292876	0.292876	0.292876	0.292876
	LT909363	0.308311	0.308311	0.308311	0.308311	0.308311	0.308311	0.308311	0.308311	0.308311	0.308311	0.308311	0.308311	0.308311	0.308311	0.308311	0.308311	0.308311	0.308311	0.308311	0.308311	0.308311	0.308311	0.308311	0.308311	0.308311	0.308311	0.308311	0.308311	0.308311	0.308311	0.308311	0.308311	0.308311	0.308311	0.30914	0.292876	0.292876	0.292876	0.292876	0.292876	0.292876	0.292876	0.292876	0.292876	0.292876	0.292876	0.292876	0.292876
	LT909364	0.308311	0.308311	0.308311	0.308311	0.308311	0.308311	0.308311	0.308311	0.308311	0.308311	0.308311	0.308311	0.308311	0.308311	0.308311	0.308311	0.308311	0.308311	0.308311	0.308311	0.308311	0.308311	0.308311	0.308311	0.308311	0.308311	0.308311	0.308311	0.308311	0.308311	0.308311	0.308311	0.308311	0.308311	0.30914	0.292876	0.292876	0.292876	0.292876	0.292876	0.292876	0.292876	0.292876	0.292876	0.292876	0.292876	0.292876	0.292876
	LT909366	0.308311	0.308311	0.308311	0.308311	0.308311	0.308311	0.308311	0.308311	0.308311	0.308311	0.308311	0.308311	0.308311	0.308311	0.308311	0.308311	0.308311	0.308311	0.308311	0.308311	0.308311	0.308311	0.308311	0.308311	0.308311	0.308311	0.308311	0.308311	0.308311	0.308311	0.308311	0.308311	0.308311	0.308311	0.30914	0.292876	0.292876	0.292876	0.292876	0.292876	0.292876	0.292876	0.292876	0.292876	0.292876	0.292876	0.292876	0.292876
	LT909372	0.308311	0.308311	0.308311	0.308311	0.308311	0.308311	0.308311	0.308311	0.308311	0.308311	0.308311	0.308311	0.308311	0.308311	0.308311	0.308311	0.308311	0.308311	0.308311	0.308311	0.308311	0.308311	0.308311	0.308311	0.308311	0.308311	0.308311	0.308311	0.308311	0.308311	0.308311	0.308311	0.308311	0.308311	0.30914	0.292876	0.292876	0.292876	0.292876	0.292876	0.292876	0.292876	0.292876	0.292876	0.292876	0.292876	0.292876	0.292876
	LT909376	0.308311	0.308311	0.308311	0.308311	0.308311	0.308311	0.308311	0.308311	0.308311	0.308311	0.308311	0.308311	0.308311	0.308311	0.308311	0.308311	0.308311	0.308311	0.308311	0.308311	0.308311	0.308311	0.308311	0.308311	0.308311	0.308311	0.308311	0.308311	0.308311	0.308311	0.308311	0.308311	0.308311	0.308311	0.30914	0.292876	0.292876	0.292876	0.292876	0.292876	0.292876	0.292876	0.292876	0.292876	0.292876	0.292876	0.292876	0.292876
	LT909378	0.308311	0.308311	0.308311	0.308311	0.308311	0.308311	0.308311	0.308311	0.308311	0.308311	0.308311	0.308311	0.308311	0.308311	0.308311	0.308311	0.308311	0.308311	0.308311	0.308311	0.308311	0.308311	0.308311	0.308311	0.308311	0.308311	0.308311	0.308311	0.308311	0.308311	0.308311	0.308311	0.308311	0.308311	0.30914	0.292876	0.292876	0.292876	0.292876	0.292876	0.292876	0.292876	0.292876	0.292876	0.292876	0.292876	0.292876	0.292876
	LT909380	0.308311	0.308311	0.308311	0.308311	0.308311	0.308311	0.308311	0.308311	0.308311	0.308311	0.308311	0.308311	0.308311	0.308311	0.308311	0.308311	0.308311	0.308311	0.308311	0.308311	0.308311	0.308311	0.308311	0.308311	0.308311	0.308311	0.308311	0.308311	0.308311	0.308311	0.308311	0.308311	0.308311	0.308311	0.30914	0.292876	0.292876	0.292876	0.292876	0.292876	0.292876	0.292876	0.292876	0.292876	0.292876	0.292876	0.292876	0.292876
	LT909386	0.308311	0.308311	0.308311	0.308311	0.308311	0.308311	0.308311	0.308311	0.308311	0.308311	0.308311	0.308311	0.308311	0.308311	0.308311	0.308311	0.308311	0.308311	0.308311	0.308311	0.308311	0.308311	0.308311	0.308311	0.308311	0.308311	0.308311	0.308311	0.308311	0.308311	0.308311	0.308311	0.308311	0.308311	0.30914	0.292876	0.292876	0.292876	0.292876	0.292876	0.292876	0.292876	0.292876	0.292876	0.292876	0.292876	0.292876	0.292876
	LT909387	0.308311	0.308311	0.308311	0.308311	0.308311	0.308311	0.308311	0.308311	0.308311	0.308311	0.308311	0.308311	0.308311	0.308311	0.308311	0.308311	0.308311	0.308311	0.308311	0.308311	0.308311	0.308311	0.308311	0.308311	0.308311	0.308311	0.308311	0.308311	0.308311	0.308311	0.308311	0.308311	0.308311	0.308311	0.30914	0.292876	0.292876	0.292876	0.292876	0.292876	0.292876	0.292876	0.292876	0.292876	0.292876	0.292876	0.292876	0.292876
	LT909388	0.308311	0.308311	0.308311	0.308311	0.308311	0.308311	0.308311	0.308311	0.308311	0.308311	0.308311	0.308311	0.308311	0.308311	0.308311	0.308311	0.308311	0.308311	0.308311	0.308311	0.308311	0.308311	0.308311	0.308311	0.308311	0.308311	0.308311	0.308311	0.308311	0.308311	0.308311	0.308311	0.308311	0.308311	0.30914	0.292876	0.292876	0.292876	0.292876	0.292876	0.292876	0.292876	0.292876	0.292876	0.292876	0.292876	0.292876	0.292876
	LT909390	0.308311	0.308311	0.308311	0.308311	0.308311	0.308311	0.308311	0.308311	0.308311	0.308311	0.308311	0.308311	0.308311	0.308311	0.308311	0.308311	0.308311	0.308311	0.308311	0.308311	0.308311	0.308311	0.308311	0.308311	0.308311	0.308311	0.308311	0.308311	0.308311	0.308311	0.308311	0.308311	0.308311	0.308311	0.30914	0.292876	0.292876	0.292876	0.292876	0.292876	0.292876	0.292876	0.292876	0.292876	0.292876	0.292876	0.292876	0.292876
	LT909392	0.308311	0.308311	0.308311	0.308311	0.308311	0.308311	0.308311	0.308311	0.308311	0.308311	0.308311	0.308311	0.308311	0.308311	0.308311	0.308311	0.308311	0.308311	0.308311	0.308311	0.308311	0.308311	0.308311	0.308311	0.308311	0.308311	0.308311	0.308311	0.308311	0.308311	0.308311	0.308311	0.308311	0.308311	0.30914	0.292876	0.292876	0.292876	0.292876	0.292876	0.292876	0.292876	0.292876	0.292876	0.292876	0.292876	0.292876	0.292876
	LT909361	0.308311	0.308311	0.308311	0.308311	0.308311	0.308311	0.308311	0.308311	0.308311	0.308311	0.308311	0.308311	0.308311	0.308311	0.308311	0.308311	0.308311	0.308311	0.308311	0.308311	0.308311	0.308311	0.308311	0.308311	0.308311	0.308311	0.308311	0.308311	0.308311	0.308311	0.308311	0.308311	0.308311	0.308311	0.30914	0.292876	0.292876	0.292876	0.292876	0.292876	0.292876	0.292876	0.292876	0.292876	0.292876	0.292876	0.292876	0.292876
	LT909369	0.308311	0.308311	0.308311	0.308311	0.308311	0.308311	0.308311	0.308311	0.308311	0.308311	0.308311	0.308311	0.308311	0.308311	0.308311	0.308311	0.308311	0.308311	0.308311	0.308311	0.308311	0.308311	0.308311	0.308311	0.308311	0.308311	0.308311	0.308311	0.308311	0.308311	0.308311	0.308311	0.308311	0.308311	0.30914	0.292876	0.292876	0.292876	0.292876	0.292876	0.292876	0.292876	0.292876	0.292876	0.292876	0.292876	0.292876	0.292876
	LT909373	0.308311	0.308311	0.308311	0.308311	0.308311	0.308311	0.308311	0.308311	0.308311	0.308311	0.308311	0.308311	0.308311	0.308311	0.308311	0.308311	0.308311	0.308311	0.308311	0.308311	0.308311	0.308311	0.308311	0.308311	0.308311	0.308311	0.308311	0.308311	0.308311	0.308311	0.308311	0.308311	0.308311	0.308311	0.30914	0.292876	0.292876	0.292876	0.292876	0.292876	0.292876	0.292876	0.292876	0.292876	0.292876	0.292876	0.292876	0.292876
	LT909389	0.308311	0.308311	0.308311	0.308311	0.308311	0.308311	0.308311	0.308311	0.308311	0.308311	0.308311	0.308311	0.308311	0.308311	0.308311	0.308311	0.308311	0.308311	0.308311	0.308311	0.308311	0.308311	0.308311	0.308311	0.308311	0.308311	0.308311	0.308311	0.308311	0.308311	0.308311	0.308311	0.308311	0.308311	0.30914	0.292876	0.292876	0.292876	0.292876	0.292876	0.292876	0.292876	0.292876	0.292876	0.292876	0.292876	0.292876	0.292876
	LT909370	0.308311	0.308311	0.308311	0.308311	0.308311	0.308311	0.308311	0.308311	0.308311	0.308311	0.308311	0.308311	0.308311	0.308311	0.308311	0.308311	0.308311	0.308311	0.308311	0.308311	0.308311	0.308311	0.308311	0.308311	0.308311	0.308311	0.308311	0.308311	0.308311	0.308311	0.308311	0.308311	0.308311	0.308311	0.30914	0.292876	0.292876	0.292876	0.292876	0.292876	0.292876	0.292876	0.292876	0.292876	0.292876	0.292876	0.292876	0.292876
	LT909371	0.308311	0.308311	0.308311	0.308311	0.308311	0.308311	0.308311	0.308311	0.308311	0.308311	0.308311	0.308311	0.308311	0.308311	0.308311	0.308311	0.308311	0.308311	0.308311	0.308311	0.308311	0.308311	0.308311	0.308311	0.308311	0.308311	0.308311	0.308311	0.308311	0.308311	0.308311	0.308311	0.308311	0.308311	0.30914	0.292876	0.292876	0.292876	0.292876	0.292876	0.292876	0.292876	0.292876	0.292876	0.292876	0.292876	0.292876	0.292876
	LT909382	0.308311	0.308311	0.308311	0.308311	0.308311	0.308311	0.308311	0.308311	0.308311	0.308311	0.308311	0.308311	0.308311	0.308311	0.308311	0.308311	0.308311	0.308311	0.308311	0.308311	0.308311	0.308311	0.308311	0.308311	0.308311	0.308311	0.308311	0.308311	0.308311	0.308311	0.308311	0.308311	0.308311	0.308311	0.30914	0.292876	0.292876	0.292876	0.292876	0.292876	0.292876	0.292876	0.292876	0.292876	0.292876	0.292876	0.292876	0.292876
	LT909385	0.308311	0.308311	0.308311	0.308311	0.308311	0.308311	0.308311	0.308311	0.308311	0.308311	0.308311	0.308311	0.308311	0.308311	0.308311	0.308311	0.308311	0.308311	0.308311	0.308311	0.308311	0.308311	0.308311	0.308311	0.308311	0.308311	0.308311	0.308311	0.308311	0.308311	0.308311	0.308311	0.308311	0.308311	0.30914	0.292876	0.292876	0.292876	0.292876	0.292876	0.292876	0.292876	0.292876	0.292876	0.292876	0.292876	0.292876	0.292876
	LT909360	0.308311	0.308311	0.308311	0.308311	0.308311	0.308311	0.308311	0.308311	0.308311	0.308311	0.308311	0.308311	0.308311	0.308311	0.308311	0.308311	0.308311	0.308311	0.308311	0.308311	0.308311	0.308311	0.308311	0.308311	0.308311	0.308311	0.308311	0.308311	0.308311	0.308311	0.308311	0.308311	0.308311	0.308311	0.30914	0.292876	0.292876	0.292876	0.292876	0.292876	0.292876	0.292876	0.292876	0.292876	0.292876	0.292876	0.292876	0.292876
	LT909367	0.308311	0.308311	0.308311	0.308311	0.308311	0.308311	0.308311	0.308311	0.308311	0.308311	0.308311	0.308311	0.308311	0.308311	0.308311	0.308311	0.308311	0.308311	0.308311	0.308311	0.308311	0.308311	0.308311	0.308311	0.308311	0.308311	0.308311	0.308311	0.308311	0.308311	0.308311	0.308311	0.308311	0.308311	0.30914	0.292876	0.292876	0.292876	0.292876	0.292876	0.292876	0.292876	0.292876	0.292876	0.292876	0.292876	0.292876	0.292876
	LT909379	0.308311	0.308311	0.308311	0.308311	0.308311	0.308311	0.308311	0.308311	0.308311	0.308311	0.308311	0.308311	0.308311	0.308311	0.308311	0.308311	0.308311	0.308311	0.308311	0.308311	0.308311	0.308311	0.308311	0.308311	0.308311	0.308311	0.308311	0.308311	0.308311	0.308311	0.308311	0.308311	0.308311	0.308311	0.30914	0.292876	0.292876	0.292876	0.292876	0.292876	0.292876	0.292876	0.292876	0.292876	0.292876	0.292876	0.292876	0.292876
	LT909383	0.308311	0.308311	0.308311	0.308311	0.308311	0.308311	0.308311	0.308311	0.308311	0.308311	0.308311	0.308311	0.308311	0.308311	0.308311	0.308311	0.308311	0.308311	0.308311	0.308311	0.308311	0.308311	0.308311	0.308311	0.308311	0.308311	0.308311	0.308311	0.308311	0.308311	0.308311	0.308311	0.308311	0.308311	0.30914	0.292876	0.292876	0.292876	0.292876	0.292876	0.292876	0.292876	0.292876	0.292876	0.292876	0.292876	0.292876	0.292876
	LT909365	0.308311	0.308311	0.308311	0.308311	0.308311	0.308311	0.308311	0.308311	0.308311	0.308311	0.308311	0.308311	0.308311	0.308311	0.308311	0.308311	0.308311	0.308311	0.308311	0.308311	0.308311	0.308311	0.308311	0.308311	0.308311	0.308311	0.308311	0.308311	0.308311	0.308311	0.308311	0.308311	0.308311	0.308311	0.30914	0.292876	0.292876	0.292876	0.292876	0.292876	0.292876	0.292876	0.292876	0.292876	0.292876	0.292876	0.292876	0.292876
	LT909358	0.308311	0.308311	0.308311	0.308311	0.308311	0.308311	0.308311	0.308311	0.308311	0.308311	0.308311	0.308311	0.308311	0.308311	0.308311	0.308311	0.308311	0.308311	0.308311	0.308311	0.308311	0.308311	0.308311	0.308311	0.308311	0.308311	0.308311	0.308311	0.308311	0.308311	0.308311	0.308311	0.308311	0.308311	0.30914	0.295515	0.295515	0.295515	0.295515	0.295515	0.295515	0.295515	0.295515	0.295515	0.295515	0.295515	0.295515	0.295515
	LT909391	0.307487	0.307487	0.307487	0.307487	0.307487	0.307487	0.307487	0.307487	0.307487	0.307487	0.307487	0.307487	0.307487	0.307487	0.307487	0.307487	0.307487	0.307487	0.307487	0.307487	0.307487	0.307487	0.307487	0.307487	0.307487	0.307487	0.307487	0.307487	0.307487	0.307487	0.307487	0.307487	0.307487	0.307487	0.308311	0.292105	0.292105	0.292105	0.292105	0.292105	0.292105	0.292105	0.292105	0.292105	0.292105	0.292105	0.292105	0.292105
Macrostylis sp. ML13	LT909331	0.301837	0.301837	0.301837	0.301837	0.301837	0.301837	0.301837	0.301837	0.301837	0.301837	0.301837	0.301837	0.301837	0.301837	0.301837	0.301837	0.301837	0.301837	0.301837	0.301837	0.301837	0.301837	0.301837	0.301837	0.301837	0.301837	0.301837	0.301837	0.301837	0.301837	0.301837	0.301837	0.301837	0.301837	0.302632	0.264398	0.264398	0.264398	0.264398	0.264398	0.264398	0.264398	0.264398	0.264398	0.264398	0.264398	0.264398	0.264398
	LT909346	0.296407	0.296407	0.296407	0.296407	0.296407	0.296407	0.296407	0.296407	0.296407	0.296407	0.296407	0.296407	0.296407	0.296407	0.296407	0.296407	0.296407	0.296407	0.296407	0.296407	0.296407	0.296407	0.296407	0.296407	0.296407	0.296407	0.296407	0.296407	0.296407	0.296407	0.296407	0.296407	0.296407	0.296407	0.297297	0.276276	0.276276	0.276276	0.276276	0.276276	0.276276	0.276276	0.276276	0.276276	0.276276	0.276276	0.276276	0.276276
Macrostylis scotti	KC715769	0.310345	0.310345	0.310345	0.310345	0.310345	0.310345	0.310345	0.310345	0.310345	0.310345	0.310345	0.310345	0.310345	0.310345	0.310345	0.310345	0.310345	0.310345	0.310345	0.310345	0.310345	0.310345	0.310345	0.310345	0.310345	0.310345	0.310345	0.310345	0.310345	0.310345	0.310345	0.310345	0.310345	0.310345	0.310345	0.262887	0.262887	0.262887	0.262887	0.262887	0.262887	0.262887	0.262887	0.262887	0.262887	0.262887	0.262887	0.262887
Macrostylis sp. SYSTCO 3	KC715782	0.312997	0.312997	0.312997	0.312997	0.312997	0.312997	0.312997	0.312997	0.312997	0.312997	0.312997	0.312997	0.312997	0.312997	0.312997	0.312997	0.312997	0.312997	0.312997	0.312997	0.312997	0.312997	0.312997	0.312997	0.312997	0.312997	0.312997	0.312997	0.312997	0.312997	0.312997	0.312997	0.312997	0.312997	0.312997	0.262887	0.262887	0.262887	0.262887	0.262887	0.262887	0.262887	0.262887	0.262887	0.262887	0.262887	0.262887	0.262887
Macrostylis metallicola	MN608518	0.321716	0.321716	0.321716	0.321716	0.321716	0.321716	0.321716	0.321716	0.321716	0.321716	0.321716	0.321716	0.321716	0.321716	0.321716	0.321716	0.321716	0.321716	0.321716	0.321716	0.321716	0.321716	0.321716	0.321716	0.321716	0.321716	0.321716	0.321716	0.321716	0.321716	0.321716	0.321716	0.321716	0.321716	0.322581	0.284211	0.284211	0.284211	0.284211	0.284211	0.284211	0.284211	0.284211	0.284211	0.284211	0.284211	0.284211	0.284211
	MN608521	0.321716	0.321716	0.321716	0.321716	0.321716	0.321716	0.321716	0.321716	0.321716	0.321716	0.321716	0.321716	0.321716	0.321716	0.321716	0.321716	0.321716	0.321716	0.321716	0.321716	0.321716	0.321716	0.321716	0.321716	0.321716	0.321716	0.321716	0.321716	0.321716	0.321716	0.321716	0.321716	0.321716	0.321716	0.322581	0.284211	0.284211	0.284211	0.284211	0.284211	0.284211	0.284211	0.284211	0.284211	0.284211	0.284211	0.284211	0.284211
	MN608520	0.324397	0.324397	0.324397	0.324397	0.324397	0.324397	0.324397	0.324397	0.324397	0.324397	0.324397	0.324397	0.324397	0.324397	0.324397	0.324397	0.324397	0.324397	0.324397	0.324397	0.324397	0.324397	0.324397	0.324397	0.324397	0.324397	0.324397	0.324397	0.324397	0.324397	0.324397	0.324397	0.324397	0.324397	0.325269	0.286842	0.286842	0.286842	0.286842	0.286842	0.286842	0.286842	0.286842	0.286842	0.286842	0.286842	0.286842	0.286842
	MN608522	0.323529	0.323529	0.323529	0.323529	0.323529	0.323529	0.323529	0.323529	0.323529	0.323529	0.323529	0.323529	0.323529	0.323529	0.323529	0.323529	0.323529	0.323529	0.323529	0.323529	0.323529	0.323529	0.323529	0.323529	0.323529	0.323529	0.323529	0.323529	0.323529	0.323529	0.323529	0.323529	0.323529	0.323529	0.324397	0.288714	0.288714	0.288714	0.288714	0.288714	0.288714	0.288714	0.288714	0.288714	0.288714	0.288714	0.288714	0.288714
	MN608525	0.320856	0.320856	0.320856	0.320856	0.320856	0.320856	0.320856	0.320856	0.320856	0.320856	0.320856	0.320856	0.320856	0.320856	0.320856	0.320856	0.320856	0.320856	0.320856	0.320856	0.320856	0.320856	0.320856	0.320856	0.320856	0.320856	0.320856	0.320856	0.320856	0.320856	0.320856	0.320856	0.320856	0.320856	0.321716	0.286089	0.286089	0.286089	0.286089	0.286089	0.286089	0.286089	0.286089	0.286089	0.286089	0.286089	0.286089	0.286089
	MN608523	0.323529	0.323529	0.323529	0.323529	0.323529	0.323529	0.323529	0.323529	0.323529	0.323529	0.323529	0.323529	0.323529	0.323529	0.323529	0.323529	0.323529	0.323529	0.323529	0.323529	0.323529	0.323529	0.323529	0.323529	0.323529	0.323529	0.323529	0.323529	0.323529	0.323529	0.323529	0.323529	0.323529	0.323529	0.324397	0.283465	0.283465	0.283465	0.283465	0.283465	0.283465	0.283465	0.283465	0.283465	0.283465	0.283465	0.283465	0.283465
	MN608519	0.328	0.328	0.328	0.328	0.328	0.328	0.328	0.328	0.328	0.328	0.328	0.328	0.328	0.328	0.328	0.328	0.328	0.328	0.328	0.328	0.328	0.328	0.328	0.328	0.328	0.328	0.328	0.328	0.328	0.328	0.328	0.328	0.328	0.328	0.328877	0.282723	0.282723	0.282723	0.282723	0.282723	0.282723	0.282723	0.282723	0.282723	0.282723	0.282723	0.282723	0.282723
	MN608524	0.330667	0.330667	0.330667	0.330667	0.330667	0.330667	0.330667	0.330667	0.330667	0.330667	0.330667	0.330667	0.330667	0.330667	0.330667	0.330667	0.330667	0.330667	0.330667	0.330667	0.330667	0.330667	0.330667	0.330667	0.330667	0.330667	0.330667	0.330667	0.330667	0.330667	0.330667	0.330667	0.330667	0.330667	0.331551	0.280105	0.280105	0.280105	0.280105	0.280105	0.280105	0.280105	0.280105	0.280105	0.280105	0.280105	0.280105	0.280105
Macrostylis sp. ML16	LT909393	0.254019	0.254019	0.254019	0.254019	0.254019	0.254019	0.254019	0.254019	0.254019	0.254019	0.254019	0.254019	0.254019	0.254019	0.254019	0.254019	0.254019	0.254019	0.254019	0.254019	0.254019	0.254019	0.254019	0.254019	0.254019	0.254019	0.254019	0.254019	0.254019	0.254019	0.254019	0.254019	0.254019	0.254019	0.254019	0.291536	0.291536	0.291536	0.291536	0.291536	0.291536	0.291536	0.291536	0.291536	0.291536	0.291536	0.291536	0.291536
	LT909394	0.249344	0.249344	0.249344	0.249344	0.249344	0.249344	0.249344	0.249344	0.249344	0.249344	0.249344	0.249344	0.249344	0.249344	0.249344	0.249344	0.249344	0.249344	0.249344	0.249344	0.249344	0.249344	0.249344	0.249344	0.249344	0.249344	0.249344	0.249344	0.249344	0.249344	0.249344	0.249344	0.249344	0.249344	0.25	0.296392	0.296392	0.296392	0.296392	0.296392	0.296392	0.296392	0.296392	0.296392	0.296392	0.296392	0.296392	0.296392
	LT909395	0.249344	0.249344	0.249344	0.249344	0.249344	0.249344	0.249344	0.249344	0.249344	0.249344	0.249344	0.249344	0.249344	0.249344	0.249344	0.249344	0.249344	0.249344	0.249344	0.249344	0.249344	0.249344	0.249344	0.249344	0.249344	0.249344	0.249344	0.249344	0.249344	0.249344	0.249344	0.249344	0.249344	0.249344	0.25	0.296392	0.296392	0.296392	0.296392	0.296392	0.296392	0.296392	0.296392	0.296392	0.296392	0.296392	0.296392	0.296392
Macrostylis sp. ML12b	LT909321	0.320755	0.320755	0.320755	0.320755	0.320755	0.320755	0.320755	0.320755	0.320755	0.320755	0.320755	0.320755	0.320755	0.320755	0.320755	0.320755	0.320755	0.320755	0.320755	0.320755	0.320755	0.320755	0.320755	0.320755	0.320755	0.320755	0.320755	0.320755	0.320755	0.320755	0.320755	0.320755	0.320755	0.320755	0.320755	0.319372	0.319372	0.319372	0.319372	0.319372	0.319372	0.319372	0.319372	0.319372	0.319372	0.319372	0.319372	0.319372
	LT909323	0.320755	0.320755	0.320755	0.320755	0.320755	0.320755	0.320755	0.320755	0.320755	0.320755	0.320755	0.320755	0.320755	0.320755	0.320755	0.320755	0.320755	0.320755	0.320755	0.320755	0.320755	0.320755	0.320755	0.320755	0.320755	0.320755	0.320755	0.320755	0.320755	0.320755	0.320755	0.320755	0.320755	0.320755	0.320755	0.319372	0.319372	0.319372	0.319372	0.319372	0.319372	0.319372	0.319372	0.319372	0.319372	0.319372	0.319372	0.319372
	LT909322	0.326146	0.326146	0.326146	0.326146	0.326146	0.326146	0.326146	0.326146	0.326146	0.326146	0.326146	0.326146	0.326146	0.326146	0.326146	0.326146	0.326146	0.326146	0.326146	0.326146	0.326146	0.326146	0.326146	0.326146	0.326146	0.326146	0.326146	0.326146	0.326146	0.326146	0.326146	0.326146	0.326146	0.326146	0.326146	0.319372	0.319372	0.319372	0.319372	0.319372	0.319372	0.319372	0.319372	0.319372	0.319372	0.319372	0.319372	0.319372
	LT909345	0.326146	0.326146	0.326146	0.326146	0.326146	0.326146	0.326146	0.326146	0.326146	0.326146	0.326146	0.326146	0.326146	0.326146	0.326146	0.326146	0.326146	0.326146	0.326146	0.326146	0.326146	0.326146	0.326146	0.326146	0.326146	0.326146	0.326146	0.326146	0.326146	0.326146	0.326146	0.326146	0.326146	0.326146	0.326146	0.319372	0.319372	0.319372	0.319372	0.319372	0.319372	0.319372	0.319372	0.319372	0.319372	0.319372	0.319372	0.319372
Macrostylis sp. ML22	LT909339	0.350404	0.350404	0.350404	0.350404	0.350404	0.350404	0.350404	0.350404	0.350404	0.350404	0.350404	0.350404	0.350404	0.350404	0.350404	0.350404	0.350404	0.350404	0.350404	0.350404	0.350404	0.350404	0.350404	0.350404	0.350404	0.350404	0.350404	0.350404	0.350404	0.350404	0.350404	0.350404	0.350404	0.350404	0.350404	0.319372	0.319372	0.319372	0.319372	0.319372	0.319372	0.319372	0.319372	0.319372	0.319372	0.319372	0.319372	0.319372
	LT909368	0.347709	0.347709	0.347709	0.347709	0.347709	0.347709	0.347709	0.347709	0.347709	0.347709	0.347709	0.347709	0.347709	0.347709	0.347709	0.347709	0.347709	0.347709	0.347709	0.347709	0.347709	0.347709	0.347709	0.347709	0.347709	0.347709	0.347709	0.347709	0.347709	0.347709	0.347709	0.347709	0.347709	0.347709	0.347709	0.319372	0.319372	0.319372	0.319372	0.319372	0.319372	0.319372	0.319372	0.319372	0.319372	0.319372	0.319372	0.319372
	LT909381	0.336927	0.336927	0.336927	0.336927	0.336927	0.336927	0.336927	0.336927	0.336927	0.336927	0.336927	0.336927	0.336927	0.336927	0.336927	0.336927	0.336927	0.336927	0.336927	0.336927	0.336927	0.336927	0.336927	0.336927	0.336927	0.336927	0.336927	0.336927	0.336927	0.336927	0.336927	0.336927	0.336927	0.336927	0.336927	0.32199	0.32199	0.32199	0.32199	0.32199	0.32199	0.32199	0.32199	0.32199	0.32199	0.32199	0.32199	0.32199
Macrostylis sp. ML15	LT909342	0.342318	0.342318	0.342318	0.342318	0.342318	0.342318	0.342318	0.342318	0.342318	0.342318	0.342318	0.342318	0.342318	0.342318	0.342318	0.342318	0.342318	0.342318	0.342318	0.342318	0.342318	0.342318	0.342318	0.342318	0.342318	0.342318	0.342318	0.342318	0.342318	0.342318	0.342318	0.342318	0.342318	0.342318	0.342318	0.306283	0.306283	0.306283	0.306283	0.306283	0.306283	0.306283	0.306283	0.306283	0.306283	0.306283	0.306283	0.306283
Macrostylis sp. ML15b	LT909377	0.342318	0.342318	0.342318	0.342318	0.342318	0.342318	0.342318	0.342318	0.342318	0.342318	0.342318	0.342318	0.342318	0.342318	0.342318	0.342318	0.342318	0.342318	0.342318	0.342318	0.342318	0.342318	0.342318	0.342318	0.342318	0.342318	0.342318	0.342318	0.342318	0.342318	0.342318	0.342318	0.342318	0.342318	0.342318	0.306283	0.306283	0.306283	0.306283	0.306283	0.306283	0.306283	0.306283	0.306283	0.306283	0.306283	0.306283	0.306283
Macrostylis sp. ML24	LT909357	0.345013	0.345013	0.345013	0.345013	0.345013	0.345013	0.345013	0.345013	0.345013	0.345013	0.345013	0.345013	0.345013	0.345013	0.345013	0.345013	0.345013	0.345013	0.345013	0.345013	0.345013	0.345013	0.345013	0.345013	0.345013	0.345013	0.345013	0.345013	0.345013	0.345013	0.345013	0.345013	0.345013	0.345013	0.345013	0.324607	0.324607	0.324607	0.324607	0.324607	0.324607	0.324607	0.324607	0.324607	0.324607	0.324607	0.324607	0.324607
Macrostylis sp. ML12	LT909332	0.349462	0.349462	0.349462	0.349462	0.349462	0.349462	0.349462	0.349462	0.349462	0.349462	0.349462	0.349462	0.349462	0.349462	0.349462	0.349462	0.349462	0.349462	0.349462	0.349462	0.349462	0.349462	0.349462	0.349462	0.349462	0.349462	0.349462	0.349462	0.349462	0.349462	0.349462	0.349462	0.349462	0.349462	0.349462	0.318538	0.318538	0.318538	0.318538	0.318538	0.318538	0.318538	0.318538	0.318538	0.318538	0.318538	0.318538	0.318538
	LT909384	0.346774	0.346774	0.346774	0.346774	0.346774	0.346774	0.346774	0.346774	0.346774	0.346774	0.346774	0.346774	0.346774	0.346774	0.346774	0.346774	0.346774	0.346774	0.346774	0.346774	0.346774	0.346774	0.346774	0.346774	0.346774	0.346774	0.346774	0.346774	0.346774	0.346774	0.346774	0.346774	0.346774	0.346774	0.346774	0.318538	0.318538	0.318538	0.318538	0.318538	0.318538	0.318538	0.318538	0.318538	0.318538	0.318538	0.318538	0.318538
	LT909353	0.333333	0.333333	0.333333	0.333333	0.333333	0.333333	0.333333	0.333333	0.333333	0.333333	0.333333	0.333333	0.333333	0.333333	0.333333	0.333333	0.333333	0.333333	0.333333	0.333333	0.333333	0.333333	0.333333	0.333333	0.333333	0.333333	0.333333	0.333333	0.333333	0.333333	0.333333	0.333333	0.333333	0.333333	0.333333	0.305483	0.305483	0.305483	0.305483	0.305483	0.305483	0.305483	0.305483	0.305483	0.305483	0.305483	0.305483	0.305483
	LT909375	0.333333	0.333333	0.333333	0.333333	0.333333	0.333333	0.333333	0.333333	0.333333	0.333333	0.333333	0.333333	0.333333	0.333333	0.333333	0.333333	0.333333	0.333333	0.333333	0.333333	0.333333	0.333333	0.333333	0.333333	0.333333	0.333333	0.333333	0.333333	0.333333	0.333333	0.333333	0.333333	0.333333	0.333333	0.333333	0.305483	0.305483	0.305483	0.305483	0.305483	0.305483	0.305483	0.305483	0.305483	0.305483	0.305483	0.305483	0.305483
	LT909351	0.341398	0.341398	0.341398	0.341398	0.341398	0.341398	0.341398	0.341398	0.341398	0.341398	0.341398	0.341398	0.341398	0.341398	0.341398	0.341398	0.341398	0.341398	0.341398	0.341398	0.341398	0.341398	0.341398	0.341398	0.341398	0.341398	0.341398	0.341398	0.341398	0.341398	0.341398	0.341398	0.341398	0.341398	0.341398	0.310705	0.310705	0.310705	0.310705	0.310705	0.310705	0.310705	0.310705	0.310705	0.310705	0.310705	0.310705	0.310705
	LT909374	0.339623	0.339623	0.339623	0.339623	0.339623	0.339623	0.339623	0.339623	0.339623	0.339623	0.339623	0.339623	0.339623	0.339623	0.339623	0.339623	0.339623	0.339623	0.339623	0.339623	0.339623	0.339623	0.339623	0.339623	0.339623	0.339623	0.339623	0.339623	0.339623	0.339623	0.339623	0.339623	0.339623	0.339623	0.339623	0.311518	0.311518	0.311518	0.311518	0.311518	0.311518	0.311518	0.311518	0.311518	0.311518	0.311518	0.311518	0.311518
	LT909359	0.330645	0.330645	0.330645	0.330645	0.330645	0.330645	0.330645	0.330645	0.330645	0.330645	0.330645	0.330645	0.330645	0.330645	0.330645	0.330645	0.330645	0.330645	0.330645	0.330645	0.330645	0.330645	0.330645	0.330645	0.330645	0.330645	0.330645	0.330645	0.330645	0.330645	0.330645	0.330645	0.330645	0.330645	0.330645	0.321149	0.321149	0.321149	0.321149	0.321149	0.321149	0.321149	0.321149	0.321149	0.321149	0.321149	0.321149	0.321149
Desmosomatidae (Outgroup)	KJ578663	0.362434	0.362434	0.362434	0.362434	0.362434	0.362434	0.362434	0.362434	0.362434	0.362434	0.362434	0.362434	0.362434	0.362434	0.362434	0.362434	0.362434	0.362434	0.362434	0.362434	0.362434	0.362434	0.362434	0.362434	0.362434	0.362434	0.362434	0.362434	0.362434	0.362434	0.362434	0.362434	0.362434	0.362434	0.363395	0.315245	0.315245	0.315245	0.315245	0.315245	0.315245	0.315245	0.315245	0.315245	0.315245	0.315245	0.315245	0.315245
	MF325635	0.365079	0.365079	0.365079	0.365079	0.365079	0.365079	0.365079	0.365079	0.365079	0.365079	0.365079	0.365079	0.365079	0.365079	0.365079	0.365079	0.365079	0.365079	0.365079	0.365079	0.365079	0.365079	0.365079	0.365079	0.365079	0.365079	0.365079	0.365079	0.365079	0.365079	0.365079	0.365079	0.365079	0.365079	0.366048	0.307494	0.307494	0.307494	0.307494	0.307494	0.307494	0.307494	0.307494	0.307494	0.307494	0.307494	0.307494	0.307494
	MF325671	0.364829	0.364829	0.364829	0.364829	0.364829	0.364829	0.364829	0.364829	0.364829	0.364829	0.364829	0.364829	0.364829	0.364829	0.364829	0.364829	0.364829	0.364829	0.364829	0.364829	0.364829	0.364829	0.364829	0.364829	0.364829	0.364829	0.364829	0.364829	0.364829	0.364829	0.364829	0.364829	0.364829	0.364829	0.365789	0.341026	0.341026	0.341026	0.341026	0.341026	0.341026	0.341026	0.341026	0.341026	0.341026	0.341026	0.341026	0.341026
[truncated: 292 more columns]

## Sheet: p-dist Mmetalli
	0
	0	0
	0.03	0.03	0.03
	0.02	0.02	0.03	0
	0.02	0.02	0.02	0	0
	0.04	0.04	0.04	0.03	0.03	0.03
	0.04	0.04	0.04	0.04	0.03	0.03	0
MITTELWERT	0.0214286	0.025	0.032	0.0175	0.02	0.03	0
MINIMUM	0	0	0.02	0	0	0.03	0
MAXIMUM	0.04	0.04	0.04	0.04	0.03	0.03	0
RANGE	0-0.04	0-0.04	0.02-0.04	0-0.04	0-0.03	0.03-0.03	00
