# Supplementary material for: Macrostylis metallicola spec. nov.—an isopod with geographically clustered genetic variability from a polymetallic-nodule area in the Clarion-Clipperton Fracture Zone
Source: PeerJ. 2020 Feb 27;8:e8621. doi: 10.7717/peerj.8621 (PMC7049464; doi:10.7717/peerj.8621)
Supplement: Supplemental Information 5 — The alignment is in FASTA format. [file peerj-08-8621-s005.fasta]

>JX260314
NNNNNNNNNNNNNNNNNNNNNNNNNNNNNNNNNNNNNNNNNNNNNNNNNNNNNNNNNNNNNNNNNNNNNNNNNATTTGCTCTTTAACGGAGGGCTAGCATAAAAGAGATTACGACACTAAACCTTTTTTAATTTTA-AAACAAAACTTAATATCTACATCAAAAAGTGTAGATATCTTAAAAAGACGATAAGACCCTATAAAACTTTATTACTATCT--TGAAATTCT--TTTTAGA---AAACCTTCTTTA-AAAATAGTAATTGTGCTGGGGCGGCTTCTAATTCATTCTTTAGAAAAAATAACACTT-TTTGTGGAAAACAAGATCTGA-TAAAGAAT-AGAGCAAGTTACTTTAGGGATAACAGCGCAATATACCATTATAT-------AATAAT-GGTAGGACTTGCGACCTCGATGTTGAATTTGGGGAGCCTGCCTC-----------TGGTAAGGAGGTCTGTTCGACCTTTAATCCCCCANNNNNNNNNNNNNN
>JX260315
NNNNNNNNNNNNNNNNNNNNNNNNNNNNNNNNNNNNNNNNNNNNNNNNNNNNNNNNNNNNNNNNNNNNNNNNNATTTGCTCTTTAACGGAGGGCTAGCATAAAAGAGATTACGACACTAAACCTTTTTTAATTTTA-AAACAAAACTTAATATCTACATCAAAAAGTGTAGATATCTTAAAAAGACGATAAGACCCTATAAAACTTTATTACTATCT--TGAAATTCT--TTTTAGA---AAACCTTCTTTA-AAAATAGTAATTGTGCTGGGGCGGCTTCTAATTCATTCTTTAGAAAAAATAACACTT-TTTGTGGAAAACAAGATCTGA-TAAAGAAT-AGAGCAAGTTACTTTAGGGATAACAGCGCAATATACCATTATAT-------AATAAT-GGTAGGACTTGCGACCTCGATGTTGAATTTGGGGAGCCTGCCTC-----------TGGTAAGGAGGTCTGTTCGACCTTTAATCCCCCANNNNNNNNNNNNNN
>JX260316
NNNNNNNNNNNNNNNNNNNNNNNNNNNNNNNNNNNNNNNNNNNNNNNNNNNNNNNNNNNNNNNNNNNNNNNNNATTTGCTCTTTAACGGAGGGCTAGCATAAAAGAGATTACGACACTAAACCTTTTTTAATTTTA-AAACAAAACTTAATATCTACATCAAAAAGTGTAGATATCTTAAAAAGACGATAAGACCCTATAAAACTTTATTACTATCT--TGAAATTCT--TTTTAGA---AAACCTTCTTTA-AAAATAGTAATTGTGCTGGGGCGGCTTCTAATTCATTCTTTAGAAAAAATAACACTT-TTTGTGGAAAACAAGATCTGA-TAAAGAAT-AGAGCAAGTTACTTTAGGGATAACAGCGCAATATACCATTATAT-------AATAAT-GGTAGGACTTGCGACCTCGATGTTGAATTTGGGGAGCCTGCCTC-----------TGGTAAGGAGGTCTGTTCGACCTTTAATCCCCCANNNNNNNNNNNNNN
>JX260317
NNNNNNNNNNNNNNNNNNNNNNNNNNNNNNNNNNNNNNNNNNNNNNNNNNNNNNNNNNNNNNNNNNNNNNNNNATTTGCTCTTTAACGGAGGGCTAGCATAAAAGAGATTACGACACTAAACCTTTTTTAATTTTA-AAACAAAACTTAATATCTACATCAAAAAGTGTAGATATCTTAAAAAGACGATAAGACCCTATAAAACTTTATTACTATCT--TGAAATTCT--TTTTAGA---AAACCTTCTTTA-AAAATAGTAATTGTGCTGGGGCGGCTTCTAATTCATTCTTTAGAAAAAATAACACTT-TTTGTGGAAAACAAGATCTGA-TAAAGAAT-AGAGCAAGTTACTTTAGGGATAACAGCGCAATATACCATTATAT-------AATAAT-GGTAGGACTTGCGACCTCGATGTTGAATTTGGGGAGCCTGCCTC-----------TGGTAAGGAGGTCTGTTCGACCTTTAATCCCCCANNNNNNNNNNNNNN
>JX260318
NNNNNNNNNNNNNNNNNNNNNNNNNNNNNNNNNNNNNNNNNNNNNNNNNNNNNNNNNNNNNNNNNNNNNNNNNATTTGCTCTTTAACGGAGGGCTAGCATAAAAGAGATTACGACACTAAACCTTTTTTAATTTTA-AAACAAAACTTAATATCTACATCAAAAAGTGTAGATATCTTAAAAAGACGATAAGACCCTATAAAACTTTATTACTATCT--TGAAATTCT--TTTTAGA---AAACCTTCTTTA-AAAATAGTAATTGTGCTGGGGCGGCTTCTAATTCATTCTTTAGAAAAAATAACACTT-TTTGTGGAAAACAAGATCTGA-TAAAGAAT-AGAGCAAGTTACTTTAGGGATAACAGCGCAATATACCATTATAT-------AATAAT-GGTAGGACTTGCGACCTCGATGTTGAATTTGGGGAGCCTGCCTC-----------TGGTAAGGAGGTCTGTTCGACCTTTAATCCCCCANNNNNNNNNNNNNN
>JX260319
NNNNNNNNNNNNNNNNNNNNNNNNNNNNNNNNNNNNNNNNNNNNNNNNNNNNNNNNNNNNNNNNNNNNNNNNNATTTGCTCTTTAACGGAGGGCTAGCATAAAAGAGATTACGACACTAAACCTTTTTTAATTTTA-AAACAAAACTTAATATCTACATCAAAAAGTGTAGATATCTTAAAAAGACGATAAGACCCTATAAAACTTTATTACTATCT--TGAAATTCT--TTTTAGA---AAACCTTCTTTA-AAAATAGTAATTGTGCTGGGGCGGCTTCTAATTCATTCTTTAGAAAAAATAACACTT-TTTGTGGAAAACAAGATCTGA-TAAAGAAT-AGAGCAAGTTACTTTAGGGATAACAGCGCAATATACCATTATAT-------AATAAT-GGTAGGACTTGCGACCTCGATGTTGAATTTGGGGAGCCTGCCTC-----------TGGTAAGGAGGTCTGTTCGACCTTTAATCCCCCANNNNNNNNNNNNNN
>JX260320
NNNNNNNNNNNNNNNNNNNNNNNNNNNNNNNNNNNNNNNNNNNNNNNNNNNNNNNNNNNNNNNNNNNNNNNNNATTTGCTCTTTAACGGAGGGCTAGCATAAAAGAGATTACGACACTAAACCTTTTTTAATTTTA-AAACAAAACTTAATATCTACATCAAAAAGTGTAGATATCTTAAAAAGACGATAAGACCCTATAAAACTTTATTACTATCT--TGAAATTCT--TTTTAGA---AAACCTTCTTTA-AAAATAGTAATTGTGCTGGGGCGGCTTCTAATTCATTCTTTAGAAAAAATAACACTT-TTTGTGGAAAACAAGATCTGA-TAAAGAAT-AGAGCAAGTTACTTTAGGGATAACAGCGCAATATACCATTATAT-------AATAAT-GGTAGGACTTGCGACCTCGATGTTGAATTTGGGGAGCCTGCCTC-----------TGGTAAGGAGGTCTGTTCGACCTTTAATCCCCCANNNNNNNNNNNNNN
>JX260321
NNNNNNNNNNNNNNNNNNNNNNNNNNNNNNNNNNNNNNNNNNNNNNNNNNNNNNNNNNNNNNNNNNNNNNNNNATTTGCTCTTTAACGGAGGGCTAGCATAAAAGAGATTACGACACTAAACCTTTTTTAATTTTA-AAACAAAACTTAATATCTACATCAAAAAGTGTAGATATCTTAAAAAGACGATAAGACCCTATAAAACTTTATTACTATCT--TGAAATTCT--TTTTAGA---AAACCTTCTTTA-AAAATAGTAATTGTGCTGGGGCGGCTTCTAATTCATTCTTTAGAAAAAATAACACTT-TTTGTGGAAAACAAGATCTGA-TAAAGAAT-AGAGCAAGTTACTTTAGGGATAACAGCGCAATATACCATTATAT-------AATAAT-GGTAGGACTTGCGACCTCGATGTTGAATTTGGGGAGCCTGCCTC-----------TGGTAAGGAGGTCTGTTCGACCTTTAATCCCCCANNNNNNNNNNNNNN
>JX260323
NNNNNNNNNNNNNNNNNNNNNNNNNNNNNNNNNNNNNNNNNNNNNNNNNNNNNNNNNNNNNNNNNNNNNNNNNATTTGCTCTTTAACGGAGGGCTAGCATAAAAGAGATTACGACACTAAACCTTTTTTAATTTTA-AAACAAAACTTAATATCTACATCAAAAAGTGTAGATATCTTAAAAAGACGATAAGACCCTATAAAACTTTATTACTATCT--TGAAATTCT--TTTTAGA---AAACCTTCTTTA-AAAATAGTAATTGTGCTGGGGCGGCTTCTAATTCATTCTTTAGAAAAAATAACACTT-TTTGTGGAAAACAAGATCTGA-TAAAGAAT-AGAGCAAGTTACTTTAGGGATAACAGCGCAATATACCATTATAT-------AATAAT-GGTAGGACTTGCGACCTCGATGTTGAATTTGGGGAGCCTGCCTC-----------TGGTAAGGAGGTCTGTTCGACCTTTAATCCCCCANNNNNNNNNNNNNN
>JX260324
NNNNNNNNNNNNNNNNNNNNNNNNNNNNNNNNNNNNNNNNNNNNNNNNNNNNNNNNNNNNNNNNNNNNNNNNNATTTGCTCTTTAACGGAGGGCTAGCATAAAAGAGATTACGACACTAAACCTTTTTTAATTTTA-AAACAAAACTTAATATCTACATCAAAAAGTGTAGATATCTTAAAAAGACGATAAGACCCTATAAAACTTTATTACTATCT--TGAAATTCT--TTTTAGA---AAACCTTCTTTA-AAAATAGTAATTGTGCTGGGGCGGCTTCTAATTCATTCTTTAGAAAAAATAACACTT-TTTGTGGAAAACAAGATCTGA-TAAAGAAT-AGAGCAAGTTACTTTAGGGATAACAGCGCAATATACCATTATAT-------AATAAT-GGTAGGACTTGCGACCTCGATGTTGAATTTGGGGAGCCTGCCTC-----------TGGTAAGGAGGTCTGTTCGACCTTTAATCCCCCANNNNNNNNNNNNNN
>JX260325
NNNNNNNNNNNNNNNNNNNNNNNNNNNNNNNNNNNNNNNNNNNNNNNNNNNNNNNNNNNNNNNNNNNNNNNNNATTTGCTCTTTAACGGAGGGCTAGCATAAAAGAGATTACGACACTAAACCTTTTTTAATTTTA-AAACAAAACTTAATATCTACATCAAAAAGTGTAGATATCTTAAAAAGACGATAAGACCCTATAAAACTTTATTACTATCT--TGAAATTCT--TTTTAGA---AAACCTTCTTTA-AAAATAGTAATTGTGCTGGGGCGGCTTCTAATTCATTCTTTAGAAAAAATAACACTT-TTTGTGGAAAACAAGATCTGA-TAAAGAAT-AGAGCAAGTTACTTTAGGGATAACAGCGCAATATACCATTATAT-------AATAAT-GGTAGGACTTGCGACCTCGATGTTGAATTTGGGGAGCCTGCCTC-----------TGGTAAGGAGGTCTGTTCGACCTTTAATCCCCCANNNNNNNNNNNNNN
>JX260326
NNNNNNNNNNNNNNNNNNNNNNNNNNNNNNNNNNNNNNNNNNNNNNNNNNNNNNNNNNNNNNNNNNNNNNNNNATTTGCTCTTTAACGGAGGGCTAGCATAAAAGAGATTACGACACTAAACCTTTTTTAATTTTA-AAACAAAACTTAATATCTACATCAAAAAGTGTAGATATCTTAAAAAGACGATAAGACCCTATAAAACTTTATTACTATCT--TGAAATTCT--TTTTAGA---AAACCTTCTTTA-AAAATAGTAATTGTGCTGGGGCGGCTTCTAATTCATTCTTTAGAAAAAATAACACTT-TTTGTGGAAAACAAGATCTGA-TAAAGAAT-AGAGCAAGTTACTTTAGGGATAACAGCGCAATATACCATTATAT-------AATAAT-GGTAGGACTTGCGACCTCGATGTTGAATTTGGGGAGCCTGCCTC-----------TGGTAAGGAGGTCTGTTCGACCTTTAATCCCCCANNNNNNNNNNNNNN
>JX260327
NNNNNNNNNNNNNNNNNNNNNNNNNNNNNNNNNNNNNNNNNNNNNNNNNNNNNNNNNNNNNNNNNNNNNNNNNATTTGCTCTTTAACGGAGGGCTAGCATAAAAGAGATTACGACACTAAACCTTTTTTAATTTTA-AAACAAAACTTAATATCTACATCAAAAAGTGTAGATATCTTAAAAAGACGATAAGACCCTATAAAACTTTATTACTATCT--TGAAATTCT--TTTTAGA---AAACCTTCTTTA-AAAATAGTAATTGTGCTGGGGCGGCTTCTAATTCATTCTTTAGAAAAAATAACACTT-TTTGTGGAAAACAAGATCTGA-TAAAGAAT-AGAGCAAGTTACTTTAGGGATAACAGCGCAATATACCATTATAT-------AATAAT-GGTAGGACTTGCGACCTCGATGTTGAATTTGGGGAGCCTGCCTC-----------TGGTAAGGAGGTCTGTTCGACCTTTAATCCCCCANNNNNNNNNNNNNN
>JX260328
NNNNNNNNNNNNNNNNNNNNNNNNNNNNNNNNNNNNNNNNNNNNNNNNNNNNNNNNNNNNNNNNNNNNNNNNNATTTGCTCTTTAACGGAGGGCTAGCATAAAAGAGATTACGACACTAAACCTTTTTTAATTTTA-AAACAAAACTTAATATCTACATCAAAAAGTGTAGATATCTTAAAAAGACGATAAGACCCTATAAAACTTTATTACTATCT--TGAAATTCT--TTTTAGA---AAACCTTCTTTA-AAAATAGTAATTGTGCTGGGGCGGCTTCTAATTCATTCTTTAGAAAAAATAACACTT-TTTGTGGAAAACAAGATCTGA-TAAAGAAT-AGAGCAAGTTACTTTAGGGATAACAGCGCAATATACCATTATAT-------AATAAT-GGTAGGACTTGCGACCTCGATGTTGAATTTGGGGAGCCTGCCTC-----------TGGTAAGGAGGTCTGTTCGACCTTTAATCCCCCANNNNNNNNNNNNNN
>JX260329
NNNNNNNNNNNNNNNNNNNNNNNNNNNNNNNNNNNNNNNNNNNNNNNNNNNNNNNNNNNNNNNNNNNNNNNNNATTTGCTCTTTAACGGAGGGCTAGCATAAAAGAGATTACGACACTAAACCTTTTTTAATTTTA-AAACAAAACTTAATATCTACATCAAAAAGTGTAGATATCTTAAAAAGACGATAAGACCCTATAAAACTTTATTACTATCT--TGAAATTCT--TTTTAGA---AAACCTTCTTTA-AAAATAGTAATTGTGCTGGGGCGGCTTCTAATTCATTCTTTAGAAAAAATAACACTT-TTTGTGGAAAACAAGATCTGA-TAAAGAAT-AGAGCAAGTTACTTTAGGGATAACAGCGCAATATACCATTATAT-------AATAAT-GGTAGGACTTGCGACCTCGATGTTGAATTTGGGGAGCCTGCCTC-----------TGGTAAGGAGGTCTGTTCGACCTTTAATCCCCCANNNNNNNNNNNNNN
>JX260330
NNNNNNNNNNNNNNNNNNNNNNNNNNNNNNNNNNNNNNNNNNNNNNNNNNNNNNNNNNNNNNNNNNNNNNNNNATTTGCTCTTTAACGGAGGGCTAGCATAAAAGAGATTACGACACTAAACCTTTTTTAATTTTA-AAACAAAACTTAATATCTACATCAAAAAGTGTAGATATCTTAAAAAGACGATAAGACCCTATAAAACTTTATTACTATCT--TGAAATTCT--TTTTAGA---AAACCTTCTTTA-AAAATAGTAATTGTGCTGGGGCGGCTTCTAATTCATTCTTTAGAAAAAATAACACTT-TTTGTGGAAAACAAGATCTGA-TAAAGAAT-AGAGCAAGTTACTTTAGGGATAACAGCGCAATATACCATTATAT-------AATAAT-GGTAGGACTTGCGACCTCGATGTTGAATTTGGGGAGCCTGCCTC-----------TGGTAAGGAGGTCTGTTCGACCTTTAATCCCCCANNNNNNNNNNNNNN
>JX260331
NNNNNNNNNNNNNNNNNNNNNNNNNNNNNNNNNNNNNNNNNNNNNNNNNNNNNNNNNNNNNNNNNNNNNNNNNATTTGCTCTTTAACGGAGGGCTAGCATAAAAGAGATTACGACACTAAACCTTTTTTAATTTTA-AAACAAAACTTAATATCTACATCAAAAAGTGTAGATATCTTAAAAAGACGATAAGACCCTATAAAACTTTATTACTATCT--TGAAATTCT--TTTTAGA---AAACCTTCTTTA-AAAATAGTAATTGTGCTGGGGCGGCTTCTAATTCATTCTTTAGAAAAAATAACACTT-TTTGTGGAAAACAAGATCTGA-TAAAGAAT-AGAGCAAGTTACTTTAGGGATAACAGCGCAATATACCATTATAT-------AATAAT-GGTAGGACTTGCGACCTCGATGTTGAATTTGGGGAGCCTGCCTC-----------TGGTAAGGAGGTCTGTTCGACCTTTAATCCCCCANNNNNNNNNNNNNN
>JX260332
NNNNNNNNNNNNNNNNNNNNNNNNNNNNNNNNNNNNNNNNNNNNNNNNNNNNNNNNNNNNNNNNNNNNNNNNNATTTGCTCTTTAACGGAGGGCTAGCATAAAAGAGATTACGACACTAAACCTTTTTTAATTTTA-AAACAAAACTTAATATCTACATCAAAAAGTGTAGATATCTTAAAAAGACGATAAGACCCTATAAAACTTTATTACTATCT--TGAAATTCT--TTTTAGA---AAACCTTCTTTA-AAAATAGTAATTGTGCTGGGGCGGCTTCTAATTCATTCTTTAGAAAAAATAACACTT-TTTGTGGAAAACAAGATCTGA-TAAAGAAT-AGAGCAAGTTACTTTAGGGATAACAGCGCAATATACCATTATAT-------AATAAT-GGTAGGACTTGCGACCTCGATGTTGAATTTGGGGAGCCTGCCTC-----------TGGTAAGGAGGTCTGTTCGACCTTTAATCCCCCANNNNNNNNNNNNNN
>JX260333
NNNNNNNNNNNNNNNNNNNNNNNNNNNNNNNNNNNNNNNNNNNNNNNNNNNNNNNNNNNNNNNNNNNNNNNNNATTTGCTCTTTAACGGAGGGCTAGCATAAAAGAGATTACGACACTAAACCTTTTTTAATTTTA-AAACAAAACTTAATATCTACATCAAAAAGTGTAGATATCTTAAAAAGACGATAAGACCCTATAAAACTTTATTACTATCT--TGAAATTCT--TTTTAGA---AAACCTTCTTTA-AAAATAGTAATTGTGCTGGGGCGGCTTCTAATTCATTCTTTAGAAAAAATAACACTT-TTTGTGGAAAACAAGATCTGA-TAAAGAAT-AGAGCAAGTTACTTTAGGGATAACAGCGCAATATACCATTATAT-------AATAAT-GGTAGGACTTGCGACCTCGATGTTGAATTTGGGGAGCCTGCCTC-----------TGGTAAGGAGGTCTGTTCGACCTTTAATCCCCCANNNNNNNNNNNNNN
>JX260334
NNNNNNNNNNNNNNNNNNNNNNNNNNNNNNNNNNNNNNNNNNNNNNNNNNNNNNNNNNNNNNNNNNNNNNNNNATTTGCTCTTTAACGGAGGGCTAGCATAAAAGAGATTACGACACTAAACCTTTTTTAATTTTA-AAACAAAACTTAATATCTACATCAAAAAGTGTAGATATCTTAAAAAGACGATAAGACCCTATAAAACTTTATTACTATCT--TGAAATTCT--TTTTAGA---AAACCTTCTTTA-AAAATAGTAATTGTGCTGGGGCGGCTTCTAATTCATTCTTTAGAAAAAATAACACTT-TTTGTGGAAAACAAGATCTGA-TAAAGAAT-AGAGCAAGTTACTTTAGGGATAACAGCGCAATATACCATTATAT-------AATAAT-GGTAGGACTTGCGACCTCGATGTTGAATTTGGGGAGCCTGCCTC-----------TGGTAAGGAGGTCTGTTCGACCTTTAATCCCCCANNNNNNNNNNNNNN
>JX260335
NNNNNNNNNNNNNNNNNNNNNNNNNNNNNNNNNNNNNNNNNNNNNNNNNNNNNNNNNNNNNNNNNNNNNNNNNATTTGCTCTTTAACGGAGGGCTAGCATAAAAGAGATTACGACACTAAACCTTTTTTAATTTTA-AAACAAAACTTAATATCTACATCAAAAAGTGTAGATATCTTAAAAAGACGATAAGACCCTATAAAACTTTATTACTATCT--TGAAATTCT--TTTTAGA---AAACCTTCTTTA-AAAATAGTAATTGTGCTGGGGCGGCTTCTAATTCATTCTTTAGAAAAAATAACACTT-TTTGTGGAAAACAAGATCTGA-TAAAGAAT-AGAGCAAGTTACTTTAGGGATAACAGCGCAATATACCATTATAT-------AATAAT-GGTAGGACTTGCGACCTCGATGTTGAATTTGGGGAGCCTGCCTC-----------TGGTAAGGAGGTCTGTTCGACCTTTAATCCCCCANNNNNNNNNNNNNN
>JX260336
NNNNNNNNNNNNNNNNNNNNNNNNNNNNNNNNNNNNNNNNNNNNNNNNNNNNNNNNNNNNNNNNNNNNNNNNNATTTGCTCTTTAACGGAGGGCTAGCATAAAAGAGATTACGACACTAAACCTTTTTTAATTTTA-AAACAAAACTTAATATCTACATCAAAAAGTGTAGATATCTTAAAAAGACGATAAGACCCTATAAAACTTTATTACTATCT--TGAAATTCT--TTTTAGA---AAACCTTCTTTA-AAAATAGTAATTGTGCTGGGGCGGCTTCTAATTCATTCTTTAGAAAAAATAACACTT-TTTGTGGAAAACAAGATCTGA-TAAAGAAT-AGAGCAAGTTACTTTAGGGATAACAGCGCAATATACCATTATAT-------AATAAT-GGTAGGACTTGCGACCTCGATGTTGAATTTGGGGAGCCTGCCTC-----------TGGTAAGGAGGTCTGTTCGACCTTTAATCCCCCANNNNNNNNNNNNNN
>JX260337
NNNNNNNNNNNNNNNNNNNNNNNNNNNNNNNNNNNNNNNNNNNNNNNNNNNNNNNNNNNNNNNNNNNNNNNNNATTTGCTCTTTAACGGAGGGCTAGCATAAAAGAGATTACGACACTAAACCTTTTTTAATTTTA-AAACAAAACTTAATATCTACATCAAAAAGTGTAGATATCTTAAAAAGACGATAAGACCCTATAAAACTTTATTACTATCT--TGAAATTCT--TTTTAGA---AAACCTTCTTTA-AAAATAGTAATTGTGCTGGGGCGGCTTCTAATTCATTCTTTAGAAAAAATAACACTT-TTTGTGGAAAACAAGATCTGA-TAAAGAAT-AGAGCAAGTTACTTTAGGGATAACAGCGCAATATACCATTATAT-------AATAAT-GGTAGGACTTGCGACCTCGATGTTGAATTTGGGGAGCCTGCCTC-----------TGGTAAGGAGGTCTGTTCGACCTTTAATCCCCCANNNNNNNNNNNNNN
>JX260338
NNNNNNNNNNNNNNNNNNNNNNNNNNNNNNNNNNNNNNNNNNNNNNNNNNNNNNNNNNNNNNNNNNNNNNNNNATTTGCTCTTTAACGGAGGGCTAGCATAAAAGAGATTACGACACTAAACCTTTTTTAATTTTA-AAACAAAACTTAATATCTACATCAAAAAGTGTAGATATCTTAAAAAGACGATAAGACCCTATAAAACTTTATTACTATCT--TGAAATTCT--TTTTAGA---AAACCTTCTTTA-AAAATAGTAATTGTGCTGGGGCGGCTTCTAATTCATTCTTTAGAAAAAATAACACTT-TTTGTGGAAAACAAGATCTGA-TAAAGAAT-AGAGCAAGTTACTTTAGGGATAACAGCGCAATATACCATTATAT-------AATAAT-GGTAGGACTTGCGACCTCGATGTTGAATTTGGGGAGCCTGCCTC-----------TGGTAAGGAGGTCTGTTCGACCTTTAATCCCCCANNNNNNNNNNNNNN
>JX260339
NNNNNNNNNNNNNNNNNNNNNNNNNNNNNNNNNNNNNNNNNNNNNNNNNNNNNNNNNNNNNNNNNNNNNNNNNATTTGCTCTTTAACGGAGGGCTAGCATAAAAGAGATTACGACACTAAACCTTTTTTAATTTTA-AAACAAAACTTAATATCTACATCAAAAAGTGTAGATATCTTAAAAAGACGATAAGACCCTATAAAACTTTATTACTATCT--TGAAATTCT--TTTTAGA---AAACCTTCTTTA-AAAATAGTAATTGTGCTGGGGCGGCTTCTAATTCATTCTTTAGAAAAAATAACACTT-TTTGTGGAAAACAAGATCTGA-TAAAGAAT-AGAGCAAGTTACTTTAGGGATAACAGCGCAATATACCATTATAT-------AATAAT-GGTAGGACTTGCGACCTCGATGTTGAATTTGGGGAGCCTGCCTC-----------TGGTAAGGAGGTCTGTTCGACCTTTAATCCCCCANNNNNNNNNNNNNN
>JX260340
NNNNNNNNNNNNNNNNNNNNNNNNNNNNNNNNNNNNNNNNNNNNNNNNNNNNNNNNNNNNNNNNNNNNNNNNNATTTGCTCTTTAACGGAGGGCTAGCATAAAAGAGATTACGACACTAAACCTTTTTTAATTTTA-AAACAAAACTTAATATCTACATCAAAAAGTGTAGATATCTTAAAAAGACGATAAGACCCTATAAAACTTTATTACTATCT--TGAAATTCT--TTTTAGA---AAACCTTCTTTA-AAAATAGTAATTGTGCTGGGGCGGCTTCTAATTCATTCTTTAGAAAAAATAACACTT-TTTGTGGAAAACAAGATCTGA-TAAAGAAT-AGAGCAAGTTACTTTAGGGATAACAGCGCAATATACCATTATAT-------AATAAT-GGTAGGACTTGCGACCTCGATGTTGAATTTGGGGAGCCTGCCTC-----------TGGTAAGGAGGTCTGTTCGACCTTTAATCCCCCANNNNNNNNNNNNNN
>JX260341
NNNNNNNNNNNNNNNNNNNNNNNNNNNNNNNNNNNNNNNNNNNNNNNNNNNNNNNNNNNNNNNNNNNNNNNNNATTTGCTCTTTAACGGAGGGCTAGCATAAAAGAGATTACGACACTAAACCTTTTTTAATTTTA-AAACAAAACTTAATATCTACATCAAAAAGTGTAGATATCTTAAAAAGACGATAAGACCCTATAAAACTTTATTACTATCT--TGAAATTCT--TTTTAGA---AAACCTTCTTTA-AAAATAGTAATTGTGCTGGGGCGGCTTCTAATTCATTCTTTAGAAAAAATAACACTT-TTTGTGGAAAACAAGATCTGA-TAAAGAAT-AGAGCAAGTTACTTTAGGGATAACAGCGCAATATACCATTATAT-------AATAAT-GGTAGGACTTGCGACCTCGATGTTGAATTTGGGGAGCCTGCCTC-----------TGGTAAGGAGGTCTGTTCGACCTTTAATCCCCCANNNNNNNNNNNNNN
>JX260342
NNNNNNNNNNNNNNNNNNNNNNNNNNNNNNNNNNNNNNNNNNNNNNNNNNNNNNNNNNNNNNNNNNNNNNNNNATTTGCTCTTTAACGGAGGGCTAGCATAAAAGAGATTACGACACTAAACCTTTTTTAATTTTA-AAACAAAACTTAATATCTACATCAAAAAGTGTAGATATCTTAAAAAGACGATAAGACCCTATAAAACTTTATTACTATCT--TGAAATTCT--TTTTAGA---AAACCTTCTTTA-AAAATAGTAATTGTGCTGGGGCGGCTTCTAATTCATTCTTTAGAAAAAATAACACTT-TTTGTGGAAAACAAGATCTGA-TAAAGAAT-AGAGCAAGTTACTTTAGGGATAACAGCGCAATATACCATTATAT-------AATAAT-GGTAGGACTTGCGACCTCGATGTTGAATTTGGGGAGCCTGCCTC-----------TGGTAAGGAGGTCTGTTCGACCTTTAATCCCCCANNNNNNNNNNNNNN
>JX260343
NNNNNNNNNNNNNNNNNNNNNNNNNNNNNNNNNNNNNNNNNNNNNNNNNNNNNNNNNNNNNNNNNNNNNNNNNATTTGCTCTTTAACGGAGGGCTAGCATAAAAGAGATTACGACACTAAACCTTTTTTAATTTTA-AAACAAAACTTAATATCTACATCAAAAAGTGTAGATATCTTAAAAAGACGATAAGACCCTATAAAACTTTATTACTATCT--TGAAATTCT--TTTTAGA---AAACCTTCTTTA-AAAATAGTAATTGTGCTGGGGCGGCTTCTAATTCATTCTTTAGAAAAAATAACACTT-TTTGTGGAAAACAAGATCTGA-TAAAGAAT-AGAGCAAGTTACTTTAGGGATAACAGCGCAATATACCATTATAT-------AATAAT-GGTAGGACTTGCGACCTCGATGTTGAATTTGGGGAGCCTGCCTC-----------TGGTAAGGAGGTCTGTTCGACCTTTAATCCCCCANNNNNNNNNNNNNN
>JX260344
NNNNNNNNNNNNNNNNNNNNNNNNNNNNNNNNNNNNNNNNNNNNNNNNNNNNNNNNNNNNNNNNNNNNNNNNNATTTGCTCTTTAACGGAGGGCTAGCATAAAAGAGATTACGACACTAAACCTTTTTTAATTTTA-AAACAAAACTTAATATCTACATCAAAAAGTGTAGATATCTTAAAAAGACGATAAGACCCTATAAAACTTTATTACTATCT--TGAAATTCT--TTTTAGA---AAACCTTCTTTA-AAAATAGTAATTGTGCTGGGGCGGCTTCTAATTCATTCTTTAGAAAAAATAACACTT-TTTGTGGAAAACAAGATCTGA-TAAAGAAT-AGAGCAAGTTACTTTAGGGATAACAGCGCAATATACCATTATAT-------AATAAT-GGTAGGACTTGCGACCTCGATGTTGAATTTGGGGAGCCTGCCTC-----------TGGTAAGGAGGTCTGTTCGACCTTTAATCCCCCANNNNNNNNNNNNNN
>JX260345
NNNNNNNNNNNNNNNNNNNNNNNNNNNNNNNNNNNNNNNNNNNNNNNNNNNNNNNNNNNNNNNNNNNNNNNNNATTTGCTCTTTAACGGAGGGCTAGCATAAAAGAGATTACGACACTAAACCTTTTTTAATTTTA-AAACAAAACTTAATATCTACATCAAAAAGTGTAGATATCTTAAAAAGACGATAAGACCCTATAAAACTTTATTACTATCT--TGAAATTCT--TTTTAGA---AAACCTTCTTTA-AAAATAGTAATTGTGCTGGGGCGGCTTCTAATTCATTCTTTAGAAAAAATAACACTT-TTTGTGGAAAACAAGATCTGA-TAAAGAAT-AGAGCAAGTTACTTTAGGGATAACAGCGCAATATACCATTATAT-------AATAAT-GGTAGGACTTGCGACCTCGATGTTGAATTTGGGGAGCCTGCCTC-----------TGGTAAGGAGGTCTGTTCGACCTTTAATCCCCCANNNNNNNNNNNNNN
>JX260346
NNNNNNNNNNNNNNNNNNNNNNNNNNNNNNNNNNNNNNNNNNNNNNNNNNNNNNNNNNNNNNNNNNNNNNNNNATTTGCTCTTTAACGGAGGGCTAGCATAAAAGAGATTACGACACTAAACCTTTTTTAATTTTA-AAACAAAACTTAATATCTACATCAAAAAGTGTAGATATCTTAAAAAGACGATAAGACCCTATAAAACTTTATTACTATCT--TGAAATTCT--TTTTAGA---AAACCTTCTTTA-AAAATAGTAATTGTGCTGGGGCGGCTTCTAATTCATTCTTTAGAAAAAATAACACTT-TTTGTGGAAAACAAGATCTGA-TAAAGAAT-AGAGCAAGTTACTTTAGGGATAACAGCGCAATATACCATTATAT-------AATAAT-GGTAGGACTTGCGACCTCGATGTTGAATTTGGGGAGCCTGCCTC-----------TGGTAAGGAGGTCTGTTCGACCTTTAATCCCCCANNNNNNNNNNNNNN
>JX260347
NNNNNNNNNNNNNNNNNNNNNNNNNNNNNNNNNNNNNNNNNNNNNNNNNNNNNNNNNNNNNNNNNNNNNNNNNATTTGCTCTTTAACGGAGGGCTAGCATAAAAGAGATTACGACACTAAACCTTTTTTAATTTTA-AAACAAAACTTAATATCTACATCAAAAAGTGTAGATATCTTAAAAAGACGATAAGACCCTATAAAACTTTATTACTATCT--TGAAATTCT--TTTTAGA---AAACCTTCTTTA-AAAATAGTAATTGTGCTGGGGCGGCTTCTAATTCATTCTTTAGAAAAAATAACACTT-TTTGTGGAAAACAAGATCTGA-TAAAGAAT-AGAGCAAGTTACTTTAGGGATAACAGCGCAATATACCATTATAT-------AATAAT-GGTAGGACTTGCGACCTCGATGTTGAATTTGGGGAGCCTGCCTC-----------TGGTAAGGAGGTCTGTTCGACCTTTAATCCCCCANNNNNNNNNNNNNN
>JX260348
NNNNNNNNNNNNNNNNNNNNNNNNNNNNNNNNNNNNNNNNNNNNNNNNNNNNNNNNNNNNNNNNNNNNNNNNNATTTGCTCTTTAACGGAGGGCTAGCATAAAAGAGATTACGACACTAAACCTTTTTTAATTTTA-AAACAAAACTTAATATCTACATCAAAAAGTGTAGATATCTTAAAAAGACGATAAGACCCTATAAAACTTTATTACTATCT--TGAAATTCT--TTTTAGA---AAACCTTCTTTA-AAAATAGTAATTGTGCTGGGGCGGCTTCTAATTCATTCTTTAGAAAAAATAACACTT-TTTGTGGAAAACAAGATCTGA-TAAAGAAT-AGAGCAAGTTACTTTAGGGATAACAGCGCAATATACCATTATAT-------AATAAT-GGTAGGACTTGCGACCTCGATGTTGAATTTGGGGAGCCTGCCTC-----------TGGTAAGGAGGTCTGTTCGACCTTTAATCCCCCANNNNNNNNNNNNNN
>JX260322
NNNNNNNNNNNNNNNNNNNNNNNNNNNNNNNNNNNNNNNNNNNNNNNNNNNNNNNNNNNNNNNNNNNNNNNNNNTTTGCTCTTTAACGGAGGGCTAGCATAAAAGAGATTACGACACTAAACCTTTTTTAATTTTA-AAACAAAACTTAATATCTACATCAAAAAGTGTAGATATCTTAAAAAGACGATAAGACCCTATAAAACTTTATTACTATCT--TGAAATTCT--TTTTAGA---AAACCTTCTTTA-AAAATAGTAATTGTGCTGGGGCGGCTTCTAATTCATTCTTTAGAAAAAATAACACTT-TTTGTGGAAAACAAGATCTGA-TAAAGAAT-AGAGCAAGTTACTTTAGGGATAACAGCGCAATATACCATTATAT-------AATAAT-GGTAGGACTTGCGACCTCGATGTTGAATTTGGGGAGCCTGCCTC-----------TGGTAAGGAGGTCTGTTCGACCTTTAATCCCCCANNNNNNNNNNNNNN
>KC715761
NNNNNNNNNNNNNNNNNNNNNNNNNNNNNNNNNNNNNNNNNNNNNNNNNNNNNNNNNNNNNNNNNNNNNNNNNNTTTGTCTTTTAATAAAAGGCTGGAATGAACGAGTCAACAATACTAAAACTTTTTAAATCTAA-TTCAAAAACTTGATATCTACGTCAAAAAGCGTAGC-TTCCTAGAAAGACGATAAGACCCTATGAAACTTACATCACTCAC--TCAAAAAAC--ATTTAG----AATTAAATTTTA-AACAAAGTGATTTAGCTGGGGCGGCAACTAAT--ATTCACTCGTAAATAAAACATACATTAATGAAAAGCAAGATCTTTACAAAGAAATAGAAAAAGTTACTTTAGGGATAACAGCGTAATTTTTTACAATTATCTT---TATTAT-AAAAAGACTTACGACCTCGATGTTGAATTGAGGAGCCAATCTC----AGAAATG-AGATATGGAGGTCTGTTCGACCTTTAATCCCTCNNNNNNNNNNNNNNN
>KC715762
NNNNNNNNNNNNNNNNNNNNNNNNNNNNNNNNNNNNNNNNNNNNNNNNNNNNNNNNNNNNNNNNNNNNNNNNNNTTTGTCTTTTAATAAAAGGCTGGAATGAACGAGTCAACAATACTAAAACTTTTTAAATCTAA-TTCAAAAACTTGATATCTACGTCAAAAAGCGTAGC-TTCCTAGAAAGACGATAAGACCCTATGAAACTTACATCACTCAC--TCAAAAAAC--ATTTAG----AATTAAATTTTA-AACAAAGTGATTTAGCTGGGGCGGCAACTAAT--ATTCACTCGTAAATAAAACATACATTAATGAAAAGCAAGATCTTTACAAAGAAATAGAAAAAGTTACTTTAGGGATAACAGCGTAATTTTTTACAATTATCTT---TATTAT-AAAAAGACTTACGACCTCGATGTTGAATTGAGGAGCCAATCTC----AGAAATG-AGATATGGAGGTCTGTTCGACCTTTAATCCCTCNNNNNNNNNNNNNNN
>KC715763
NNNNNNNNNNNNNNNNNNNNNNNNNNNNNNNNNNNNNNNNNNNNNNNNNNNNNNNNNNNNNNNNNNNNNNNNNNTTTGTCTTTTAATAAAAGGCTGGAATGAACGAGTCAACAATACTAAAACTTTTTAAATCTAA-TTCAAAAACTTGATATCTACGTCAAAAAGCGTAGC-TTCCTAGAAAGACGATAAGACCCTATGAAACTTACATCACTCAC--TCAAAAAAC--ATTTAG----AATTAAATTTTA-AACAAAGTGATTTAGCTGGGGCGGCAACTAAT--ATTCACTCGTAAATAAAACATACATTAATGAAAAGCAAGATCTTTACAAAGAAATAGAAAAAGTTACTTTAGGGATAACAGCGTAATTTTTTACAATTATCTT---TATTAT-AAAAAGACTTACGACCTCGATGTTGAATTGAGGAGCCAATCTC----AGAAATG-AGATATGGAGGTCTGTTCGACCTTTAATCCCTCNNNNNNNNNNNNNNN
>KC715764
NNNNNNNNNNNNNNNNNNNNNNNNNNNNNNNNNNNNNNNNNNNNNNNNNNNNNNNNNNNNNNNNNNNNNNNNNNTTTGTCTTTTAATAAAAGGCTGGAATGAACGAGTCAACAATACTAAAACTTTTTAAATCTAA-TTCAAAAACTTGATATCTACGTCAAAAAGCGTAGC-TTCCTAGAAAGACGATAAGACCCTATGAAACTTACATCACTCAC--TCAAAAAAC--ATTTAG----AATTAAATTTTA-AACAAAGTGATTTAGCTGGGGCGGCAACTAAT--ATTCACTCGTAAATAAAACATACATTAATGAAAAGCAAGATCTTTACAAAGAAATAGAAAAAGTTACTTTAGGGATAACAGCGTAATTTTTTACAATTATCTT---TATTAT-AAAAAGACTTACGACCTCGATGTTGAATTGAGGAGCCAATCTC----AGAAATG-AGATATGGAGGTCTGTTCGACCTTTAATCCCTCNNNNNNNNNNNNNNN
>KC715765
NNNNNNNNNNNNNNNNNNNNNNNNNNNNNNNNNNNNNNNNNNNNNNNNNNNNNNNNNNNNNNNNNNNNNNNNNNTTTGTCTTTTAATAAAAGGCTGGAATGAACGAGTCAACAATACTAAAACTTTTTAAATCTAA-TTCAAAAACTTGATATCTACGTCAAAAAGCGTAGC-TTCCTAGAAAGACGATAAGACCCTATGAAACTTACATCACTCAC--TCAAAAAAC--ATTTAG----AATTAAATTTTA-AACAAAGTGATTTAGCTGGGGCGGCAACTAAT--ATTCACTCGTAAATAAAACATACATTAATGAAAAGCAAGATCTTTACAAAGAAATAGAAAAAGTTACTTTAGGGATAACAGCGTAATTTTTTACAATTATCTT---TATTAT-AAAAAGACTTACGACCTCGATGTTGAATTGAGGAGCCAATCTC----AGAAATG-AGATATGGAGGTCTGTTCGACCTTTAATCCCTCNNNNNNNNNNNNNNN
>KC715766
NNNNNNNNNNNNNNNNNNNNNNNNNNNNNNNNNNNNNNNNNNNNNNNNNNNNNNNNNNNNNNNNNNNNNNNNNNTTTGTCTTTTAATAAAAGGCTGGAATGAACGAGTCAACAATACTAAAACTTTTTAAATCTAA-TTCAAAAACTTGATATCTACGTCAAAAAGCGTAGC-TTCCTAGAAAGACGATAAGACCCTATGAAACTTACATCACTCAC--TCAAAAAAC--ATTTAG----AATTAAATTTTA-AACAAAGTGATTTAGCTGGGGCGGCAACTAAT--ATTCACTCGTAAATAAAACATACATTAATGAAAAGCAAGATCTTTACAAAGAAATAGAAAAAGTTACTTTAGGGATAACAGCGTAATTTTTTACAATTATCTT---TATTAT-AAAAAGACTTACGACCTCGATGTTGAATTGAGGAGCCAATCTC----AGAAATG-AGATATGGAGGTCTGTTCGACCTTTAATCCCTCNNNNNNNNNNNNNNN
>KC715767
NNNNNNNNNNNNNNNNNNNNNNNNNNNNNNNNNNNNNNNNNNNNNNNNNNNNNNNNNNNNNNNNNNNNNNNNNNTTTGTCTTTTAATAAAAGGCTGGAATGAACGAGTCAACAATACTAAAACTTTTTAAATCTAA-TTCAAAAACTTGATATCTACGTCAAAAAGCGTAGC-TTCCTAGAAAGACGATAAGACCCTATGAAACTTACATCACTCAC--TCAAAAAAC--ATTTAG----AATTAAATTTTA-AACAAAGTGATTTAGCTGGGGCGGCAACTAAT--ATTCACTCGTAAATAAAACATACATTAATGAAAAGCAAGATCTTTACAAAGAAATAGAAAAAGTTACTTTAGGGATAACAGCGTAATTTTTTACAATTATCTT---TATTAT-AAAAAGACTTACGACCTCGATGTTGAATTGAGGAGCCAATCTC----AGAAATG-AGATATGGAGGTCTGTTCGACCTTTAATCCCTCNNNNNNNNNNNNNNN
>KC715768
NNNNNNNNNNNNNNNNNNNNNNNNNNNNNNNNNNNNNNNNNNNNNNNNNNNNNNNNNNNNNNNNNNNNNNNNNNTTTGTCTTTTAATAAAAGGCTGGAATGAACGAGTCAACAATACTAAAACTTTTTAAATCTAA-TTCAAAAACTTGATATCTACGTCAAAAAGCGTAGC-TTCCTAGAAAGACGATAAGACCCTATGAAACTTACATCACTCAC--TCAAAAAAC--ATTTAG----AATTAAATTTTA-AACAAAGTGATTTAGCTGGGGCGGCAACTAAT--ATTCACTCGTAAATAAAACATACATTAATGAAAAGCAAGATCTTTACAAAGAAATAGAAAAAGTTACTTTAGGGATAACAGCGTAATTTTTTACAATTATCTT---TATTAT-AAAAAGACTTACGACCTCGATGTTGAATTGAGGAGCCAATCTC----AGAAATG-AGATATGGAGGTCTGTTCGACCTTTAATCCCTCNNNNNNNNNNNNNNN
>KC715770
NNNNNNNNNNNNNNNNNNNNNNNNNNNNNNNNNNNNNNNNNNNNNNNNNNNNNNNNNNNNNNNNNNNNNNNNNNTTTGTCTTTTAATAAAAGGCTGGAATGAACGAGTCAACAATACTAAAACTTTTTAAATCTAA-TTCAAAAACTTGATATCTACGTCAAAAAGCGTAGC-TTCCTAGAAAGACGATAAGACCCTATGAAACTTACATCACTCAC--TCAAAAAAC--ATTTAG----AATTAAATTTTA-AACAAAGTGATTTAGCTGGGGCGGCAACTAAT--ATTCACTCGTAAATAAAACATACATTAATGAAAAGCAAGATCTTTACAAAGAAATAGAAAAAGTTACTTTAGGGATAACAGCGTAATTTTTTACAATTATCTT---TATTAT-AAAAAGACTTACGACCTCGATGTTGAATTGAGGAGCCAATCTC----AGAAATG-AGATATGGAGGTCTGTTCGACCTTTAATCCCTCNNNNNNNNNNNNNNN
>KC715771
NNNNNNNNNNNNNNNNNNNNNNNNNNNNNNNNNNNNNNNNNNNNNNNNNNNNNNNNNNNNNNNNNNNNNNNNNNTTTGTCTTTTAATAAAAGGCTGGAATGAACGAGTCAACAATACTAAAACTTTTTAAATCTAA-TTCAAAAACTTGATATCTACGTCAAAAAGCGTAGC-TTCCTAGAAAGACGATAAGACCCTATGAAACTTACATCACTCAC--TCAAAAAAC--ATTTAG----AATTAAATTTTA-AACAAAGTGATTTAGCTGGGGCGGCAACTAAT--ATTCACTCGTAAATAAAACATACATTAATGAAAAGCAAGATCTTTACAAAGAAATAGAAAAAGTTACTTTAGGGATAACAGCGTAATTTTTTACAATTATCTT---TATTAT-AAAAAGACTTACGACCTCGATGTTGAATTGAGGAGCCAATCTC----AGAAATG-AGATATGGAGGTCTGTTCGACCTTTAATCCCTCNNNNNNNNNNNNNNN
>KC715772
NNNNNNNNNNNNNNNNNNNNNNNNNNNNNNNNNNNNNNNNNNNNNNNNNNNNNNNNNNNNNNNNNNNNNNNNNNTTTGTCTTTTAATAAAAGGCTGGAATGAACGAGTCAACAATACTAAAACTTTTTAAATCTAA-TTCAAAAACTTGATATCTACGTCAAAAAGCGTAGC-TTCCTAGAAAGACGATAAGACCCTATGAAACTTACATCACTCAC--TCAAAAAAC--ATTTAG----AATTAAATTTTA-AACAAAGTGATTTAGCTGGGGCGGCAACTAAT--ATTCACTCGTAAATAAAACATACATTAATGAAAAGCAAGATCTTTACAAAGAAATAGAAAAAGTTACTTTAGGGATAACAGCGTAATTTTTTACAATTATCTT---TATTAT-AAAAAGACTTACGACCTCGATGTTGAATTGAGGAGCCAATCTC----AGAAATG-AGATATGGAGGTCTGTTCGACCTTTAATCCCTCNNNNNNNNNNNNNNN
>KC715773
NNNNNNNNNNNNNNNNNNNNNNNNNNNNNNNNNNNNNNNNNNNNNNNNNNNNNNNNNNNNNNNNNNNNNNNNNNTTTGTCTTTTAATAAAAGGCTGGAATGAACGAGTCAACAATACTAAAACTTTTTAAATCTAA-TTCAAAAACTTGATATCTACGTCAAAAAGCGTAGC-TTCCTAGAAAGACGATAAGACCCTATGAAACTTACATCACTCAC--TCAAAAAAC--ATTTAG----AATTAAATTTTA-AACAAAGTGATTTAGCTGGGGCGGCAACTAAT--ATTCACTCGTAAATAAAACATACATTAATGAAAAGCAAGATCTTTACAAAGAAATAGAAAAAGTTACTTTAGGGATAACAGCGTAATTTTTTACAATTATCTT---TATTAT-AAAAAGACTTACGACCTCGATGTTGAATTGAGGAGCCAATCTC----AGAAATG-AGATATGGAGGTCTGTTCGACCTTTAATCCCTCNNNNNNNNNNNNNNN
>KC715775
NNNNNNNNNNNNNNNNNNNNNNNNNNNNNNNNNNNNNNNNNNNNNNNNNNNNNNNNNNNNNNNNNNNNNNNNNNTTTGTCTTTTAATAAAAGGCTGGAATGAACGAGTCAACAATACTAAAACTTTTTAAATCTAA-TTCAAAAACTTGATATCTACGTCAAAAAGCGTAGC-TTCCTAGAAAGACGATAAGACCCTATGAAACTTACATCACTCAC--TCAAAAAAC--ATTTAG----AATTAAATTTTA-AACAAAGTGATTTAGCTGGGGCGGCAACTAAT--ATTCACTCGTAAATAAAACATACATTAATGAAAAGCAAGATCTTTACAAAGAAATAGAAAAAGTTACTTTAGGGATAACAGCGTAATTTTTTACAATTATCTT---TATTAT-AAAAAGACTTACGACCTCGATGTTGAATTGAGGAGCCAATCTC----AGAAATG-AGATATGGAGGTCTGTTCGACCTTTAATCCCTCNNNNNNNNNNNNNNN
>KC715777
NNNNNNNNNNNNNNNNNNNNNNNNNNNNNNNNNNNNNNNNNNNNNNNNNNNNNNNNNNNNNNNNNNNNNNNNNNTTTGTCTTTTAATAAAAGGCTGGAATGAACGAGTCAACAATACTAAAACTTTTTAAATCTAA-TTCAAAAACTTGATATCTACGTCAAAAAGCGTAGC-TTCCTAGAAAGACGATAAGACCCTATGAAACTTACATCACTCAC--TCAAAAAAC--ATTTAG----AATTAAATTTTA-AACAAAGTGATTTAGCTGGGGCGGCAACTAAT--ATTCACTCGTAAATAAAACATACATTAATGAAAAGCAAGATCTTTACAAAGAAATAGAAAAAGTTACTTTAGGGATAACAGCGTAATTTTTTACAATTATCTT---TATTAT-AAAAAGACTTACGACCTCGATGTTGAATTGAGGAGCCAATCTC----AGAAATG-AGATATGGAGGTCTGTTCGACCTTTAATCCCTCNNNNNNNNNNNNNNN
>KC715778
NNNNNNNNNNNNNNNNNNNNNNNNNNNNNNNNNNNNNNNNNNNNNNNNNNNNNNNNNNNNNNNNNNNNNNNNNNTTTGTCTTTTAATAAAAGGCTGGAATGAACGAGTCAACAATACTAAAACTTTTTAAATCTAA-TTCAAAAACTTGATATCTACGTCAAAAAGCGTAGC-TTCCTAGAAAGACGATAAGACCCTATGAAACTTACATCACTCAC--TCAAAAAAC--ATTTAG----AATTAAATTTTA-AACAAAGTGATTTAGCTGGGGCGGCAACTAAT--ATTCACTCGTAAATAAAACATACATTAATGAAAAGCAAGATCTTTACAAAGAAATAGAAAAAGTTACTTTAGGGATAACAGCGTAATTTTTTACAATTATCTT---TATTAT-AAAAAGACTTACGACCTCGATGTTGAATTGAGGAGCCAATCTC----AGAAATG-AGATATGGAGGTCTGTTCGACCTTTAATCCCTCNNNNNNNNNNNNNNN
>KC715780
NNNNNNNNNNNNNNNNNNNNNNNNNNNNNNNNNNNNNNNNNNNNNNNNNNNNNNNNNNNNNNNNNNNNNNNNNNTTTGTCTTTTAATAAAAGGCTGGAATGAACGAGTCAACAATACTAAAACTTTTTAAATCTAA-TTCAAAAACTTGATATCTACGTCAAAAAGCGTAGC-TTCCTAGAAAGACGATAAGACCCTATGAAACTTACATCACTCAC--TCAAAAAAC--ATTTAG----AATTAAATTTTA-AACAAAGTGATTTAGCTGGGGCGGCAACTAAT--ATTCACTCGTAAATAAAACATACATTAATGAAAAGCAAGATCTTTACAAAGAAATAGAAAAAGTTACTTTAGGGATAACAGCGTAATTTTTTACAATTATCTT---TATTAT-AAAAAGACTTACGACCTCGATGTTGAATTGAGGAGCCAATCTC----AGAAATG-AGATATGGAGGTCTGTTCGACCTTTAATCCCTCNNNNNNNNNNNNNNN
>KC715774
NNNNNNNNNNNNNNNNNNNNNNNNNNNNNNNNNNNNNNNNNNNNNNNNNNNNNNNNNNNNNNNNNNNNNNNNNNTTTGTCTTTTAATAAAAGGCTGGAATGAACGAGTCAACAATACTAAAACTTTTTAAATCTAA-TTCAAAAACTTGATATTTACGTCAAAAAGCGTAGC-TTCCTAGAAAGACGATAAGACCCTATGAAACTTACATCACTCAC--TCAAAAAAC--ATTTAG----AATTAAATTTTA-AACAAAGTGATTTAGCTGGGGCGGCAACTAAT--ATTCACTCGTAAATAAAACATACATTAATGAAAAGCAAGATCTTTACAAAGAAATAGAAAAAGTTACTTTAGGGATAACAGCGTAATTTTTTACAATTATCTT---TATTAT-AAAAAGACTTACGACCTCGATGTTGAATTGAGGAGCCAATCTC----AGAAATG-AGATATGGAGGTCTGTTCGACCTTTAATCCCTCNNNNNNNNNNNNNNN
>KC715779
NNNNNNNNNNNNNNNNNNNNNNNNNNNNNNNNNNNNNNNNNNNNNNNNNNNNNNNNNNNNNNNNNNNNNNNNNNTTTGTCTTTTAATAAAAGGCTGGAATGAACGAGTCAACAATACTAAAACTTTTTAAATCTAA-TTCAAAAACTTGATATTTACGTCAAAAAGCGTAGC-TTCCTAGAAAGACGATAAGACCCTATGAAACTTACATCACTCAC--TCAAAAAAC--ATTTAG----AATTAAATTTTA-AACAAAGTGATTTAGCTGGGGCGGCAACTAAT--ATTCACTCGTAAATAAAACATACATTAATGAAAAGCAAGATCTTTACAAAGAAATAGAAAAAGTTACTTTAGGGATAACAGCGTAATTTTTTACAATTATCTT---TATTAT-AAAAAGACTTACGACCTCGATGTTGAATTGAGGAGCCAATCTC----AGAAATG-AGATATGGAGGTCTGTTCGACCTTTAATCCCTCNNNNNNNNNNNNNNN
>LT909185
NNNNNNNNNNNNNNNNNNNNNNNNNNNNNNNNNNNNNNNNNNNNNNNNNNNNNNNNNNNNNGGTAGCATAATCATTTGTCTTTTAATAAGAGGCTGGGATGAATGAGCCAACAATACTAAGAC-TTTTAAACCTAG-TAATAAAAATTAATATCTACGTAAAAAAGCGTAGC-TTCCTAGAAAGACGATAAGACCCTATAAAACTTACATCACTAAT--ACAATAAAT--ATTTAG----AATTTCTCTTTA-AACTAAGTGATTAAGCTGGGGCGGCAACTAAT--AGACACTCGAAAATAAAACATAAATTTATGAAAAGCTAGATCTTT-TTAAAGAATAGAAAAAGTTACTTTAGGGATAACAGCGTAATTTCTCCTAGTTATCTT---TATTAT-GAGAAGACTTACGACCTCGATGTTGAATTGAGGAGCCAGCCTT----AGAAATA-AGAGATGGAGGTCTGTTCGACCTTTAATCCCTCACACGATTTGNNNNN
>LT909195
NNNNNNNNNNNNNNNNNNNNNNNNNNNNNNNNNNNNNNNNNNNNNNNNNNNNNNNNNNNNNGGTAGCATAATCATTTGTCTTTTAATAAGAGGCTGGGATGAATGAGCCAACAATACTAAGAC-TTTTAAACCTAG-TAATAAAAATTAATATCTACGTAAAAAAGCGTAGC-TTCCTAGAAAGACGATAAGACCCTATAAAACTTACATCACTAAT--ACAATAAAT--ATTTAG----AATTTCTCTTTA-AACTAAGTGATTAAGCTGGGGCGGCAACTAAT--AGACACTCGAAAATAAAACATAAATTTATGAAAAGCTAGATCTTT-TTAAAGAATAGAAAAAGTTACTTTAGGGATAACAGCGTAATTTCTCCTAGTTATCTT---TATTAT-GAGAAGACTTACGACCTCGATGTTGAATTGAGGAGCCAGCCTT----AGAAATA-AGAGATGGAGGTCTGTTCGACCTTTAATCCCTCACACGATTTNNNNNN
>LT909259
NNNNNNNNNNNNNNNNNNNNNNNNNNNNNNNNNNNNNNNNNNNNNNNNNNNNNNNNNNNNNGGTAGCATAATCATTTGTCTTTTAATAAGAGGCTGGGATGAATGAGCCAACAATACTAAGAC-TTTTAAACCTAG-TAATAAAAATTAATATCTACGTAAAAAAGCGTAGC-TTCCTAGAAAGACGATAAGACCCTATAAAACTTACATCACTAAC--ACAATAAAT--ATTTAG----AATTTCTCTTTA-AACTAAGTGATTAAGCTGGGGCGGCAACTAAT--AGACACTCGAAAATAAAACATAAATTTATGAAAAGCTAGATCTTT-TTAAAGAATAGAAAAAGTTACTTTAGGGATAACAGCGTAATTTCTCCTAGTTATCTT---TATTAT-GAGAAGACTTACGACCTCGATGTTGAATTGAGGAGCCAGCCTT----AGAAATA-AGAGATGGAGGTCTGTTCGACCTTTAATCCCTCACACGATTTGNNNNN
>KC715776
NNNNNNNNNNNNNNNNNNNNNNNNNNNNNNNNNNNNNNNNNNNNNNNNNNNNNNNNNNNNNNNNNNNNNNNNNNTTTGTCTTTTCATAGGAGGCTGGGATGAAAGAGTTGACAATACTTAAGCTTTTAAATTTA---ACTTAGAAATTGATATCTATGTCAAAAAGCGTAGC-TTTTTAGAAAGACGATAAGACCCTATAAAACTTGTATCGCTAAG--CTTAAAGAAT-GTTTGG----ACAGGTTTTGGG-GGTGAGGTGATTGTGCTGGGGCGGCATTTAAA--ATTCATTAGAGAAGGAAACACTTATGTGTGAATTTACAGATCTTG---AGGGAATAGAATAAGTTACTTTAGGGATAACAGCGTAATTTTTTATCACTATTTTTAGAGTCAT-AAAAAGACTTACGACCTCGATGTTGAATTGAGGGGCCGAATATC---ATAAGTG-AATTGCGGGGGTCTGTTCGACCTTTAATACCTCNNNNNNNNNNNNNNN
>KC715781
NNNNNNNNNNNNNNNNNNNNNNNNNNNNNNNNNNNNNNNNNNNNNNNNNNNNNNNNNNNNNNNNNNNNNNNNNNTTTGTCTTTTCATAGGAGGCTGGGATGAAAGAGTTGACAATACTTAAGCTTTTAAATTTA---ACTTAGAAATTGATATCTATGTCAAAAAGCGTAGC-TTTTTAGAAAGACGATAAGACCCTATAAAACTTGTATCGCTAAG--CTTAAAGAAT-GTTTG-----GACAGGTTTGGG-GGTGAGGTGATTGTGCTGGGGCGGCATTTAAA--ATTCATTAGAGAAGGAAACACTTATGTGTGAATTTACAGATCTTG---AGGGAATAGAATAAGTTACTTTAGGGATAACAGCGTAATTTTTTATCACTATTTTTAGAGTCAT-AAAAAGACTTACGACCTCGATGTTGAATTGAGGGGCCGAATATC---ATAAGTG-AATTGCGGGGGTCTGTTCGACCTTTAATACCTCNNNNNNNNNNNNNNN
>KC715783
NNNNNNNNNNNNNNNNNNNNNNNNNNNNNNNNNNNNNNNNNNNNNNNNNNNNNNNNNNNNNNNNNNNNNNNNNNTTTGTCTTTTCATAGGAGGCTGGGATGAAAGAGTTGACAATACTTAAGCTTTTAAATTTA---ACTTAGAAATTGATATCTATGTCAAAAAGCGTAGC-TTTTTAGAAAGACGATAAGACCCTATAAAACTTGTATCGCTAAG--CTTAAAGAAT-GTTTG-----GACAGGTTTGGG-GGTGAGGTGATTGTGCTGGGGCGGCATTTAAA--ATTCATTAGAGAAGGAAACACTTATGTGTGAATTTACAGATCTTG---AGGGAATAGAATAAGTTACTTTAGGGATAACAGCGTAATTTTTTATCACTATTTTTAGAGTCAT-AAAAAGACTTACGACCTCGATGTTGAATTGAGGGGCCGAATATC---ATAAGTG-AATTTCGGGGGTCTGTTCGACCTTTAATACCTCNNNNNNNNNNNNNNN
>LT909175
NNNNNNNNNNNNNNNNNNNNNNNNNNNNNNNNNNNNNNNNNNNNNNNNNNNNNNNNNNNNNGGTAGCATAATCATTTGCCTTATAATTAAGGGCTGGGATAAATGAGAGAACAATATTTAAACTTTTTATTATATT-TYTTAGAAATTGATTTTTATGTCAAAAAGCATAACTTTCCTAGGGGGACGATAAGACCCTATAAAACTATTATCACGGA----TGAATGAAA-ATTT------AGTATTCTTTAG-AAAGATGTGATTGAGCTGGGGCGGCATCTAAT--ACACATTAGGAAGAAAAACATTCATTAATGAAAAGATATATCTTT-TATAGATTTAG-ATAAGTTACTTTAGGGATAACAGCGCGATTTTTTATAGTGAAT-----AGTTAT-AAAAAGACTTGCGACCTCGATGTTGAATTGAGGGGCCGGCTTCG------TTTG-AAACACGGAGGTCTGTTCGACCTTTAAACCCTCACACGATTTGNNNNN
>LT909176
NNNNNNNNNNNNNNNNNNNNNNNNNNNNNNNNNNNNNNNNNNNNNNNNNNNNNNNNNNNNNGGTAGCATAATCATTTGCCTTATAATTAAGGGCTGGGATAAATGAGAGAACAATATTTAAACTTTTTATTATATT-TCTTAGAAATTGATTTTTATGTCAAAAAGCATAACTTTCCTAGGGGGACGATAAGACCCTATAAAACTATTATCACGGA----TGAATGAAA-ATTT------AGTATTCTTTAG-AAAGATGTGATTGAGCTGGGGCGGCATCTAAT--ACACATTAGGAAGAAAAACATTCATTAATGAAAAGATATATCTTT-TATAGATTTAG-ATAAGTTACTTTAGGGATAACAGCGCGATTTTTTATAGTGAAT-----AGTTAT-AAAAAGACTTGCGACCTCGATGTTGAATTGAGGGGCCGGCTTCG------TTTG-AAACACGGAGGTCTGTTCGACCTTTAAACCCTCACACGATTTGNNNNN
>LT909178
NNNNNNNNNNNNNNNNNNNNNNNNNNNNNNNNNNNNNNNNNNNNNNNNNNNNNNNNNNNNNGGTAGCATAATCATTTGCCTTATAATTAAGGGCTGGGATAAATGAGAGAACAATATTTAAACTTTTTATTATATT-TCTTAGAAATTGATTTTTATGTCAAAAAGCATAACTTTCCTAGGGGGACGATAAGACCCTATAAAACTATTATCACGGA----TGAATGAAA-ATTT------AGTATTCTTTAG-AAAGATGTGATTGAGCTGGGGCGGCATCTAAT--ACACATTAGGAAGAAAAACATTCATTAATGAAAAGATATATCTTT-TATAGATTTAG-ATAAGTTACTTTAGGGATAACAGCGCGATTTTTTATAGTGAAT-----AGTTAT-AAAAAGACTTGCGACCTCGATGTTGAATTGAGGGGCCGGCTTCG------TTTG-AAACACGGAGGTCTGTTCGACCTTTAAACCCTCACACGATTTGNNNNN
>LT909202
NNNNNNNNNNNNNNNNNNNNNNNNNNNNNNNNNNNNNNNNNNNNNNNNNNNNNNNNNNNNNGGTAGCATAATCATTTGCCTTATAATTAAGGGCTGGGATAAATGAGAGAACAATATTTAAACTTTTTATTATATT-TCTTAGAAATTGATTTTTATGTCAAAAAGCATAACTTTCCTAGGGGGACGATAAGACCCTATAAAACTATTATCACGGA----TGAATGAAA-ATTT------AGTATTCTTTAG-AAAGATGTGATTGAGCTGGGGCGGCATCTAAT--ACACATTAGGAAGAAAAACATTCATTAATGAAAAGATATATCTTT-TATAGATTTAG-ATAAGTTACTTTAGGGATAACAGCGCGATTTTTTATAGTGAAT-----AGTTAT-AAAAAGACTTGCGACCTCGATGTTGAATTGAGGGGCCGGCTTCG------TTTG-AAACACGGAGGTCTGTTCGACCTTTAAACCCTCACACGATTTGNNNNN
>LT909198
NNNNNNNNNNNNNNNNNNNNNNNNNNNNNNNNNNNNNNNNNNNNNNNNNNNNNNNNNNNNNNNNAGCATAATCATTTGCCTTATAATTAAGGGCTGGGATAAATGAGAGAACAATATTTAAACTTTTTATTATATT-TCTTAGAAATTGATTTTTATGTCAAAAAGCATAACTTTCCTAGGGGGACGATAAGACCCTATAAAACTATTATCACGGA----TGAATGAAA-ATTT------AGTATTCTTTAG-AAAGATGTGATTGAGCTGGGGCGGCATCTAAT--ACACATTAGGAAGAAAAACATTCATTAATGAAAAGATATATCTTT-TATAGATTTAG-ATAAGTTACTTTAGGGATAACAGCGCGATTTTTTATAGTGAAT-----AGTTAT-AAAAAGACTTGCGACCTCGATGTTGAATTGAGGGGCCGGCTTCG------TTTG-AAACACGGAGGTCTGTTCGACCTTTAAACCCTCACACGATTTGNNNNN
>LT909191
NNNNNNNNNNNNNNNNNNNNNNNNNNNNNNNNNNNNNNNNNNNNNNNNNNNNNNNNNNNNNNNNNNNNNNNNNNNNNNNNNNNNNNNNNNNNNNNNNNNNNNNNNAGAGARAAATATTTAAAMTTTTTATTATATT-TYTTAGAAATTGATTTTTATGTCAAAAAGCATAACTTTCCTAGGGGGACGATAAGACCCTATAAAAMTATTATCACGGA----TGAATGAAA-ATTT------AGTATTCTTTAG-AAAGATGTGATTGAGCTGGGGCGGCATCTAAT--ACACATTAGGAAGAAAAACATTCATTAATGAAAAGATATATCTTT-TATAGATTTAG-ATAAGTTACTTTAGGGATAACAGCGCGATTTTTTATAGTGAAT-----AGTTAT-AAAAAGACTTGCGACCTYGATGTTGAATTGAGGGGCCGGCTTCG------TTTG-AAACACGGAGGTCTGTTCGACCTTTAAACCCTCACACGATTTGNNNNN
>MF071227
NNNNNNNNNNNNNNNNNNNNNNNNNNNNNNNNNNNNNNNNNNNNNNNNNNNNNNNNNNNNNNNNNGCATAATCATTTGTCCTATAATAGAGGGCTGGGATGAACGAGTAAACGATACTTGCACTTTTTTAGTTAAT-TTATAGAAATTAATATTTATGTTAAAATGCATAAC-TTCTTAGATAGACGATAAGACCCTATAAAACTTTATTTATACTC--GTATAGTAT--TTTTAGT--AAGACATATTAAA-TAGGGATGAATTGGGCTGGGGCGGCAACTAAA--ATTCATTAGAATAGAAAACACTAATTAGTGAATAGAAAGATCTTT-CATGGATCTAGACTAAGTTACTTTAGGGATAACAGCGCAATTTTTTATACCCCA------GGGTAT-AAAAAGACTTGCGACCTCGATGTTGAATTGGGGGGCCAGTTTTA---TTATTTA-AGACATGGGGGTCTGTTCGACCCATGATTCCTCACACGATTTGAGNNN
>MF071231
NNNNNNNNNNNNNNNNNNNNNNNNNNNNNNNNNNNNNNNNNNNNNNNNNNNNNNNNNNNNNNNNNGCATAATCATTTGTCCTATAATAGAGGGCTGGGATGAACGAGTAAACGATACTTGCACTTTTTTAGTTAAT-TTATAGAAATTAATATTTATGTTAAAATGCATAAC-TTCTTAGATAGACGATAAGACCCTATAAAACTTTATTTATACCC--GTATAGTAT--TTTTAGT--AAGACATATTAAA-TAGGGGTGAATTGGGCTGGGGCGGCAACTAAA--ATTCATTAGAATAGAAAACACTAATTAGTGAATAGAAAGATCTTT-CATGGATCTAGACTAAGTTACTTTAGGGATAACAGCGCAATTTTTTATACCCCA------GGGTAT-AAAAAGACTTGCGACCTCGATGTTGAATTGGGGGGCCAGTTTTA---TTATTTA-AGACATGGGGGTCTGTTCGACCCATGATTCCTCACACGANNNNNNNNN
>MF071233
NNNNNNNNNNNNNNNNNNNNNNNNNNNNNNNNNNNNNNNNNNNNNNNNNNNNNNNNNNNNNNNNNGCATAATCATTTGTCCTATAATAGAGGGCTGGGATGAACGAGTAAACGATACTTGCACTTTTTTAGTTAAT-TTATAGAAATTAATATTTATGTTAAAATGCATAAC-TTCTTAGATAGACGATAAGACCCTATAAAACTTTATTTATACCC--GTATAGTAT--TTTTAGT--AAGACATATTAAA-TAGGGGTGAATTGGGCTGGGGCGGCAACTAAA--ATTCATTAGAATAGAAAACACTAATTAGTGAATAGAAAGATCTTT-CATGGATCTAGACTAAGTTACTTTAGGGATAACAGCGCAATTTTTTATACCCCA------GGGTAT-AAAAAGACTTGCGACCTCGATGTTGAATTGGGGGGCCAGTTTTA---TTATTTA-AGACATGGGGGTCTGTTCGACCCATGATTCCTCACACGATTNNNNNNN
>MF071247
NNNNNNNNNNNNNNNNNNNNNNNNNNNNNNNNNNNNNNNNNNNNNNNNNNNNNNNNNNNNNNNNNGCATAATCATTTGTCCTATAATAGAGGGCTGGGATGAACGAGTAAACGATACTTGCACTTTTTTAGTTAAT-TTATAGAAATTAATATTTATGTTAAAATGCATAAC-TTCTTAGATAGACGATAAGACCCTATAAAACTTTATTTATACCC--GTATAGTAT--TTTTAGT--AAGACATATTAAA-TAGGGGTGAATTGGGCTGGGGCGGCAACTAAA--ATTCATTAGAATAGAAAACACTAATTAGTGAATAGAAAGATCTTT-CATGGATCTAGACTAAGTTACTTTAGGGATAACAGCGCAATTTTTTATACCCCA------GGGTAT-AAAAAGACTTGCGACCTCGATGTTGAATTGGGGGGCCAGTTTTA---TTATTTA-AGACATGGGGGTCTGTTCGACCCATGATTCCTCACACGATTNNNNNNN
>MF071246
NNNNNNNNNNNNNNNNNNNNNNNNNNNNNNNNNNNNNNNNNNNNNNNNNNNNNNNNNNNNNNNNNGCATAATCATTTGTCCTATAATAGAGGGCTGGGATGAACGAGTAAACGATACTTGCACTTTTTTAGTTAAT-TTATAGAAATTAATATTTATGTTAAAATGCATAAC-TTCTTAGATAGACGATAAGACCCTATAAAACTTTATTTATACCC--GTATAGTAT--TTTTAGT--AAGACATATTAAA-TAGGGGTGAATTGGGCTGGGGCGGCAACTAAA--ATTCATTAGAATAGAAAACACTAATTAGTGAATAGAAAGATCTTT-CATGGATCTAGACTAAGTTACTTTAGGGATAACAGCGCAATTTTTTATACCCCA------GGGTAT-AAAAAGACTTGCGACCTCGATGTTGAATTGGGGGGCCAGTTTTA---TTATTTA-AGACATGGGGGTCTGTTCGACCCATGATTCCTCACACGATNNNNNNNN
>MF071250
NNNNNNNNNNNNNNNNNNNNNNNNNNNNNNNNNNNNNNNNNNNNNNNNNNNNNNNNNNNNNNNNAGCATAATCATTTGTCCTATAATAGAGGGCTGGGATGAACGAGTAAACGATACTTGCACTTTTTTAGTTAAT-TTATAGAAATTAATATTTATGTTAAAATGCATAAC-TTCTTAGATAGACGATAAGACCCTATAAAACTTTATTTATACCC--GTATAGTAT--TTTTAGT--AAGACATATTAAA-TAGGGGTGAATTGGGCTGGGGCGGCAACTAAA--ATTCATTAGAATAGAAAACACTAATTAGTGAATAGAAAGATCTTT-CATGGATCTAGACTAAGTTACTTTAGGGATAACAGCGCAATTTTTTATACCCCA------GGGTAT-AAAAAGACTTGCGACCTCGATGTTGAATTGGGGGGCCAGTTTTA---TTATTTA-AGACATGGGGGTCTGTTCGACCCATGATTCCTCACACGATTNNNNNNN
>MF071251
NNNNNNNNNNNNNNNNNNNNNNNNNNNNNNNNNNNNNNNNNNNNNNNNNNNNNNNNNNNNNGGTAGCATAATCATTTGTCCTATAATAGAGGGCTGGGATGAACGAGTAAACGATACTTGCACTTTTTTAGTTAAT-TTATAGAAATTAATATTTATGTTAAAATGCATAAC-TTCTTAGATAGACGATAAGACCCTATAAAACTTTATTTATACCC--GTATAGTAT--TTTTAGT--AAGACATATTAAA-TAGGGGTGAATTGGGCTGGGGCGGCAACTAAA--ATTCATTAGAATAGAAAACACTAATTAGTGAATAGAAAGATCTTT-CATGGATCTAGACTAAGTTACTTTAGGGATAACAGCGCAATTTTTTATACCCCA------GGGTAT-AAAAAGACTTGCGACCTCGATGTTGAATTGGGGGGCCAGTTTTA---TTATTTA-AGACATGGGGGTCTGTTCGACCCATGATTCCTCACACGATTTGNNNNN
>MF071253
NNNNNNNNNNNNNNNNNNNNNNNNNNNNNNNNNNNNNNNNNNNNNNNNNNNNNNNNNNNNNNNNNNCATAATCATTTGTCCTATAATAGAGGGCTGGGATGAACGAGTAAACGATACTTGCACTTTTTTAGTTAAT-TTATAGAAATTAATATTTATGTTAAAATGCATAAC-TTCTTAGATAGACGATAAGACCCTATAAAACTTTATTTATACCC--GTATAGTAT--TTTTAGT--AAGACATATTAAA-TAGGGGTGAATTGGGCTGGGGCGGCAACTAAA--ATTCATTAGAATAGAAAACACTAATTAGTGAATAGAAAGATCTTT-CATGGATCTAGACTAAGTTACTTTAGGGATAACAGCGCAATTTTTTATACCCCA------GGGTAT-AAAAAGACTTGCGACCTCGATGTTGAATTGGGGGGCCAGTTTTA---TTATTTA-AGACATGGGGGTCTGTTCGACCCATGATTCCTCACACGATTTGNNNNN
>MF071256
NNNNNNNNNNNNNNNNNNNNNNNNNNNNNNNNNNNNNNNNNNNNNNNNNNNNNNNNNNNNNNNTAGCATAATCATTTGTCCTATAATAGAGGGCTGGGATGAACGAGTAAACGATACTTGCACTTTTTTAGTTAAT-TTATAGAAATTAATATTTATGTTAAAATGCATAAC-TTCTTAGATAGACGATAAGACCCTATAAAACTTTATTTATACCC--GTATAGTAT--TTTTAGT--AAGACATATTAAA-TAGGGGTGAATTGGGCTGGGGCGGCAACTAAA--ATTCATTAGAATAGAAAACACTAATTAGTGAATAGAAAGATCTTT-CATGGATCTAGACTAAGTTACTTTAGGGATAACAGCGCAATTTTTTATACCCCA------GGGTAT-AAAAAGACTTGCGACCTCGATGTTGAATTGGGGGGCCAGTTTTA---TTATTTA-AGACATGGGGGTCTGTTCGACCCATGATTCCTCACACGATTTGANNNN
>MF071252
NNNNNNNNNNNNNNNNNNNNNNNNNNNNNNNNNNNNNNNNNNNNNNNNNNNNNNNNNNNNAGGTAGCATAATCATTTGTCCTATAATAGAGGGCTGGGATGAACGAGTAAACGATACTTGCACTTTTTTAGTTAAT-TTATAGAAATTAATATTTATGTTAAAATGCATAAC-TTCTTAGATAGACGATAAGACCCTATAAAACTTTATTTATACCC--GTATAGTAT--TTTTAGT--AAGACATATTAAA-TAGGGGTGAATTGGGCTGGGGCGGCAACTAAA--ATTCATTAGAATAGAAAACACTAATTAGTGAATAGAAAGATCTTT-CATGGATCTAGACTAAGTTACTTTAGGGATAACAGCGCAATTTTTTATACCCCA------GGGTAT-AAAAAGACTTGCGACCTCGATGTTGAATTGGGGGGCCAGTTTTA---TTATTTA-AGACATGGGGGTCTGTTCGACCCATGATTCCTCACACNNNNNNNNNNN
>MF071257
NNNNNNNNNNNNNNNNNNNNNNNNNNNNNNNNNNNNNNNNNNNNNNNNNNNNNNNNNNNNNGGTAGCATAATCATTTGTCCTATAATAGAGGGCTGGGATGAACGAGTAAACGATACTTGCACTTTTTTAGTTAAT-TTATAGAAATTAATATTTATGTTAAAATGCATAAC-TTCTTAGATAGACGATAAGACCCTATAAAACTTTATTTATACCC--GTATAGTAT--TTTTAGT--AAGACATATTAAA-TAGGGGTGAATTGGGCTGGGGCGGCAACTAAA--ATTCATTAGAATAGAAAACACTAATTAGTGAATAGAAAGATCTTT-CATGGATCTAGACTAAGTTACTTTAGGGATAACAGCGCAATTTTTTATACCCCA------GGGTAT-AAAAAGACTTGCGACCTCGATGTTGAATTGGGGGGCCAGTTTTA---TTATTTA-AGACATGGGGGTCTGTTCGACCCATGATTCCTCACNNNNNNNNNNNNN
>MF071232
NNNNNNNNNNNNNNNNNNNNNNNNNNNNNNNNNNNNNNNNNNNNNNNNNNNNNNNNNNNNNGGTAGCATAATCATTTGTCCTATAATAGAGGGCTGGGATGAACGAGTAAACGATACTTGCACTTTTTTAGTTAAT-TTATAGAAATTAATATTTATGTTAAAATGCATAAC-TTCTTAGATAGACGATAAGACCCTATAAAACTTTATTTATACCT--GTATAGTAT--TTTTAGT--AAGACATATTAAA-TAGGGGTGAATTGGGCTGGGGCGGCAACTAAA--ATTCATTAGAATAGAAAACACTAATTAGTGAATAGAAAGATCTTT-CATGGATCTAGACTAAGTTACTTTAGGGATAACAGCGCAATTTTTTATACCCCA------GGGTAT-AAAAAGACTTGCGACCTCGATGTTGAATTGGGGGGCCAGTTTTA---TTATTTA-AGACATGGGGGTCTGTTCGACCCATGATTCCTCACACGATTTGAGNNN
>MF071248
NNNNNNNNNNNNNNNNNNNNNNNNNNNNNNNNNNNNNNNNNNNNNNNNNNNNNNNNNNNNNNNNNGCATAATCATTTGTCCTATAATAGAGGGCTGGGATGAACGAGTAAACGATACTTGCACTTTTTTAGTTAAT-TTATAGAAATTAATATTTATGTTAAAATGCATAAC-TTCTTAGATAGACGATAAGACCCTATAAAACTTTATTTATACCT--GTATAGTAT--TTTTAGT--AAGACATATTAAA-TAGGGGTGAATTGGGCTGGGGCGGCAACTAAA--ATTCATTAGAATAGAAAACACTAATTAGTGAATAGAAAGATCTTT-CATGGATCTAGACTAAGTTACTTTAGGGATAACAGCGCAATTTTTTATACCCCA------GGGTAT-AAAAAGACTTGCGACCTCGATGTTGAATTGGGGGGCCAGTTTTA---TTATTTA-AGACATGGGGGTCTGTTCGACCCATGATTCCTCACACGANNNNNNNNN
>MF071255
NNNNNNNNNNNNNNNNNNNNNNNNNNNNNNNNNNNNNNNNNNNNNNNNNNNNNNNNNNNNNNNTAGCATAATCATTTGTCCTATAATAGAGGGCTGGGATGAACGAGTAAACGATACTTGCACTTTTTTAGTTAAT-TTATAGAAATTAATATTTATGTTAAAATGCATAAC-TTCTTAGATAGACGATAAGACCCTATAAAACTTTATTTATACCT--GTATAGTAT--TTTTAGT--AAGACATATTAAA-TAGGGGTGAATTGGGCTGGGGCGGCAACTAAA--ATTCATTAGAATAGAAAACACTAATTAGTGAATAGAAAGATCTTT-CATGGATCTAGACTAAGTTACTTTAGGGATAACAGCGCAATTTTTTATACCCCA------GGGTAT-AAAAAGACTTGCGACCTCGATGTTGAATTGGGGGGCCAGTTTTA---TTATTTA-AGACATGGGGGTCTGTTCGACCCATGATTCCTCACACGATTTNNNNNN
>MF071262
NNNNNNNNNNNNNNNNNNNNNNNNNNNNNNNNNNNNNNNNNNNNNNNNNNNNNNNNNNNNNNNNNNNNNNATCATTTGTCCTATAATAGAGGGCTGGGATGAACGAGTAAACGATACTTGCACTTTTTTAGTTAAT-TTATAGAAATTAATATTTATGTTAAAATGCATAAC-TTCTTAGATAGACGATAAGACCCTATAAAACTTTATTTATACCC--GTATAGTAT--TTTTAGT--AAGACATATTAAA-TAGGGATGAATTGGGCTGGGGCGGCAACTAAA--ATTCATTAGAATAGAAAACACTAATTAGTGAATAGAAAGATCTTT-CATGGATCTAGACTAAGTTACTTTAGGGATAACAGCGCAATTTTTTATACCCCA------GGGTAT-AAAAAGACTTGCGACCTCGATGTTGAATTGGGGGGCCAGTTTTA---TTATTTA-AGACATGGGGGTCTGTTCGACCCATGATTCCTCACACGANNNNNNNNN
>MF071263
NNNNNNNNNNNNNNNNNNNNNNNNNNNNNNNNNNNNNNNNNNNNNNNNNNNNNNNNNNNNNNNNNNNNNNATCATTTGTCCTATAATAGAGGGCTGGGATGAACGAGTAAACGATACTTGCACTTTTTTAGTTAAT-TTATAGAAATTAATATTTATGTTAAAATGCATAAC-TTCTTAGATAGACGATAAGACCCTATAAAACTTTATTTATACCC--GTATAGTAT--TTTTAGT--AAGACATATTAAA-TAGGGATGAATTGGGCTGGGGCGGCAACTAAA--ATTCATTAGAATAGAAAACACTAATTAGTGAATAGAAAGATCTTT-CATGGATCTAGACTAAGTTACTTTAGGGATAACAGCGCAATTTTTTATACCCCA------GGGTAT-AAAAAGACTTGCGACCTCGATGTTGAATTGGGGGGCCAGTTTTA---TTATTTA-AGACATGGGGGTCTGTTCGACCCATGATTCCTCACACGATNNNNNNNN
>MF071264
NNNNNNNNNNNNNNNNNNNNNNNNNNNNNNNNNNNNNNNNNNNNNNNNNNNNNNNNNNNNNNNNAGCATAATCATTTGTCCTATAATAGAGGGCTGGGATGAACGAGTAAACGATACTTGCACTTTTTTAGTTAAT-TTATAGAAATTAATATTTATGTTAAAATGCATAAC-TTCTTAGATAGACGATAAGACCCTATAAAACTTTATTTATACCC--GTATAGTAT--TTTTAGT--AAGACATATTAAA-TAGGGATGAATTGGGCTGGGGCGGCAACTAAA--ATTCATTAGAATAGAAAACACTAATTAGTGAATAGAAAGATCTTT-CATGGATCTAGACTAAGTTACTTTAGGGATAACAGCGCAATTTTTTATACCCCA------GGGTAT-AAAAAGACTTGCGACCTCGATGTTGAATTGGGGGGCCAGTTTTA---TTATTTA-AGACATGGGGGTCTGTTCGACCCATGATTCCTCACACGATTTNNNNNN
>MF071265
NNNNNNNNNNNNNNNNNNNNNNNNNNNNNNNNNNNNNNNNNNNNNNNNNNNNNNNNNNNNNNNTAGCATAATCATTTGTCCTATAATAGAGGGCTGGGATGAACGAGTAAACGATACTTGCACTTTTTTAGTTAAT-TTATAGAAATTAATATTTATGTTAAAATGCATAAC-TTCTTAGATAGACGATAAGACCCTATAAAACTTTATTTATACCC--GTATAGTAT--TTTTAGT--AAGACATATTAAA-TAGGGATGAATTGGGCTGGGGCGGCAACTAAA--ATTCATTAGAATAGAAAACACTAATTAGTGAATAGAAAGATCTTT-CATGGATCTAGACTAAGTTACTTTAGGGATAACAGCGCAATTTTTTATACCCCA------GGGTAT-AAAAAGACTTGCGACCTCGATGTTGAATTGGGGGGCCAGTTTTA---TTATTTA-AGACATGGGGGTCTGTTCGACCCATGATTCCTCACACGATTTNNNNNN
>MF071266
NNNNNNNNNNNNNNNNNNNNNNNNNNNNNNNNNNNNNNNNNNNNNNNNNNNNNNNNNNNNNNGTAGCATAATCATTTGTCCTATAATAGAGGGCTGGGATGAACGAGTAAACGATACTTGCACTTTTTTAGTTAAT-TTATAGAAATTAATATTTATGTTAAAATGCATAAC-TTCTTAGATAGACGATAAGACCCTATAAAACTTTATTTATACCC--GTATAGTAT--TTTTAGT--AAGACATATTAAA-TAGGGATGAATTGGGCTGGGGCGGCAACTAAA--ATTCATTAGAATAGAAAACACTAATTAGTGAATAGAAAGATCTTT-CATGGATCTAGACTAAGTTACTTTAGGGATAACAGCGCAATTTTTTATACCCCA------GGGTAT-AAAAAGACTTGCGACCTCGATGTTGAATTGGGGGGCCAGTTTTA---TTATTTA-AGACATGGGGGTCTGTTCGACCCATGATTCCTCACACGATTTGNNNNN
>MF071270
NNNNNNNNNNNNNNNNNNNNNNNNNNNNNNNNNNNNNNNNNNNNNNNNNNNNNNNNNNNNNNGTAGCATAATCATTTGTCCTATAATAGAGGGCTGGGATGAACGAGTAAACGATACTTGCACTTTTTTAGTTAAT-TTATAGAAATTAATATTTATGTTAAAATGCATAAC-TTCTTAGATAGACGATAAGACCCTATAAAACTTTATTTATACTC--TTATAGTGT--TTTTAGC--AAGACATATTAAA-TAGGGATGAATTGGGCTGGGGCGGCAACTAAA--ATTCATTAGAATAGAAAACACTAATTAGTGAATAGAAAGATCTTT-CATGGATCTAGACTAAGTTACTTTAGGGATAACAGCGCAATTTTTTATACCTTA------GGGTAT-AAAAAGACTTGCGACCTCGATGTTGAATTGGGGGGCCAGTTTTA---TTATTTA-AGATATGGGGGTCTGTTCGACCCGTGATTCCTCACACGATTTGNNNNN
>MF071222
NNNNNNNNNNNNNNNNNNNNNNNNNNNNNNNNNNNNNNNNNNNNNNNNNNNNNNNNNNNNNNNTAGCATAATCATTTGTTCTATAATTGAGAACTGGTATAAATGAGCTAACAACATTATAACTTTTTTAGTTATTAAATTAGAATTTAATATCTGAGTCAAAAAGCTCAGC-TTTCTAGAAAGACGATAAGACCCTATAAAACTACCACTCCAAAA--CTAAGTTTGGGGTTT------AGAATTTTAATT-TGGGGAAGAGTTAAGCTGGGGCGGCAACTAAT--AAGCATTAGAAAATTTAACACTAATTTGTGATTAAGTAGATCTTA-AATAGAGATAGAACAAGTTACTTTAGGGATAACAGTGAAATGCCCTGTGTTTTTATC---CGGCAC-AGGGAGACTTTCCACCTCGATGTTGAATTGAGGGGCCATGTTC----ATACGTG-AATGTTGGAGGTCTGTTCGACCTTTAAAACCTCACACGATTTGNNNNN
>MF071223
NNNNNNNNNNNNNNNNNNNNNNNNNNNNNNNNNNNNNNNNNNNNNNNNNNNNNNNNNNNNNNNNNGCATAATCATTTGTTCTATAATTGAGAACTGGTATAAATGAGCTAACAACATTATAACTTTTTTAGTTATTAAATTAGAATTTAATATCTGAGTCAAAAAGCTCAGC-TTTCTAGAAAGACGATAAGACCCTATAAAACTACCACTCCAAAA--CTAAGTTTGGGGTTT------AGAATTTTAATT-TGGGGAAGAGTTAAGCTGGGGCGGCAACTAAT--AAGCATTAGAAAATTTAACACTAATTTGTGATTAAGTAGATCTTA-AATAGAGATAGAACAAGTTACTTTAGGGATAACAGTGAAATGCCCTGTGTTTTTATC---CGGCAC-AGGGAGACTTTCCACCTCGATGTTGAATTGAGGGGCCATGTTC----ATACGTG-AATGTTGGAGGTCTGTTCGACCTTTAAAACCTCACACGATTTGNNNNN
>MF071236
NNNNNNNNNNNNNNNNNNNNNNNNNNNNNNNNNNNNNNNNNNNNNNNNNNNNCCGTGCTAAGGTAGCATAATCATTTGTTCTATAATTGAGAACTGGTATAAATGAGCTAACAACATTATAACTTTTTTAGTTATTAAATTAGAATTTAATATCTGAGTCAAAAAGCTCAGC-TTTCTAGAAAGACGATAAGACCCTATAAAACTACCACTCCAAAA--CTAAGTTTGGGGTTT------AGAATTTTAATT-TGGGGAAGAGTTAAGCTGGGGCGGCAACTAAT--AAGCATTAGAAAATTTAACACTAATTTGTGATTAAGTAGATCTTA-AATAGAGATAGAACAAGTTACTTTAGGGATAACAGTGAAATGCCCTGTGTTTTTATC---CGGCAC-AGGGAGACTTTCCACCTCGATGTTGAATTGAGGGGCCATGTTC----ATACGTG-AATGTTGGAGGTCTGTTCGACCTTTAAAACCTCACACGATTTGAGNNN
>MF071224
NNNNNNNNNNNNNNNNNNNNNNNNNNNNNNNNNNNNNNNNNNNNNNNNNNNNNNNNNNNAAGGTAGCATAATCATTTGTTCTATAATTGAGAACTGGTATAAATGAGCTAACAACATTATAACTTTTTTAGTTATTAAATTAGAATTTAATATCTGAGTCAAAAAGCTCAGC-TTTCTAGAAAGACGATAAGACCCTATAAAACTACCACTCCAAAA--CTAAGTTTGGAGTTT------AGAATTTTAATT-TGGGGAGGAGTTAAGCTGGGGCGGCAACTAAT--AAGCATTAGAAAATTTAACACTAATTTGTGATTAAGTAGATCTTA-AATAGAGATAGAACAAGTTACTTTAGGGATAACAGTGAAATGCCCTGTGTTTTTATC---CGGCAC-AGGGAGACTTTCCACCTCGATGTTGAATTGAGGGGCCATGTTC----ATACGTG-AATGTTGGAGGTCTGTTCGACCTTTAAAACCTCACNNNNNNNNNNNNN
>MF071230
NNNNNNNNNNNNNNNNNNNNNNNNNNNNNNNNNNNNNNNNNNNNNNNNNNNNNNNNNCTAAGGTAGCATAATCATTTGTTCTATAATTGAGAACTGGTATAAATGAGCTAACAACATTATAACTTTTTTAGTTATTAAATTAGAATTTAATATCTGAGTCAAAAAGCTCAGC-TTTCTAGAAAGACGATAAGACCCTATAAAACTACCACTCCAAAA--CTAAGTTTGGAGTTT------AGAATTTTAATT-TGGGGAGGAGTTAAGCTGGGGCGGCAACTAAT--AAGCATTAGAAAATTTAACACTAATTTGTGATTAAGTAGATCTTA-AATAGAGATAGAACAAGTTACTTTAGGGATAACAGTGAAATGCCCTGTGTTTTTATC---CGGCAC-AGGGAGACTTTCCACCTCGATGTTGAATTGAGGGGCCATGTTC----ATACGTG-AATGTTGGAGGTCTGTTCGACCTTTAAAACCTCACACGATTTGANNNN
>MF071226
NNNNNNNNNNNNNNNNNNNNNNNNNNNNNNNNNNNNNNNNNNNNNNNNNNNNNNNNNNNNNNGTAGCATAATCATTTGTTCTATAATTGAGAACTGGTATAAATGAGCTAACAACATTATAACTTTTTTAGTTATTAAATTAGAATTTAATATCTGAGTCAAAAAGCTCAGC-TTTCTAGAAAGACGATAAGACCCTATAAAACTACCACTCCAAAA--CTAAGTTTGGAGTTT------AGAATTTTAATT-TGGGGAGGAGTTAAGCTGGGGCGGCAACTAAT--AAGCATTAGAAAATTTAACACTAATTTGTGATTAAGTAGATCTTA-AATAGAGATAGAACAAGTTACTTTAGGGATAACAGTGAAATGCCCTGTGTTTTTATC---CGGCAC-AGGGAGACTTTCCACCTCGATGTTGAATTGAGGGGCCATGTTC----ATACGTG-AATGTTGGAGGTCTGTTCGACCTTTAAAACCTCACACGATTTGANNNN
>MF071242
NNNNNNNNNNNNNNNNNNNNNNNNNNNNNNNNNNNNNNNNNNNNNNNNNNNNNNNNNNNNAGGTAGCATAATCATTTGTTCTATAATTGAGAACTGGTATAAATGAGCTAACAACATTATAACTTTTTTAGTTATTAAATTAGAATTTAATATCTGAGTCAAAAAGCTCAGC-TTTCTAGAAAGACGATAAGACCCTATAAAACTACCACTCCAAAA--CTAAGTTTGGAGTTT------AGAATTTTAATT-TGGGGAGGAGTTAAGCTGGGGCGGCAACTAAT--AAGCATTAGAAAATTTAACACTAATTTGTGATTAAGTAGATCTTA-AATAGAGATAGAACAAGTTACTTTAGGGATAACAGTGAAATGCCCTGTGTTTTTATC---CGGCAC-AGGGAGACTTTCCACCTCGATGTTGAATTGAGGGGCCATGTTC----ATACGTG-AATGTTGGAGGTCTGTTCGACCTTTAAAACCTCACACGATTTGANNNN
>MF071261
NNNNNNNNNNNNNNNNNNNNNNNNNNNNNNNNNNNNNNNNNNNNNNNNNNNNNNNNNNNNNNNNAGCATAATCATTTGTTCTATAATTGAGAACTGGTATAAATGAGCTAACAACATTATAACTTTTTTAGTTATTAAATTAGAATTTAATATCTGAGTCAAAAAGCTCAGC-TTTCTAGAAAGACGATAAGACCCTATAAAACTACCACTCCAAAA--CTAAGTTTGGAGTTT------AGAATTTTAATT-TGGGGAGGAGTTAAGCTGGGGCGGCAACTAAT--AAGCATTAGAAAATTTAACACTAATTTGTGATTAAGTAGATCTTA-AATAGAGATAGAACAAGTTACTTTAGGGATAACAGTGAAATGCCCTGTGTTTTTATC---CGGCAC-AGGGAGACTTTCCACCTCGATGTTGAATTGAGGGGCCATGTTC----ATACGTG-AATGTTGGAGGTCTGTTCGACCTTTAAAACCTCACANNNNNNNNNNNN
>MF071258
NNNNNNNNNNNNNNNNNNNNNNNNNNNNNNNNNNNNNNNNNNNNNNNNNNNNNNNNNNNNAGGTAGCATAATCATTTGTTCTATAATTGAGAACTGGTATAAATGAGCTAACAACATTATAACTTTTTTAGTTATTAAATTAGAATTTAATATCTGAGTCAAAAAGCTCAGC-TTTCTAGAAAGACGATAAGACCCTATAAAACTACCACTCCAAAA--CTAAGTTTGGAGTTT------AGAATTTTAATT-TGGGGAGGAGTTAAGCTGGGGCGGCAACTAAT--AAGCATTAGAAAATTTAACACTAATTTGTGATTAAGTAGATCTTA-AATAGAGATAGAACAAGTTACTTTAGGGATAACAGTGAAATGCCCTGTGTTTTTATC---CGGCAC-AGGGAGACTTTCCACCTCGATGTTGAATTGAGGGGCCATGTTC----ATACGTG-AATGTTGGAGGTCTGTTCGACCTTTAAAACCTCACACGATTTGNNNNN
>MF071249
NNNNNNNNNNNNNNNNNNNNNNNNNNNNNNNNNNNNNNNNNNNNNNNNNNNNNNNNNNNNNGGTAGCATAATCATTTGTTCTATAATTGAGAACTGGTATAAATGAGCTAACAACATTATAACTTTTTTAGTTATTAAATTAGAATTTAATATCTGAGTCAAAAAGCTCAGC-TTTCTAGAAAGACGATAAGACCCTATAAAACTACCACTCCAAAA--CTAAGTTTGGAGTTT------AGAATTTTAATT-TGGGGAGGAGTTAAGCTGGGGCGGCAACTAAT--AAGCATTAGAAAATTTAACACTAATTTGTGATTAAGTAGATCTTA-AATAGAGATAGAACAAGTTACTTTAGGGATAACAGTGAAATGCCCTGTGTTTTTATC---CGGCAC-AGGGAGACTTTCCACCTCGATGTTGAATTGAGGGGCCATGTTC----ATACGTG-AACGTTGGAGGTCTGTTCGACCTTTAAAACCTCACACGATTTNNNNNN
>MF071254
NNNNNNNNNNNNNNNNNNNNNNNNNNNNNNNNNNNNNNNNNNNNNNNNNNNNNNNNNNNNAGGTAGCATAATCATTTGTTCTATAATTGAGAACTGGTATAAATGAGCTAACAACATTATAACTTTTTTAGTTATTAAATTAGAATTTAATATCTGAGTCAAAAAGCTCAGC-TTACTAGAAAGACGATAAGACCCTATAAAACTACCACTCCAAAA--CTAAGTTTGGAGTTT------AGAATTTTAATT-TGGGGAGGAGTTAAGCTGGGGCGGCAACTAAT--AAGCATTAGAAAATTTAACACTAATTTGTGATTAAGTAGATCTTA-AATAGAGATAGAACAAGTTACTTTAGGGATAACAGTGAAATGCCCTGTGTTTTTATC---CGGCAC-AGGGAGACTTTCCACCTCGATGTTGAATTGAGGGGCCATGTTC----ATACGTG-AATGTTGGAGGTCTGTTCGACCTTTAAAACCTCACACGATTTGANNNN
>MF071225
NNNNNNNNNNNNNNNNNNNNNNNNNNNNNNNNNNNNNNNNNNNNNNNNNNGACCGTGCTAAGGTAGCATAATCATTTGTTCTATAATTGAGAACTGGTATAAATGAGCTAACAACATTATAGCTTTTTTAGTTGTTGGATTAGAATTTAATATCTAGGTCAAAAAGCCCAGC-TTTCTAGAAAGACGATAAGACCCTATAAAACTATCACTCTTAAA--CTAAGTTTAG-TCTT------AGAAATTTAATT-TAGGGTAGAGTTAAGCTGGGGCGGCAACTAGT--AAGCACTAGAAAATAAAACACTAATTTGTGGATTTAAAGATCTTA-AATAGATTTAGAACAAGTTACTTTAGGGATAACAGTGAAATGTCCTGTGTTTTTAACC--TAGCAC-AGGGAGACTTTCCACCTCGATGTTGAATTGAGGGGCCATGTTC----ATACGTG-AATGTTGGAGGTCTGTTCGACCTTTAAAACCTCACACGATTTGAGNNN
>MF071228
NNNNNNNNNNNNNNNNNNNNNNNNNNNNNNNNNNNNNNNNNNNNNNNNNNNNNNNNNNNNNNNNNGCATAATCATTTGTTCTATAATTGAGAACTGGTATAAATGAGCTAACAACATTATAGCTTTTTTAGTTGTTGGATTAGAATTTAATATCTAGGTCAAAAAGCCCAGC-TTTCTAGAAAGACGATAAGACCCTATAAAACTATCACTCTTAAA--CTAAGTTTAG-TCTT------AGAAATTTAATT-TAGGGTAGAGTTAAGCTGGGGCGGCAACTAGT--AAGCACTAGAAAATAAAACACTAATTTGTGGATTTAAAGATCTTA-AATAGATTTAGAACAAGTTACTTTAGGGATAACAGTGAAATGTCCTGTGTTTTTAACC--TGGCAC-AGGGAGACTTTCCACCTCGATGTTGAATTGAGGGGCCATGTTC----ATACGTG-AATGTTGGAGGTCTGTTCGACCTTTAAAACCTCACACNNNNNNNNNNN
>MF071229
NNNNNNNNNNNNNNNNNNNNNNNNNNNNNNNNNNNNNNNNNNNNNNNNNNNNNNNNNNNNNNNNNGCATAATCATTTGTTCTATAATTGAGAACTGGTATAAATGAGCTAACAACATTATAGCTTTTTTAGTTGTTGGATTAGAATTTAATATCTAGGTCAAAAAGCCCAGC-TTTCTAGAAAGACGATAAGACCCTATAAAACTATCACTCTTAAA--CTAAGTTTAG-TCTT------AGAAATTTAATT-TAGGGTAGAGTTAAGCTGGGGCGGCAACTAGT--AAGCACTAGAAAATAAAACACTAATTTGTGGATTTAAAGATCTTA-AATAGATTTAGAACAAGTTACTTTAGGGATAACAGTGAAATGTCCTGTGTTTTTAACC--TGGCAC-AGGGAGACTTTCCACCTCGATGTTGAATTGAGGGGCCATGTTC----ATACGTG-AATGTTGGAGGTCTGTTCGACCTTTAAAACCTCACACGATTTGANNNN
>MF071238
NNNNNNNNNNNNNNNNNNNNNNNNNNNNNNNNNNNNNNNNNNNNNNNNNNNNNNNNNNNNNNNNNNNNTAATCATTTGTTCTATAATTGAGAACTGGTATAAATGAGCTAACAACATTATAGCTTTTTTAGTTGTTGGATTAGAATTTAATATCTAGGTCAAAAAGCCCAGC-TTTCTAGAAAGACGATAAGACCCTATAAAACTATCACTCTTAAA--CTAAGTTTAG-TCTT------AGAAATTTAATT-TAGGGTAGAGTTAAGCTGGGGCGGCAACTAGT--AAGCACTAGAAAATAAAACACTAATTTGTGGATTTAAAGATCTTA-AATAGATTTAGAACAAGTTACTTTAGGGATAACAGTGAAATGTCCTGTGTTTTTAACC--TGGCAC-AGGGAGACTTTCCACCTCGATGTTGAATTGAGGGGCCATGTTC----ATACGTG-AATGTTGGAGGTCTGTTCGACCTTTAAANNNNNNNNNNNNNNNNNNNN
>MF071239
NNNNNNNNNNNNNNNNNNNNNNNNNNNNNNNNNNNNNNNNNNNNNNNNNNNNNNNNNNNNAGGTAGCATAATCATTTGTTCTATAATTGAGAACTGGTATAAATGAGCTAACAACATTATAGCTTTTTTAGTTGTTGGATTAGAATTTAATATCTAGGTCAAAAAGCCCAGC-TTTCTAGAAAGACGATAAGACCCTATAAAACTATCACTCTTAAA--CTAAGTTTAG-TCTT------AGAAATTTAATT-TAGGGTAGAGTTAAGCTGGGGCGGCAACTAGT--AAGCACTAGAAAATAAAACACTAATTTGTGGATTTAAAGATCTTA-AATAGATTTAGAACAAGTTACTTTAGGGATAACAGTGAAATGTCCTGTGTTTTTAACC--TGGCAC-AGGGAGACTTTCCACCTCGATGTTGAATTGAGGGGCCATGTTC----ATACGTG-AATGTTGGAGGTCTGTTCGACCTTTAAAACCTCACACGATTTGAGNNN
>MF071243
NNNNNNNNNNNNNNNNNNNNNNNNNNNNNNNNNNNNNNNNNNNNNNNNNNNNNNNNNNNNAGGTAGCATAATCATTTGTTCTATAATTGAGAACTGGTATAAATGAGCTAACAACATTATAGCTTTTTTAGTTGTTGGATTAGAATTTAATATCTAGGTCAAAAAGCCCAGC-TTTCTAGAAAGACGATAAGACCCTATAAAACTATCACTCTTAAA--CTAAGTTTAG-TCTT------AGAAATTTAATT-TAGGGTAGAGTTAAGCTGGGGCGGCAACTAGT--AAGCACTAGAAAATAAAACACTAATTTGTGGATTTAAAGATCTTA-AATAGATTTAGAACAAGTTACTTTAGGGATAACAGTGAAATGTCCTGTGTTTTTAACC--TGGCAC-AGGGAGACTTTCCACCTCGATGTTGAATTGAGGGGCCATGTTC----ATACGTG-AATGTTGGAGGTCTGTTCGACCTTTAAAACCTCACACGATTTGAGNNN
>MF071240
NNNNNNNNNNNNNNNNNNNNNNNNNNNNNNNNNNNNNNNNNNNNNNNNNNNNNNNNNNNNNNNNNGCATAATCATTTGTTCTATAATTGAGAACTGGTATAAATGAGCTAACAACATTATAGCTTTTTTAGTTGTTGGATTAGAATTTAATATCTAGGTCAAAAAGCCCAGC-TTTCTAGAAAGACGATAAGACCCTATAAAACTATCACTCTTAAA--CTAAGTTTAG-TCTT------AGAAATTTAATT-TAGGGTAGAGTTAAGCTGGGGCGGCAACTAGT--AAGCACTAGAAAATAAAACACTAATTTGTGGATTTAAAGATCTTA-AATAGATTTAGAACAAGTTACTTTAGGGATAACAGTGAAATGTCCTGTGTTTTTAACC--TGGCAC-AGGGAGACTTTCCACCTCGATGTTGAATTGAGGGGCCATGTTC----ATACGTG-AATGTTGGAGGTCTGTTCGACCTTTAAAACCTCACANNNNNNNNNNNN
>MF071241
NNNNNNNNNNNNNNNNNNNNNNNNNNNNNNNNNNNNNNNNNNNNNNNNNNNNNNNNNNNNNGGTAGCATAATCATTTGTTCTATAATTGAGAACTGGTATAAATGAGCTAACAACATTATAGCTTTTTTAGTTGTTGGATTAGAATTTAATATCTAGGTCAAAAAGCCCAGC-TTTCTAGAAAGACGATAAGACCCTATAAAACTATCACTCTTAAA--CTAAGTTTAG-TCTT------AGAAATTTAATT-TAGGGTAGAGTTAAGCTGGGGCGGCAACTAGT--AAGCACTAGAAAATAAAACACTAATTTGTGGATTTAAAGATCTTA-AATAGATTTAGAACAAGTTACTTTAGGGATAACAGTGAAATGTCCTGTGTTTTTAACC--TGGCAC-AGGGAGACTTTCCACCTCGATGTTGAATTGAGGGGCCATGTTC----ATACGTG-AATGTTGGAGGTCTGTTCGACCTTTAAAACCTCACACGATTTGAGNNN
>MF071271
NNNNNNNNNNNNNNNNNNNNNNNNNNNNNNNNNNNNNNNNNNNNNNNNNNNNNNNNNNNNNNGTAGCATAATCATTTGTTCTATAATTGAGAACTGGTATAAATGAGCTAACAACATTATAGCTTTTTTAGTTGTTGGATTAGAATTTAATATCTAGGTCAAAAAGCCCAGC-TTTCTAGAAAGACGATAAGACCCTATAAAACTATCACTCTTAAA--CTAAGTTTAG-TCTT------AGAAATTTAATT-TAGGGTAGAGTTAAGCTGGGGCGGCAACTAGT--AAGCACTAGAAAATAAAACACTAATTTGTGGATTTAAAGATCTTA-AATAGATTTAGAACAAGTTACTTTAGGGATAACAGTGAAATGTCCTGTGTTTTTAACC--TGGCAC-AGGGAGACTTTCCACCTCGATGTTGAATTGAGGGGCCATGTTC----ATACGTG-AATGTTGGAGGTCTGTTCGACCTTTAAAACCTCACACGATTTGAGNNN
>MF071244
NNNNNNNNNNNNNNNNNNNNNNNNNNNNNNNNNNNNNNNNNNNNNNNNNNNNNNNNNNNNNNNNAGCATAATCATTTGTTCTATAATTGAGAACTGGTATAAATGAGCTAACAACATTATAGCTTTTTTAGTTGTTGGATTAGAATTTAATATCTAGGTCAAAAAGCCCAGC-TTTCTAGAAAGACGATAAGACCCTATAAAACTATCACTCTTAAA--CTAAGTTTAG-TCTT------AGAAATTTAATT-TAGGGTAGAGTTAAGCTGGGGCGGCAACTAGT--AAGCACTAGAAAATAAAACACTAATTTGTGGATTTAAAGATCTTA-AATAGATTTAGAACAAGTTACTTTAGGGATAACAGTGAAATGTCCTGTGTTTTTAACC--TGGCAC-AGGGAGACTTTCCACCTCGATGTTGAATTGAGGGGCCATGTTC----ATACGTG-AATGTTGGAGGTCTGTTCGACCTTTAAAACCTCACACGATTTNNNNNN
>MF071234
NNNNNNNNNNNNNNNNNNNNNNNNNNNNNNNNNNNNNNNNNNNNNNNNNNNNNNNNNNNNNNNTAGCATAATCATTTGTTCTATAATTGAGAACTGGTATAAATGAGCTAACAACATTATAGCTTTTTTAGTTGTTGGATTAGAATTTAATATCTAGGTCAAAAAGCCCAGC-TTTCTAGAAAGACGATAAGACCCTATAAAACTATCACTCTTAAA--CTAAGTTTAG-TCTT------AGAAATTTAATT-TAGGGTAGAGTTAAGCTGGGGCGGCAACTAGT--AAGCACTAGAAAATAAAACACTAATTTGTGGATTTAAAGATCTTA-AATAGATTTAGAACAAGTTACTTTAGGGATAACAGTGAAATGTCCTGTGTTTTTAACC--TGGCAC-AGGGAGACTTTCCACCTCGATGTTGAATTGAGGGGCCATGTTC----ATACGTG-AATGTTGGAGGTCTGTTCGACCTTTAAAACCTCACACGATTNNNNNNN
>MF071235
NNNNNNNNNNNNNNNNNNNNNNNNNNNNNNNNNNNNNNNNNNNNNNNNNNNNNNNNNNNNNNNNNNCATAATCATTTGTTCTATAATTGAGAACTGGTATAAATGAGCTAACAACATTATAGCTTTTTTAGTTGTTGGATTAGAATTTAATATCTAGGTCAAAAAGCCCAGC-TTTCTAGAAAGACGATAAGACCCTATAAAACTATCACTCTTAAA--CTAAGTTTAG-TCTT------AGAAATTTAATT-TAGGGTAGAGTTAAGCTGGGGCGGCAACTAGT--AAGCACTAGAAAATAAAACACTAATTTGTGGATTTAAAGATCTTA-AATAGATTTAGAACAAGTTACTTTAGGGATAACAGTGAAATGTCCTGTGTTTTTAACC--TGGCAC-AGGGAGACTTTCCACCTCGATGTTGAATTGAGGGGCCATGTTC----ATACGTG-AATGTTGGAGGTCTGTTCGACCTTTAAAACCTCACACGATNNNNNNNN
>MF071237
NNNNNNNNNNNNNNNNNNNNNNNNNNNNNNNNNNNNNNNNNNNNNNNNNNNNNNNNNNTAAGGTAGCATAATCATTTGTTCTATAATTGAGAACTGGTATAAATGAGCTAACAACATTATAGCTTTTTTAGTTGTTGGATTAGAATTTAATATCTAGGTCAAAAAGCCCAGC-TTTCTAGAAAGACGATAAGACCCTATAAAACTATCACTCTTAAA--CTAAGTTTAG-TCTT------AGAAATTTAATT-TAGGGTAGAGTTAAGCTGGGGCGGCAACTAGT--AAGCACTAGAAAATAAAACACTAATTTGTGGATTTAAAGATCTTA-AATAGATTTAGAACAAGTTACTTTAGGGATAACAGTGAAATGTCCTGTGTTTTTAACC--TGGCAC-AGGGAGACTTTCCACCTCGATGTTGAATTGAGGGGCCATGTTC----ATACGTG-AATGTTGGAGGTCTGTTCGACCTTTAAAACCTCACACGATTTNNNNNN
>MF071245
NNNNNNNNNNNNNNNNNNNNNNNNNNNNNNNNNNNNNNNNNNNNNNNNNNNNNNNNNNNNNNNTAGCATAATCATTTGTTCTATAATTGAGAACTGGTATAAATGAGCTAACAACATTATAGCTTTTTTAGTTGTTGGATTAGAATTTAATATCTAGGTCAAAAAGCCCAGC-TTTCTAGAAAGACGATAAGACCCTATAAAACTATCACTCTTAAA--CTAAGTTTAG-TCTT------AGAAATTTAATT-TAGGGTAGAGTTAAGCTGGGGCGGCAACTAGT--AAGCACTAGAAAATAAAACACTAATTTGTGGATTTAAAGATCTTA-AATAGATTTAGAACAAGTTACTTTAGGGATAACAGTGAAATGTCCTGTGTTTTTAACC--TGGCAC-AGGGAGACTTTCCACCTCGATGTTGAATTGAGGGGCCATGTTC----ATACGTG-AATGTTGGAGGTCTGTTCGACCTTTAAAACCTCACACGATTTNNNNNN
>MF071259
NNNNNNNNNNNNNNNNNNNNNNNNNNNNNNNNNNNNNNNNNNNNNNNNNNNNNNNNNNNNNNNTAGCATAATCATTTGTTCTATAATTGAGAACTGGTATAAATGAGCTAACAACATTATAGCTTTTTTAGTTGTTGGATTAGAATTTAATATCTAGGTCAAAAAGCCCAGC-TTTCTAGAAAGACGATAAGACCCTATAAAACTATCACTCTTAAA--CTAAGTTTAG-TCTT------AGAAATTTAATT-TAGGATAGAGTTAAGCTGGGGCGGCAACTAGT--AAGCACTAGAAAATAAAACACTAATTTGTGGATTTAAAGATCTTA-AATAGATTTAGAACAAGTTACTTTAGGGATAACAGTGAAATGTCCTGTGTTTTTAACC--TGGCAC-AGGGAGACTTTCCACCTCGATGTTGAATTGAGGGGCCATGTTC----ATACGTG-AATGTTGGAGGTCTGTTCGACCTTTAAAACCTCACACGATTNNNNNNN
>MF071260
NNNNNNNNNNNNNNNNNNNNNNNNNNNNNNNNNNNNNNNNNNNNNNNNNNNNNNNNNNNNAGGTAGCATAATCATTTGTTCTATAATTGAGAACTGGTATAAATGAGCTAACAACATTATAGCTTTTTTAGTTGTTGGATTAGAATTTAATATCTAGGTCAAAAAGCCCAGC-TTTCTAGAAAGACGATAAGACCCTATAAAACTATCACTCTTAAA--CTAAGTTTAG-TCTT------AGAAATTTAATT-TAGGATAGAGTTAAGCTGGGGCGGCAACTAGT--AAGCACTAGAAAATAAAACACTAATTTGTGGATTTAAAGATCTTA-AATAGATTTAGAACAAGTTACTTTAGGGATAACAGTGAAATGTCCTGTGTTTTTAACC--TGGCAC-AGGGAGACTTTCCACCTCGATGTTGAATTGAGGGGCCATGTTC----ATACGTG-AATGTTGGAGGTCTGTTCGACCTTTAAAACCTCACACGATTTGAGNNN
>MF071267
NNNNNNNNNNNNNNNNNNNNNNNNNNNNNNNNNNNNNNNNNNNNNNNNNNNNNNNNNNNNNNNNNGCATAATCATTTGTTCTATAATTGAGAACTGGTATAAATGAGCTAACAACATTATAGCTTTTTTAGTTGTTGGATTAGAATTTAATATCTAGGTCAAAAAGCCCAGC-TTTCTAGAAAGACGATAAGACCCTATAAAACTAACACTCTTAAA--CTAAGTTTAG-TCTT------AGAAATTTAATT-TAGGGTAGAGTTAAGCTGGGGCGGCAACTAGT--AAGCACTAGAAAATAAAACACTAATTTGTGAATTTAAAGATCTTA-AATAGATTTAGAACAAGTTACTTTAGGGATAACAGTGAAATGTCCTGTGTTTTTAACC--TGGCAC-AGGGAGACTTTCCACCTCGATGTTGAATTGAGGGGCCATGTTC----ATACGTG-AATGTTGGAGGTCTGTTCGACCTTTAAAACCTCACACGATTNNNNNNN
>MF071268
NNNNNNNNNNNNNNNNNNNNNNNNNNNNNNNNNNNNNNNNNNNNNNNNNNNNNNNTGCTAAGGTAGCATAATCATTTGTTCTATAATTGAGAACTGGTATAAATGAGCTAACAACATTATAGCTTTTTTAGTTGTTGGATTAGAATTTAATATCTAGGTCAAAAAGCCCAGC-TTTCTAGAAAGACGATAAGACCCTATAAAACTAACACTCTTAAA--CTAAGTTTAG-TCTT------AGAAATTTAATT-TAGGGTAGAGTTAAGCTGGGGCGGCAACTAGT--AAGCACTAGAAAATAAAACACTAATTTGTGAATTTAAAGATCTTA-AATAGATTTAGAACAAGTTACTTTAGGGATAACAGTGAAATGTCCTGTGTTTTTAACC--TGGCAC-AGGGAGACTTTCCACCTCGATGTTGAATTGAGGGGCCATGTTC----ATACGTG-AATGTTGGAGGTCTGTTCGACCTTTAAAACCTCACACGATTTGANNNN
>MF071269
NNNNNNNNNNNNNNNNNNNNNNNNNNNNNNNNNNNNNNNNNNNNNNNNNNNNNNNNNNNNNNNNAGCATAATCATTTGTTCTATAATTGAGAACTGGTATAAATGAGCTAACAACATTATAGCTTTTTTAGTTGTTGGATTAGAATTTAATATCTAGGTCAAAAAGCCCAGC-TTTCTAGAAAGACGATAAGACCCTATAAAACTAACACTCTTAAA--CTAAGTTTAG-TCTT------AGAAATTTAATT-TAGGGTAGAGTTAAGCTGGGGCGGCAACTAGT--AAGCACTAGAAAATAAAACACTAATTTGTGAATTTAAAGATCTTA-AATAGATTTAGAACAAGTTACTTTAGGGATAACAGTGAAATGTCCTGTGTTTTTAACC--TGGCAC-AGGGAGACTTTCCACCTCGATGTTGAATTGAGGGGCCATGTTC----ATACGTG-AATGTTGGAGGTCTGTTCGACCTTTAAAACCTCACACGATTTGANNNN
>LT909174
NNNNNNNNNNNNNNNNNNNNNNNNNNNNNNNNNNNNNNNNNNNNNNNNNNNNNNNNNNNNNGGTAGCATAATCATTTGTTCTATAATAGAGAACTGGGATAAAAGGGAGAACAACTCTAAAAC-TCTTTAGCCTAT-TCTTAGAAATTAATATCTGCATTAAAAAGTGCAGCTAGGTTGGAGGGACGATAAGACCCCATAAAACTTTATCATTTTCT--CTAAAA-----GTTTAGT---AG--AGAATTAG-AGAGAGGTGATTGAACTGGGGCGGTATCTAAT--ACTCTTTAGAAAAGATAACACAT-AAAGTGAAAAGCTTTATCCTA-AATGGAAT----AAAAGTTACTTTAGGGATAACAGCGCAATTTCTTAAGGTGGTAA----CATTTT-ATGAAGACTTGCGACCTCGATGTTGAATTGAGGGGCCAGGCTCC---TTTTTGA-AGTCTTGGGGGTCTGTTCGACCTTTAAATCCTCACACGATTTGNNNNN
>LT909177
NNNNNNNNNNNNNNNNNNNNNNNNNNNNNNNNNNNNNNNNNNNNNNNNNNNNNNNNNNNNNGGTAGCATAATCATTTGTTCTATAATAGAGAACTGGGATAAAAGGGAGAACAACTCTAAAAC-TCTTTAGCCTAT-TCTTAGAAATTAATATCTGCATTAAAAAGTGCAGCTAGGTTGGAGGGACGATAAGACCCCATAAAACTTTATCATTTTCT--CTAAAA-----GTTTAGT---AG--AGAATTAG-AGAGAGGTGATTGAACTGGGGCGGTATCTAAT--ACTCTTTAGAAAAGATAACACAT-AAAGTGAAAAGCTTTATCCTA-AATGGAAT----AAAAGTTACTTTAGGGATAACAGCGCAATTTCTTAAGGTGGTAA----CATTTT-ATGAAGACTTGCGACCTCGATGTTGAATTGAGGGGCCAGGCTCC---TTTTTGA-AGTCTTGGGGGTCTGTTCGACCTTTAAATCCTCACACGATTTGNNNNN
>LT909188
NNNNNNNNNNNNNNNNNNNNNNNNNNNNNNNNNNNNNNNNNNNNNNNNNNNNNNNNNNNNNGGTAGCATAATCATTTGTTCTATAATAGAGAACTGGGATAAAAGGGAGAACAACTCTAAAAC-TCTTTAGCCTAT-TCTTAGAAATTAATATCTGCATTAAAAAGTGCAGCTAGGTTGGAGGGACGATAAGACCCCATAAAACTTTATCATTTTCT--CTAAAA-----GTTTAGT---AG--AGAATTAG-AGAGAGGTGATTGAACTGGGGCGGTATCTAAT--ACTCTTTAGAAAAGATAACACAT-AAAGTGAAAAGCTTTATCCTA-AATGGAAT----AAAAGTTACTTTAGGGATAACAGCGCAATTTCTTAAGGTGGTAA----CATTTT-ATGAAGACTTGCGACCTCGATGTTGAATTGAGGGGCCAGGCTCC---TTTTTGA-AGTCTTGGGGGTCTGTTCGACCTTTAAATCCTCACACGATTTGNNNNN
>LT909179
NNNNNNNNNNNNNNNNNNNNNNNNNNNNNNNNNNNNNNNNNNNNNNNNNNNNNNNNNNNNNGGTAGCATAATCATTTGTTCTATAATAGAGAACTGGGATAAAAGGGAGAACAACTCTAAAAC-TCTTTAGCCTAT-TCTTAGAAATTAATATCTGCATTAAAAAGTGCAGCTAGGTTGGAGGGACGATAAGACCCTATAAAACTTTATCATTTTCT--CTAAAA-----GTTTAGT---AG--AGAATTAG-AGAGAGGTGATTGAACTGGGGCGGTATCTAAT--ACTCTTTAGAAAAGATAACACAT-AAAGTGAAAAGCTTTATCCTA-AATGGAAT----AAAAGTTACTTTAGGGATAACAGCGCAATTTCTTAAGGTGGTAA----CATTTT-ATGAAGACTTGCGACCTCGATGTTGAATTGAGGGGCCAGGCTCC---TTTTTGA-AGTCTTGGGGGTCTGTTCGACCTTTAAATCCTCACACGATTTGNNNNN
>LT909181
NNNNNNNNNNNNNNNNNNNNNNNNNNNNNNNNNNNNNNNNNNNNNNNNNNNNNNNNNNNNNGGTAGCATAATCATTTGTTCTATAATAGAGAACTGGGATAAAAGGGAGAACAACTCTAAAAC-TCTTTAGCCTAT-TCTTAGAAATTAATATCTGCATTAAAAAGTGCAGCTAGGTTGGAGGGACGATAAGACCCTATAAAACTTTATCATTTTCT--CTAAAA-----GTTTAGT---AG--AGAATTAG-AGAGAGGTGATTGAACTGGGGCGGTATCTAAT--ACTCTTTAGAAAAGATAACACAT-AAAGTGAAAAGCTTTATCCTA-AATGGAAT----AAAAGTTACTTTAGGGATAACAGCGCAATTTCTTAAGGTGGTAA----CATTTT-ATGAAGACTTGCGACCTCGATGTTGAATTGAGGGGCCAGGCTCC---TTTTTGA-AGTCTTGGGGGTCTGTTCGACCTTTAAATCCTCACACGATTTGNNNNN
>LT909182
NNNNNNNNNNNNNNNNNNNNNNNNNNNNNNNNNNNNNNNNNNNNNNNNNNNNNNNNNNNNNGGTAGCATAATCATTTGTTCTATAATAGAGAACTGGGATAAAAGGGAGAACAACTCTAAAAC-TCTTTAGCCTAT-TCTTAGAAATTAATATCTGCATTAAAAAGTGCAGCTAGGTTGGAGGGACGATAAGACCCTATAAAACTTTATCATTTTCT--CTAAAA-----GTTTAGT---AG--AGAATTAG-AGAGAGGTGATTGAACTGGGGCGGTATCTAAT--ACTCTTTAGAAAAGATAACACAT-AAAGTGAAAAGCTTTATCCTA-AATGGAAT----AAAAGTTACTTTAGGGATAACAGCGCAATTTCTTAAGGTGGTAA----CATTTT-ATGAAGACTTGCGACCTCGATGTTGAATTGAGGGGCCAGGCTCC---TTTTTGA-AGTCTTGGGGGTCTGTTCGACCTTTAAATCCTCACACGATTTGNNNNN
>LT909183
NNNNNNNNNNNNNNNNNNNNNNNNNNNNNNNNNNNNNNNNNNNNNNNNNNNNNNNNNNNNNGGTAGCATAATCATTTGTTCTATAATAGAGAACTGGGATAAAAGGGAGAACAACTCTAAAAC-TCTTTAGCCTAT-TCTTAGAAATTAATATCTGCATTAAAAAGTGCAGCTAGGTTGGAGGGACGATAAGACCCTATAAAACTTTATCATTTTCT--CTAAAA-----GTTTAGT---AG--AGAATTAG-AGAGAGGTGATTGAACTGGGGCGGTATCTAAT--ACTCTTTAGAAAAGATAACACAT-AAAGTGAAAAGCTTTATCCTA-AATGGAAT----AAAAGTTACTTTAGGGATAACAGCGCAATTTCTTAAGGTGGTAA----CATTTT-ATGAAGACTTGCGACCTCGATGTTGAATTGAGGGGCCAGGCTCC---TTTTTGA-AGTCTTGGGGGTCTGTTCGACCTTTAAATCCTCACACGATTTGNNNNN
>LT909184
NNNNNNNNNNNNNNNNNNNNNNNNNNNNNNNNNNNNNNNNNNNNNNNNNNNNNNNNNNNNNGGTAGCATAATCATTTGTTCTATAATAGAGAACTGGGATAAAAGGGAGAACAACTCTAAAAC-TCTTTAGCCTAT-TCTTAGAAATTAATATCTGCATTAAAAAGTGCAGCTAGGTTGGAGGGACGATAAGACCCTATAAAACTTTATCATTTTCT--CTAAAA-----GTTTAGT---AG--AGAATTAG-AGAGAGGTGATTGAACTGGGGCGGTATCTAAT--ACTCTTTAGAAAAGATAACACAT-AAAGTGAAAAGCTTTATCCTA-AATGGAAT----AAAAGTTACTTTAGGGATAACAGCGCAATTTCTTAAGGTGGTAA----CATTTT-ATGAAGACTTGCGACCTCGATGTTGAATTGAGGGGCCAGGCTCC---TTTTTGA-AGTCTTGGGGGTCTGTTCGACCTTTAAATCCTCACACGATTTGNNNNN
>LT909186
NNNNNNNNNNNNNNNNNNNNNNNNNNNNNNNNNNNNNNNNNNNNNNNNNNNNNNNNNNNNNGGTAGCATAATCATTTGTTCTATAATAGAGAACTGGGATAAAAGGGAGAACAACTCTAAAAC-TCTTTAGCCTAT-TCTTAGAAATTAATATCTGCATTAAAAAGTGCAGCTAGGTTGGAGGGACGATAAGACCCTATAAAACTTTATCATTTTCT--CTAAAA-----GTTTAGT---AG--AGAATTAG-AGAGAGGTGATTGAACTGGGGCGGTATCTAAT--ACTCTTTAGAAAAGATAACACAT-AAAGTGAAAAGCTTTATCCTA-AATGGAAT----AAAAGTTACTTTAGGGATAACAGCGCAATTTCTTAAGGTGGTAA----CATTTT-ATGAAGACTTGCGACCTCGATGTTGAATTGAGGGGCCAGGCTCC---TTTTTGA-AGTCTTGGGGGTCTGTTCGACCTTTAAATCCTCACACGATTTGNNNNN
>LT909194
NNNNNNNNNNNNNNNNNNNNNNNNNNNNNNNNNNNNNNNNNNNNNNNNNNNNNNNNNNNNNGGTAGCATAATCATTTGTTCTATAATAGAGAACTGGGATAAAAGGGAGAACAACTCTAAAAC-TCTTTAGCCTAT-TCTTAGAAATTAATATCTGCATTAAAAAGTGCAGCTAGGTTGGAGGGACGATAAGACCCTATAAAACTTTATCATTTTCT--CTAAAA-----GTTTAGT---AG--AGAATTAG-AGAGAGGTGATTGAACTGGGGCGGTATCTAAT--ACTCTTTAGAAAAGATAACACAT-AAAGTGAAAAGCTTTATCCTA-AATGGAAT----AAAAGTTACTTTAGGGATAACAGCGCAATTTCTTAAGGTGGTAA----CATTTT-ATGAAGACTTGCGACCTCGATGTTGAATTGAGGGGCCAGGCTCC---TTTTTGA-AGTCTTGGGGGTCTGTTCGACCTTTAAATCCTCACACGATTTGNNNNN
>LT909201
NNNNNNNNNNNNNNNNNNNNNNNNNNNNNNNNNNNNNNNNNNNNNNNNNNNNNNNNNNNNNGGTAGCATAATCATTTGTTCTATAATAGAGAACTGGGATAAAAGGGAGAACAACTCTAAAAC-TCTTTAGCCTAT-TCTTAGAAATTAATATCTGCATTAAAAAGTGCAGCTAGGTTGGAGGGACGATAAGACCCTATAAAACTTTATCATTTTCT--CTAAAA-----GTTTAGT---AG--AGAATTAG-AGAGAGGTGATTGAACTGGGGCGGTATCTAAT--ACTCTTTAGAAAAGATAACACAT-AAAGTGAAAAGCTTTATCCTA-AATGGAAT----AAAAGTTACTTTAGGGATAACAGCGCAATTTCTTAAGGTGGTAA----CATTTT-ATGAAGACTTGCGACCTCGATGTTGAATTGAGGGGCCAGGCTCC---TTTTTGA-AGTCTTGGGGGTCTGTTCGACCTTTAAATCCTCACACGATTTGNNNNN
>LT909193
NNNNNNNNNNNNNNNNNNNNNNNNNNNNNNNNNNNNNNNNNNNNNNNNNNNNNNNNNNNNNNGTAGCATAATCATTTGTTCTATAATAGAGAACTGGGATAAAAGGGAGAACAACTCTAAAAC-TCTTTAGCCTAT-TCTTAGAAATTAATATCTGCATTAAAAAGTGCAGCTAGGTTGGAGGGACGATAAGACCCTATAAAACTTTATCATTTTCT--CTAAAA-----GTTTAGT---AG--AGAATTAG-AGAGAGGTGATTGAACTGGGGCGGTATCTAAT--ACTCTTTAGAAAAGATAACACAT-AAAGTGAAAAGCTTTATCCTA-AATGGAAT----AAAAGTTACTTTAGGGATAACAGCGCAATTTCTTAAGGTGGTAA----CATTTT-ATGAAGACTTGCGACCTCGATGTTGAATTGAGGGGCCAGGCTCC---TTTTTGA-AGTCTTGGGGGTCTGTTCGACCTTTAAATCCTCACACGATTNNNNNNN
>LT909199
NNNNNNNNNNNNNNNNNNNNNNNNNNNNNNNNNNNNNNNNNNNNNNNNNNNNNNNNNNNNNGGTAGCATAATCATTTGTTCTATAATAGAGAACTGGGATAAAAGGGAGAACAACTCTAAAAC-TCTTTAGCCTAT-TCTTAGAAATTAATATCTGCATTAAAAAGTGCAGCTAGGTTGGAGGGACGATAAGACCCTATAAAACTTTATCATTTTCT--CTAAAA-----GTTTAGT---AG--AGAATTAG-AGAGGGGTGATTGAACTGGGGCGGTATCTAAT--ACTCTTTAGAAAAGATAACACAT-AAAGTGAAAAGCTTTATCCTA-AATGGAAT----AAAAGTTACTTTAGGGATAACAGCGCAATTTCTTAAGGTGGTAA----CATTTT-ATGAAGACTTGCGACCTCGATGTTGAATTGAGGGGCCAGGCTCC---TTTTTGA-AGTCTTGGGGGTCTGTTCGACCTTTAAATCCTCACACGATTTGNNNNN
>LT909200
NNNNNNNNNNNNNNNNNNNNNNNNNNNNNNNNNNNNNNNNNNNNNNNNNNNNNNNNNNNNNGGTAGCATAATCATTTGTTCTATAATAGAGAACTGGGATAAAAGGGAGAACAACTCTAAAAC-TCTTTAGCCTAT-TCTTAGAAATTAATATTTGCATTAAAAAGTGCAGCTAGGTTGGAGGGACGATAAGACCCCATAAAACTTTATCATTTTCT--CTAAAA-----GTTTAGT---AG--AGAATTAG-AGAGAGGTGATTGAACTGGGGCGGTATCTAAT--ACTCTTTAGAAAAGATAACACAT-AAAGTGAAAAGCTTTATCCTA-AATGGAAT----AAAAGTTACTTTAGGGATAACAGCGCAATTTCTTAAGGTGGTAA----CATTTT-ATGAAGACTTGCGACCTCGATGTTGAATTGAGGGGCCAGGCTCC---TTTTTGA-AGTCTTGGGGGTCTGTTCGACCTTTAAATCCTCACACGATTTGNNNNN
>LT909349
NNNNNNNNNNNNNNNNNNNNNNNNNNNNNNNNNNNNNNNNNNNNNNNNNNNNNNNNNNNNNNGTAGCATAATCATTTGTTCTATAATAGAGAACTGGGATAAAAGGGAGAACAACTCTTAAAC-TCTTTAGCCTAT-TCTTAGAAATTAATATCTGCATCAAAAAGTGCAGCTAGGTTGAAGGGACGATAAGACCCTATAAAACTTTATCATTTTCT--TTAAAA-----GTTTAGA---AG-AAAAAATAG-AAAGGGGTGATTGAACTGGGGCGGTATCTAAT--ATTCTTTAGAAAAGATAACACGT-AAAGTGAAAAGCTTTATCCTA-CATGGAAT----AAAAGTTACTTTAGGGATAACAGCGCAATTTCTTAAGGTGGTAA----CATTTT-ATGAAGACTTGCGACCTCGATGTTGAATTGAGGGGCCAGGCTCC---TTTTTGA-AGTCTTGGGGGTCTGTTCGACCTTTAAATCCTCACACGATTTGNNNNN
>LT909180
NNNNNNNNNNNNNNNNNNNNNNNNNNNNNNNNNNNNNNNNNNNNNNNNNNNNNNNNNNNNNNNNNNNNNNNNNNNNNNNNNNNNNNNNNNNNNNNNNNNNNNNNNNNNNNNNNNNNNNNNNACTTTTTTAACCTAT-CCTTAGAAATTAATATCTGCATCAAAAAGTGCAGCTTGGTTGAAGGGACGATAAGACCCTATAAAGCTTTATCACTTTCT--CTAAAA-----GTTTTGA---ATCAAAAAATAG-AGGGGGGTGATTGAACTGGGGCGGTATCTAAT--ACTCTTTAGAAAAGATAACACGT-AAAGTGAAAAGCTTTATCCTA-AATGGAAT----AAAAGTTACTTTAGGGATAACAGCGCAATTTCTTAAGGTGGTAA----CATTTT-ATGAAGACTTGCGACCTCGATGTTGAATTGAGGGGCCAGGCTCC---TTTTTGA-AGTCTTGNNNNNNNNNNNNNNNNNNNNNNNNNNNNNNNNNNNNNNNNN
>LT909187
NNNNNNNNNNNNNNNNNNNNNNNNNNNNNNNNNNNNNNNNNNNNNNNNNNNNNNNNNNNNNNNNNNNNNNNTCATTTGTTCTATAATAGAGAACTGGGATAAAAGGGAGAACAACTCTTAAACTTTTTTAACCTAT-CCTTAGAAATTAATATCTGCATCAAAAAGTGCAGCTTGGTTGAAGGGACGATAAGACCCTATAAAGCTTTATCACTTTCT--CTAAAA-----GTTTTGA---ATCAAAAAATAG-AGGGGGGTGATTGAACTGGGGCGGTATCTAAT--ACTCTTTAGAAAAGATAACACGT-AAAGTGAAAAGCTTTATCCTA-AATGGAAT----AAAAGTTACTTTAGGGATAACAGCGCAATTTCTTAAGGTGGTAA----CATTTT-ATGAAGACTTGCGACCTCGATGTTGAATTGAGGGGCCAGGCTCC---TTTTTGA-AGTCTTGGGGGTCTGTTCGACCTTTAAATCCTCACACGATTTGNNNNN
>LT909189
NNNNNNNNNNNNNNNNNNNNNNNNNNNNNNNNNNNNNNNNNNNNNNNNNNNNNNNNNNNNNNNNNNNNNNNTCATTTGTTCTATAATAGAGAACTGGGATAAAAGGGAGAACAACTCTTAAACTTTTTTAACCTAT-CCTTAGAAATTAATATCTGCATCAAAAAGTGCAGCTTGGTTGAAGGGACGATAAGACCCTATAAAGCTTTATCACTTTCT--CTAAAA-----GTTTTGA---ATCAAAAAATAG-AGGGGGGTGATTGAACTGGGGCGGTATCTAAT--ACTCTTTAGAAAAGATAACACGT-AAAGTGAAAAGCTTTATCCTA-AATGGAAT----AAAAGTTACTTTAGGGATAACAGCGCAATTTCTTAAGGTGGTAA----CATTTT-ATGAAGACTTGCGACCTCGATGTTGAATTGAGGGGCCAGGCTCC---TTTTTGA-AGTCTTGGGGGTCTGTTCGACCTTTAAATCCTCACACGATTTGNNNNN
>LT909192
NNNNNNNNNNNNNNNNNNNNNNNNNNNNNNNNNNNNNNNNNNNNNNNNNNNNNNNNNNNNNNNNNNNNNNNTCATTTGTTCTATAATAGAGAACTGGGATAAAAGGGAGAACAACTCTTAAACTTTTTTAACCTAT-CCTTAGAAATTAATATCTGCATCAAAAAGTGCAGCTTGGTTGAAGGGACGATAAGACCCTATAAAGCTTTATCACTTTCT--CTAAAA-----GTTTTGA---ATCAAAAAATAG-AGGGGGGTGATTGAACTGGGGCGGTATCTAAT--ACTCTTTAGAAAAGATAACACGT-AAAGTGAAAAGCTTTATCCTA-AATGGAAT----AAAAGTTACTTTAGGGATAACAGCGCAATTTCTTAAGGTGGTAA----CATTTT-ATGAAGACTTGCGACCTCGATGTTGAATTGAGGGGCCAGGCTCC---TTTTTGA-AGTCTTGGGGGTCTGTTCGACCTTTAAATCCTCACACGATTTGNNNNN
>LT909196
NNNNNNNNNNNNNNNNNNNNNNNNNNNNNNNNNNNNNNNNNNNNNNNNNNNNNNNNNNNNNNNTAGCATAATCATTTGTTCTATAATAGAGAACTGGGATAAAAGGGAGAACAACTCTTAAACTTTTTTAACCTAT-CCTTAGAAATTAATATCTGCATCAAAAAGTGCAGCTTGGTTGAAGGGACGATAAGACCCTATAAAGCTTTATCACTTTCT--CTAAAA-----GTTTTGA---ATCAAAAAATAG-AGGGGGGTGATTGAACTGGGGCGGTATCTAAT--ACTCTTTAGAAAAGATAACACGT-AAAGTGAAAAGCTTTATCCTA-AATGGAAT----AAAAGTTACTTTAGGGATAACAGCGCAATTTCTTAAGGTGGTAA----CATTTT-ATGAAGACTTGCGACCTCGATGTTGAATTGAGGGGCCAGGCTCC---TTTTTGA-AGTCTTGGGGGTCTGTTCGACCTTTAAATCCTCACACGATTTGNNNNN
>LT909197
NNNNNNNNNNNNNNNNNNNNNNNNNNNNNNNNNNNNNNNNNNNNNNNNNNNNNNNNNNNNNNNNNNNNNNNNNNNNNNNNNNNNNNNNNNNNNNNNNNNNNNNNGGGAGAACAACTCTTAAACTTTTTTAACCTAT-CCTTAGAAATTAATATCTGCATCAAAAAGTGCAGCTTGGTTGAAGGGACGATAAGACCCTATAAAGCTTTATCACTTTCT--CTAAAA-----GTTTTGA---ATCAAAAAATAG-AGGGGGGTGATTGAACTGGGGCGGTATCTAAT--ACTCTTTAGAAAAGATAACACGT-AAAGTGAAAAGCTTTATCCTA-AATGGAAT----AAAAGTTACTTTAGGGATAACAGCGCAATTTCTTAAGGTGGTAA----CATTTT-ATGAAGACTTGCGACCTCGATGTTGAATTGAGGGGCCAGGCTCC---TTTTTGA-AGTCTTGGGGGNNNNNNNNNNNNNNNNNNNNNNNNNNNNNNNNNNNNN
>LT909203
NNNNNNNNNNNNNNNNNNNNNNNNNNNNNNNNNNNNNNNNNNNNNNNNNNNNNNNNNNNNNGGTAGCATAATCATTTGTTCTATAATAGAGAACTGGGATAAAAGGGAGAACAACTCTTAAACTTTTTTAACCTAT-CCTTAGAAATTAATATCTGCATCAAAAAGTGCAGCTTGGTTGAAGGGACGATAAGACCCTATAAAGCTTTATCATTTTCT--CTAAAA-----GTTTTGA---ATCAAAAAATAG-AGGGGGGTGATTGAACTGGGGCGGTATCTAAT--ACTCTTTAGAAAAGATAACACGT-AAAGTGAAAAGCTTTATCCTA-AATGGAAT----AAAAGTTACTTTAGGGATAACAGCGCAATTTCTTAAGGTGGTAA----CATTTT-ATGAAGACTTGCGACCTCGATGTTGAATTGAGGGGCCAGGCTCC---TTTTTGA-AGTCTTGGGGGTCTGTTCGACCTTTAAATCCTCACACGATTTGNNNNN
>LT909205
NNNNNNNNNNNNNNNNNNNNNNNNNNNNNNNNNNNNNNNNNNNNNNNNNNNNNNNNNNNNNGGTAGCATAATCATTTGTTCTATAATAGAGAACTGGGATAAAAGGGAGAACAACTCTTAAACTTTTTTAACCTAT-CCTTAGAAATTAATATCTGCATCAAAAAGTGCAGCTTGGTTGAAGGGACGATAAGACCCTATAAAGCTTTATCATTTTCT--CTAAAA-----GTTTTGA---ATCAAAAAATAG-AGGGGGGTGATTGAACTGGGGCGGTATCTAAT--ACTCTTTAGAAAAGATAACACGT-AAAGTGAAAAGCTTTATCCTA-AATGGAAT----AAAAGTTACTTTAGGGATAACAGCGCAATTTCTTAAGGTGGTAA----CATTTT-ATGAAGACTTGCGACCTCGATGTTGAATTGAGGGGCCAGGCTCC---TTTTTGA-AGTCTTGGGGGTCTGTTCGACCTTTAAATCCTCACACGATTTGNNNNN
>LT909206
NNNNNNNNNNNNNNNNNNNNNNNNNNNNNNNNNNNNNNNNNNNNNNNNNNNNNNNNNNNNNGGTAGCATAATCATTTGTTCTATAATAGAGAACTGGGATAAAAGGGAGAACAACTCTTAAACTTTTTTAACCTAT-CCTTAGAAATTAATATCTGCATCAAAAAGTGCAGCTTGGTTGAAGGGACGATAAGACCCTATAAAGCTTTATCATTTTCT--CTAAAA-----GTTTTGA---ATCAAAAAATAG-AGGGGGGTGATTGAACTGGGGCGGTATCTAAT--ACTCTTTAGAAAAGATAACACGT-AAAGTGAAAAGCTTTATCCTA-AATGGAAT----AAAAGTTACTTTAGGGATAACAGCGCAATTTCTTAAGGTGGTAA----CATTTT-ATGAAGACTTGCGACCTCGATGTTGAATTGAGGGGCCAGGCTCC---TTTTTGA-AGTCTTGGGGGTCTGTTCGACCTTTAAATCCTCACACGATTTGNNNNN
>LT909207
NNNNNNNNNNNNNNNNNNNNNNNNNNNNNNNNNNNNNNNNNNNNNNNNNNNNNNNNNNNNNGGTAGCATAATCATTTGTTCTATAATAGAGAACTGGGATAAAAGGGAGAACAACTCTTAAACTTTTTTAACCTAT-CCTTAGAAATTAATATCTGCATCAAAAAGTGCAGCTTGGTTGAAGGGACGATAAGACCCTATAAAGCTTTATCATTTTCT--CTAAAA-----GTTTTGA---ATCAAAAAATAG-AGGGGGGTGATTGAACTGGGGCGGTATCTAAT--ACTCTTTAGAAAAGATAACACGT-AAAGTGAAAAGCTTTATCCTA-AATGGAAT----AAAAGTTACTTTAGGGATAACAGCGCAATTTCTTAAGGTGGTAA----CATTTT-ATGAAGACTTGCGACCTCGATGTTGAATTGAGGGGCCAGGCTCC---TTTTTGA-AGTCTTGGGGGTCTGTTCGACCTTTAAATCCTCACACGATTTGNNNNN
>LT909212
NNNNNNNNNNNNNNNNNNNNNNNNNNNNNNNNNNNNNNNNNNNNNNNNNNNNNNNNNNNNNGGTAGCATAATCATTTGTTCTATAATAGAGAACTGGGATAAAAGGGAGAACAACTCTTAAACTTTTTTAACCTAT-CCTTAGAAATTAATATCTGCATCAAAAAGTGCAGCTTGGTTGAAGGGACGATAAGACCCTATAAAGCTTTATCATTTTCT--CTAAAA-----GTTTTGA---ATCAAAAAATAG-AGGGGGGTGATTGAACTGGGGCGGTATCTAAT--ACTCTTTAGAAAAGATAACACGT-AAAGTGAAAAGCTTTATCCTA-AATGGAAT----AAAAGTTACTTTAGGGATAACAGCGCAATTTCTTAAGGTGGTAA----CATTTT-ATGAAGACTTGCGACCTCGATGTTGAATTGAGGGGCCAGGCTCC---TTTTTGA-AGTCTTGGGGGTCTGTTCGACCTTTAAATCCTCACACGATTTGNNNNN
>LT909214
NNNNNNNNNNNNNNNNNNNNNNNNNNNNNNNNNNNNNNNNNNNNNNNNNNNNNNNNNNNNNGGTAGCATAATCATTTGTTCTATAATAGAGAACTGGGATAAAAGGGAGAACAACTCTTAAACTTTTTTAACCTAT-CCTTAGAAATTAATATCTGCATCAAAAAGTGCAGCTTGGTTGAAGGGACGATAAGACCCTATAAAGCTTTATCATTTTCT--CTAAAA-----GTTTTGA---ATCAAAAAATAG-AGGGGGGTGATTGAACTGGGGCGGTATCTAAT--ACTCTTTAGAAAAGATAACACGT-AAAGTGAAAAGCTTTATCCTA-AATGGAAT----AAAAGTTACTTTAGGGATAACAGCGCAATTTCTTAAGGTGGTAA----CATTTT-ATGAAGACTTGCGACCTCGATGTTGAATTGAGGGGCCAGGCTCC---TTTTTGA-AGTCTTGGGGGTCTGTTCGACCTTTAAATCCTCACACGATTTGNNNNN
>LT909217
NNNNNNNNNNNNNNNNNNNNNNNNNNNNNNNNNNNNNNNNNNNNNNNNNNNNNNNNNNNNNGGTAGCATAATCATTTGTTCTATAATAGAGAACTGGGATAAAAGGGAGAACAACTCTTAAACTTTTTTAACCTAT-CCTTAGAAATTAATATCTGCATCAAAAAGTGCAGCTTGGTTGAAGGGACGATAAGACCCTATAAAGCTTTATCATTTTCT--CTAAAA-----GTTTTGA---ATCAAAAAATAG-AGGGGGGTGATTGAACTGGGGCGGTATCTAAT--ACTCTTTAGAAAAGATAACACGT-AAAGTGAAAAGCTTTATCCTA-AATGGAAT----AAAAGTTACTTTAGGGATAACAGCGCAATTTCTTAAGGTGGTAA----CATTTT-ATGAAGACTTGCGACCTCGATGTTGAATTGAGGGGCCAGGCTCC---TTTTTGA-AGTCTTGGGGGTCTGTTCGACCTTTAAATCCTCACACGATTTGNNNNN
>LT909219
NNNNNNNNNNNNNNNNNNNNNNNNNNNNNNNNNNNNNNNNNNNNNNNNNNNNNNNNNNNNNGGTAGCATAATCATTTGTTCTATAATAGAGAACTGGGATAAAAGGGAGAACAACTCTTAAACTTTTTTAACCTAT-CCTTAGAAATTAATATCTGCATCAAAAAGTGCAGCTTGGTTGAAGGGACGATAAGACCCTATAAAGCTTTATCATTTTCT--CTAAAA-----GTTTTGA---ATCAAAAAATAG-AGGGGGGTGATTGAACTGGGGCGGTATCTAAT--ACTCTTTAGAAAAGATAACACGT-AAAGTGAAAAGCTTTATCCTA-AATGGAAT----AAAAGTTACTTTAGGGATAACAGCGCAATTTCTTAAGGTGGTAA----CATTTT-ATGAAGACTTGCGACCTCGATGTTGAATTGAGGGGCCAGGCTCC---TTTTTGA-AGTCTTGGGGGTCTGTTCGACCTTTAAATCCTCACACGATTTGNNNNN
>LT909220
NNNNNNNNNNNNNNNNNNNNNNNNNNNNNNNNNNNNNNNNNNNNNNNNNNNNNNNNNNNNNGGTAGCATAATCATTTGTTCTATAATAGAGAACTGGGATAAAAGGGAGAACAACTCTTAAACTTTTTTAACCTAT-CCTTAGAAATTAATATCTGCATCAAAAAGTGCAGCTTGGTTGAAGGGACGATAAGACCCTATAAAGCTTTATCATTTTCT--CTAAAA-----GTTTTGA---ATCAAAAAATAG-AGGGGGGTGATTGAACTGGGGCGGTATCTAAT--ACTCTTTAGAAAAGATAACACGT-AAAGTGAAAAGCTTTATCCTA-AATGGAAT----AAAAGTTACTTTAGGGATAACAGCGCAATTTCTTAAGGTGGTAA----CATTTT-ATGAAGACTTGCGACCTCGATGTTGAATTGAGGGGCCAGGCTCC---TTTTTGA-AGTCTTGGGGGTCTGTTCGACCTTTAAATCCTCACACGATTTGNNNNN
>LT909224
NNNNNNNNNNNNNNNNNNNNNNNNNNNNNNNNNNNNNNNNNNNNNNNNNNNNNNNNNNNNNGGTAGCATAATCATTTGTTCTATAATAGAGAACTGGGATAAAAGGGAGAACAACTCTTAAACTTTTTTAACCTAT-CCTTAGAAATTAATATCTGCATCAAAAAGTGCAGCTTGGTTGAAGGGACGATAAGACCCTATAAAGCTTTATCATTTTCT--CTAAAA-----GTTTTGA---ATCAAAAAATAG-AGGGGGGTGATTGAACTGGGGCGGTATCTAAT--ACTCTTTAGAAAAGATAACACGT-AAAGTGAAAAGCTTTATCCTA-AATGGAAT----AAAAGTTACTTTAGGGATAACAGCGCAATTTCTTAAGGTGGTAA----CATTTT-ATGAAGACTTGCGACCTCGATGTTGAATTGAGGGGCCAGGCTCC---TTTTTGA-AGTCTTGGGGGTCTGTTCGACCTTTAAATCCTCACACGATTTGNNNNN
>LT909227
NNNNNNNNNNNNNNNNNNNNNNNNNNNNNNNNNNNNNNNNNNNNNNNNNNNNNNNNNNNNNGGTAGCATAATCATTTGTTCTATAATAGAGAACTGGGATAAAAGGGAGAACAACTCTTAAACTTTTTTAACCTAT-CCTTAGAAATTAATATCTGCATCAAAAAGTGCAGCTTGGTTGAAGGGACGATAAGACCCTATAAAGCTTTATCATTTTCT--CTAAAA-----GTTTTGA---ATCAAAAAATAG-AGGGGGGTGATTGAACTGGGGCGGTATCTAAT--ACTCTTTAGAAAAGATAACACGT-AAAGTGAAAAGCTTTATCCTA-AATGGAAT----AAAAGTTACTTTAGGGATAACAGCGCAATTTCTTAAGGTGGTAA----CATTTT-ATGAAGACTTGCGACCTCGATGTTGAATTGAGGGGCCAGGCTCC---TTTTTGA-AGTCTTGGGGGTCTGTTCGACCTTTAAATCCTCACACGATTTGNNNNN
>LT909229
NNNNNNNNNNNNNNNNNNNNNNNNNNNNNNNNNNNNNNNNNNNNNNNNNNNNNNNNNNNNNGGTAGCATAATCATTTGTTCTATAATAGAGAACTGGGATAAAAGGGAGAACAACTCTTAAACTTTTTTAACCTAT-CCTTAGAAATTAATATCTGCATCAAAAAGTGCAGCTTGGTTGAAGGGACGATAAGACCCTATAAAGCTTTATCATTTTCT--CTAAAA-----GTTTTGA---ATCAAAAAATAG-AGGGGGGTGATTGAACTGGGGCGGTATCTAAT--ACTCTTTAGAAAAGATAACACGT-AAAGTGAAAAGCTTTATCCTA-AATGGAAT----AAAAGTTACTTTAGGGATAACAGCGCAATTTCTTAAGGTGGTAA----CATTTT-ATGAAGACTTGCGACCTCGATGTTGAATTGAGGGGCCAGGCTCC---TTTTTGA-AGTCTTGGGGGTCTGTTCGACCTTTAAATCCTCACACGATTTGNNNNN
>LT909235
NNNNNNNNNNNNNNNNNNNNNNNNNNNNNNNNNNNNNNNNNNNNNNNNNNNNNNNNNNNNNGGTAGCATAATCATTTGTTCTATAATAGAGAACTGGGATAAAAGGGAGAACAACTCTTAAACTTTTTTAACCTAT-CCTTAGAAATTAATATCTGCATCAAAAAGTGCAGCTTGGTTGAAGGGACGATAAGACCCTATAAAGCTTTATCATTTTCT--CTAAAA-----GTTTTGA---ATCAAAAAATAG-AGGGGGGTGATTGAACTGGGGCGGTATCTAAT--ACTCTTTAGAAAAGATAACACGT-AAAGTGAAAAGCTTTATCCTA-AATGGAAT----AAAAGTTACTTTAGGGATAACAGCGCAATTTCTTAAGGTGGTAA----CATTTT-ATGAAGACTTGCGACCTCGATGTTGAATTGAGGGGCCAGGCTCC---TTTTTGA-AGTCTTGGGGGTCTGTTCGACCTTTAAATCCTCACACGATTTGNNNNN
>LT909239
NNNNNNNNNNNNNNNNNNNNNNNNNNNNNNNNNNNNNNNNNNNNNNNNNNNNNNNNNNNNNGGTAGCATAATCATTTGTTCTATAATAGAGAACTGGGATAAAAGGGAGAACAACTCTTAAACTTTTTTAACCTAT-CCTTAGAAATTAATATCTGCATCAAAAAGTGCAGCTTGGTTGAAGGGACGATAAGACCCTATAAAGCTTTATCATTTTCT--CTAAAA-----GTTTTGA---ATCAAAAAATAG-AGGGGGGTGATTGAACTGGGGCGGTATCTAAT--ACTCTTTAGAAAAGATAACACGT-AAAGTGAAAAGCTTTATCCTA-AATGGAAT----AAAAGTTACTTTAGGGATAACAGCGCAATTTCTTAAGGTGGTAA----CATTTT-ATGAAGACTTGCGACCTCGATGTTGAATTGAGGGGCCAGGCTCC---TTTTTGA-AGTCTTGGGGGTCTGTTCGACCTTTAAATCCTCACACGATTTGNNNNN
>LT909241
NNNNNNNNNNNNNNNNNNNNNNNNNNNNNNNNNNNNNNNNNNNNNNNNNNNNNNNNNNNNNGGTAGCATAATCATTTGTTCTATAATAGAGAACTGGGATAAAAGGGAGAACAACTCTTAAACTTTTTTAACCTAT-CCTTAGAAATTAATATCTGCATCAAAAAGTGCAGCTTGGTTGAAGGGACGATAAGACCCTATAAAGCTTTATCATTTTCT--CTAAAA-----GTTTTGA---ATCAAAAAATAG-AGGGGGGTGATTGAACTGGGGCGGTATCTAAT--ACTCTTTAGAAAAGATAACACGT-AAAGTGAAAAGCTTTATCCTA-AATGGAAT----AAAAGTTACTTTAGGGATAACAGCGCAATTTCTTAAGGTGGTAA----CATTTT-ATGAAGACTTGCGACCTCGATGTTGAATTGAGGGGCCAGGCTCC---TTTTTGA-AGTCTTGGGGGTCTGTTCGACCTTTAAATCCTCACACGATTTGNNNNN
>LT909242
NNNNNNNNNNNNNNNNNNNNNNNNNNNNNNNNNNNNNNNNNNNNNNNNNNNNNNNNNNNNNGGTAGCATAATCATTTGTTCTATAATAGAGAACTGGGATAAAAGGGAGAACAACTCTTAAACTTTTTTAACCTAT-CCTTAGAAATTAATATCTGCATCAAAAAGTGCAGCTTGGTTGAAGGGACGATAAGACCCTATAAAGCTTTATCATTTTCT--CTAAAA-----GTTTTGA---ATCAAAAAATAG-AGGGGGGTGATTGAACTGGGGCGGTATCTAAT--ACTCTTTAGAAAAGATAACACGT-AAAGTGAAAAGCTTTATCCTA-AATGGAAT----AAAAGTTACTTTAGGGATAACAGCGCAATTTCTTAAGGTGGTAA----CATTTT-ATGAAGACTTGCGACCTCGATGTTGAATTGAGGGGCCAGGCTCC---TTTTTGA-AGTCTTGGGGGTCTGTTCGACCTTTAAATCCTCACACGATTTGNNNNN
>LT909246
NNNNNNNNNNNNNNNNNNNNNNNNNNNNNNNNNNNNNNNNNNNNNNNNNNNNNNNNNNNNNGGTAGCATAATCATTTGTTCTATAATAGAGAACTGGGATAAAAGGGAGAACAACTCTTAAACTTTTTTAACCTAT-CCTTAGAAATTAATATCTGCATCAAAAAGTGCAGCTTGGTTGAAGGGACGATAAGACCCTATAAAGCTTTATCATTTTCT--CTAAAA-----GTTTTGA---ATCAAAAAATAG-AGGGGGGTGATTGAACTGGGGCGGTATCTAAT--ACTCTTTAGAAAAGATAACACGT-AAAGTGAAAAGCTTTATCCTA-AATGGAAT----AAAAGTTACTTTAGGGATAACAGCGCAATTTCTTAAGGTGGTAA----CATTTT-ATGAAGACTTGCGACCTCGATGTTGAATTGAGGGGCCAGGCTCC---TTTTTGA-AGTCTTGGGGGTCTGTTCGACCTTTAAATCCTCACACGATTTGNNNNN
>LT909252
NNNNNNNNNNNNNNNNNNNNNNNNNNNNNNNNNNNNNNNNNNNNNNNNNNNNNNNNNNNNNGGTAGCATAATCATTTGTTCTATAATAGAGAACTGGGATAAAAGGGAGAACAACTCTTAAACTTTTTTAACCTAT-CCTTAGAAATTAATATCTGCATCAAAAAGTGCAGCTTGGTTGAAGGGACGATAAGACCCTATAAAGCTTTATCATTTTCT--CTAAAA-----GTTTTGA---ATCAAAAAATAG-AGGGGGGTGATTGAACTGGGGCGGTATCTAAT--ACTCTTTAGAAAAGATAACACGT-AAAGTGAAAAGCTTTATCCTA-AATGGAAT----AAAAGTTACTTTAGGGATAACAGCGCAATTTCTTAAGGTGGTAA----CATTTT-ATGAAGACTTGCGACCTCGATGTTGAATTGAGGGGCCAGGCTCC---TTTTTGA-AGTCTTGGGGGTCTGTTCGACCTTTAAATCCTCACACGATTTGNNNNN
>LT909256
NNNNNNNNNNNNNNNNNNNNNNNNNNNNNNNNNNNNNNNNNNNNNNNNNNNNNNNNNNNNNGGTAGCATAATCATTTGTTCTATAATAGAGAACTGGGATAAAAGGGAGAACAACTCTTAAACTTTTTTAACCTAT-CCTTAGAAATTAATATCTGCATCAAAAAGTGCAGCTTGGTTGAAGGGACGATAAGACCCTATAAAGCTTTATCATTTTCT--CTAAAA-----GTTTTGA---ATCAAAAAATAG-AGGGGGGTGATTGAACTGGGGCGGTATCTAAT--ACTCTTTAGAAAAGATAACACGT-AAAGTGAAAAGCTTTATCCTA-AATGGAAT----AAAAGTTACTTTAGGGATAACAGCGCAATTTCTTAAGGTGGTAA----CATTTT-ATGAAGACTTGCGACCTCGATGTTGAATTGAGGGGCCAGGCTCC---TTTTTGA-AGTCTTGGGGGTCTGTTCGACCTTTAAATCCTCACACGATTTGNNNNN
>LT909258
NNNNNNNNNNNNNNNNNNNNNNNNNNNNNNNNNNNNNNNNNNNNNNNNNNNNNNNNNNNNNGGTAGCATAATCATTTGTTCTATAATAGAGAACTGGGATAAAAGGGAGAACAACTCTTAAACTTTTTTAACCTAT-CCTTAGAAATTAATATCTGCATCAAAAAGTGCAGCTTGGTTGAAGGGACGATAAGACCCTATAAAGCTTTATCATTTTCT--CTAAAA-----GTTTTGA---ATCAAAAAATAG-AGGGGGGTGATTGAACTGGGGCGGTATCTAAT--ACTCTTTAGAAAAGATAACACGT-AAAGTGAAAAGCTTTATCCTA-AATGGAAT----AAAAGTTACTTTAGGGATAACAGCGCAATTTCTTAAGGTGGTAA----CATTTT-ATGAAGACTTGCGACCTCGATGTTGAATTGAGGGGCCAGGCTCC---TTTTTGA-AGTCTTGGGGGTCTGTTCGACCTTTAAATCCTCACACGATTTGNNNNN
>LT909262
NNNNNNNNNNNNNNNNNNNNNNNNNNNNNNNNNNNNNNNNNNNNNNNNNNNNNNNNNNNNNGGTAGCATAATCATTTGTTCTATAATAGAGAACTGGGATAAAAGGGAGAACAACTCTTAAACTTTTTTAACCTAT-CCTTAGAAATTAATATCTGCATCAAAAAGTGCAGCTTGGTTGAAGGGACGATAAGACCCTATAAAGCTTTATCATTTTCT--CTAAAA-----GTTTTGA---ATCAAAAAATAG-AGGGGGGTGATTGAACTGGGGCGGTATCTAAT--ACTCTTTAGAAAAGATAACACGT-AAAGTGAAAAGCTTTATCCTA-AATGGAAT----AAAAGTTACTTTAGGGATAACAGCGCAATTTCTTAAGGTGGTAA----CATTTT-ATGAAGACTTGCGACCTCGATGTTGAATTGAGGGGCCAGGCTCC---TTTTTGA-AGTCTTGGGGGTCTGTTCGACCTTTAAATCCTCACACGATTTGNNNNN
>LT909263
NNNNNNNNNNNNNNNNNNNNNNNNNNNNNNNNNNNNNNNNNNNNNNNNNNNNNNNNNNNNNGGTAGCATAATCATTTGTTCTATAATAGAGAACTGGGATAAAAGGGAGAACAACTCTTAAACTTTTTTAACCTAT-CCTTAGAAATTAATATCTGCATCAAAAAGTGCAGCTTGGTTGAAGGGACGATAAGACCCTATAAAGCTTTATCATTTTCT--CTAAAA-----GTTTTGA---ATCAAAAAATAG-AGGGGGGTGATTGAACTGGGGCGGTATCTAAT--ACTCTTTAGAAAAGATAACACGT-AAAGTGAAAAGCTTTATCCTA-AATGGAAT----AAAAGTTACTTTAGGGATAACAGCGCAATTTCTTAAGGTGGTAA----CATTTT-ATGAAGACTTGCGACCTCGATGTTGAATTGAGGGGCCAGGCTCC---TTTTTGA-AGTCTTGGGGGTCTGTTCGACCTTTAAATCCTCACACGATTTGNNNNN
>LT909266
NNNNNNNNNNNNNNNNNNNNNNNNNNNNNNNNNNNNNNNNNNNNNNNNNNNNNNNNNNNNNGGTAGCATAATCATTTGTTCTATAATAGAGAACTGGGATAAAAGGGAGAACAACTCTTAAACTTTTTTAACCTAT-CCTTAGAAATTAATATCTGCATCAAAAAGTGCAGCTTGGTTGAAGGGACGATAAGACCCTATAAAGCTTTATCATTTTCT--CTAAAA-----GTTTTGA---ATCAAAAAATAG-AGGGGGGTGATTGAACTGGGGCGGTATCTAAT--ACTCTTTAGAAAAGATAACACGT-AAAGTGAAAAGCTTTATCCTA-AATGGAAT----AAAAGTTACTTTAGGGATAACAGCGCAATTTCTTAAGGTGGTAA----CATTTT-ATGAAGACTTGCGACCTCGATGTTGAATTGAGGGGCCAGGCTCC---TTTTTGA-AGTCTTGGGGGTCTGTTCGACCTTTAAATCCTCACACGATTTGNNNNN
>LT909267
NNNNNNNNNNNNNNNNNNNNNNNNNNNNNNNNNNNNNNNNNNNNNNNNNNNNNNNNNNNNNGGTAGCATAATCATTTGTTCTATAATAGAGAACTGGGATAAAAGGGAGAACAACTCTTAAACTTTTTTAACCTAT-CCTTAGAAATTAATATCTGCATCAAAAAGTGCAGCTTGGTTGAAGGGACGATAAGACCCTATAAAGCTTTATCATTTTCT--CTAAAA-----GTTTTGA---ATCAAAAAATAG-AGGGGGGTGATTGAACTGGGGCGGTATCTAAT--ACTCTTTAGAAAAGATAACACGT-AAAGTGAAAAGCTTTATCCTA-AATGGAAT----AAAAGTTACTTTAGGGATAACAGCGCAATTTCTTAAGGTGGTAA----CATTTT-ATGAAGACTTGCGACCTCGATGTTGAATTGAGGGGCCAGGCTCC---TTTTTGA-AGTCTTGGGGGTCTGTTCGACCTTTAAATCCTCACACGATTTGNNNNN
>LT909273
NNNNNNNNNNNNNNNNNNNNNNNNNNNNNNNNNNNNNNNNNNNNNNNNNNNNNNNNNNNNNGGTAGCATAATCATTTGTTCTATAATAGAGAACTGGGATAAAAGGGAGAACAACTCTTAAACTTTTTTAACCTAT-CCTTAGAAATTAATATCTGCATCAAAAAGTGCAGCTTGGTTGAAGGGACGATAAGACCCTATAAAGCTTTATCATTTTCT--CTAAAA-----GTTTTGA---ATCAAAAAATAG-AGGGGGGTGATTGAACTGGGGCGGTATCTAAT--ACTCTTTAGAAAAGATAACACGT-AAAGTGAAAAGCTTTATCCTA-AATGGAAT----AAAAGTTACTTTAGGGATAACAGCGCAATTTCTTAAGGTGGTAA----CATTTT-ATGAAGACTTGCGACCTCGATGTTGAATTGAGGGGCCAGGCTCC---TTTTTGA-AGTCTTGGGGGTCTGTTCGACCTTTAAATCCTCACACGATTTGNNNNN
>LT909274
NNNNNNNNNNNNNNNNNNNNNNNNNNNNNNNNNNNNNNNNNNNNNNNNNNNNNNNNNNNNNGGTAGCATAATCATTTGTTCTATAATAGAGAACTGGGATAAAAGGGAGAACAACTCTTAAACTTTTTTAACCTAT-CCTTAGAAATTAATATCTGCATCAAAAAGTGCAGCTTGGTTGAAGGGACGATAAGACCCTATAAAGCTTTATCATTTTCT--CTAAAA-----GTTTTGA---ATCAAAAAATAG-AGGGGGGTGATTGAACTGGGGCGGTATCTAAT--ACTCTTTAGAAAAGATAACACGT-AAAGTGAAAAGCTTTATCCTA-AATGGAAT----AAAAGTTACTTTAGGGATAACAGCGCAATTTCTTAAGGTGGTAA----CATTTT-ATGAAGACTTGCGACCTCGATGTTGAATTGAGGGGCCAGGCTCC---TTTTTGA-AGTCTTGGGGGTCTGTTCGACCTTTAAATCCTCACACGATTTGNNNNN
>LT909278
NNNNNNNNNNNNNNNNNNNNNNNNNNNNNNNNNNNNNNNNNNNNNNNNNNNNNNNNNNNNNGGTAGCATAATCATTTGTTCTATAATAGAGAACTGGGATAAAAGGGAGAACAACTCTTAAACTTTTTTAACCTAT-CCTTAGAAATTAATATCTGCATCAAAAAGTGCAGCTTGGTTGAAGGGACGATAAGACCCTATAAAGCTTTATCATTTTCT--CTAAAA-----GTTTTGA---ATCAAAAAATAG-AGGGGGGTGATTGAACTGGGGCGGTATCTAAT--ACTCTTTAGAAAAGATAACACGT-AAAGTGAAAAGCTTTATCCTA-AATGGAAT----AAAAGTTACTTTAGGGATAACAGCGCAATTTCTTAAGGTGGTAA----CATTTT-ATGAAGACTTGCGACCTCGATGTTGAATTGAGGGGCCAGGCTCC---TTTTTGA-AGTCTTGGGGGTCTGTTCGACCTTTAAATCCTCACACGATTTGNNNNN
>LT909350
NNNNNNNNNNNNNNNNNNNNNNNNNNNNNNNNNNNNNNNNNNNNNNNNNNNNNNNNNNNNNGGTAGCATAATCATTTGTTCTATAATAGAGAACTGGGATAAAAGGGAGAACAACTCTTAAACTTTTTTAACCTAT-CCTTAGAAATTAATATCTGCATCAAAAAGTGCAGCTTGGTTGAAGGGACGATAAGACCCTATAAAGCTTTATCATTTTCT--CTAAAA-----GTTTTGA---ATCAAAAAATAG-AGGGGGGTGATTGAACTGGGGCGGTATCTAAT--ACTCTTTAGAAAAGATAACACGT-AAAGTGAAAAGCTTTATCCTA-AATGGAAT----AAAAGTTACTTTAGGGATAACAGCGCAATTTCTTAAGGTGGTAA----CATTTT-ATGAAGACTTGCGACCTCGATGTTGAATTGAGGGGCCAGGCTCC---TTTTTGA-AGTCTTGGGGGTCTGTTCGACCTTTAAATCCTCACACGATTTGNNNNN
>LT909283
NNNNNNNNNNNNNNNNNNNNNNNNNNNNNNNNNNNNNNNNNNNNNNNNNNNNNNNNNNNNNGGTAGCATAATCATTTGTTCTATAATAGAGAACTGGGATAAAAGGGAGAACAACTCTTAAACTTTTTTAACCTAT-CCTTAGAAATTAATATCTGCATCAAAAAGTGCAGCTTGGTTGAAGGGACGATAAGACCCTATAAAGCTTTATCATTTTCT--CTAAAA-----GTTTTGA---ATCAAAAAATAG-AGGGGGGTGATTGAACTGGGGCGGTATCTAAT--ACTCTTTAGAAAAGATAACACGT-AAAGTGAAAAGCTTTATCCTA-AATGGAAT----AAAAGTTACTTTAGGGATAACAGCGCAATTTCTTAAGGTGGTAA----CATTTT-ATGAAGACTTGCGACCTCGATGTTGAATTGAGGGGCCAGGCTCC---TTTTTGA-AGTCTTGGGGGTCTGTTCGACCTTTAAATCCTCACACGATTTNNNNNN
>LT909223
NNNNNNNNNNNNNNNNNNNNNNNNNNNNNNNNNNNNNNNNNNNNNNNNNNNNNNNNNNNNNGGTAGCATAATCATTTGTTCTATAATAGAGAACTGGGATAAAAGGGAGAACAACTCTTAAACTTTTTTAACCTAT-CCTTAGAAATTAATATCTGCATCAAAAAGTGCAGCTTGGTTGAAGGGACGATAAGACCCTATAAAGCTTTATCATTTTCT--CTAAAA-----GTTTTGA---ATCAAAAAATAG-AGGGGGGTGATTGAACTGGGGCGGTATMTAAT--ACTCTTTAGAAAAGATAACACGT-AAAGTGAAAAGCTTTATCCTA-AATGGAAT----AAAAGTTACTTTAGGGATAACAGCGCAATTTCTTAAGGTGGTAA----CATTTT-ATGAAGACTTGCGACCTCGATGTTGAATTGAGGGGCCAGGCTCC---TTTTTGA-AGTCTTGGGGGTCTGTTCGACCTTTAAATCCTCACACGATTTGNNNNN
>LT909254
NNNNNNNNNNNNNNNNNNNNNNNNNNNNNNNNNNNNNNNNNNNNNNNNNNNNNNNNNNNNNGGTAGCATAATCATTTGTTCTATAATAGAGAACTGGGATAAAAGGGAGAACAACTCTTAAACTTTTTTAACCTAT-CCTTAGAAATTAATATCTGCATCAAAAAGTGCAGCTTGGTTGAAGGGACGATAAGACCCTATAAAGCTTTATCATTTTCT--CTAAAA-----GTTTTGA---ATCAAAAAATAG-AGGGGGGTGATTGAACTGGGGCGGTATMTAAT--ACTCTTTAGAAAAGATAACACGT-AAAGTGAAAAGCTTTATCCTA-AATGGAAT----AAAAGTTACTTTAGGGATAACAGCGCAATTTCTTAAGGTGGTAA----CATTTT-ATGAAGACTTGCGACCTCGATGTTGAATTGAGGGGCCAGGCTCC---TTTTTGA-AGTCTTGGGGGTCTGTTCGACCTTTAAATCCTCACACGATTTGNNNNN
>LT909255
NNNNNNNNNNNNNNNNNNNNNNNNNNNNNNNNNNNNNNNNNNNNNNNNNNNNNNNNNNNNNGGTAGCATAATCATTTGTTCTATAATAGAGAACTGGGATAAAAGGGAGAACAACTCTTAAACTTTTTTAACCTAT-CCTTAGAAATTAATATCTGCATCAAAAAGTGCAGCTTGGTTGAAGGGACGATAAGACCCTATAAAGCTTTATCATTTTCT--CTAAAA-----GTTTTGA---ATCAAAAAATAG-AGGGGGGTGATTGAACTGGGGCGGTATMTAAT--ACTCTTTAGAAAAGATAACACGT-AAAGTGAAAAGCTTTATCCTA-AATGGAAT----AAAAGTTACTTTAGGGATAACAGCGCAATTTCTTAAGGTGGTAA----CATTTT-ATGAAGACTTGCGACCTCGATGTTGAATTGAGGGGCCAGGCTCC---TTTTTGA-AGTCTTGGGGGTCTGTTCGACCTTTAAATCCTCACACGATTTGNNNNN
>LT909244
NNNNNNNNNNNNNNNNNNNNNNNNNNNNNNNNNNNNNNNNNNNNNNNNNNNNNNNNNNNNNGGTAGCATAATCATTTGTTCTATAATAGAGAACTGGGATAAAAGGGAGAACAACTCTTAAACTTTTTTAACCTAT-CCTTAGAAATTAATATCTGCATCAAAAAGTGCAGCTTGGTTGAAGGGACGATAAGACCCTATAAAGCTTTATCATTTTCT--CTAAAA-----GTTTTGA---ATCAAAAAATAG-AGGGGGGTGATTGAACTGGGGCGGTATMTAAT--ACTCTTTAGAAAAGATAACACGT-AAAGTGAAAAGCTTTATCCTA-AATGGAAT----AAAAGTTACTTTAGGGATAACAGCSCAATTTCTTAAGGTGGTAA----CATTTT-ATGAAGACTTGCGACCTCGATGTTGAATTGAGGGGCCAGGCTCC---TTTTTGA-AGTCTTGGGGGTCTGTTCGACCTTTAAATCCTCACACGATTTGNNNNN
>LT909236
NNNNNNNNNNNNNNNNNNNNNNNNNNNNNNNNNNNNNNNNNNNNNNNNNNNNNNNNNNNNNGGTAGCATAATCATTTGTTCTATAATAGAGAACTGGGATAAAAGGGAGAACAACTCTTAAACTTTTTTAACCTAT-CCTTAGAAATTAATATCTGCATCAAAAAGTGCAGCTTGGTTGAAGGGACGATAAGACCCTATAAAGCTTTATCATTTTCT--CTAAAA-----GTTTTGA---ATCAAAAAATAG-AGGGGGGTGATTGAACTGGGGCGGTATATAAT--ACTCTTTAGAAAAGATAACACGT-AAAGTGAAAAGCTTTATCCTA-AATGGAAT----AAAAGTTACTTTAGGGATAACAGCGCAATTTCTTAAGGTGGTAA----CATTTT-ATGAAGACTTGCGACCTCGATGTTGAATTGAGGGGCCAGGCTCC---TTTTTGA-AGTCTTGGGGGTCTGTTCGACCTTTAAATCCTCACACGATTTGNNNNN
>LT909277
NNNNNNNNNNNNNNNNNNNNNNNNNNNNNNNNNNNNNNNNNNNNNNNNNNNNNNNNNNNNNGGTAGCATAATCATTTGTTCTATAATAGAGAACTGGGATAAAAGGGAGAACAACTCTTAAACTTTTTTAACCTAT-CCTTAGAAATTAATATCTGCATCAAAAAGTGCAGCTTGGTTGAAGGGACGATAAGACCCTATAAAGCTTTATCATTTTCT--CTAAAA-----GTTTTGA---ATCAAAAAATAG-AGGGGGGTGATTGAACTGGGGCGGTATATAAT--ACTCTTTAGAAAAGATAACACGT-AAAGTGAAAAGCTTTATCCTA-AATGGAAT----AAAAGTTACTTTAGGGATAACAGCGCAATTTCTTAAGGTGGTAA----CATTTT-ATGAAGACTTGCGACCTCGATGTTGAATTGAGGGGCCAGGCTCC---TTTTTGA-AGTCTTGGGGGTCTGTTCGACCTTTAAATCCTCACACGATTTGNNNNN
>LT909243
NNNNNNNNNNNNNNNNNNNNNNNNNNNNNNNNNNNNNNNNNNNNNNNNNNNNNNNNNNNNNGGTAGCATAATCATTTGTTCTATAATAGAGAACTGGGATAAAAGGGAGAACAACTCTTAAACTTTTTTAACCTAT-CCTTAGAAATTAATATCTGCATCAAAAAGTGCAGCTTGGTTGAAGGGACGATAAGACCCTATAAAGCTTTATCATTTTCT--CTAAAA-----GTTTTGA---ATCAAAAAATAG-AGGGGGGTGATTGAACTGGGGCGGTATATAAT--ACTCTTTAGAAAAGATAACACGT-AAAGTGAAAAGCTTTATCCTA-AATGGAAT----AAAAGTTACTTTAGGGATAACAGCRCAATTTCTTAAGGTGGTAA----CATTTT-ATGAAGACTTGCGACCTCGATGTTGAATTGAGGGGCCAGGCTCC---TTTTTGA-AGTCTTGGGGGTCTGTTCGACCTTTAAATCCTCACACGATTTGNNNNN
>LT909225
NNNNNNNNNNNNNNNNNNNNNNNNNNNNNNNNNNNNNNNNNNNNNNNNNNNNNNNNNNNNNGGTAGCATAATCATTTGTTCTATAATAGAGAACTGGGATAAAAGGGAGAACAACTCTTAAACTTTTTTAACCTAT-CCTTAGAAATTAATATCTGCATCAAAAAGTGCAGCTTGGTTGAAGGGACGATAAGACCCTATAAAGCTTTATCATTTTCT--CTAAAA-----GTTTTGA---ATCAAAAAATAG-AGGGGGGTGATTGAACTGGGGCGGTATCTAAT--ACTCTTTAGAAAAGATAACACGT-AAAGTGAAAAGCTTTATCYTA-AACGGAAT----AAAAGTTACTTTAGGGATAACAGCGCAATTTCTTAAGGTGGTAA----CATTTT-ATGAAGACTTGCGACCTCGATGTTGAATTGAGGGGCCAGGCTCC---TTTTTGA-AGTCTTGGGGGTCTGTTCGACCTTTAAATCCTCACACGATTTNNNNNN
>LT909260
NNNNNNNNNNNNNNNNNNNNNNNNNNNNNNNNNNNNNNNNNNNNNNNNNNNNNNNNNNNNNGGTAGCATAATCATTTGTTCTATAATAGAGAACTGGGATAAAAGGGAGAACAACTCTTAAACTTTTTTAACCTAT-CCTTAGAAATTAATATCTGCATCAAAAAGTGCAGCTTGGTTGAAGGGACGATAAGACCCTATAAAGCTTTATCATTTTCT--CTAAAA-----GTTTTGA---ATCAAAAAATAG-AGGGGGGTGATTGAACTGGGGCGGTATCTAAT--ACTCTTTAGAAAAGATAACACGT-AAAGTGAAAAGCTTTATCYTA-AACGGAAT----AAAAGTTACTTTAGGGATAACAGCGCAATTTCTTAAGGTGGTAA----CATTTT-ATGAAGACTTGCGACCTCGATGTTGAATTGAGGGGCCAGGCTCC---TTTTTGA-AGTCTTGGGGGTCTGTTCGACCTTTAAATCCTCACACGATTTGNNNNN
>LT909275
NNNNNNNNNNNNNNNNNNNNNNNNNNNNNNNNNNNNNNNNNNNNNNNNNNNNNNNNNNNNNGGTAGCATAATCATTTGTTCTATAATAGAGAACTGGGATAAAAGGGAGAACAACTCTTAAACTTTTTTAACCTAT-CCTTAGAAATTAATATCTGCATCAAAAAGTGCAGCTTGGTTGAAGGGACGATAAGACCCTATAAAGCTTTATCATTTTCT--CTAAAA-----GTTTTGA---ATCAAAAAATAG-AGGGGGGTGATTGAACTGGGGCGGTATCTAAT--ACTCTTTAGAAAAGATAACACGT-AAAGTGAAAAGCTTTATCYTA-AACGGAAT----AAAAGTTACTTTAGGGATAACAGCGCAATTTCTTAAGGTGGTAA----CATTTT-ATGAAGACTTGCGACCTCGATGTTGAATTGAGGGGCCAGGCTCC---TTTTTGA-AGTCTTGGGGGTCTGTTCGACCTTTAAATCCTCACACGATTTGNNNNN
>LT909226
NNNNNNNNNNNNNNNNNNNNNNNNNNNNNNNNNNNNNNNNNNNNNNNNNNNNNNNNNNNNNGGTAGCATAATCATTTGTTCTATAATAGAGAACTGGGATAAAAGGGAGAACAACTCTTAAACTTTTTTAACCTAT-CCTTAGAAATTAATATCTGCATCAAAAAGTGCAGCTTGGTTGAAGGGACGATAAGACCCTATAAAGCTTTATCATTTTCT--CTAAAA-----GTTTTGA---ATCAAAAAATAG-AGGGGGGTGATTGAACTGGGGCGGTATCTAAT--ACTCTTTAGAAAAGATAACACGT-AAAGTGAAAAGCTTTATCTTA-AACGGAAT----AAAAGTTACTTTAGGGATAACAGCGCAATTTCTTAAGGTGGTAA----CATTTT-ATGAAGACTTGCGACCTCGATGTTGAATTGAGGGGCCAGGCTCC---TTTTTGA-AGTCTTGGGGGTCTGTTCGACCTTTAAATCCTCACACGATTTGNNNNN
>LT909269
NNNNNNNNNNNNNNNNNNNNNNNNNNNNNNNNNNNNNNNNNNNNNNNNNNNNNNNNNNNNNGGTAGCATAATCATTTGTTCTATAATAGAGAACTGGAATAAAAGGGAGAACAACTCTTAAACTTTTTTAACCTAT-CCTTAGAAATTAATATCTGCATCAAAAAGTGCAGCTTGGTTGAAGGGACGATAAGACCCTATAAAGCTTTATCATTTTCT--CTAAAA-----GTTTTGA---ATCAAAAAATAG-AGGGGGGTGATTGAACTGGGGCGGTATCTAAT--ACTCTTTAGAAAAGATAACACGT-AAAGTGAAAAGCTTTATCYTA-AACGGAAT----AAAAGTTACTTTAGGGATAACAGCGCAATTTCTTAAGGTGGTAA----CATTTT-ATGAAGACTTGCGACCTCGATGTTGAATTGAGGGGCCAGGCTCC---TTTTTGA-AGTCTTGGGGGTCTGTTCGACCTTTAAATCCTCACACGATTTGNNNNN
>LT909286
NNNNNNNNNNNNNNNNNNNNNNNNNNNNNNNNNNNNNNNNNNNNNNNNNNNNNNNNNNNNNGGTAGCATAATCATTTGTTCTATAATAGAGAACTGGGATAAAAGGGAGAACAACTCTTAAACTTTTTTAACCTAT-TCTTAGAAATTAATATCTGCATCAAAAAGTGCAGCTTAGTTGAAGGGACGATAAGACCCTATAAAGCTTTATCATTTTCT--CTAAAA-----GTTTTGA---ATCAAAAAATAG-AGGGGGGTGATTGAACTGGGGCGGTATCTAAT--ACTCTTTAGAAAAGATAACACGT-AAAGTGATAAGCTTTATCCTA-AATGGAAT----AAAAGTTACTTTAGGGATAACAGCGCAATTTCTTAAGGTGGTAA----CATTTT-ATGAAGACTTGCGACCTCGATGTTGAATTGAGGGGCCAGGCTCC---TTTTTGA-AGTCTTGGGGGTCTGTTCGACCTTTAAATCCTCACACGATTTGNNNNN
>LT909288
NNNNNNNNNNNNNNNNNNNNNNNNNNNNNNNNNNNNNNNNNNNNNNNNNNNNNNNNNNNNNGGTAGCATAATCATTTGTTCTATAATAGAGAACTGGGATAAAAGGGAGAACAACTCTTAAACTTTTTTAACCTAT-TCTTAGAAATTAATATCTGCATCAAAAAGTGCAGCTTAGTTGAAGGGACGATAAGACCCTATAAAGCTTTATCATTTTCT--CTAAAA-----GTTTTGA---ATCAAAAAATAG-AGGGGGGTGATTGAACTGGGGCGGTATCTAAT--ACTCTTTAGAAAAGATAACACGT-AAAGTGATAAGCTTTATCCTA-AATGGAAT----AAAAGTTACTTTAGGGATAACAGCGCAATTTCTTAAGGTGGTAA----CATTTT-ATGAAGACTTGCGACCTCGATGTTGAATTGAGGGGCCAGGCTCC---TTTTTGA-AGTCTTGGGGGTCTGTTCGACCTTTAAATCCTCACACGATTTGNNNNN
>LT909289
NNNNNNNNNNNNNNNNNNNNNNNNNNNNNNNNNNNNNNNNNNNNNNNNNNNNNNNNNNNNNGGTAGCATAATCATTTGTTCTATAATAGAGAACTGGGATAAAAGGGAGAACAACTCTTAAACTTTTTTAACCTAT-TCTTAGAAATTAATATCTGCATCAAAAAGTGCAGCTTAGTTGAAGGGACGATAAGACCCTATAAAGCTTTATCATTTTCT--CTAAAA-----GTTTTGA---ATCAAAAAATAG-AGGGGGGTGATTGAACTGGGGCGGTATCTAAT--ACTCTTTAGAAAAGATAACACGT-AAAGTGATAAGCTTTATCCTA-AATGGAAT----AAAAGTTACTTTAGGGATAACAGCGCAATTTCTTAAGGTGGTAA----CATTTT-ATGAAGACTTGCGACCTCGATGTTGAATTGAGGGGCCAGGCTCC---TTTTTGA-AGTCTTGGGGGTCTGTTCGACCTTTAAATCCTCACACGATTTGNNNNN
>LT909291
NNNNNNNNNNNNNNNNNNNNNNNNNNNNNNNNNNNNNNNNNNNNNNNNNNNNNNNNNNNNNGGTAGCATAATCATTTGTTCTATAATAGAGAACTGGGATAAAAGGGAGAACAACTCTTAAACTTTTTTAACCTAT-TCTTAGAAATTAATATCTGCATCAAAAAGTGCAGCTTAGTTGAAGGGACGATAAGACCCTATAAAGCTTTATCATTTTCT--CTAAAA-----GTTTTGA---ATCAAAAAATAG-AGGGGGGTGATTGAACTGGGGCGGTATCTAAT--ACTCTTTAGAAAAGATAACACGT-AAAGTGATAAGCTTTATCCTA-AATGGAAT----AAAAGTTACTTTAGGGATAACAGCGCAATTTCTTAAGGTGGTAA----CATTTT-ATGAAGACTTGCGACCTCGATGTTGAATTGAGGGGCCAGGCTCC---TTTTTGA-AGTCTTGGGGGTCTGTTCGACCTTTAAATCCTCACACGATTTGNNNNN
>LT909292
NNNNNNNNNNNNNNNNNNNNNNNNNNNNNNNNNNNNNNNNNNNNNNNNNNNNNNNNNNNNNGGTAGCATAATCATTTGTTCTATAATAGAGAACTGGGATAAAAGGGAGAACAACTCTTAAACTTTTTTAACCTAT-TCTTAGAAATTAATATCTGCATCAAAAAGTGCAGCTTAGTTGAAGGGACGATAAGACCCTATAAAGCTTTATCATTTTCT--CTAAAA-----GTTTTGA---ATCAAAAAATAG-AGGGGGGTGATTGAACTGGGGCGGTATCTAAT--ACTCTTTAGAAAAGATAACACGT-AAAGTGATAAGCTTTATCCTA-AATGGAAT----AAAAGTTACTTTAGGGATAACAGCGCAATTTCTTAAGGTGGTAA----CATTTT-ATGAAGACTTGCGACCTCGATGTTGAATTGAGGGGCCAGGCTCC---TTTTTGA-AGTCTTGGGGGTCTGTTCGACCTTTAAATCCTCACACGATTTGNNNNN
>LT909295
NNNNNNNNNNNNNNNNNNNNNNNNNNNNNNNNNNNNNNNNNNNNNNNNNNNNNNNNNNNNNGGTAGCATAATCATTTGTTCTATAATAGAGAACTGGGATAAAAGGGAGAACAACTCTTAAACTTTTTTAACCTAT-TCTTAGAAATTAATATCTGCATCAAAAAGTGCAGCTTAGTTGAAGGGACGATAAGACCCTATAAAGCTTTATCATTTTCT--CTAAAA-----GTTTTGA---ATCAAAAAATAG-AGGGGGGTGATTGAACTGGGGCGGTATCTAAT--ACTCTTTAGAAAAGATAACACGT-AAAGTGATAAGCTTTATCCTA-AATGGAAT----AAAAGTTACTTTAGGGATAACAGCGCAATTTCTTAAGGTGGTAA----CATTTT-ATGAAGACTTGCGACCTCGATGTTGAATTGAGGGGCCAGGCTCC---TTTTTGA-AGTCTTGGGGGTCTGTTCGACCTTTAAATCCTCACACGATTTGNNNNN
>LT909296
NNNNNNNNNNNNNNNNNNNNNNNNNNNNNNNNNNNNNNNNNNNNNNNNNNNNNNNNNNNNNGGTAGCATAATCATTTGTTCTATAATAGAGAACTGGGATAAAAGGGAGAACAACTCTTAAACTTTTTTAACCTAT-TCTTAGAAATTAATATCTGCATCAAAAAGTGCAGCTTAGTTGAAGGGACGATAAGACCCTATAAAGCTTTATCATTTTCT--CTAAAA-----GTTTTGA---ATCAAAAAATAG-AGGGGGGTGATTGAACTGGGGCGGTATCTAAT--ACTCTTTAGAAAAGATAACACGT-AAAGTGATAAGCTTTATCCTA-AATGGAAT----AAAAGTTACTTTAGGGATAACAGCGCAATTTCTTAAGGTGGTAA----CATTTT-ATGAAGACTTGCGACCTCGATGTTGAATTGAGGGGCCAGGCTCC---TTTTTGA-AGTCTTGGGGGTCTGTTCGACCTTTAAATCCTCACACGATTTGNNNNN
>LT909305
NNNNNNNNNNNNNNNNNNNNNNNNNNNNNNNNNNNNNNNNNNNNNNNNNNNNNNNNNNNNNGGTAGCATAATCATTTGTTCTATAATAGAGAACTGGGATAAAAGGGAGAACAACTCTTAAACTTTTTTAACCTAT-TCTTAGAAATTAATATCTGCATCAAAAAGTGCAGCTTAGTTGAAGGGACGATAAGACCCTATAAAGCTTTATCATTTTCT--CTAAAA-----GTTTTGA---ATCAAAAAATAG-AGGGGGGTGATTGAACTGGGGCGGTATCTAAT--ACTCTTTAGAAAAGATAACACGT-AAAGTGATAAGCTTTATCCTA-AATGGAAT----AAAAGTTACTTTAGGGATAACAGCGCAATTTCTTAAGGTGGTAA----CATTTT-ATGAAGACTTGCGACCTCGATGTTGAATTGAGGGGCCAGGCTCC---TTTTTGA-AGTCTTGGGGGTCTGTTCGACCTTTAAATCCTCACACGATTTGNNNNN
>LT909306
NNNNNNNNNNNNNNNNNNNNNNNNNNNNNNNNNNNNNNNNNNNNNNNNNNNNNNNNNNNNNGGTAGCATAATCATTTGTTCTATAATAGAGAACTGGGATAAAAGGGAGAACAACTCTTAAACTTTTTTAACCTAT-TCTTAGAAATTAATATCTGCATCAAAAAGTGCAGCTTAGTTGAAGGGACGATAAGACCCTATAAAGCTTTATCATTTTCT--CTAAAA-----GTTTTGA---ATCAAAAAATAG-AGGGGGGTGATTGAACTGGGGCGGTATCTAAT--ACTCTTTAGAAAAGATAACACGT-AAAGTGATAAGCTTTATCCTA-AATGGAAT----AAAAGTTACTTTAGGGATAACAGCGCAATTTCTTAAGGTGGTAA----CATTTT-ATGAAGACTTGCGACCTCGATGTTGAATTGAGGGGCCAGGCTCC---TTTTTGA-AGTCTTGGGGGTCTGTTCGACCTTTAAATCCTCACACGATTTGNNNNN
>LT909307
NNNNNNNNNNNNNNNNNNNNNNNNNNNNNNNNNNNNNNNNNNNNNNNNNNNNNNNNNNNNNGGTAGCATAATCATTTGTTCTATAATAGAGAACTGGGATAAAAGGGAGAACAACTCTTAAACTTTTTTAACCTAT-TCTTAGAAATTAATATCTGCATCAAAAAGTGCAGCTTAGTTGAAGGGACGATAAGACCCTATAAAGCTTTATCATTTTCT--CTAAAA-----GTTTTGA---ATCAAAAAATAG-AGGGGGGTGATTGAACTGGGGCGGTATCTAAT--ACTCTTTAGAAAAGATAACACGT-AAAGTGATAAGCTTTATCCTA-AATGGAAT----AAAAGTTACTTTAGGGATAACAGCGCAATTTCTTAAGGTGGTAA----CATTTT-ATGAAGACTTGCGACCTCGATGTTGAATTGAGGGGCCAGGCTCC---TTTTTGA-AGTCTTGGGGGTCTGTTCGACCTTTAAATCCTCACACGATTTGNNNNN
>LT909311
NNNNNNNNNNNNNNNNNNNNNNNNNNNNNNNNNNNNNNNNNNNNNNNNNNNNNNNNNNNNNGGTAGCATAATCATTTGTTCTATAATAGAGAACTGGGATAAAAGGGAGAACAACTCTTAAACTTTTTTAACCTAT-TCTTAGAAATTAATATCTGCATCAAAAAGTGCAGCTTAGTTGAAGGGACGATAAGACCCTATAAAGCTTTATCATTTTCT--CTAAAA-----GTTTTGA---ATCAAAAAATAG-AGGGGGGTGATTGAACTGGGGCGGTATCTAAT--ACTCTTTAGAAAAGATAACACGT-AAAGTGATAAGCTTTATCCTA-AATGGAAT----AAAAGTTACTTTAGGGATAACAGCGCAATTTCTTAAGGTGGTAA----CATTTT-ATGAAGACTTGCGACCTCGATGTTGAATTGAGGGGCCAGGCTCC---TTTTTGA-AGTCTTGGGGGTCTGTTCGACCTTTAAATCCTCACACGATTTGNNNNN
>LT909313
NNNNNNNNNNNNNNNNNNNNNNNNNNNNNNNNNNNNNNNNNNNNNNNNNNNNNNNNNNNNNGGTAGCATAATCATTTGTTCTATAATAGAGAACTGGGATAAAAGGGAGAACAACTCTTAAACTTTTTTAACCTAT-TCTTAGAAATTAATATCTGCATCAAAAAGTGCAGCTTAGTTGAAGGGACGATAAGACCCTATAAAGCTTTATCATTTTCT--CTAAAA-----GTTTTGA---ATCAAAAAATAG-AGGGGGGTGATTGAACTGGGGCGGTATCTAAT--ACTCTTTAGAAAAGATAACACGT-AAAGTGATAAGCTTTATCCTA-AATGGAAT----AAAAGTTACTTTAGGGATAACAGCGCAATTTCTTAAGGTGGTAA----CATTTT-ATGAAGACTTGCGACCTCGATGTTGAATTGAGGGGCCAGGCTCC---TTTTTGA-AGTCTTGGGGGTCTGTTCGACCTTTAAATCCTCACACGATTTGNNNNN
>LT909314
NNNNNNNNNNNNNNNNNNNNNNNNNNNNNNNNNNNNNNNNNNNNNNNNNNNNNNNNNNNNNGGTAGCATAATCATTTGTTCTATAATAGAGAACTGGGATAAAAGGGAGAACAACTCTTAAACTTTTTTAACCTAT-TCTTAGAAATTAATATCTGCATCAAAAAGTGCAGCTTAGTTGAAGGGACGATAAGACCCTATAAAGCTTTATCATTTTCT--CTAAAA-----GTTTTGA---ATCAAAAAATAG-AGGGGGGTGATTGAACTGGGGCGGTATCTAAT--ACTCTTTAGAAAAGATAACACGT-AAAGTGATAAGCTTTATCCTA-AATGGAAT----AAAAGTTACTTTAGGGATAACAGCGCAATTTCTTAAGGTGGTAA----CATTTT-ATGAAGACTTGCGACCTCGATGTTGAATTGAGGGGCCAGGCTCC---TTTTTGA-AGTCTTGGGGGTCTGTTCGACCTTTAAATCCTCACACGATTTGNNNNN
>LT909317
NNNNNNNNNNNNNNNNNNNNNNNNNNNNNNNNNNNNNNNNNNNNNNNNNNNNNNNNNNNNNGGTAGCATAATCATTTGTTCTATAATAGAGAACTGGGATAAAAGGGAGAACAACTCTTAAACTTTTTTAACCTAT-TCTTAGAAATTAATATCTGCATCAAAAAGTGCAGCTTAGTTGAAGGGACGATAAGACCCTATAAAGCTTTATCATTTTCT--CTAAAA-----GTTTTGA---ATCAAAAAATAG-AGGGGGGTGATTGAACTGGGGCGGTATCTAAT--ACTCTTTAGAAAAGATAACACGT-AAAGTGATAAGCTTTATCCTA-AATGGAAT----AAAAGTTACTTTAGGGATAACAGCGCAATTTCTTAAGGTGGTAA----CATTTT-ATGAAGACTTGCGACCTCGATGTTGAATTGAGGGGCCAGGCTCC---TTTTTGA-AGTCTTGGGGGTCTGTTCGACCTTTAAATCCTCACACGATTTGNNNNN
>LT909304
NNNNNNNNNNNNNNNNNNNNNNNNNNNNNNNNNNNNNNNNNNNNNNNNNNNNNNNNNNNNNNGTAGCATAATCATTTGTTCTATAATAGAGAACTGGGATAAAAGGGAGAACAACTCTTAAACTTTTTTAACCTAT-TCTTAGAAATTAATATCTGCATCAAAAAGTGCAGCTTAGTTGAAGGGACGATAAGACCCTATAAAGCTTTATCATTTTCT--CTAAAA-----GTTTTGA---ATCAAAAAATAG-AGGGGGGTGATTGAACTGGGGCGGTATCTAAT--ACTCTTTAGAAAAGATAACACGT-AAAGTGATAAGCTTTATCCTA-AATGGAAT----AAAAGTTACTTTAGGGATAACAGCGCAATTTCTTAAGGTGGTAA----CATTTT-ATGAAGACTTGCGACCTCGATGTTGAATTGAGGGGCCAGGCTCC---TTTTTGA-AGTCTTGGGGGTCTGTTCGACCTTTAAATCCTCACACGATTTGNNNNN
>LT909310
NNNNNNNNNNNNNNNNNNNNNNNNNNNNNNNNNNNNNNNNNNNNNNNNNNNNNNNNNNNNNNGTAGCATAATCATTTGTTCTATAATAGAGAACTGGGATAAAAGGGAGAACAACTCTTAAACTTTTTTAACCTAT-TCTTAGAAATTAATATCTGCATCAAAAAGTGCAGCTTAGTTGAAGGGACGATAAGACCCTATAAAGCTTTATCATTTTCT--CTAAAA-----GTTTTGA---ATCAAAAAATAG-AGGGGGGTGATTGAACTGGGGCGGTATCTAAT--ACTCTTTAGAAAAGATAACACGT-AAAGTGATAAGCTTTATCCTA-AATGGAAT----AAAAGTTACTTTAGGGATAACAGCGCAATTTCTTAAGGTGGTAA----CATTTT-ATGAAGACTTGCGACCTCGATGTTGAATTGAGGGGCCAGGCTCC---TTTTTGA-AGTCTTGGGGGTCTGTTCGACCTTTAAATCCTCACACGATTTGNNNNN
>LT909312
NNNNNNNNNNNNNNNNNNNNNNNNNNNNNNNNNNNNNNNNNNNNNNNNNNNNNNNNNNNNNNGTAGCATAATCATTTGTTCTATAATAGAGAACTGGGATAAAAGGGAGAACAACTCTTAAACTTTTTTAACCTAT-TCTTAGAAATTAATATCTGCATCAAAAAGTGCAGCTTAGTTGAAGGGACGATAAGACCCTATAAAGCTTTATCATTTTCT--CTAAAA-----GTTTTGA---ATCAAAAAATAG-AGGGGGGTGATTGAACTGGGGCGGTATCTAAT--ACTCTTTAGAAAAGATAACACGT-AAAGTGATAAGCTTTATCCTA-AATGGAAT----AAAAGTTACTTTAGGGATAACAGCGCAATTTCTTAAGGTGGTAA----CATTTT-ATGAAGACTTGCGACCTCGATGTTGAATTGAGGGGCCAGGCTCC---TTTTTGA-AGTCTTGGGGGTCTGTTCGACCTTTAAATCCTCACACGATTTGNNNNN
>LT909316
NNNNNNNNNNNNNNNNNNNNNNNNNNNNNNNNNNNNNNNNNNNNNNNNNNNNNNNNNNNNNNNNNNNNNNNNNNNNNNNNNNNNNNNNNNNNNNNNNNNNNNNNNNNNNNNNNNNNNNNNNNNNNNNNNAACCTAT-TCTTAGAAATTAATATCTGCATCAAAAAGTGCAGCTTAGTTGAAGGGACGATAAGACCCTATAAAGCTTTATCATTTTCT--CTAAAA-----GTTTTGA---ATCAAAAAATAG-AGGGGGGTGATTGAACTGGGGCGGTATCTAAT--ACTCTTTAGAAAAGATAACACGT-AAAGTGATAAGCTTTATCCTA-AATGGAAT----AAAAGTTACTTTAGGGATAACAGCGCAATTTCTTAAGGTGGTAA----CATTTT-ATGAAGACTTGCGACCTCGATGTTGAATTGAGGGGCCAGGCTCC---TTTTTGA-AGTCTTGGGGGTCTGTTCGACCTTTAAATCCTCACACGATTTGNNNNN
>LT909320
NNNNNNNNNNNNNNNNNNNNNNNNNNNNNNNNNNNNNNNNNNNNNNNNNNNNNNNNNNNNNGGTAGCATAATCATTTGTTCTATAATAGAGAACTGGGATAAAAGGGAGAACAACTCTTAAACTTTTTTAACCTAT-TCTTAGAAATTAATATCTGCATCAAAAAGTGCAGCTTAGTTGAAGGGACGATAAGACCCTATAAAGCTTTATCATTTTCT--CTAAAA-----GTTTTGA---ATCAAAAAATAG-AGGGGGGTGATTGAACTGGGGCGGTATCTAAT--ACTCTTTAGAAAAGATAACACGT-AAAGTGATAAGCTTTATCCTA-AATGGAAT----AAAAGTTACTTTAGGGATAACAGCGCAATTTCTTAAGGTGGTAA----CATTTT-ATGAAGACTTGCGACCTCGATGTTGAATTGAGGGGCCAGGCTCC---TTTTTGA-AGTCTTGGGGGTCTGTTCGACCTTTAAATCCTCACACGATTTNNNNNN
>LT909315
NNNNNNNNNNNNNNNNNNNNNNNNNNNNNNNNNNNNNNNNNNNNNNNNNNNNNNNNNNNNNNNNNNNNNNNNNNNNNNNNNNNNNNNNNNNNNNNNNNNNNNNNNNNAGAACAACTCTTAAACTTTTTTAACCTAT-TCTTAGAAATTAATATCTGCATCAAAAAGTGCAGCTTAGTTGAAGGGACGATAAGACCCTATAAAGCTTTATCATTTTCT--TTAAAA-----GTTTTGA---ATCAAAAAATAG-AGGGGGGTGATTGAACTGGGGCGGTATCTAAT--ACTCTTTAGAAAAGATAACACGT-AAAGTGATAAGCTTTATCCTA-AATGGAAT----AAAAGTTACTTTAGGGATAACAGCGCAATTTCTTAAGGTGGTAA----CATTTT-ATGAAGACTTGCGACCTCGATGTTGAATTGAGGGGCCAGGCTCC---TTTTTGA-AGTCTTGGGGGTCTGTTCGACCTTTAAATCCTCACACGATTTNNNNNN
>LT909297
NNNNNNNNNNNNNNNNNNNNNNNNNNNNNNNNNNNNNNNNNNNNNNNNNNNNNNNNNNNNNGGTAGCATAATCATTTGTTCTATAATAGAGAACTGGGATAAAAGGGAGAACAACTCTTAAACTTTTTTAACCTAT-TCTTAGAAATTAATATCTGCATCAAAAAGTGCAGCTTAGTTGAAGGGACGATAAGACCCTATAAAGCTTTATCATTTTCT--CTAAAA-----GTTTTGA---ATCAAAAAATAG-AGGGGGGTGATTGAACTGGGGCGGTATCTAAT--ACTCTTTAGAAAAGATAACACGT-AAAGTGAAAAGCTTTATCCTA-AATGGAAT----AAAAGTTACTTTAGGGATAACAGCGCAATTTCTTAAGGTGGTAA----CATTTT-ATGAAGACTTGCGACCTCGATGTTGAATTGAGGGGCCAGGCTCC---TTTTTGA-AGTCTTGGGGGTCTGTTCGACCTTTAAATCCTCACACGATTTNNNNNN
>LT909264
NNNNNNNNNNNNNNNNNNNNNNNNNNNNNNNNNNNNNNNNNNNNNNNNNNNNNNNNNNNNNNNNNNNNNNNNNNNNNNNNNNNNNNNNNNNNNNNNNNNNNNNNNNNNNNNNNNNNNNTAAACTTTTTTAACCTAT-CCTTAGAAATTAATATCTGCATCAAAAAGTGCAGCTTGGTTGAAGGGACGATAAGACCCTATAAAGCTTTATCATTTTCT--CTAAAA-----GTTTTGA---ATCAAAAAATAG-AGGGGGGTGATTGAACTGGGGCGGTATCTAAT--ACTCTTTAGAAAAGATAACACGT-AAAGTGAAAAGCTTTATCCTA-AATGGAAT----AAAAGTTACTTTAGGGATAACAGCGCAATTTCTTAAGGTGGTAA----CATTTT-ATGAAGACTTGCGACCTCTATGTTGAATTGAGGGGCCAGGCTCC---TTTTTGA-AGTCTTGNNNNNNNNNNNNNNNNNNNNNNNNNNNNNNNNNNNNNNNNN
>LT909190
NNNNNNNNNNNNNNNNNNNNNNNNNNNNNNNNNNNNNNNNNNNNNNNNNNNNNNNNNNNNNNGTAGCATAATCATTTGTTCTATAATAGAGAACTGGGATAAAAGGGAGAACAACTCTTAAACTTTTTTAGCCTAT-TCTTAGAAATTAATATCTGCATCAAAAAGTGCAGCTTAGTTGAAGGGACGATAAGACCCTATAAAGCTTTATCATTTTCT--CTTTAA-----GTTTTGA---ATAAAAAAATTG-TGGGGGGTGATTGAACTGGGGCGGTATCTAAT--ACTCTTTAGAAAAGGTAACACGT-AAAGTGAAAAGCTTTATCCTA-AATGGAAT----AAAAGTTACTTTAGGGATAACAGCGCAATTTCTTAAGGTGGTAA----CATTTT-ATGAAGACTTGCGACCTCGATGTTGAATTGAGGGGCCAGGCTCC---TTTTTGA-AGTCTTGGGGGTCTGTTCGACCTTTAAATCCTCACACGATTTNNNNNN
>LT909204
NNNNNNNNNNNNNNNNNNNNNNNNNNNNNNNNNNNNNNNNNNNNNNNNNNNNNNNNNNNNNGGTAGCATAATCATTTGTTCTATAATAGAGAACTGGGATAAAAGGGAGAACAACTCTTAAACTTTTTTAGCCTAT-TCTTAGAAATTAATATCTGCATCAAAAAGTGCAGCTTAGTTGAAGGGACGATAAGACCCTATAAAGCTTTATCATTTTCT--CTTTAA-----GTTTTGA---ATAAAAAAATTG-TGGGGGGTGATTGAACTGGGGCGGTATCTAAT--ACTCTTTAGAAAAGGTAACACGT-AAAGTGAAAAGCTTTATCCTA-AATGGAAT----AAAAGTTACTTTAGGGATAACAGCGCAATTTCTTAAGGTGGTAA----CATTTT-ATGAAGACTTGCGACCTCGATGTTGAATTGAGGGGCCAGGCTCC---TTTTTGA-AGTCTTGGGGGTCTGTTCGACCTTTAAATCCTCACACGATTTGNNNNN
>LT909209
NNNNNNNNNNNNNNNNNNNNNNNNNNNNNNNNNNNNNNNNNNNNNNNNNNNNNNNNNNNNNGGTAGCATAATCATTTGTTCTATAATAGAGAACTGGGATAAAAGGGAGAACAACTCTTAAACTTTTTTAGCCTAT-TCTTAGAAATTAATATCTGCATCAAAAAGTGCAGCTTAGTTGAAGGGACGATAAGACCCTATAAAGCTTTATCATTTTCT--CTTTAA-----GTTTTGA---ATAAAAAAATTG-TGGGGGGTGATTGAACTGGGGCGGTATCTAAT--ACTCTTTAGAAAAGGTAACACGT-AAAGTGAAAAGCTTTATCCTA-AATGGAAT----AAAAGTTACTTTAGGGATAACAGCGCAATTTCTTAAGGTGGTAA----CATTTT-ATGAAGACTTGCGACCTCGATGTTGAATTGAGGGGCCAGGCTCC---TTTTTGA-AGTCTTGGGGGTCTGTTCGACCTTTAAATCCTCACACGATTTGNNNNN
>LT909210
NNNNNNNNNNNNNNNNNNNNNNNNNNNNNNNNNNNNNNNNNNNNNNNNNNNNNNNNNNNNNGGTAGCATAATCATTTGTTCTATAATAGAGAACTGGGATAAAAGGGAGAACAACTCTTAAACTTTTTTAGCCTAT-TCTTAGAAATTAATATCTGCATCAAAAAGTGCAGCTTAGTTGAAGGGACGATAAGACCCTATAAAGCTTTATCATTTTCT--CTTTAA-----GTTTTGA---ATAAAAAAATTG-TGGGGGGTGATTGAACTGGGGCGGTATCTAAT--ACTCTTTAGAAAAGGTAACACGT-AAAGTGAAAAGCTTTATCCTA-AATGGAAT----AAAAGTTACTTTAGGGATAACAGCGCAATTTCTTAAGGTGGTAA----CATTTT-ATGAAGACTTGCGACCTCGATGTTGAATTGAGGGGCCAGGCTCC---TTTTTGA-AGTCTTGGGGGTCTGTTCGACCTTTAAATCCTCACACGATTTGNNNNN
>LT909211
NNNNNNNNNNNNNNNNNNNNNNNNNNNNNNNNNNNNNNNNNNNNNNNNNNNNNNNNNNNNNGGTAGCATAATCATTTGTTCTATAATAGAGAACTGGGATAAAAGGGAGAACAACTCTTAAACTTTTTTAGCCTAT-TCTTAGAAATTAATATCTGCATCAAAAAGTGCAGCTTAGTTGAAGGGACGATAAGACCCTATAAAGCTTTATCATTTTCT--CTTTAA-----GTTTTGA---ATAAAAAAATTG-TGGGGGGTGATTGAACTGGGGCGGTATCTAAT--ACTCTTTAGAAAAGGTAACACGT-AAAGTGAAAAGCTTTATCCTA-AATGGAAT----AAAAGTTACTTTAGGGATAACAGCGCAATTTCTTAAGGTGGTAA----CATTTT-ATGAAGACTTGCGACCTCGATGTTGAATTGAGGGGCCAGGCTCC---TTTTTGA-AGTCTTGGGGGTCTGTTCGACCTTTAAATCCTCACACGATTTGNNNNN
>LT909215
NNNNNNNNNNNNNNNNNNNNNNNNNNNNNNNNNNNNNNNNNNNNNNNNNNNNNNNNNNNNNGGTAGCATAATCATTTGTTCTATAATAGAGAACTGGGATAAAAGGGAGAACAACTCTTAAACTTTTTTAGCCTAT-TCTTAGAAATTAATATCTGCATCAAAAAGTGCAGCTTAGTTGAAGGGACGATAAGACCCTATAAAGCTTTATCATTTTCT--CTTTAA-----GTTTTGA---ATAAAAAAATTG-TGGGGGGTGATTGAACTGGGGCGGTATCTAAT--ACTCTTTAGAAAAGGTAACACGT-AAAGTGAAAAGCTTTATCCTA-AATGGAAT----AAAAGTTACTTTAGGGATAACAGCGCAATTTCTTAAGGTGGTAA----CATTTT-ATGAAGACTTGCGACCTCGATGTTGAATTGAGGGGCCAGGCTCC---TTTTTGA-AGTCTTGGGGGTCTGTTCGACCTTTAAATCCTCACACGATTTGNNNNN
>LT909216
NNNNNNNNNNNNNNNNNNNNNNNNNNNNNNNNNNNNNNNNNNNNNNNNNNNNNNNNNNNNNGGTAGCATAATCATTTGTTCTATAATAGAGAACTGGGATAAAAGGGAGAACAACTCTTAAACTTTTTTAGCCTAT-TCTTAGAAATTAATATCTGCATCAAAAAGTGCAGCTTAGTTGAAGGGACGATAAGACCCTATAAAGCTTTATCATTTTCT--CTTTAA-----GTTTTGA---ATAAAAAAATTG-TGGGGGGTGATTGAACTGGGGCGGTATCTAAT--ACTCTTTAGAAAAGGTAACACGT-AAAGTGAAAAGCTTTATCCTA-AATGGAAT----AAAAGTTACTTTAGGGATAACAGCGCAATTTCTTAAGGTGGTAA----CATTTT-ATGAAGACTTGCGACCTCGATGTTGAATTGAGGGGCCAGGCTCC---TTTTTGA-AGTCTTGGGGGTCTGTTCGACCTTTAAATCCTCACACGATTTGNNNNN
>LT909228
NNNNNNNNNNNNNNNNNNNNNNNNNNNNNNNNNNNNNNNNNNNNNNNNNNNNNNNNNNNNNGGTAGCATAATCATTTGTTCTATAATAGAGAACTGGGATAAAAGGGAGAACAACTCTTAAACTTTTTTAGCCTAT-TCTTAGAAATTAATATCTGCATCAAAAAGTGCAGCTTAGTTGAAGGGACGATAAGACCCTATAAAGCTTTATCATTTTCT--CTTTAA-----GTTTTGA---ATAAAAAAATTG-TGGGGGGTGATTGAACTGGGGCGGTATCTAAT--ACTCTTTAGAAAAGGTAACACGT-AAAGTGAAAAGCTTTATCCTA-AATGGAAT----AAAAGTTACTTTAGGGATAACAGCGCAATTTCTTAAGGTGGTAA----CATTTT-ATGAAGACTTGCGACCTCGATGTTGAATTGAGGGGCCAGGCTCC---TTTTTGA-AGTCTTGGGGGTCTGTTCGACCTTTAAATCCTCACACGATTTGNNNNN
>LT909230
NNNNNNNNNNNNNNNNNNNNNNNNNNNNNNNNNNNNNNNNNNNNNNNNNNNNNNNNNNNNNGGTAGCATAATCATTTGTTCTATAATAGAGAACTGGGATAAAAGGGAGAACAACTCTTAAACTTTTTTAGCCTAT-TCTTAGAAATTAATATCTGCATCAAAAAGTGCAGCTTAGTTGAAGGGACGATAAGACCCTATAAAGCTTTATCATTTTCT--CTTTAA-----GTTTTGA---ATAAAAAAATTG-TGGGGGGTGATTGAACTGGGGCGGTATCTAAT--ACTCTTTAGAAAAGGTAACACGT-AAAGTGAAAAGCTTTATCCTA-AATGGAAT----AAAAGTTACTTTAGGGATAACAGCGCAATTTCTTAAGGTGGTAA----CATTTT-ATGAAGACTTGCGACCTCGATGTTGAATTGAGGGGCCAGGCTCC---TTTTTGA-AGTCTTGGGGGTCTGTTCGACCTTTAAATCCTCACACGATTTGNNNNN
>LT909231
NNNNNNNNNNNNNNNNNNNNNNNNNNNNNNNNNNNNNNNNNNNNNNNNNNNNNNNNNNNNNGGTAGCATAATCATTTGTTCTATAATAGAGAACTGGGATAAAAGGGAGAACAACTCTTAAACTTTTTTAGCCTAT-TCTTAGAAATTAATATCTGCATCAAAAAGTGCAGCTTAGTTGAAGGGACGATAAGACCCTATAAAGCTTTATCATTTTCT--CTTTAA-----GTTTTGA---ATAAAAAAATTG-TGGGGGGTGATTGAACTGGGGCGGTATCTAAT--ACTCTTTAGAAAAGGTAACACGT-AAAGTGAAAAGCTTTATCCTA-AATGGAAT----AAAAGTTACTTTAGGGATAACAGCGCAATTTCTTAAGGTGGTAA----CATTTT-ATGAAGACTTGCGACCTCGATGTTGAATTGAGGGGCCAGGCTCC---TTTTTGA-AGTCTTGGGGGTCTGTTCGACCTTTAAATCCTCACACGATTTGNNNNN
>LT909232
NNNNNNNNNNNNNNNNNNNNNNNNNNNNNNNNNNNNNNNNNNNNNNNNNNNNNNNNNNNNNGGTAGCATAATCATTTGTTCTATAATAGAGAACTGGGATAAAAGGGAGAACAACTCTTAAACTTTTTTAGCCTAT-TCTTAGAAATTAATATCTGCATCAAAAAGTGCAGCTTAGTTGAAGGGACGATAAGACCCTATAAAGCTTTATCATTTTCT--CTTTAA-----GTTTTGA---ATAAAAAAATTG-TGGGGGGTGATTGAACTGGGGCGGTATCTAAT--ACTCTTTAGAAAAGGTAACACGT-AAAGTGAAAAGCTTTATCCTA-AATGGAAT----AAAAGTTACTTTAGGGATAACAGCGCAATTTCTTAAGGTGGTAA----CATTTT-ATGAAGACTTGCGACCTCGATGTTGAATTGAGGGGCCAGGCTCC---TTTTTGA-AGTCTTGGGGGTCTGTTCGACCTTTAAATCCTCACACGATTTGNNNNN
>LT909238
NNNNNNNNNNNNNNNNNNNNNNNNNNNNNNNNNNNNNNNNNNNNNNNNNNNNNNNNNNNNNGGTAGCATAATCATTTGTTCTATAATAGAGAACTGGGATAAAAGGGAGAACAACTCTTAAACTTTTTTAGCCTAT-TCTTAGAAATTAATATCTGCATCAAAAAGTGCAGCTTAGTTGAAGGGACGATAAGACCCTATAAAGCTTTATCATTTTCT--CTTTAA-----GTTTTGA---ATAAAAAAATTG-TGGGGGGTGATTGAACTGGGGCGGTATCTAAT--ACTCTTTAGAAAAGGTAACACGT-AAAGTGAAAAGCTTTATCCTA-AATGGAAT----AAAAGTTACTTTAGGGATAACAGCGCAATTTCTTAAGGTGGTAA----CATTTT-ATGAAGACTTGCGACCTCGATGTTGAATTGAGGGGCCAGGCTCC---TTTTTGA-AGTCTTGGGGGTCTGTTCGACCTTTAAATCCTCACACGATTTGNNNNN
>LT909240
NNNNNNNNNNNNNNNNNNNNNNNNNNNNNNNNNNNNNNNNNNNNNNNNNNNNNNNNNNNNNGGTAGCATAATCATTTGTTCTATAATAGAGAACTGGGATAAAAGGGAGAACAACTCTTAAACTTTTTTAGCCTAT-TCTTAGAAATTAATATCTGCATCAAAAAGTGCAGCTTAGTTGAAGGGACGATAAGACCCTATAAAGCTTTATCATTTTCT--CTTTAA-----GTTTTGA---ATAAAAAAATTG-TGGGGGGTGATTGAACTGGGGCGGTATCTAAT--ACTCTTTAGAAAAGGTAACACGT-AAAGTGAAAAGCTTTATCCTA-AATGGAAT----AAAAGTTACTTTAGGGATAACAGCGCAATTTCTTAAGGTGGTAA----CATTTT-ATGAAGACTTGCGACCTCGATGTTGAATTGAGGGGCCAGGCTCC---TTTTTGA-AGTCTTGGGGGTCTGTTCGACCTTTAAATCCTCACACGATTTGNNNNN
>LT909249
NNNNNNNNNNNNNNNNNNNNNNNNNNNNNNNNNNNNNNNNNNNNNNNNNNNNNNNNNNNNNGGTAGCATAATCATTTGTTCTATAATAGAGAACTGGGATAAAAGGGAGAACAACTCTTAAACTTTTTTAGCCTAT-TCTTAGAAATTAATATCTGCATCAAAAAGTGCAGCTTAGTTGAAGGGACGATAAGACCCTATAAAGCTTTATCATTTTCT--CTTTAA-----GTTTTGA---ATAAAAAAATTG-TGGGGGGTGATTGAACTGGGGCGGTATCTAAT--ACTCTTTAGAAAAGGTAACACGT-AAAGTGAAAAGCTTTATCCTA-AATGGAAT----AAAAGTTACTTTAGGGATAACAGCGCAATTTCTTAAGGTGGTAA----CATTTT-ATGAAGACTTGCGACCTCGATGTTGAATTGAGGGGCCAGGCTCC---TTTTTGA-AGTCTTGGGGGTCTGTTCGACCTTTAAATCCTCACACGATTTGNNNNN
>LT909265
NNNNNNNNNNNNNNNNNNNNNNNNNNNNNNNNNNNNNNNNNNNNNNNNNNNNNNNNNNNNNGGTAGCATAATCATTTGTTCTATAATAGAGAACTGGGATAAAAGGGAGAACAACTCTTAAACTTTTTTAGCCTAT-TCTTAGAAATTAATATCTGCATCAAAAAGTGCAGCTTAGTTGAAGGGACGATAAGACCCTATAAAGCTTTATCATTTTCT--CTTTAA-----GTTTTGA---ATAAAAAAATTG-TGGGGGGTGATTGAACTGGGGCGGTATCTAAT--ACTCTTTAGAAAAGGTAACACGT-AAAGTGAAAAGCTTTATCCTA-AATGGAAT----AAAAGTTACTTTAGGGATAACAGCGCAATTTCTTAAGGTGGTAA----CATTTT-ATGAAGACTTGCGACCTCGATGTTGAATTGAGGGGCCAGGCTCC---TTTTTGA-AGTCTTGGGGGTCTGTTCGACCTTTAAATCCTCACACGATTTGNNNNN
>LT909268
NNNNNNNNNNNNNNNNNNNNNNNNNNNNNNNNNNNNNNNNNNNNNNNNNNNNNNNNNNNNNGGTAGCATAATCATTTGTTCTATAATAGAGAACTGGGATAAAAGGGAGAACAACTCTTAAACTTTTTTAGCCTAT-TCTTAGAAATTAATATCTGCATCAAAAAGTGCAGCTTAGTTGAAGGGACGATAAGACCCTATAAAGCTTTATCATTTTCT--CTTTAA-----GTTTTGA---ATAAAAAAATTG-TGGGGGGTGATTGAACTGGGGCGGTATCTAAT--ACTCTTTAGAAAAGGTAACACGT-AAAGTGAAAAGCTTTATCCTA-AATGGAAT----AAAAGTTACTTTAGGGATAACAGCGCAATTTCTTAAGGTGGTAA----CATTTT-ATGAAGACTTGCGACCTCGATGTTGAATTGAGGGGCCAGGCTCC---TTTTTGA-AGTCTTGGGGGTCTGTTCGACCTTTAAATCCTCACACGATTTGNNNNN
>LT909279
NNNNNNNNNNNNNNNNNNNNNNNNNNNNNNNNNNNNNNNNNNNNNNNNNNNNNNNNNNNNNGGTAGCATAATCATTTGTTCTATAATAGAGAACTGGGATAAAAGGGAGAACAACTCTTAAACTTTTTTAGCCTAT-TCTTAGAAATTAATATCTGCATCAAAAAGTGCAGCTTAGTTGAAGGGACGATAAGACCCTATAAAGCTTTATCATTTTCT--CTTTAA-----GTTTTGA---ATAAAAAAATTG-TGGGGGGTGATTGAACTGGGGCGGTATCTAAT--ACTCTTTAGAAAAGGTAACACGT-AAAGTGAAAAGCTTTATCCTA-AATGGAAT----AAAAGTTACTTTAGGGATAACAGCGCAATTTCTTAAGGTGGTAA----CATTTT-ATGAAGACTTGCGACCTCGATGTTGAATTGAGGGGCCAGGCTCC---TTTTTGA-AGTCTTGGGGGTCTGTTCGACCTTTAAATCCTCACACGATTTGNNNNN
>LT909280
NNNNNNNNNNNNNNNNNNNNNNNNNNNNNNNNNNNNNNNNNNNNNNNNNNNNNNNNNNNNNGGTAGCATAATCATTTGTTCTATAATAGAGAACTGGGATAAAAGGGAGAACAACTCTTAAACTTTTTTAGCCTAT-TCTTAGAAATTAATATCTGCATCAAAAAGTGCAGCTTAGTTGAAGGGACGATAAGACCCTATAAAGCTTTATCATTTTCT--CTTTAA-----GTTTTGA---ATAAAAAAATTG-TGGGGGGTGATTGAACTGGGGCGGTATCTAAT--ACTCTTTAGAAAAGGTAACACGT-AAAGTGAAAAGCTTTATCCTA-AATGGAAT----AAAAGTTACTTTAGGGATAACAGCGCAATTTCTTAAGGTGGTAA----CATTTT-ATGAAGACTTGCGACCTCGATGTTGAATTGAGGGGCCAGGCTCC---TTTTTGA-AGTCTTGGGGGTCTGTTCGACCTTTAAATCCTCACACGATTTGNNNNN
>LT909281
NNNNNNNNNNNNNNNNNNNNNNNNNNNNNNNNNNNNNNNNNNNNNNNNNNNNNNNNNNNNNGGTAGCATAATCATTTGTTCTATAATAGAGAACTGGGATAAAAGGGAGAACAACTCTTAAACTTTTTTAGCCTAT-TCTTAGAAATTAATATCTGCATCAAAAAGTGCAGCTTAGTTGAAGGGACGATAAGACCCTATAAAGCTTTATCATTTTCT--CTTTAA-----GTTTTGA---ATAAAAAAATTG-TGGGGGGTGATTGAACTGGGGCGGTATCTAAT--ACTCTTTAGAAAAGGTAACACGT-AAAGTGAAAAGCTTTATCCTA-AATGGAAT----AAAAGTTACTTTAGGGATAACAGCGCAATTTCTTAAGGTGGTAA----CATTTT-ATGAAGACTTGCGACCTCGATGTTGAATTGAGGGGCCAGGCTCC---TTTTTGA-AGTCTTGGGGGTCTGTTCGACCTTTAAATCCTCACACGATTTGNNNNN
>LT909285
NNNNNNNNNNNNNNNNNNNNNNNNNNNNNNNNNNNNNNNNNNNNNNNNNNNNNNNNNNNNNGGTAGCATAATCATTTGTTCTATAATAGAGAACTGGGATAAAAGGGAGAACAACTCTTAAACTTTTTTAGCCTAT-TCTTAGAAATTAATATCTGCATCAAAAAGTGCAGCTTAGTTGAAGGGACGATAAGACCCTATAAAGCTTTATCATTTTCT--CTTTAA-----GTTTTGA---ATAAAAAAATTG-TGGGGGGTGATTGAACTGGGGCGGTATCTAAT--ACTCTTTAGAAAAGGTAACACGT-AAAGTGAAAAGCTTTATCCTA-AATGGAAT----AAAAGTTACTTTAGGGATAACAGCGCAATTTCTTAAGGTGGTAA----CATTTT-ATGAAGACTTGCGACCTCGATGTTGAATTGAGGGGCCAGGCTCC---TTTTTGA-AGTCTTGGGGGTCTGTTCGACCTTTAAATCCTCACACGATTTGNNNNN
>LT909250
NNNNNNNNNNNNNNNNNNNNNNNNNNNNNNNNNNNNNNNNNNNNNNNNNNNNNNNNNNNNNNNNNNNNNNNNNNNNNNNNNNNNNNNNNNNNNNNNNNNNNNNNGGGAGAACAACTCTTAAACTTTTTTAGCCTAT-TCTTAGAAATTAATATCTGCATCAAAAAGTGCAGCTTAGTTGAAGGGACGATAAGACCCTATAAAGCTTTATCATTTTCT--CTTTAA-----GTTTTGA---ATAAAAAAATTG-TGGGGGGTGATTGAACTGGGGCGGTATCTAAT--ACTCTTTAGAAAAGGTAACACGT-AAAGTGAAAAGCTTTATCCTA-AATGGAAT----AAAAGTTACTTTAGGGATAACAGCGCAATTTCTTAAGGTGGTAA----CATTTT-ATGAAGACTTGCGACCTCGATGTTGAATTGAGGGGCCAGGCTCC---TTTTTGA-AGTCTTGGGGGTCTGTTCGACCTTTAAATCCNNNNNNNNNNNNNNNNN
>LT909245
NNNNNNNNNNNNNNNNNNNNNNNNNNNNNNNNNNNNNNNNNNNNNNNNNNNNNNNNNNNNNGGTAGCATAATCATTTGTTCTTTAATAGAGAACTGGGATAAAAGGGAGAACAACTCTTAAACTTTTTTAGCCTAT-TCTTAGAAATTAATATCTGCATCAAAAAGTGCAGCTTAGTTGAAGGGACGATAAGACCCTATAAAGCTTTATCATTTTCT--CTTTAA-----GTTTTGA---ATAAAAAAATTG-TGGGGGGTGATTGAACTGGGGCGGTATCTAAT--ACTCTTTAGAAAAGGTAACACGT-AAAGTGAAAAGCTTTATCCTA-AATGGAAT----AAAAGTTACTTTAGGGATAACAGCGCAATTTCTTAAGGTGGTAA----CATTTT-ATGAAGACTTGCGACCTCGATGTTGAATTGAGGGGCCAGGCTCC---TTTTTGA-AGTCTTGGGGGTCTGTTCGACCTTTAAATCCTCACACGATTTGNNNNN
>LT909208
NNNNNNNNNNNNNNNNNNNNNNNNNNNNNNNNNNNNNNNNNNNNNNNNNNNNNNNNNNNNNGGTAGCATAATCATTTGTTCTATAATAGAGAACTGGGATAAAAGGGAGAACAACTCTTAAACTTTTTTAGCCTAT-TCTTAGAAATTAATATCTGCATCAAAAAGTGCAGCTTAGTTGAAGGGACGATAAGACCCTATAAAGCTTTATCATTTTYT--CTTTAA-----GTTTTGA---ATAAAAAAATTG-TGGGGGGTGATTGAACTGGGGCGGTATCTAAT--ACTCTTTAGAAAAGGTAACACGT-AAAGTGAAAAGCTTTATCCTA-AATGGAAT----AAAAGTTACTTTAGGGATAACAGCGCAATTTCTTAAGGTGGTAA----CATTTT-ATGAAGACTTGCGACCTCGATGTTGAATTGAGGGGCCAGGCTCC---TTTTTGA-AGTCTTGGGGGTCTGTTCGACCTTTAAATCCTCACACGATTTGNNNNN
>LT909221
NNNNNNNNNNNNNNNNNNNNNNNNNNNNNNNNNNNNNNNNNNNNNNNNNNNNNNNNNNNNNGGTAGCATAATCATTTGTTCTATAATAGAGAACTGGGATAAAAGGGAGAACAACTCTTAAACTTTTTTAGCCTAT-TCTTAGAAATTAATATCTGCATCAAAAAGTGCAGCTTAGTTGAAGGGACGATAAGACCCTATAAAGCTTTATCATTTTTT--CTTTAA-----GTTTTGA---ATAAAAAAATTG-TGGGGGGTGATTGAACTGGGGCGGTATCTAAT--ACTCTTTAGAAAAGGTAACACGT-AAAGTGAAAAGCTTTATCCTA-AATGGAAT----AAAAGTTACTTTAGGGATAACAGCGCAATTTCTTAAGGTGGTAA----CATTTT-ATGAAGACTTGCGACCTCGATGTTGAATTGAGGGGCCAGGCTCC---TTTTTGA-AGTCTTGGGGGTCTGTTCGACCTTTAAATCCTCACACGATTTGNNNNN
>LT909251
NNNNNNNNNNNNNNNNNNNNNNNNNNNNNNNNNNNNNNNNNNNNNNNNNNNNNNNNNNNNNGGTAGCATAATCATTTGTTCTATAATAGAGAACTGGGATAAAAGGGAGAACAACTCTTAAACTTTTTTAGCCTAT-TCTTAGAAATTAATATCTGCATCAAAAAGTGCAGCTTAGTTGAAGGGACGATAAGACCCTATAAAGCTTTATCATTTTTT--CTTTAA-----GTTTTGA---ATAAAAAAATTG-TGGGGGGTGATTGAACTGGGGCGGTATCTAAT--ACTCTTTAGAAAAGGTAACACGT-AAAGTGAAAAGCTTTATCCTA-AATGGAAT----AAAAGTTACTTTAGGGATAACAGCGCAATTTCTTAAGGTGGTAA----CATTTT-ATGAAGACTTGCGACCTCGATGTTGAATTGAGGGGCCAGGCTCC---TTTTTGA-AGTCTTGGGGGTCTGTTCGACCTTTAAATCCTCACACGATTTGNNNNN
>LT909257
NNNNNNNNNNNNNNNNNNNNNNNNNNNNNNNNNNNNNNNNNNNNNNNNNNNNNNNNNNNNNGGTAGCATAATCATTTGTTCTATAATAGAGAACTGGGATAAAAGGGAGAACAACTCTTAAACTTTTTTAGCCTAT-TCTTAGAAATTAATATCTGCATCAAAAAGTGCAGCTTAGTTGAAGGGACGATAAGACCCTATAAAGCTTTATCATTTTTT--CTTTAA-----GTTTTGA---ATAAAAAAATTG-TGGGGGGTGATTGAACTGGGGCGGTATCTAAT--ACTCTTTAGAAAAGGTAACACGT-AAAGTGAAAAGCTTTATCCTA-AATGGAAT----AAAAGTTACTTTAGGGATAACAGCGCAATTTCTTAAGGTGGTAA----CATTTT-ATGAAGACTTGCGACCTCGATGTTGAATTGAGGGGCCAGGCTCC---TTTTTGA-AGTCTTGGGGGTCTGTTCGACCTTTAAATCCTCACACGATTTGNNNNN
>LT909282
NNNNNNNNNNNNNNNNNNNNNNNNNNNNNNNNNNNNNNNNNNNNNNNNNNNNNNNNNNNNNGGTAGCATAATCATTTGTTCTATAATAGAGAACTGGGATAAAAGGGAGAACAACTCTTAAACTTTTTTAGCCTAT-TYTTAGAAATTAATATCTGCATCAAAAAGTGCAGCTTAGTTGAAGGGACGATAAGACCCTATAAAGCTTTATCATTTTTT--CTTTAA-----GTTTTGA---ATAAAAAAATTG-TGGGGGGTGATTGAACTGGGGCGGTATCTAAT--ACTCTTTAGAAAAGGTAACACGT-AAAGTGAAAAGCTTTATCCTA-AATGGAAT----AAAAGTTACTTTAGGGATAACAGCGCAATTTCTTAAGGTGGTAA----CATTTT-ATGAAGACTTGCGACCTCGATGTTGAATTGAGGGGCCAGGCTCC---TTTTTGA-AGTCTTGGGGGTCTGTTCGACCTTTAAATCNNNNNNNNNNNNNNNNNN
>LT909213
NNNNNNNNNNNNNNNNNNNNNNNNNNNNNNNNNNNNNNNNNNNNNNNNNNNNNNNNNNNNNGGTAGCATAATCATTTGTTCTATAATAGAGAACTGGGATAAAAGGGAGAACAACTCTTAAACTTTTTTAGCCTAT-TCTTAGAAATTAATATCTGCATCAAAAAGTGCAGCTTAGTTGAAGGGACGATAAGACCCTATAAAGCTTTATCATTTTCT--CTTTAA-----GTTTTGA---ATAAAAAAATTG-TGGGGGGTGATTGAACTGGGGCGGTATCTAAC--ACTCTTTAGAAAAGGTAACACGT-AAAGTGAAAAGCTTTATCCTA-AATGGAAT----AAAAGTTACTTTAGGGATAACAGCGCAATTTCTTAAGGTGGTAA----CATTTT-ATGAAGACTTGCGACCTCGATGTTGAATTGAGGGGCCAGGCTCC---TTTTTGA-AGTCTTGGGGGTCTGTTCGACCTTTAAATCCTCACACGATTTGNNNNN
>LT909218
NNNNNNNNNNNNNNNNNNNNNNNNNNNNNNNNNNNNNNNNNNNNNNNNNNNNNNNNNNNNNGGTAGCATAATCATTTGTTCTATAATAGAGAACTGGGATAAAAGGGAGAACAACTCTTAAACTTTTTTAGCCTAT-TCTTAGAAATTAATATCTGCATCAAAAAGTGCAGCTTAGTTGAAGGGACGATAAGACCCTATAAAGCTTTATCATTTTCT--CTTTAA-----GTTTTGA---ATAAAAAAATTG-TGGGGGGTGATTGAACTGGGGCGGTATCTAAC--ACTCTTTAGAAAAGGTAACACGT-AAAGTGAAAAGCTTTATCCTA-AATGGAAT----AAAAGTTACTTTAGGGATAACAGCGCAATTTCTTAAGGTGGTAA----CATTTT-ATGAAGACTTGCGACCTCGATGTTGAATTGAGGGGCCAGGCTCC---TTTTTGA-AGTCTTGGGGGTCTGTTCGACCTTTAAATCCTCACACGATTTGNNNNN
>LT909222
NNNNNNNNNNNNNNNNNNNNNNNNNNNNNNNNNNNNNNNNNNNNNNNNNNNNNNNNNNNNNGGTAGCATAATCATTTGTTCTATAATAGAGAACTGGGATAAAAGGGAGAACAACTCTTAAACTTTTTTAGCCTAT-TCTTAGAAATTAATATCTGCATCAAAAAGTGCAGCTTAGTTGAAGGGACGATAAGACCCTATAAAGCTTTATCATTTTCT--CTTTAA-----GTTTTGA---ATAAAAAAATTG-TGGGGGGTGATTGAACTGGGGCGGTATCTAAC--ACTCTTTAGAAAAGGTAACACGT-AAAGTGAAAAGCTTTATCCTA-AATGGAAT----AAAAGTTACTTTAGGGATAACAGCGCAATTTCTTAAGGTGGTAA----CATTTT-ATGAAGACTTGCGACCTCGATGTTGAATTGAGGGGCCAGGCTCC---TTTTTGA-AGTCTTGGGGGTCTGTTCGACCTTTAAATCCTCACACGATTTGNNNNN
>LT909253
NNNNNNNNNNNNNNNNNNNNNNNNNNNNNNNNNNNNNNNNNNNNNNNNNNNNNNNNNNNNNGGTAGCATAATCATTTGTTCTATAATAGAGAACTGGGATAAAAGGGAGAACAACTCTTAAACTTTTTTAGCCTAT-TCTTAGAAATTAATATCTGCATCAAAAAGTGCAGCTTAGTTGAAGGGACGATAAGACCCTATAAAGCTTTATCATTTTCT--CTTTAA-----GTTTTGA---ATAAAAAAATTG-TGGGGGGTGATTGAACTGGGGCGGTATCTAAC--ACTCTTTAGAAAAGGTAACACGT-AAAGTGAAAAGCTTTATCCTA-AATGGAAT----AAAAGTTACTTTAGGGATAACAGCGCAATTTCTTAAGGTGGTAA----CATTTT-ATGAAGACTTGCGACCTCGATGTTGAATTGAGGGGCCAGGCTCC---TTTTTGA-AGTCTTGGGGGTCTGTTCGACCTTTAAATCCTCACACGATTTGNNNNN
>LT909271
NNNNNNNNNNNNNNNNNNNNNNNNNNNNNNNNNNNNNNNNNNNNNNNNNNNNNNNNNNNNNGGTAGCATAATCATTTGTTCTATAATAGAGAACTGGGATAAAAGGGAGAACAACTCTTAAACTTTTTTAGCCTAT-TCTTAGAAATTAATATCTGCATCAAAAAGTGCAGCTTAGTTGAAGGGACGATAAGACCCTATAAAGCTTTATCATTTTCT--CTTTAA-----GTTTTGA---ATAAAAAAATTG-TGGGGGGTGATTGAACTGGGGCGGTATCTAAC--ACTCTTTAGAAAAGGTAACACGT-AAAGTGAAAAGCTTTATCCTA-AATGGAAT----AAAAGTTACTTTAGGGATAACAGCGCAATTTCTTAAGGTGGTAA----CATTTT-ATGAAGACTTGCGACCTCGATGTTGAATTGAGGGGCCAGGCTCC---TTTTTGA-AGTCTTGGGGGTCTGTTCGACCTTTAAATCCTCACACGATTTGNNNNN
>LT909272
NNNNNNNNNNNNNNNNNNNNNNNNNNNNNNNNNNNNNNNNNNNNNNNNNNNNNNNNNNNNNGGTAGCATAATCATTTGTTCTATAATAGAGAACTGGGATAAAAGGGAGAACAACTCTTAAACTTTTTTAGCCTAT-TCTTAGAAATTAATATCTGCATCAAAAAGTGCAGCTTAGTTGAAGGGACGATAAGACCCTATAAAGCTTTATCATTTTCT--CTTTAA-----GTTTTGA---ATAAAAAAATTG-TGGGGGGTGATTGAACTGGGGCGGTATCTAAC--ACTCTTTAGAAAAGGTAACACGT-AAAGTGAAAAGCTTTATCCTA-AATGGAAT----AAAAGTTACTTTAGGGATAACAGCGCAATTTCTTAAGGTGGTAA----CATTTT-ATGAAGACTTGCGACCTCGATGTTGAATTGAGGGGCCAGGCTCC---TTTTTGA-AGTCTTGGGGGTCTGTTCGACCTTTAAATCCTCACACGATTTGNNNNN
>LT909233
NNNNNNNNNNNNNNNNNNNNNNNNNNNNNNNNNNNNNNNNNNNNNNNNNNNNNNNNNNNNNGGTAGCATAATCATTTGTTCTATAATAGAGAACTGGGATAAAAGGGAGAACAACTCTTAAACTTTTTTAGCCTAT-TCTTAGAAATTAATATCTGCATCAAAAAGTGCAGCTTAGTTGAAGGGACGATAAGACCCTATAAAGCTTTATCATTTTTT--CTTTAA-----GTTTTGA---ATAAAAAAATTG-TGGGGGGTGATTGAACTGGGGCGGTATCTAAC--ACTCTTTAGAAAAGGTAACACGT-AAAGTGAAAAGCTTTATCCTA-AATGGAAT----AAAAGTTACTTTAGGGATAACAGCGCAATTTCTTAAGGTGGTAA----CATTTT-ATGAAGACTTGCGACCTCGATGTTGAATTGAGGGGCCAGGCTCC---TTTTTGA-AGTCTTGGGGGTCTGTTCGACCTTTAAATCCTCACACGATTTGNNNNN
>LT909234
NNNNNNNNNNNNNNNNNNNNNNNNNNNNNNNNNNNNNNNNNNNNNNNNNNNNNNNNNNNNNGGTAGCATAATCATTTGTTCTATAATAGAGAACTGGGATAAAAGGGAGAACAACTCTTAAACTTTTTTAGCCTAT-TCTTAGAAATTAATATCTGCATCAAAAAGTGCAGCTTAGTTGAAGGGACGATAAGACCCTATAAAGCTTTATCATTTTTT--CTTTAA-----GTTTTGA---ATAAAAAAATTG-TGGGGGGTGATTGAACTGGGGCGGTATCTAAC--ACTCTTTAGAAAAGGTAACACGT-AAAGTGAAAAGCTTTATCCTA-AATGGAAT----AAAAGTTACTTTAGGGATAACAGCGCAATTTCTTAAGGTGGTAA----CATTTT-ATGAAGACTTGCGACCTCGATGTTGAATTGAGGGGCCAGGCTCC---TTTTTGA-AGTCTTGGGGGTCTGTTCGACCTTTAAATCCTCACACGATTTGNNNNN
>LT909237
NNNNNNNNNNNNNNNNNNNNNNNNNNNNNNNNNNNNNNNNNNNNNNNNNNNNNNNNNNNNNGGTAGCATAATCATTTGTTCTATAATAGAGAACTGGGATAAAAGGGAGAACAACTCTTAAACTTTTTTAGCCTAT-TCTTAGAAATTAATATCTGCATCAAAAAGTGCAGCTTAGTTGAAGGGACGATAAGACCCTATAAAGCTTTATCATTTTTT--CTTTAA-----GTTTTGA---ATAAAAAAATTG-TGGGGGGTGATTGAACTGGGGCGGTATCTAAC--ACTCTTTAGAAAAGGTAACACGT-AAAGTGAAAAGCTTTATCCTA-AATGGAAT----AAAAGTTACTTTAGGGATAACAGCGCAATTTCTTAAGGTGGTAA----CATTTT-ATGAAGACTTGCGACCTCGATGTTGAATTGAGGGGCCAGGCTCC---TTTTTGA-AGTCTTGGGGGTCTGTTCGACCTTTAAATCCTCACACGATTTGNNNNN
>LT909247
NNNNNNNNNNNNNNNNNNNNNNNNNNNNNNNNNNNNNNNNNNNNNNNNNNNNNNNNNNNNNGGTAGCATAATCATTTGTTCTATAATAGAGAACTGGGATAAAAGGGAGAACAACTCTTAAACTTTTTTAGCCTAT-TCTTAGAAATTAATATCTGCATCAAAAAGTGCAGCTTAGTTGAAGGGACGATAAGACCCTATAAAGCTTTATCATTTTTT--CTTTAA-----GTTTTGA---ATAAAAAAATTG-TGGGGGGTGATTGAACTGGGGCGGTATCTAAC--ACTCTTTAGAAAAGGTAACACGT-AAAGTGAAAAGCTTTATCCTA-AATGGAAT----AAAAGTTACTTTAGGGATAACAGCGCAATTTCTTAAGGTGGTAA----CATTTT-ATGAAGACTTGCGACCTCGATGTTGAATTGAGGGGCCAGGCTCC---TTTTTGA-AGTCTTGGGGGTCTGTTCGACCTTTAAATCCTCACACGATTTGNNNNN
>LT909270
NNNNNNNNNNNNNNNNNNNNNNNNNNNNNNNNNNNNNNNNNNNNNNNNNNNNNNNNNNNNNGGTAGCATAATCATTTGTTCTATAATAGAGAACTGGGATAAAAGGGAGAACAACTCTTAAACTTTTTTAGCCTAT-TCTTAGAAATTAATATCTGCATCAAAAAGTGCAGCTTAGTTGAAGGGACGATAAGACCCTATAAAGCTTTATCATTTTTT--CTTTAA-----GTTTTGA---ATAAAAAAATTG-TGGGGGGTGATTGAACTGGGGCGGTATCTAAC--ACTCTTTAGAAAAGGTAACACGT-AAAGTGAAAAGCTTTATCCTA-AATGGAAT----AAAAGTTACTTTAGGGATAACAGCGCAATTTCTTAAGGTGGTAA----CATTTT-ATGAAGACTTGCGACCTCGATGTTGAATTGAGGGGCCAGGCTCC---TTTTTGA-AGTCTTGGGGGTCTGTTCGACCTTTAAATCCTCACACGATTTGNNNNN
>LT909276
NNNNNNNNNNNNNNNNNNNNNNNNNNNNNNNNNNNNNNNNNNNNNNNNNNNNNNNNNNNNNGGTAGCATAATCATTTGTTCTATAATAGAGAACTGGGATAAAAGGGAGAACAACTCTTAAACTTTTTTAGCCTAT-TCTTAGAAATTAATATCTGCATCAAAAAGTGCAGCTTAGTTGAAGGGACGATAAGACCCTATAAAGCTTTATCATTTTTT--CTTTAA-----GTTTTGA---ATAAAAAAATTG-TGGGGGGTGATTGAACTGGGGCGGTATCTAAC--ACTCTTTAGAAAAGGTAACACGT-AAAGTGAAAAGCTTTATCCTA-AATGGAAT----AAAAGTTACTTTAGGGATAACAGCGCAATTTCTTAAGGTGGTAA----CATTTT-ATGAAGACTTGCGACCTCGATGTTGAATTGAGGGGCCAGGCTCC---TTTTTGA-AGTCTTGGGGGTCTGTTCGACCTTTAAATCCTCACACGATTTGNNNNN
>LT909248
NNNNNNNNNNNNNNNNNNNNNNNNNNNNNNNNNNNNNNNNNNNNNNNNNNNNNNNNNNNNNNNNNNNNNNNNNNNNNNNNNNNNNNNNNNNNNNNNNNNNNNNNNNNAGAACAACTCTTAAACTTTTTTAGCCTAT-TCTTAGAAATTAATATCTGCATCAAAAAGTGCAGCTTAGTTGAAGGGACGATAAGACCCTATAAAGCTTTATCATTTTCT--CTTTAA-----GTTTTGA---ATAAAAAAATTGTGGGGGGGTGATTGAACTGGGGCGGTATCTAAT--ACTCTTTAAAAAAGGTAACACGT-AAAGTGAAAAGCTTTATCCTA-AATGGAAT----AAAAGTTACTTTAGGGATAACAGCGCAATTTCTTAAGGTGGTAA----CATTTT-ATGAAGACTTGCGACCTCGATGTTGAATTGAGGGGCCAGGCCCCNNNNNNNNNNNNNNNNNNNNNNNNNNNNNNNNNNNNNNNNNNNNNNNNNNNNNNNNNNN
>LT909261
NNNNNNNNNNNNNNNNNNNNNNNNNNNNNNNNNNNNNNNNNNNNNNNNNNNNNNNNNNNNNGGTAGCATAATCATTTGTTCTATAATAGAGAACTGGGATAAAAGGGAGAACAACTCTTAAACTTTTTTAGCCTAT-TCTTAGAAATTAATATCTGCATCAAAAAGTGCAGCTTAGTTGAAGGGACGATAAGACCCTATAAAGCTTTATCATTTTCT--CTTTAA-----GTTTTGA---ATAAAAAAATTGTGGGGGGGTGATTGAACTGGGGCGGTATCTAAT--ACTCTTTAGAAAAGGTAACACGT-AAAGTGAAAAGCTTTATCCTA-AATGGAAT----AAAAGTTACTTTAGGGATAACAGCGCAATTTCTTAAGGTGGTAA----CATTTT-ATGAAGACTTGCGACCTCGATGTTGAATTGAGGGGCCAGGCTCC---TTTTTGA-AGTCTTGGGGGTCTGTTCGACCTTTAAATCCTCACACGATTTGNNNNN
>LT909284
NNNNNNNNNNNNNNNNNNNNNNNNNNNNNNNNNNNNNNNNNNNNNNNNNNNNNNNNNNNNNGGTAGCATAATCATTTGTTCTATAATAGAGAACTGGGATAAAAGGGAGAACAACTCTTAAACTTTTTTAGCCTAT-TCTTAGAAATTAATATCTGCATCAAAAAGTGCAGCTTAGTTGAAGGGACGATAAGACCCTATAAAGCTTTATCATTTTCT--CTTTAA-----GTTTTGA---ATAAAAAAATTGTGGGGGGGTGATTGAACTGGGGCGGTATCTAAT--ACTCTTTAGAAAAGGTAACACGT-AAAGTGAAAAGCTTTATCCTA-AATGGAAT----AAAAGTTACTTTAGGGATAACAGCGCAATTTCTTAAGGTGGTAA----CATTTT-ATGAAGACTTGCGACCTCGATGTTGAATTGAGGGGCCAGGCTCC---TTTTTGA-AGTCTTGGGGGTCTGTTCGACCTTTAAATCCTCACACGATTTGNNNNN
>LT909287
NNNNNNNNNNNNNNNNNNNNNNNNNNNNNNNNNNNNNNNNNNNNNNNNNNNNNNNNNNNNNGGTAGCATAATCATTTGTTCTATAATAGAGAACTGGGATAAAAGGGAGAACAACTCTAAGAC-TTTTTAACCTAT-CCTTAGAAATTAATATCTGCATTAAAAAGTGCAGCTTAGTTGAAGGGACGATAAGACCCTATAAAACTTTATCACTTTCT--CTAAAA-----GTTTAGA---AT--AAAATTAG-AGAGGGGTGATTGAACTGGGGCGGTATCTAAA--ACTCTTTAGAATAGAGAACACAT-TAAGTGAAAAGCTTTATCCTA-CATGGAAT----AAAAGTTACTTTAGGGATAACAGCGCAATTTCTTAAGGTGGTTA----CATTTTAATGAAGACTTGCGACCTCGATGTTGAATTGAGGGGCCAGTTTCC---GTTGAGG-AGGCTTGGGGGTCTGTTCGACCTTTAAATCCTCACACGATTTGNNNNN
>LT909290
NNNNNNNNNNNNNNNNNNNNNNNNNNNNNNNNNNNNNNNNNNNNNNNNNNNNNNNNNNNNNGGTAGCATAATCATTTGTTCTATAATAGAGAACTGGGATAAAAGGGAGAACAACTCTAAGAC-TTTTTAACCTAT-CCTTAGAAATTAATATCTGCATTAAAAAGTGCAGCTTAGTTGAAGGGACGATAAGACCCTATAAAACTTTATCACTTTCT--CTAAAA-----GTTTAGA---AT--AAAATTAG-AGAGGGGTGATTGAACTGGGGCGGTATCTAAA--ACTCTTTAGAATAGAGAACACAT-TAAGTGAAAAGCTTTATCCTA-CATGGAAT----AAAAGTTACTTTAGGGATAACAGCGCAATTTCTTAAGGTGGTTA----CATTTTAATGAAGACTTGCGACCTCGATGTTGAATTGAGGGGCCAGTTTCC---GTTGAGG-AGGCTTGGGGGTCTGTTCGACCTTTAAATCCTCACACGATTTGNNNNN
>LT909294
NNNNNNNNNNNNNNNNNNNNNNNNNNNNNNNNNNNNNNNNNNNNNNNNNNNNNNNNNNNNNGGTAGCATAATCATTTGTTCTATAATAGAGAACTGGGATAAAAGGGAGAACAACTCTAAGAC-TTTTTAACCTAT-CCTTAGAAATTAATATCTGCATTAAAAAGTGCAGCTTAGTTGAAGGGACGATAAGACCCTATAAAACTTTATCACTTTCT--CTAAAA-----GTTTAGA---AT--AAAATTAG-AGAGGGGTGATTGAACTGGGGCGGTATCTAAA--ACTCTTTAGAATAGAGAACACAT-TAAGTGAAAAGCTTTATCCTA-CATGGAAT----AAAAGTTACTTTAGGGATAACAGCGCAATTTCTTAAGGTGGTTA----CATTTTAATGAAGACTTGCGACCTCGATGTTGAATTGAGGGGCCAGTTTCC---GTTGAGG-AGGCTTGGGGGTCTGTTCGACCTTTAAATCCTCACACGATTTGNNNNN
>LT909299
NNNNNNNNNNNNNNNNNNNNNNNNNNNNNNNNNNNNNNNNNNNNNNNNNNNNNNNNNNNNNGGTAGCATAATCATTTGTTCTATAATAGAGAACTGGGATAAAAGGGAGAACAACTCTAAGAC-TTTTTAACCTAT-CCTTAGAAATTAATATCTGCATTAAAAAGTGCAGCTTAGTTGAAGGGACGATAAGACCCTATAAAACTTTATCACTTTCT--CTAAAA-----GTTTAGA---AT--AAAATTAG-AGAGGGGTGATTGAACTGGGGCGGTATCTAAA--ACTCTTTAGAATAGAGAACACAT-TAAGTGAAAAGCTTTATCCTA-CATGGAAT----AAAAGTTACTTTAGGGATAACAGCGCAATTTCTTAAGGTGGTTA----CATTTTAATGAAGACTTGCGACCTCGATGTTGAATTGAGGGGCCAGTTTCC---GTTGAGG-AGGCTTGGGGGTCTGTTCGACCTTTAAATCCTCACACGATTTGNNNNN
>LT909300
NNNNNNNNNNNNNNNNNNNNNNNNNNNNNNNNNNNNNNNNNNNNNNNNNNNNNNNNNNNNNGGTAGCATAATCATTTGTTCTATAATAGAGAACTGGGATAAAAGGGAGAACAACTCTAAGAC-TTTTTAACCTAT-CCTTAGAAATTAATATCTGCATTAAAAAGTGCAGCTTAGTTGAAGGGACGATAAGACCCTATAAAACTTTATCACTTTCT--CTAAAA-----GTTTAGA---AT--AAAATTAG-AGAGGGGTGATTGAACTGGGGCGGTATCTAAA--ACTCTTTAGAATAGAGAACACAT-TAAGTGAAAAGCTTTATCCTA-CATGGAAT----AAAAGTTACTTTAGGGATAACAGCGCAATTTCTTAAGGTGGTTA----CATTTTAATGAAGACTTGCGACCTCGATGTTGAATTGAGGGGCCAGTTTCC---GTTGAGG-AGGCTTGGGGGTCTGTTCGACCTTTAAATCCTCACACGATTTGNNNNN
>LT909301
NNNNNNNNNNNNNNNNNNNNNNNNNNNNNNNNNNNNNNNNNNNNNNNNNNNNNNNNNNNNNGGTAGCATAATCATTTGTTCTATAATAGAGAACTGGGATAAAAGGGAGAACAACTCTAAGAC-TTTTTAACCTAT-CCTTAGAAATTAATATCTGCATTAAAAAGTGCAGCTTAGTTGAAGGGACGATAAGACCCTATAAAACTTTATCACTTTCT--CTAAAA-----GTTTAGA---AT--AAAATTAG-AGAGGGGTGATTGAACTGGGGCGGTATCTAAA--ACTCTTTAGAATAGAGAACACAT-TAAGTGAAAAGCTTTATCCTA-CATGGAAT----AAAAGTTACTTTAGGGATAACAGCGCAATTTCTTAAGGTGGTTA----CATTTTAATGAAGACTTGCGACCTCGATGTTGAATTGAGGGGCCAGTTTCC---GTTGAGG-AGGCTTGGGGGTCTGTTCGACCTTTAAATCCTCACACGATTTGNNNNN
>LT909302
NNNNNNNNNNNNNNNNNNNNNNNNNNNNNNNNNNNNNNNNNNNNNNNNNNNNNNNNNNNNNGGTAGCATAATCATTTGTTCTATAATAGAGAACTGGGATAAAAGGGAGAACAACTCTAAGAC-TTTTTAACCTAT-CCTTAGAAATTAATATCTGCATTAAAAAGTGCAGCTTAGTTGAAGGGACGATAAGACCCTATAAAACTTTATCACTTTCT--CTAAAA-----GTTTAGA---AT--AAAATTAG-AGAGGGGTGATTGAACTGGGGCGGTATCTAAA--ACTCTTTAGAATAGAGAACACAT-TAAGTGAAAAGCTTTATCCTA-CATGGAAT----AAAAGTTACTTTAGGGATAACAGCGCAATTTCTTAAGGTGGTTA----CATTTTAATGAAGACTTGCGACCTCGATGTTGAATTGAGGGGCCAGTTTCC---GTTGAGG-AGGCTTGGGGGTCTGTTCGACCTTTAAATCCTCACACGATTTGNNNNN
>LT909303
NNNNNNNNNNNNNNNNNNNNNNNNNNNNNNNNNNNNNNNNNNNNNNNNNNNNNNNNNNNNNGGTAGCATAATCATTTGTTCTATAATAGAGAACTGGGATAAAAGGGAGAACAACTCTAAGAC-TTTTTAACCTAT-CCTTAGAAATTAATATCTGCATTAAAAAGTGCAGCTTAGTTGAAGGGACGATAAGACCCTATAAAACTTTATCACTTTCT--CTAAAA-----GTTTAGA---AT--AAAATTAG-AGAGGGGTGATTGAACTGGGGCGGTATCTAAA--ACTCTTTAGAATAGAGAACACAT-TAAGTGAAAAGCTTTATCCTA-CATGGAAT----AAAAGTTACTTTAGGGATAACAGCGCAATTTCTTAAGGTGGTTA----CATTTTAATGAAGACTTGCGACCTCGATGTTGAATTGAGGGGCCAGTTTCC---GTTGAGG-AGGCTTGGGGGTCTGTTCGACCTTTAAATCCTCACACGATTTGNNNNN
>LT909308
NNNNNNNNNNNNNNNNNNNNNNNNNNNNNNNNNNNNNNNNNNNNNNNNNNNNNNNNNNNNNGGTAGCATAATCATTTGTTCTATAATAGAGAACTGGGATAAAAGGGAGAACAACTCTAAGAC-TTTTTAACCTAT-CCTTAGAAATTAATATCTGCATTAAAAAGTGCAGCTTAGTTGAAGGGACGATAAGACCCTATAAAACTTTATCACTTTCT--CTAAAA-----GTTTAGA---AT--AAAATTAG-AGAGGGGTGATTGAACTGGGGCGGTATCTAAA--ACTCTTTAGAATAGAGAACACAT-TAAGTGAAAAGCTTTATCCTA-CATGGAAT----AAAAGTTACTTTAGGGATAACAGCGCAATTTCTTAAGGTGGTTA----CATTTTAATGAAGACTTGCGACCTCGATGTTGAATTGAGGGGCCAGTTTCC---GTTGAGG-AGGCTTGGGGGTCTGTTCGACCTTTAAATCCTCACACGATTTGNNNNN
>LT909309
NNNNNNNNNNNNNNNNNNNNNNNNNNNNNNNNNNNNNNNNNNNNNNNNNNNNNNNNNNNNNGGTAGCATAATCATTTGTTCTATAATAGAGAACTGGGATAAAAGGGAGAACAACTCTAAGAC-TTTTTAACCTAT-CCTTAGAAATTAATATCTGCATTAAAAAGTGCAGCTTAGTTGAAGGGACGATAAGACCCTATAAAACTTTATCACTTTCT--CTAAAA-----GTTTAGA---AT--AAAATTAG-AGAGGGGTGATTGAACTGGGGCGGTATCTAAA--ACTCTTTAGAATAGAGAACACAT-TAAGTGAAAAGCTTTATCCTA-CATGGAAT----AAAAGTTACTTTAGGGATAACAGCGCAATTTCTTAAGGTGGTTA----CATTTTAATGAAGACTTGCGACCTCGATGTTGAATTGAGGGGCCAGTTTCC---GTTGAGG-AGGCTTGGGGGTCTGTTCGACCTTTAAATCCTCACACGATTTGNNNNN
>LT909318
NNNNNNNNNNNNNNNNNNNNNNNNNNNNNNNNNNNNNNNNNNNNNNNNNNNNNNNNNNNNNGGTAGCATAATCATTTGTTCTATAATAGAGAACTGGGATAAAAGGGAGAACAACTCTAAGAC-TTTTTAACCTAT-CCTTAGAAATTAATATCTGCATTAAAAAGTGCAGCTTAGTTGAAGGGACGATAAGACCCTATAAAACTTTATCACTTTCT--CTAAAA-----GTTTAGA---AT--AAAATTAG-AGAGGGGTGATTGAACTGGGGCGGTATCTAAA--ACTCTTTAGAATAGAGAACACAT-TAAGTGAAAAGCTTTATCCTA-CATGGAAT----AAAAGTTACTTTAGGGATAACAGCGCAATTTCTTAAGGTGGTTA----CATTTTAATGAAGACTTGCGACCTCGATGTTGAATTGAGGGGCCAGTTTCC---GTTGAGG-AGGCTTGGGGGTCTGTTCGACCTTTAAATCCTCACACGATTTGNNNNN
>LT909319
NNNNNNNNNNNNNNNNNNNNNNNNNNNNNNNNNNNNNNNNNNNNNNNNNNNNNNNNNNNNNGGTAGCATAATCATTTGTTCTATAATAGAGAACTGGGATAAAAGGGAGAACAACTCTAAGAC-TTTTTAACCTAT-CCTTAGAAATTAATATCTGCATTAAAAAGTGCAGCTTAGTTGAAGGGACGATAAGACCCTATAAAACTTTATCACTTTCT--CTAAAA-----GTTTAGA---AT--AAAATTAG-AGAGGGGTGATTGAACTGGGGCGGTATCTAAA--ACTCTTTAGAATAGAGAACACAT-TAAGTGAAAAGCTTTATCCTA-CATGGAAT----AAAAGTTACTTTAGGGATAACAGCGCAATTTCTTAAGGTGGTTA----CATTTTAATGAAGACTTGCGACCTCGATGTTGAATTGAGGGGCCAGTTTCC---GTTGAGG-AGGCTTGGGGGTCTGTTCGACCTTTAAATCCTCACACGATTTGNNNNN
>LT909298
NNNNNNNNNNNNNNNNNNNNNNNNNNNNNNNNNNNNNNNNNNNNNNNNNNNNNNNNNNNNNNGTAGCATAATCATTTGTTCTATAATAGAGAACTGGGATAAAAGGGAGAACAACTCTAAGAC-TTTTTAACCTAT-CCTTAGAAATTAATATCTGCATTAAAAAGTGCAGCTTAGTTGAAGGGACGATAAGACCCTATAAAACTTTATCACTTTCT--CTAAAA-----GTTTAGA---AT--AAAATTAG-AGAGGGGTGATTGAACTGGGGCGGTATCTAAA--ACTCTTTAGAATAGAGAACACAT-TAAGTGAAAAGCTTTATCCTA-CATGGAAT----AAAAGTTACTTTAGGGATAACAGCGCAATTTCTTAAGGTGGTTA----CATTTTAATGAAGACTTGCGACCTCGATGTTGAATTGAGGGGCCAGTTTCC---GTTGAGG-AGGCTTGGGGGTCTGTTCGACCTTTAAATCCTCACACGATTTNNNNNN
>LT909293
NNNNNNNNNNNNNNNNNNNNNNNNNNNNNNNNNNNNNNNNNNNNNNNNNNNNNNNNNNNNNGGTAGCATAATCATTTGTTCTATAATAGAGAACTGGGATAAAAGGGAGAACAACTTTAAGAC-TTTTTAACCTAT-CCTTAGAAATTAATATCTGCATTAAAAAGTGCAGCTTAGTTGAAGGGACGATAAGACCCTATAAAACTTTATCACTTTCT--CTAAAA-----GTTTAGA---AT--AAAATTAG-AGAGGGGTGATTGAACTGGGGCGGTATCTAAA--ACTCTTTAGAATAGAGAACACAT-TAAGTGAAAAGCTTTATCCTA-CATGGAAT----AAAAGTTACTTTAGGGATAACAGCGCAATTTCTTAAGGTGGTTA----CATTTTAATGAAGACTTGCGACCTCGATGTTGAATTGAGGGGCCAGTTTCC---GTTGAGG-AGGCTTGGGGGTCTGTTCGACCTTTAAATCCTCACACGATTTGNNNNN
>LT909333
NNNNNNNNNNNNNNNNNNNNNNNNNNNNNNNNNNNNNNNNNNNNNNNNNNNNNNNNNNNNNGGTAGCATAATCATTTGTTCTATAATAGAGAACTGGGATAAAAGGGAGAACAACTCTAAGAC-TTTTTAACCTAT-CCTTAGAAATTAATATCTGCATTAAAAAGTGCAGCTTAGTTGAAGGGACGATAAGACCCTATAAAACTTTATCATTTTCT--CTAAAA-----GTTTAGA---AT--AAAATTAG-AGTGGGGTGATTGAACTGGGGCGGTATCTAAA--ACTCTTTAGAATAGAGAACACAT-TAAGTGAAAAGCTTTATCCTA-CGTGGAAT----AAAAGTTACTTTAGGGATAACAGCGCAATTTCTTAAGGTGGTTA----CATTTTAATGAAGACTTGCGACCTCGATGTTGAATTGAGGGGCCAGTTTCC---GTTGAGG-AGGCTTGGGGGTCTGTTCGACCTTTAAATCCTCACACGATTTGNNNNN
>LT909347
NNNNNNNNNNNNNNNNNNNNNNNNNNNNNNNNNNNNNNNNNNNNNNNNNNNNNNNNNNNNNNGTAGCATAATCATTTGTTCTATAATAGAGAACTGGGATAAAAGGGAGAACAACTCTAAGAC-TTTTTAACCTAT-CCTTAGAAATTAATATCTGCATTAAAAAGTGCAGCTTAGTTGAAGGGACGATAAGACCCTATAAAACTTTATCATTTTCT--CTAAAA-----GTTTAGA---AT--AAAATTAG-AGCGGGGTGATTGAACTGGGGCGGTATCTAAA--ACTCTTTAGAATAGAGAACACAT-TAAGTGAAAAGCTTTATCCTA-CATGGAAT----AAAAGTTACTTTAGGGATAACAGCGCAATTTCTTAAGGTGGTTA----CATTTTAATGAAGACTTGCGACCTCGATGTTGAATTGAGGGGCCAGTTTCC---GTTGAGG-AGGCTTGGGGGTCTGTTCGACCTTTAAATCCTCACACGATTTGNNNNN
>LT909334
NNNNNNNNNNNNNNNNNNNNNNNNNNNNNNNNNNNNNNNNNNNNNNNNNNNNNNNNNNNNNNGTAGCATAATCATTTGTTCTATAATAGAGAACTGGGATAAAAGGGAGAACAACTCTAAGAC-TTTTTAACCTAT-CATTAGAAATTAATATCTGCATTAAAAAGTGCAGCTTAGTTGAAGGGACGATAAGACCCTATAAAACTTTATCATTTTCT--CTAAAA-----GTTTAGA---AT--AAAATTAG-AGAGGGGTGATTGAACTGGGGCGGTATCTAAA--ACTCTTTAGAATAGAGAACACAT-TAAGTGAAAAGCTTTATCCTA-CATGGAAT----AAAAGTTACTTTAGGGATAACAGCGCAATTTCTTAAGGTGGTTA----CATTTTAATGAAGACTTGCGACCTCGATGTTGAATTGAGGGGCCAGTTTCC---GTTGAGG-AGGCTTGGGGGTCTGTTCGACCTTTAAATCCTCACACGATTTGNNNNN
>LT909335
NNNNNNNNNNNNNNNNNNNNNNNNNNNNNNNNNNNNNNNNNNNNNNNNNNNNNNNNNNNNNGGTAGCATAATCATTTGTTCTATAATAGAGAACTGGGATAAAAGGGAGAACAACTCTAAGAC-TTTTTAACCTAT-CATTAGAAATTAATATCTGCATTAAAAAGTGCAGCTTAGTTGAAGGGACGATAAGACCCTATAAAACTTTATCATTTTCT--CTAAAA-----GTTTAGA---AT--AAAATTAG-AGAGGGGTGATTGAACTGGGGCGGTATCTAAA--ACTCTTTAGAATAGAGAACACAT-TAAGTGAAAAGCTTTATCCTA-CATGGAAT----AAAAGTTACTTTAGGGATAACAGCGCAATTTCTTAAGGTGGTTA----CATTTTAATGAAGACTTGCGACCTCGATGTTGAATTGAGGGGCCAGTTTCC---GTTGAGG-AGGCTTGGGGGTCTGTTCGACCTTTAAATCCTCACACGATTTGNNNNN
>LT909338
NNNNNNNNNNNNNNNNNNNNNNNNNNNNNNNNNNNNNNNNNNNNNNNNNNNNNNNNNNNNNGGTAGCATAATCATTTGTTCTATAATAGAGAACTGGGATAAAAGGGAGAACAACTCTAAGAC-TTTTTAACCTAT-CATTAGAAATTAATATCTGCATTAAAAAGTGCAGCTTAGTTGAAGGGACGATAAGACCCTATAAAACTTTATCATTTTCT--CTAAAA-----GTTTAGA---AT--AAAATTAG-AGAGGGGTGATTGAACTGGGGCGGTATCTAAA--ACTCTTTAGAATAGAGAACACAT-TAAGTGAAAAGCTTTATCCTA-CATGGAAT----AAAAGTTACTTTAGGGATAACAGCGCAATTTCTTAAGGTGGTTA----CATTTTAATGAAGACTTGCGACCTCGATGTTGAATTGAGGGGCCAGTTTCC---GTTGAGG-AGGCTTGGGGGTCTGTTCGACCTTTAAATCCTCACACGATTTGNNNNN
>LT909341
NNNNNNNNNNNNNNNNNNNNNNNNNNNNNNNNNNNNNNNNNNNNNNNNNNNNNNNNNNNNNGGTAGCATAATCATTTGTTCTATAATAGAGAACTGGGATAAAAGGGAGAACAACTCTAAGAC-TTTTTAACCTAT-CATTAGAAATTAATATCTGCATTAAAAAGTGCAGCTTAGTTGAAGGGACGATAAGACCCTATAAAACTTTATCATTTTCT--CTAAAA-----GTTTAGA---AT--AAAATTAG-AGAGGGGTGATTGAACTGGGGCGGTATCTAAA--ACTCTTTAGAATAGAGAACACAT-TAAGTGAAAAGCTTTATCCTA-CATGGAAT----AAAAGTTACTTTAGGGATAACAGCGCAATTTCTTAAGGTGGTTA----CATTTTAATGAAGACTTGCGACCTCGATGTTGAATTGAGGGGCCAGTTTCC---GTTGAGG-AGGCTTGGGGGTCTGTTCGACCTTTAAATCCTCACACGATTTGNNNNN
>LT909343
NNNNNNNNNNNNNNNNNNNNNNNNNNNNNNNNNNNNNNNNNNNNNNNNNNNNNNNNNNNNNGGTAGCATAATCATTTGTTCTATAATAGAGAACTGGGATAAAAGGGAGAACAACTCTAAGAC-TTTTTAACCTAT-CATTAGAAATTAATATCTGCATTAAAAAGTGCAGCTTAGTTGAAGGGACGATAAGACCCTATAAAACTTTATCATTTTCT--CTAAAA-----GTTTAGA---AT--AAAATTAG-AGAGGGGTGATTGAACTGGGGCGGTATCTAAA--ACTCTTTAGAATAGAGAACACAT-TAAGTGAAAAGCTTTATCCTA-CATGGAAT----AAAAGTTACTTTAGGGATAACAGCGCAATTTCTTAAGGTGGTTA----CATTTTAATGAAGACTTGCGACCTCGATGTTGAATTGAGGGGCCAGTTTCC---GTTGAGG-AGGCTTGGGGGTCTGTTCGACCTTTAAATCCTCACACGATTTGNNNNN
>LT909348
NNNNNNNNNNNNNNNNNNNNNNNNNNNNNNNNNNNNNNNNNNNNNNNNNNNNNNNNNNNNNGGTAGCATAATCATTTGTTCTATAATAGAGAACTGGGATAAAAGGGAGAACAACTCTAAGAC-TTTTTAACCTAT-CATTAGAAATTAATATCTGCATTAAAAAGTGCAGCTTAGTTGAAGGGACGATAAGACCCTATAAAACTTTATCATTTTCT--CTAAAA-----GTTTAGA---AT--AAAATTAG-AGAGGGGTGATTGAACTGGGGCGGTATCTAAA--ACTCTTTAGAATAGAGAACACAT-TAAGTGAAAAGCTTTATCCTA-CATGGAAT----AAAAGTTACTTTAGGGATAACAGCGCAATTTCTTAAGGTGGTTA----CATTTTAATGAAGACTTGCGACCTCGATGTTGAATTGAGGGGCCAGTTTCC---GTTGAGG-AGGCTTGGGGGTCTGTTCGACCTTTAAATCCTCACACGATTTGNNNNN
>LT909337
NNNNNNNNNNNNNNNNNNNNNNNNNNNNNNNNNNNNNNNNNNNNNNNNNNNNNNNNNNNNNGGTAGCATAATCATTTGTTCTATAATAGAGAACTGGGATAAAAGGGAGAACAACTCTAAGAC-TTTTTAACCTAT-CATTAGAAATTAATATCTGCATTAAAAAGTGCAGCTTAGTTGAAGGGACGATAAGACCCTATAAAACTTTATCATTTTCT--CTAAAA-----GTTTAGA---AT--AAAATTAG-AGAGGGGTGATTGAACTGGGGCGGTATCTAAA--ACTCTTTAGAATAGAGAACACAT-TAAGTGAAAAGCTTTATCCTA-CATGGAAT----AAAAGTTACTTTAGGGATAACAGCGCAATTTCTTAAGGTGGTTA----CATTTTAATGAAGACTTGCGACCTCGATGTTGAATTGAGGGGCCAGNNNNNNNNNNNNNNNNNNNNNNNNNNNNNNNNNNNNNNNNNNNNNNNNNNNNNNNNNNNNNNNN
>LT909340
NNNNNNNNNNNNNNNNNNNNNNNNNNNNNNNNNNNNNNNNNNNNNNNNNNNNNNNNNNNNNGGTAGCATAATCATTTGTTCTATAATAGAGAACTGGGATAAAAGGGAGAACAACTCTAAGAC-TTTTTAACCTAT-CATTAGAAATTAATATCTGCATTAAAAAGTGCAGCTTAGTTGAAGGGACGATAAGACCCTATAAAACTTTATCATTTTCT--CTAAAA-----GTTTAGA---AT--AAAATTAG-AGAGGGGTGATTGAACTGGGGCGGTATCTAAA--ACTCTTTAGAATAGAGAACACAT-TAAGTGAAAAGCTTTATCCTA-CATGGAAT----AAAAGTTACTTTAGGGATAACAGCGCAATTTCTTAAGGTGGTTA----CATTTTAATGAAGACTTGCGACCTCGATGTTGAATTGAGGGGCCAGTTTCC---GTTGAGG-AGGCTTGGGGGTCTGTTCGACCTTTAAATCCTCACACGATTTNNNNNN
>LT909344
NNNNNNNNNNNNNNNNNNNNNNNNNNNNNNNNNNNNNNNNNNNNNNNNNNNNNNNNNNNNNGGTAGCATAATCATTTGTTCTATAATAGAGAACTGGGATAAAAGGGAGAACAACTCTAAGAC-TTTTTAACCTAT-TATTAGAAATTAATATCTGCATTAAAAAGTGCAGCTTAGTTGAAGGGACGATAAGACCCTATAAAACTTTATCATTTTCT--CTAAAA-----GTTTAGA---AT--AAAATTAG-AGAGGGGTGATTGAACTGGGGCGGTATCTAAA--ACTCTTTAGAATAGAGAACACAT-TAAGTGAAAAGCTTTATCCTA-CATGGAAT----AAAAGTTACTTTAGGGATAACAGCGCAATTTCTTAAGGTGGTTA----CATTTTAATGAAGACTTGCGACCTCGATGTTGAATTGAGGGGCCAGTTTCC---GTTGAGG-AGGCTTGGGGGTCTGTTCGACCTTTAAATCCTCACACGATTTGNNNNN
>LT909324
NNNNNNNNNNNNNNNNNNNNNNNNNNNNNNNNNNNNNNNNNNNNNNNNNNNNNNNNNNNNNGGTAGCATAATCATTTGTTCTATAATAGAGAACTGGGATAAAAGGGAGAACAACTCTAAGAC-TTTTTGGCCTAT-TATTAGAAATTGATATCTACATCAAAAAGTGTAGCTTGGTTGAAGGGACGATAAGACCCTATAAAACTTTATTACATTCC--CTAAGA-----TCTTAGT---AA--TAAAAATG-AGAGAGGTAATTAAACTGGGGCGGTATCTAAA--ACTCTTTAGAATAAATAACACGT-TAAGTGAAGAGCTTTATCCTT-CAAGGAAT----AAAAGTTACTTTAGGGATAACAGCGTAATTTCTTAAGATGGTTA----CATTTTAATGAAGACTTACGACCTCGATGTTGAATTGAGGGGCCAATTTCC---GTTGAGG-AGCTTTGGAGGTCTGTTCGACCTTTAAATCCTCACACGATTTGNNNNN
>LT909329
NNNNNNNNNNNNNNNNNNNNNNNNNNNNNNNNNNNNNNNNNNNNNNNNNNNNNNNNNNNNNNGTAGCATAATCATTTGTTCTATAATAGAGAACTGGGATAAAAGGGAGAACAACTCTAAGAC-TTTTTGGCCTAT-TATTAGAAATTGATATCTACATCAAAAAGTGTAGCTTGGTTGAAGGGACGATAAGACCCTATAAAACTTTATTACATTCC--CTAAGA-----TCTTAGT---AA--TAAAAATG-AGAGAGGTAATTAAACTGGGGCGGTATCTAAA--ACTCTTTAGAATAAATAACACGT-TAAGTGAAGAGCTTTATCCTT-CAAGGAAT----AAAAGTTACTTTAGGGATAACAGCGTAATTTCTTAAGATGGTTA----CATTTTAATGAAGACTTACGACCTCGATGTTGAATTGAGGGGCCAATTTCC---GTTGAGG-AGCTTTGGAGGTCTGTTCGACCTTTAAATCCTCACACGATTTGNNNNN
>LT909327
NNNNNNNNNNNNNNNNNNNNNNNNNNNNNNNNNNNNNNNNNNNNNNNNNNNNNNNNNNNNNGGTAGCATAATCATTTGTTCTATAATAGAGAACTGGGATAAAAGGGAGAACAACTCTAAGAC-TTTTTGGCCTAT-TATTAGAAATTGATATCTACATCAAAAAGTGTAGCTTGGTTGAAGGGACGATAAGACCCTATAAAACTTTATTACATTCC--CTAAGA-----TCTTAGT---AA--TAAAAATG-AGAGAGGTGATTAAACTGGGGCGGTATCTAAA--ACTCTTTAGAATAAATAACACGT-TAAGTGAAGAGCTTTATCCTT-CAAGGAAT----AAAAGTTACTTTAGGGATAACAGCGTAATTTCTTAAGATGGTTA----CATTTTAATGAAGACTTACGACCTCGATGTTGAATTGAGGGGCCAATTTCC---GTTGAGG-AGCTTTGGAGGTCTGTTCGACCTTTAAATCCTCACACGATTTGNNNNN
>LT909326
NNNNNNNNNNNNNNNNNNNNNNNNNNNNNNNNNNNNNNNNNNNNNNNNNNNNNNNNNNNNNGGTAGCATAATCATTTGTTCTATAATAGAGAACTGGGATAAAAGGGAGAACAACTTTAAGAC-TTTTTAGCCTAT-TCTTAGAAATTGATATCTACATCAAAAAGTGTAGCTTGGTTGAAGGGACGATAAGACCCTATAAAACTTTATTACATTCC--CTAAAA-----TCTCAGT---AA--TAAAAACG-AGGAAGGTAATTAAACTGGGGCGGTATCTAAA--ACTCTTTAGAATAAAGAACACGT-TAAGTGAAGAGCTTCATCCTT-CAAGGAAC----AAAAGTTACTTTAGGGATAACAGCGTAATTTCTTAAGATAGTTA----TATTTTAATGAAGACTTACGACCTCGATGTTGAATTGAGGGGCCAATTTCC---GTTGAGG-AGATTTGGAAGTCTGTTCGACTTTTAAATCCTCACACGATTTGNNNNN
>LT909325
NNNNNNNNNNNNNNNNNNNNNNNNNNNNNNNNNNNNNNNNNNNNNNNNNNNNNNNNNNNNNGGTAGCATAATCATTTGTTCTATAATAGAGAACTAGGATAAAAGGGAGAACAACTTTAAGAC-TTTTTAGCCTAT-TCTTAGAAATTGATATCTACATCAAAAAGTGTAGCTTGGTTGAAGGGACGATAAGACCCTATAAAACTTTATTATATTCC--CTAAAA-----TCTCAGT---AA--TAAAAACG-GGGGAGATAATTAAACTGGGGCGGTATCTAAA--ACTCTTTAGAATAAATAACACTT-CAAGTGAAGAGCTTTATCCTT-TAAGGAAT----AAAAGTTACTTTAGGGATAACAGCGTAATTTCTTAAGATGGTTA----CATTTTGATGAAGACTTACGACCTCGATGTTGAATTGAGGGGCCTATTTCC---GTTGAGG-AAGTTTGGGGGTCTGTTCGACCTTTAAATCCTCACACGATTTGNNNNN
>LT909328
NNNNNNNNNNNNNNNNNNNNNNNNNNNNNNNNNNNNNNNNNNNNNNNNNNNNNNNNNNNNNGGTAGCATAATCATTTGTTCTATAATAGAGAACTGGGATAAAAGGGAGAACAACTTTAATAC-TTTTTAGCCTAT-TCTTAGAAATTGATATCTACATCAAAAAGTGTAGCTTGGTTGAAGGGACGATAAGACCCTATAAAACTTTATTACATTCC--CTAAAA-----TCTCGGT---AA--TAAAAACGGAGGGGGGTAATTAAACTGGGGCGGTATCTAAA--ACTCTTTAGAATAAATAACACAT-CAAGTGAAGAGCTTTATCCTT-TGAGGAAT----AAAAGTTACTTTAGGGATAACAGCGTAATTTCTTAAGATGGTTA----CATTTTGATGAAGACTTACGACCTCGATGTTGAATTGAGGGGCCAACTTCC---GTTGAGG-AAGCTTGGAGGTCTGTTCGACCTTTAAATCCTCACACGATTTGNNNNN
>LT909330
NNNNNNNNNNNNNNNNNNNNNNNNNNNNNNNNNNNNNNNNNNNNNNNNNNNNNNNNNNNNNGGTAGCATAATCATTTGTTCTATAATAGAGAACTGGTATAAAAGGGAAGACAACTCTAAGAC-TTTTTAGCCTAT-TCATAGAAATTGATATCTACATCAAAAAGTGTAGCTTGGTTGAAGGGACGATAAGACCCTATAAAACTTTATTATTTTCC--TGAAGA-----TCCTAGT---AA--CAAAAACG-AAGGAGGTAATTAAACTGGGGCGGTATCTAAA--ACTCTTTAGAATAAAGAACACGT-TAAGTGAAGAGCTTTATCCTT-CAAGGAAT----AAAAGTTACTTTAGGGATAACAGCGTAATTTCTTAAGATGGTTA----CATTTTAATGGAGACTTACGACCTCGATGTTGAATTGAGGGGCCAATTTCC---GTTGAGG-AGACTTGGAGGTCTGTTCGACCTTTAAATCCTCACACGATTTGNNNNN
>LT909336
NNNNNNNNNNNNNNNNNNNNNNNNNNNNNNNNNNNNNNNNNNNNNNNNNNNNNNNNNNNNNGGTAGCATAATCATTTGTTCTATAATAGAGAACTAGAATAAAAGGGAGAACAACTCTAAGACTTTTTTAACTTAG-TGTTAAAAATTAATATCTGCATTAAAAAGTGCAGCTTATTTGAAGGGACGATAAGACCCTATAAAACTTTATCACTTTCT--CTAGGT-----GTTTAGA---ATTTGATGTAAG-TGAGGGGTGATTGGACTGGGGCGGTATCTAAA--ACTCTTTAGAATAGAAAACACAC-AAAGTGAATAGATTTATCCTA-TAAGAAAT----AAAAGTTACTTTAGGGATAACAGCGCAATTTTCTAAGGTGGTTA----TATTTT-ACGAAGACTTGCGACCTCGATGTTGAATTGAGGGGCCAGCTTCC---GTTGAGG-AAGCTCGGAGGTCTGTTCGACCTTTAATTCCTCACACGATTTGAGNNN
>LT909352
NNNNNNNNNNNNNNNNNNNNNNNNNNNNNNNNNNNNNNNNNNNNNNNNNNNNNNNNNNNNNGGTAGCATAATCATTTGTTCTATAATAGAGAACTAGGATAAAAGGGAAAGCAACTCTACAAC-TCTTTAACCAAT-CCTTAGAATTTAATTTCTACATCAAAAAGTGTAGCTTTGTTGGAGGGACGATAAGACCCTATAAAACTTTATCATTTTCT--CTTAAA-----TTTTAGC---AA--AAACCCAG-AGGGGGATGATTGAACTGGGGCGGTATCTAAC--ACTCTTTAGAAAAGAAAACACAT-TCAGTGAAAAGTTTTATCCTT-TACGGAAT----AAAAGTTACTTTAGGGATAACAGCGCAATTTTTTAAGGTGGAAA----CATTTT-ATAAAGACTTGCGACCTCGATGTTGAATTGAGGGGCCAATTTC----TTTAAAG-AAATTTGGAGGTCTGTTCGACCTTTAAATCCTCACACGATTTGNNNNN
>LT909354
NNNNNNNNNNNNNNNNNNNNNNNNNNNNNNNNNNNNNNNNNNNNNNNNNNNNNNNNNNNNNGGTAGCATAATCATTTGTTCTATAATAGAGAACTAGGATAAAAGGGAAAGCAACTCTACAAC-TCTTTAACCAAT-CCTTAGAATTTAATTTCTACATCAAAAAGTGTAGCTTTGTTGGAGGGACGATAAGACCCTATAAAACTTTATCATTTTCT--CTTAAA-----TTTTAGC---AA--AAACCCAG-AGGGGGATGATTGAACTGGGGCGGTATCTAAC--ACTCTTTAGAAAAGAAAACACAT-TCAGTGAAAAGTTTTATCCTT-TACGGAAT----AAAAGTTACTTTAGGGATAACAGCGCAATTTTTTAAGGTGGAAA----CATTTT-ATAAAGACTTGCGACCTCGATGTTGAATTGAGGGGCCAATTTC----TTTAAAG-AAATTTGGAGGTCTGTTCGACCTTTAAATCCTCACACGATTTGNNNNN
>LT909355
NNNNNNNNNNNNNNNNNNNNNNNNNNNNNNNNNNNNNNNNNNNNNNNNNNNNNNNNNNNNNGGTAGCATAATCATTTGTTCTATAATAGAGAACTAGGATAAAAGGGAAAGCAACTCTACAAC-TCTTTAACCAAT-CCTTAGAATTTAATTTCTACATCAAAAAGTGTAGCTTTGTTGGAGGGACGATAAGACCCTATAAAACTTTATCATTTTCT--CTTAAA-----TTTTAGC---AA--AAACCCAG-AGGGGGATGATTGAACTGGGGCGGTATCTAAC--ACTCTTTAGAAAAGAAAACACAT-TCAGTGAAAAGTTTTATCCTT-TACGGAAT----AAAAGTTACTTTAGGGATAACAGCGCAATTTTTTAAGGTGGAAA----CATTTT-ATAAAGACTTGCGACCTCGATGTTGAATTGAGGGGCCAATTTC----TTTAAAG-AAATTTGGAGGTCTGTTCGACCTTTAAATCCTCACACGATTTGNNNNN
>LT909356
NNNNNNNNNNNNNNNNNNNNNNNNNNNNNNNNNNNNNNNNNNNNNNNNNNNNNNNNNNNNNGGTAGCATAATCATTTGTTCTATAATAGAGAACTAGGATAAAAGGGAAAGCAACTCTACAAC-TCTTTAACCAAT-CCTTAGAATTTAATTTCTACATCAAAAAGTGTAGCTTTGTTGGAGGGACGATAAGACCCTATAAAACTTTATCATTTTCT--CTTAAA-----TTTTAGC---AA--AAACCCAG-AGGGGGATGATTGAACTGGGGCGGTATCTAAC--ACTCTTTAGAAAAGAAAACACAT-TCAGTGAAAAGTTTTATCCTT-TACGGAAT----AAAAGTTACTTTAGGGATAACAGCGCAATTTTTTAAGGTGGAAA----CATTTT-ATAAAGACTTGCGACCTCGATGTTGAATTGAGGGGCCAATTTC----TTTAAAG-AAATTTGGAGGTCTGTTCGACCTTTAAATCCTCACACGATTTGNNNNN
>LT909362
NNNNNNNNNNNNNNNNNNNNNNNNNNNNNNNNNNNNNNNNNNNNNNNNNNNNNNNNNNNNNGGTAGCATAATCATTTGTTCTATAATAGAGAACTAGGATAAAAGGGAAAGCAACTCTACAAC-TCTTTAACCAAT-CCTTAGAATTTAATTTCTACATCAAAAAGTGTAGCTTTGTTGGAGGGACGATAAGACCCTATAAAACTTTATCATTTTCT--CTTAAA-----TTTTAGC---AA--AAACCCAG-AGGGGGATGATTGAACTGGGGCGGTATCTAAC--ACTCTTTAGAAAAGAAAACACAT-TCAGTGAAAAGTTTTATCCTT-TACGGAAT----AAAAGTTACTTTAGGGATAACAGCGCAATTTTTTAAGGTGGAAA----CATTTT-ATAAAGACTTGCGACCTCGATGTTGAATTGAGGGGCCAATTTC----TTTAAAG-AAATTTGGAGGTCTGTTCGACCTTTAAATCCTCACACGATTTGNNNNN
>LT909363
NNNNNNNNNNNNNNNNNNNNNNNNNNNNNNNNNNNNNNNNNNNNNNNNNNNNNNNNNNNNNGGTAGCATAATCATTTGTTCTATAATAGAGAACTAGGATAAAAGGGAAAGCAACTCTACAAC-TCTTTAACCAAT-CCTTAGAATTTAATTTCTACATCAAAAAGTGTAGCTTTGTTGGAGGGACGATAAGACCCTATAAAACTTTATCATTTTCT--CTTAAA-----TTTTAGC---AA--AAACCCAG-AGGGGGATGATTGAACTGGGGCGGTATCTAAC--ACTCTTTAGAAAAGAAAACACAT-TCAGTGAAAAGTTTTATCCTT-TACGGAAT----AAAAGTTACTTTAGGGATAACAGCGCAATTTTTTAAGGTGGAAA----CATTTT-ATAAAGACTTGCGACCTCGATGTTGAATTGAGGGGCCAATTTC----TTTAAAG-AAATTTGGAGGTCTGTTCGACCTTTAAATCCTCACACGATTTGNNNNN
>LT909364
NNNNNNNNNNNNNNNNNNNNNNNNNNNNNNNNNNNNNNNNNNNNNNNNNNNNNNNNNNNNNGGTAGCATAATCATTTGTTCTATAATAGAGAACTAGGATAAAAGGGAAAGCAACTCTACAAC-TCTTTAACCAAT-CCTTAGAATTTAATTTCTACATCAAAAAGTGTAGCTTTGTTGGAGGGACGATAAGACCCTATAAAACTTTATCATTTTCT--CTTAAA-----TTTTAGC---AA--AAACCCAG-AGGGGGATGATTGAACTGGGGCGGTATCTAAC--ACTCTTTAGAAAAGAAAACACAT-TCAGTGAAAAGTTTTATCCTT-TACGGAAT----AAAAGTTACTTTAGGGATAACAGCGCAATTTTTTAAGGTGGAAA----CATTTT-ATAAAGACTTGCGACCTCGATGTTGAATTGAGGGGCCAATTTC----TTTAAAG-AAATTTGGAGGTCTGTTCGACCTTTAAATCCTCACACGATTTGNNNNN
>LT909366
NNNNNNNNNNNNNNNNNNNNNNNNNNNNNNNNNNNNNNNNNNNNNNNNNNNNNNNNNNNNNGGTAGCATAATCATTTGTTCTATAATAGAGAACTAGGATAAAAGGGAAAGCAACTCTACAAC-TCTTTAACCAAT-CCTTAGAATTTAATTTCTACATCAAAAAGTGTAGCTTTGTTGGAGGGACGATAAGACCCTATAAAACTTTATCATTTTCT--CTTAAA-----TTTTAGC---AA--AAACCCAG-AGGGGGATGATTGAACTGGGGCGGTATCTAAC--ACTCTTTAGAAAAGAAAACACAT-TCAGTGAAAAGTTTTATCCTT-TACGGAAT----AAAAGTTACTTTAGGGATAACAGCGCAATTTTTTAAGGTGGAAA----CATTTT-ATAAAGACTTGCGACCTCGATGTTGAATTGAGGGGCCAATTTC----TTTAAAG-AAATTTGGAGGTCTGTTCGACCTTTAAATCCTCACACGATTTGNNNNN
>LT909372
NNNNNNNNNNNNNNNNNNNNNNNNNNNNNNNNNNNNNNNNNNNNNNNNNNNNNNNNNNNNNGGTAGCATAATCATTTGTTCTATAATAGAGAACTAGGATAAAAGGGAAAGCAACTCTACAAC-TCTTTAACCAAT-CCTTAGAATTTAATTTCTACATCAAAAAGTGTAGCTTTGTTGGAGGGACGATAAGACCCTATAAAACTTTATCATTTTCT--CTTAAA-----TTTTAGC---AA--AAACCCAG-AGGGGGATGATTGAACTGGGGCGGTATCTAAC--ACTCTTTAGAAAAGAAAACACAT-TCAGTGAAAAGTTTTATCCTT-TACGGAAT----AAAAGTTACTTTAGGGATAACAGCGCAATTTTTTAAGGTGGAAA----CATTTT-ATAAAGACTTGCGACCTCGATGTTGAATTGAGGGGCCAATTTC----TTTAAAG-AAATTTGGAGGTCTGTTCGACCTTTAAATCCTCACACGATTTGNNNNN
>LT909376
NNNNNNNNNNNNNNNNNNNNNNNNNNNNNNNNNNNNNNNNNNNNNNNNNNNNNNNNNNNNNGGTAGCATAATCATTTGTTCTATAATAGAGAACTAGGATAAAAGGGAAAGCAACTCTACAAC-TCTTTAACCAAT-CCTTAGAATTTAATTTCTACATCAAAAAGTGTAGCTTTGTTGGAGGGACGATAAGACCCTATAAAACTTTATCATTTTCT--CTTAAA-----TTTTAGC---AA--AAACCCAG-AGGGGGATGATTGAACTGGGGCGGTATCTAAC--ACTCTTTAGAAAAGAAAACACAT-TCAGTGAAAAGTTTTATCCTT-TACGGAAT----AAAAGTTACTTTAGGGATAACAGCGCAATTTTTTAAGGTGGAAA----CATTTT-ATAAAGACTTGCGACCTCGATGTTGAATTGAGGGGCCAATTTC----TTTAAAG-AAATTTGGAGGTCTGTTCGACCTTTAAATCCTCACACGATTTGNNNNN
>LT909378
NNNNNNNNNNNNNNNNNNNNNNNNNNNNNNNNNNNNNNNNNNNNNNNNNNNNNNNNNNNNNGGTAGCATAATCATTTGTTCTATAATAGAGAACTAGGATAAAAGGGAAAGCAACTCTACAAC-TCTTTAACCAAT-CCTTAGAATTTAATTTCTACATCAAAAAGTGTAGCTTTGTTGGAGGGACGATAAGACCCTATAAAACTTTATCATTTTCT--CTTAAA-----TTTTAGC---AA--AAACCCAG-AGGGGGATGATTGAACTGGGGCGGTATCTAAC--ACTCTTTAGAAAAGAAAACACAT-TCAGTGAAAAGTTTTATCCTT-TACGGAAT----AAAAGTTACTTTAGGGATAACAGCGCAATTTTTTAAGGTGGAAA----CATTTT-ATAAAGACTTGCGACCTCGATGTTGAATTGAGGGGCCAATTTC----TTTAAAG-AAATTTGGAGGTCTGTTCGACCTTTAAATCCTCACACGATTTGNNNNN
>LT909380
NNNNNNNNNNNNNNNNNNNNNNNNNNNNNNNNNNNNNNNNNNNNNNNNNNNNNNNNNNNNNGGTAGCATAATCATTTGTTCTATAATAGAGAACTAGGATAAAAGGGAAAGCAACTCTACAAC-TCTTTAACCAAT-CCTTAGAATTTAATTTCTACATCAAAAAGTGTAGCTTTGTTGGAGGGACGATAAGACCCTATAAAACTTTATCATTTTCT--CTTAAA-----TTTTAGC---AA--AAACCCAG-AGGGGGATGATTGAACTGGGGCGGTATCTAAC--ACTCTTTAGAAAAGAAAACACAT-TCAGTGAAAAGTTTTATCCTT-TACGGAAT----AAAAGTTACTTTAGGGATAACAGCGCAATTTTTTAAGGTGGAAA----CATTTT-ATAAAGACTTGCGACCTCGATGTTGAATTGAGGGGCCAATTTC----TTTAAAG-AAATTTGGAGGTCTGTTCGACCTTTAAATCCTCACACGATTTGNNNNN
>LT909386
NNNNNNNNNNNNNNNNNNNNNNNNNNNNNNNNNNNNNNNNNNNNNNNNNNNNNNNNNNNNNGGTAGCATAATCATTTGTTCTATAATAGAGAACTAGGATAAAAGGGAAAGCAACTCTACAAC-TCTTTAACCAAT-CCTTAGAATTTAATTTCTACATCAAAAAGTGTAGCTTTGTTGGAGGGACGATAAGACCCTATAAAACTTTATCATTTTCT--CTTAAA-----TTTTAGC---AA--AAACCCAG-AGGGGGATGATTGAACTGGGGCGGTATCTAAC--ACTCTTTAGAAAAGAAAACACAT-TCAGTGAAAAGTTTTATCCTT-TACGGAAT----AAAAGTTACTTTAGGGATAACAGCGCAATTTTTTAAGGTGGAAA----CATTTT-ATAAAGACTTGCGACCTCGATGTTGAATTGAGGGGCCAATTTC----TTTAAAG-AAATTTGGAGGTCTGTTCGACCTTTAAATCCTCACACGATTTGNNNNN
>LT909387
NNNNNNNNNNNNNNNNNNNNNNNNNNNNNNNNNNNNNNNNNNNNNNNNNNNNNNNNNNNNNGGTAGCATAATCATTTGTTCTATAATAGAGAACTAGGATAAAAGGGAAAGCAACTCTACAAC-TCTTTAACCAAT-CCTTAGAATTTAATTTCTACATCAAAAAGTGTAGCTTTGTTGGAGGGACGATAAGACCCTATAAAACTTTATCATTTTCT--CTTAAA-----TTTTAGC---AA--AAACCCAG-AGGGGGATGATTGAACTGGGGCGGTATCTAAC--ACTCTTTAGAAAAGAAAACACAT-TCAGTGAAAAGTTTTATCCTT-TACGGAAT----AAAAGTTACTTTAGGGATAACAGCGCAATTTTTTAAGGTGGAAA----CATTTT-ATAAAGACTTGCGACCTCGATGTTGAATTGAGGGGCCAATTTC----TTTAAAG-AAATTTGGAGGTCTGTTCGACCTTTAAATCCTCACACGATTTGNNNNN
>LT909388
NNNNNNNNNNNNNNNNNNNNNNNNNNNNNNNNNNNNNNNNNNNNNNNNNNNNNNNNNNNNNGGTAGCATAATCATTTGTTCTATAATAGAGAACTAGGATAAAAGGGAAAGCAACTCTACAAC-TCTTTAACCAAT-CCTTAGAATTTAATTTCTACATCAAAAAGTGTAGCTTTGTTGGAGGGACGATAAGACCCTATAAAACTTTATCATTTTCT--CTTAAA-----TTTTAGC---AA--AAACCCAG-AGGGGGATGATTGAACTGGGGCGGTATCTAAC--ACTCTTTAGAAAAGAAAACACAT-TCAGTGAAAAGTTTTATCCTT-TACGGAAT----AAAAGTTACTTTAGGGATAACAGCGCAATTTTTTAAGGTGGAAA----CATTTT-ATAAAGACTTGCGACCTCGATGTTGAATTGAGGGGCCAATTTC----TTTAAAG-AAATTTGGAGGTCTGTTCGACCTTTAAATCCTCACACGATTTGNNNNN
>LT909390
NNNNNNNNNNNNNNNNNNNNNNNNNNNNNNNNNNNNNNNNNNNNNNNNNNNNNNNNNNNNNGGTAGCATAATCATTTGTTCTATAATAGAGAACTAGGATAAAAGGGAAAGCAACTCTACAAC-TCTTTAACCAAT-CCTTAGAATTTAATTTCTACATCAAAAAGTGTAGCTTTGTTGGAGGGACGATAAGACCCTATAAAACTTTATCATTTTCT--CTTAAA-----TTTTAGC---AA--AAACCCAG-AGGGGGATGATTGAACTGGGGCGGTATCTAAC--ACTCTTTAGAAAAGAAAACACAT-TCAGTGAAAAGTTTTATCCTT-TACGGAAT----AAAAGTTACTTTAGGGATAACAGCGCAATTTTTTAAGGTGGAAA----CATTTT-ATAAAGACTTGCGACCTCGATGTTGAATTGAGGGGCCAATTTC----TTTAAAG-AAATTTGGAGGTCTGTTCGACCTTTAAATCCTCACACGATTTGNNNNN
>LT909392
NNNNNNNNNNNNNNNNNNNNNNNNNNNNNNNNNNNNNNNNNNNNNNNNNNNNNNNNNNNNNGGTAGCATAATCATTTGTTCTATAATAGAGAACTAGGATAAAAGGGAAAGCAACTCTACAAC-TCTTTAACCAAT-CCTTAGAATTTAATTTCTACATCAAAAAGTGTAGCTTTGTTGGAGGGACGATAAGACCCTATAAAACTTTATCATTTTCT--CTTAAA-----TTTTAGC---AA--AAACCCAG-AGGGGGATGATTGAACTGGGGCGGTATCTAAC--ACTCTTTAGAAAAGAAAACACAT-TCAGTGAAAAGTTTTATCCTT-TACGGAAT----AAAAGTTACTTTAGGGATAACAGCGCAATTTTTTAAGGTGGAAA----CATTTT-ATAAAGACTTGCGACCTCGATGTTGAATTGAGGGGCCAATTTC----TTTAAAG-AAATTTGGAGGTCTGTTCGACCTTTAAATCCTCACACGATTTGNNNNN
>LT909361
NNNNNNNNNNNNNNNNNNNNNNNNNNNNNNNNNNNNNNNNNNNNNNNNNNNNNNNNNNNNNNNNAGCATAATCATTTGTTCTATAATAGAGAACTAGGATAAAAGGGAAAGCAACTCTACAAC-TCTTTAACCAAT-CCTTAGAATTTAATTTCTACATCAAAAAGTGTAGCTTTGTTGGAGGGACGATAAGACCCTATAAAACTTTATCATTTTCT--CTTAAA-----TTTTAGC---AA--AAACCCAG-AGGGGGATGATTGAACTGGGGCGGTATCTAAC--ACTCTTTAGAAAAGAAAACACAT-TCAGTGAAAAGTTTTATCCTT-TACGGAAT----AAAAGTTACTTTAGGGATAACAGCGCAATTTTTTAAGGTGGAAA----CATTTT-ATAAAGACTTGCGACCTCGATGTTGAATTGAGGGGCCAATTTC----TTTAAAG-AAATTTGGAGGTCTGTTCGACCTTTAAATCCTCACACGATTTGNNNNN
>LT909369
NNNNNNNNNNNNNNNNNNNNNNNNNNNNNNNNNNNNNNNNNNNNNNNNNNNNNNNNNNNNNNNTAGCATAATCATTTGTTCTATAATAGAGAACTAGGATAAAAGGGAAAGCAACTCTACAAC-TCTTTAACCAAT-CCTTAGAATTTAATTTCTACATCAAAAAGTGTAGCTTTGTTGGAGGGACGATAAGACCCTATAAAACTTTATCATTTTCT--CTTAAA-----TTTTAGC---AA--AAACCCAG-AGGGGGATGATTGAACTGGGGCGGTATCTAAC--ACTCTTTAGAAAAGAAAACACAT-TCAGTGAAAAGTTTTATCCTT-TACGGAAT----AAAAGTTACTTTAGGGATAACAGCGCAATTTTTTAAGGTGGAAA----CATTTT-ATAAAGACTTGCGACCTCGATGTTGAATTGAGGGGCCAATTTC----TTTAAAG-AAATTTGGAGGTCTGTTCGACCTTTAAATCCTCACACGATTTGNNNNN
>LT909373
NNNNNNNNNNNNNNNNNNNNNNNNNNNNNNNNNNNNNNNNNNNNNNNNNNNNNNNNNNNNNNNTAGCATAATCATTTGTTCTATAATAGAGAACTAGGATAAAAGGGAAAGCAACTCTACAAC-TCTTTAACCAAT-CCTTAGAATTTAATTTCTACATCAAAAAGTGTAGCTTTGTTGGAGGGACGATAAGACCCTATAAAACTTTATCATTTTCT--CTTAAA-----TTTTAGC---AA--AAACCCAG-AGGGGGATGATTGAACTGGGGCGGTATCTAAC--ACTCTTTAGAAAAGAAAACACAT-TCAGTGAAAAGTTTTATCCTT-TACGGAAT----AAAAGTTACTTTAGGGATAACAGCGCAATTTTTTAAGGTGGAAA----CATTTT-ATAAAGACTTGCGACCTCGATGTTGAATTGAGGGGCCAATTTC----TTTAAAG-AAATTTGGAGGTCTGTTCGACCTTTAAATCCTCACACGATTTGNNNNN
>LT909389
NNNNNNNNNNNNNNNNNNNNNNNNNNNNNNNNNNNNNNNNNNNNNNNNNNNNNNNNNNNNNNNTAGCATAATCATTTGTTCTATAATAGAGAACTAGGATAAAAGGGAAAGCAACTCTACAAC-TCTTTAACCAAT-CCTTAGAATTTAATTTCTACATCAAAAAGTGTAGCTTTGTTGGAGGGACGATAAGACCCTATAAAACTTTATCATTTTCT--CTTAAA-----TTTTAGC---AA--AAACCCAG-AGGGGGATGATTGAACTGGGGCGGTATCTAAC--ACTCTTTAGAAAAGAAAACACAT-TCAGTGAAAAGTTTTATCCTT-TACGGAAT----AAAAGTTACTTTAGGGATAACAGCGCAATTTTTTAAGGTGGAAA----CATTTT-ATAAAGACTTGCGACCTCGATGTTGAATTGAGGGGCCAATTTC----TTTAAAG-AAATTTGGAGGTCTGTTCGACCTTTAAATCCTCACACGATTTGNNNNN
>LT909370
NNNNNNNNNNNNNNNNNNNNNNNNNNNNNNNNNNNNNNNNNNNNNNNNNNNNNNNNNNNNNNNNNNNNTAATCATTTGTTCTATAATAGAGAACTAGGATAAAAGGGAAAGCAACTCTACAAC-TCTTTAACCAAT-CCTTAGAATTTAATTTCTACATCAAAAAGTGTAGCTTTGTTGGAGGGACGATAAGACCCTATAAAACTTTATCATTTTCT--CTTAAA-----TTTTAGC---AA--AAACCCAG-AGGGGGATGATTGAACTGGGGCGGTATCTAAC--ACTCTTTAGAAAAGAAAACACAT-TCAGTGAAAAGTTTTATCCTT-TACGGAAT----AAAAGTTACTTTAGGGATAACAGCGCAATTTTTTAAGGTGGAAA----CATTTT-ATAAAGACTTGCGACCTCGATGTTGAATTGAGGGGCCAATTTC----TTTAAAG-AAATTTGGAGGTCTGTTCGACCTTTAAATCCTCACACGATTTGNNNNN
>LT909371
NNNNNNNNNNNNNNNNNNNNNNNNNNNNNNNNNNNNNNNNNNNNNNNNNNNNNNNNNNNNNNNNNNNNTAATCATTTGTTCTATAATAGAGAACTAGGATAAAAGGGAAAGCAACTCTACAAC-TCTTTAACCAAT-CCTTAGAATTTAATTTCTACATCAAAAAGTGTAGCTTTGTTGGAGGGACGATAAGACCCTATAAAACTTTATCATTTTCT--CTTAAA-----TTTTAGC---AA--AAACCCAG-AGGGGGATGATTGAACTGGGGCGGTATCTAAC--ACTCTTTAGAAAAGAAAACACAT-TCAGTGAAAAGTTTTATCCTT-TACGGAAT----AAAAGTTACTTTAGGGATAACAGCGCAATTTTTTAAGGTGGAAA----CATTTT-ATAAAGACTTGCGACCTCGATGTTGAATTGAGGGGCCAATTTC----TTTAAAG-AAATTTGGAGGTCTGTTCGACCTTTAAATCCTCACACGATTTGNNNNN
>LT909382
NNNNNNNNNNNNNNNNNNNNNNNNNNNNNNNNNNNNNNNNNNNNNNNNNNNNNNNNNNNNNNGTAGCATAATCATTTGTTCTATAATAGAGAACTAGGATAAAAGGGAAAGCAACTCTACAAC-TCTTTAACCAAT-CCTTAGAATTTAATTTCTACATCAAAAAGTGTAGCTTTGTTGGAGGGACGATAAGACCCTATAAAACTTTATCATTTTCT--CTTAAA-----TTTTAGC---AA--AAACCCAG-AGGGGGATGATTGAACTGGGGCGGTATCTAAC--ACTCTTTAGAAAAGAAAACACAT-TCAGTGAAAAGTTTTATCCTT-TACGGAAT----AAAAGTTACTTTAGGGATAACAGCGCAATTTTTTAAGGTGGAAA----CATTTT-ATAAAGACTTGCGACCTCGATGTTGAATTGAGGGGCCAATTTC----TTTAAAG-AAATTTGGAGGTCTGTTCGACCTTTAAATCCTCACACGATTTGNNNNN
>LT909385
NNNNNNNNNNNNNNNNNNNNNNNNNNNNNNNNNNNNNNNNNNNNNNNNNNNNNNNNNNNNNNGTAGCATAATCATTTGTTCTATAATAGAGAACTAGGATAAAAGGGAAAGCAACTCTACAAC-TCTTTAACCAAT-CCTTAGAATTTAATTTCTACATCAAAAAGTGTAGCTTTGTTGGAGGGACGATAAGACCCTATAAAACTTTATCATTTTCT--CTTAAA-----TTTTAGC---AA--AAACCCAG-AGGGGGATGATTGAACTGGGGCGGTATCTAAC--ACTCTTTAGAAAAGAAAACACAT-TCAGTGAAAAGTTTTATCCTT-TACGGAAT----AAAAGTTACTTTAGGGATAACAGCGCAATTTTTTAAGGTGGAAA----CATTTT-ATAAAGACTTGCGACCTCGATGTTGAATTGAGGGGCCAATTTC----TTTAAAG-AAATTTGGAGGTCTGTTCGACCTTTAAATCCTCACACGATTTGNNNNN
>LT909360
NNNNNNNNNNNNNNNNNNNNNNNNNNNNNNNNNNNNNNNNNNNNNNNNNNNNNNNNNNNNNGGTAGCATAATCATTTGTTCTATAATAGAGAACTAGGATAAAAGGGAAAGCAACTCTACAAC-TCTTTAACCAAT-CCTTAGAATTTAATTTCTACATCAAAAAGTGTAGCTTTGTTGGAGGGACGATAAGACCCTATAAAACTTTATCATTTTCT--CTTAAA-----TTTTAGT---AA--AAACCCAG-AGGGGGATGATTGAACTGGGGCGGTATCTAAC--ACTCTTTAGAAAAGAAAACACAT-TCAGTGAAAAGTTTTATCCTT-TACGGAAT----AAAAGTTACTTTAGGGATAACAGCGCAATTTTTTAAGGTGGAAA----CATTTT-ATAAAGACTTGCGACCTCGATGTTGAATTGAGGGGCCAATTTC----TTTAAAG-AAATTTGGAGGTCTGTTCGACCTTTAAATCCTCACACGATTTGNNNNN
>LT909367
NNNNNNNNNNNNNNNNNNNNNNNNNNNNNNNNNNNNNNNNNNNNNNNNNNNNNNNNNNNNNGGTAGCATAATCATTTGTTCTATAATAGAGAACTAGGATAAAAGGGAAAGCAACTCTACAAC-TCTTTAACCAAT-CCTTAGAATTTAATTTCTACATCAAAAAGTGTAGCTTTGTTGGAGGGACGATAAGACCCTATAAAACTTTATCATTTTCT--CTTAAA-----TTTTAGT---AA--AAACCCAG-AGGGGGATGATTGAACTGGGGCGGTATCTAAC--ACTCTTTAGAAAAGAAAACACAT-TCAGTGAAAAGTTTTATCCTT-TACGGAAT----AAAAGTTACTTTAGGGATAACAGCGCAATTTTTTAAGGTGGAAA----CATTTT-ATAAAGACTTGCGACCTCGATGTTGAATTGAGGGGCCAATTTC----TTTAAAG-AAATTTGGAGGTCTGTTCGACCTTTAAATCCTCACACGATTTGNNNNN
>LT909379
NNNNNNNNNNNNNNNNNNNNNNNNNNNNNNNNNNNNNNNNNNNNNNNNNNNNNNNNNNNNNGGTAGCATAATCATTTGTTCTATAATAGAGAACTAGGATAAAAGGGAAAGCAACTCTACAAC-TCTTTAACCAAT-CCTTAGAATTTAATTTCTACATCAAAAAGTGTAGCTTTGTTGGAGGGACGATAAGACCCTATAAAACTTTATCATTTTCT--CTTAAA-----TTTTAGT---AA--AAACCCAG-AGGGGGATGATTGAACTGGGGCGGTATCTAAC--ACTCTTTAGAAAAGAAAACACAT-TCAGTGAAAAGTTTTATCCTT-TACGGAAT----AAAAGTTACTTTAGGGATAACAGCGCAATTTTTTAAGGTGGAAA----CATTTT-ATAAAGACTTGCGACCTCGATGTTGAATTGAGGGGCCAATTTC----TTTAAAG-AAATTTGGAGGTCTGTTCGACCTTTAAATCCTCACACGATTTGNNNNN
>LT909383
NNNNNNNNNNNNNNNNNNNNNNNNNNNNNNNNNNNNNNNNNNNNNNNNNNNNNNNNNNNNNGGTAGCATAATCATTTGTTCTATAATAGAGAACTAGGATAAAAGGGAAAGCAACTCTACAAC-TCTTTAACCAAT-CCTTAGAATTTAATTTCTACATCAAAAAGTGTAGCTTTGTTGGAGGGACGATAAGACCCTATAAAACTTTATCATTTTCT--CTTAAA-----TTTTAGT---AA--AAACCCAG-AGGGGGATGATTGAACTGGGGCGGTATCTAAC--ACTCTTTAGAAAAGAAAACACAT-TCAGTGAAAAGTTTTATCCTT-TACGGAAT----AAAAGTTACTTTAGGGATAACAGCGCAATTTTTTAAGGTGGAAA----CATTTT-ATAAAGACTTGCGACCTCGATGTTGAATTGAGGGGCCAATTTC----TTTAAAG-AAATTTGGAGGTCTGTTCGACCTTTAAATCCTCACACGATTTGNNNNN
>LT909365
NNNNNNNNNNNNNNNNNNNNNNNNNNNNNNNNNNNNNNNNNNNNNNNNNNNNNNNNNNNNNNGTAGCATAATCATTTGTTCTATAATAGAGAACTAGGATAAAAGGGAAAGCAACTCTACAAC-TCTTTAACCAAT-CCTTAGAATTTAATTTCTACATCAAAAAGTGTAGCTTTGTTGGAGGGACGATAAGACCCTATAAAACTTTATCATTTTCT--CTTAAA-----TTTTAGT---AA--AAACCCAG-AGGGGGATGATTGAACTGGGGCGGTATCTAAC--ACTCTTTAGAAAAGAAAACACAT-TCAGTGAAAAGTTTTATCCTT-TACGGAAT----AAAAGTTACTTTAGGGATAACAGCGCAATTTTTTAAGGTGGAAA----CATTTT-ATAAAGACTTGCGACCTCGATGTTGAATTGAGGGGCCAATTTC----TTTAAAG-AAATTTGGAGGTCTGTTCGACCTTTAAATCCTCACACGATTTGNNNNN
>LT909358
NNNNNNNNNNNNNNNNNNNNNNNNNNNNNNNNNNNNNNNNNNNNNNNNNNNNNNNNNNNNNNGTAGCATAATCATTTGTTCTATAATAGAGAACTAGGATAAAAGGGAAAGCAACTCTACAAC-TCTTTAACCAAT-CCTTAGAATTTAATTTCTACATCAAAAAGTGTAGCTTTGTTGGAGGGACGATAAGACCCTATAAAACTTTATCATTTTCT--CTTAAA-----TTTTAGC---AA--AAACCCAG-AGGGGGATGATTGAACTGGGGCGGTATCTAAC--ACTCTTTAGAAAAGAAAACACAT-TCAGTGAAAAGTTTTATCCTT-TACGGAAT----AAAAGTTACTTTAGGGATAACAGCGCAATTTTTTAAGGTGGAAA----CATTTT-ATAAAGACTTGCGACCTCGATGTTGAATTGAGGGGCCAATTTC----TTTCAAG-AAATTTGGAGGTCTGTTCGACCTTTAAATCCTCACACGATTTGAGTTC
>LT909391
NNNNNNNNNNNNNNNNNNNNNNNNNNNNNNNNNNNNNNNNNNNNNNNNNNNNNNNNNNNNNGGTAGCATAATCATTTGTTCTATAATAGAGAACTAGGATAAAAGGGAAAGCAACTCTACAAC-TCTTTAACCAAT-CCTTAGAATTTAATTTCTACATCAAAAAGTGTAGCTTTGTTGGAGGGACGATAAGACCCTATAAAACTTTATCATTTTCT--CTTAAA-----TTTTAGT---AA--AAACCCAG-AGGGGGATGATTGAACTGGGGCGGTATCTAAC--ACTCTTTAGAAAAGAAAACACAT-TCAGTGAAAAGTTTTATCCTT-TACGGAAT---AAAAAGTTACTTTAGGGATAACAGCGCAATTTTTTAAGGTGGAAA----CATTTT-ATAAAGACTTGCGACCTCGATGTTGAATTGAGGGGCCAATTTC----TTTAAAG-AAATTTGGAGGTCTGTTCGACCTTTAAATCCTCACACGATTTGNNNNN
>LT909331
NNNNNNNNNNNNNNNNNNNNNNNNNNNNNNNNNNNNNNNNNNNNNNNNNNNNNNNNNNNNNGGTAGCATAATCATTTGTCCTATAATAGAGGACTGGGATAAATGAGTAAACAACATTAAATCTTTTTAAATATTG-GACCAGAAATTAATCTCTACGTCAAAAAGCGTAGATTTCTTAGAAAGACGATAAGACCCTATAAAACTATAGATCTCTAAAATTCCTCTTAA-ATTTC-----GAATTCTTGAGA-CTTTTAAGGATTGAGCTGGGGCGGCATCTAAA--ATTCTTTAGACTAATTAACATTA-TAGCAGAGTAGAAAGATCTTT-AAAAGAAT-AGAACAAGTTACTTTAGGGATAACAGCGTAATTTTTTGTGAGTTA------TCTTAC-AAAAAGACTTACGACCTCGATGTTGAATTGAGGGGCCAACCTCT------TTCG-AGATTTGGAGGTCTGTTCGACCTAGAATTCCTCACACGATTTGNNNNN
>LT909346
NNNNNNNNNNNNNNNNNNNNNNNNNNNNNNNNNNNNNNNNNNNNNNNNNNNNNNNNNNNNNGGTAGCATAATCATTTGTCCTATAATAGAGGACTGGGATAAATGAGTAAACAACATTAAATCTTTTTAAATATTG-GACCAGAAATTAATCTCTACGTCAAAAAGCGTAGATTTCTTAGAAAGACGATAAGACCCTATAAAACTATAGATCTCTAAAATTCCTCTTAA-ATTTC-----GAATTCTTGAGA-CTTTTAAGGATTGAGCTGGGGCGGCATCTAAA--ATTCTTTAGACTAATTAACATTA-TAGCAGAGTAGAAAGATCTTT-AAAAGAAT-AGAACAAGTTACTTTAGGGATAACAGCGTAATTTTTTGTGAGTTA------TCTTAC-AAAAAGACTTACGACCTCGATGTTGAATTGANNNNNNNNNNNNNNNNNNNNNNNNNNNNNNNNNNNNNNNNNNNNNNNNNNNNNNNNNNNNNNNNNNNNNNNN
>KC715769
NNNNNNNNNNNNNNNNNNNNNNNNNNNNNNNNNNNNNNNNNNNNNNNNNNNNNNNNNNNNNNNNNNNNNNNNNNTTTGTTTTATAAAAGAAAACCGGAATAAATGAGTTTACGTCACTTTTTCTTTTTTAATAGTTTACTTAGAAATTGATTTCTACGTCAAAAAGCGTAGC-TTCCTAGAAAGACGATAAGACCCTATAAAATTTATACTTTGAGG--TGGGAGTGTA-ATTTA-----GTAAAAAATTTA-CATCAAAAAGTTATGCTGGGGCGGCTACTAAT--ATTCTTTAGGATAAATCACACCT-TATATGTATAGATAGATCTTT-TAAAAAGATAGAAAAAGTTACTTTAGGGATAACAGCGTAATTTTATACAATTTAAA----TTTTAT-ATAAAGACTTACGACCTCGATGTTGAATTGAGGGGCCAGCCTC----ATTTATG-AGGTGTGGAAGTCTGTTCGACTTTTGATTCCTCNNNNNNNNNNNNNNN
>KC715782
NNNNNNNNNNNNNNNNNNNNNNNNNNNNNNNNNNNNNNNNNNNNNNNNNNNNNNNNNNNNNNNNNNNNNNNNNNTTTGTTTTATAATAGAGAACTAGAATGAAAGAGTGTACGACGCTTAAGCTATTTAAATTT---TTAGAGAAATTGATATTTATTTCAAAAAGAGTAAA-TCTCTAGAAAGACGATAAGACCCTATAAAACTACTATCTTTTGA--GTTCTGTGGG-GCTTAGA--ATAAGATATAGAA-ACTCTGAGGATTGAGCTGGGGCGGCAACGAAT--AGACAATTGGAAATATAACACACATGCGTGAAGAAGTAGATCTTT-TAAAGATTTAGAAAAAGTTACTTTAGGGATAACAGCGTAATTTTCTATAACTTTTA----ATTTAT-AAAAAGACTTACGACCTCGATGTTGAATTGAGGCGCCTGCCTC----TTAAGAG-AGGTTAGGGGGTCTGTTCGACCTTTAATCCCTCNNNNNNNNNNNNNNN
>MN608518
TAAATTAGTAAACTCTGCTCAGTGAAATAAGTAAATAGCCGCAGAATTTTAACTGTGCTAAGGTAGCATAATCATTTGTTCTATAATAGAGAACTGGGATGAAAGAGTCAACAACATTTTGACTTTTTAGGTTTAA-GGATAGAAATTGATATCTATATTTAAAAGTATAGCTAAATTAGAAAGACGATAAGACCCTATAAAACTTTATTATGAAGA--TTAATTTATA-AAAT------AGAAAATAGAAT-TTCTAAATAGTTAGGCTGGGGCGGTAATTAAA--AAACTTTAATAAATTAAACATATATTTATGAAATATACTATCTTT-TATGGATTTAG----AGTTACTTTAGGGATAACAGCGTAATTTTAAATAATAATTTAG--TGTTAT-TTAAAGACTTACGACCTCGATGTTGAATTGAGGGGCCATTT---------AAAT-AAATGTGGAGGTCTGTTCGACCTTTAATTCTTCACATGATCTGNNNNN
>MN608521
TAAATTAGTAAACTCTGCTCAGTGAAATAAGTAAATAGCCGCAGAATTTTAACTGTGCTAAGGTAGCATAATCATTTGTTCTATAATAGAGAACTGGGATGAAAGAGTCAACAACATTTTGACTTTTTAGGTTTAA-GGATAGAAATTGATATCTATATTTAAAAGTATAGCTAAATTAGAAAGACGATAAGACCCTATAAAACTTTATTATGAAGA--TTAATTTATA-AAAT------AGAAAATAGAAT-TTCTAAATAGTTAGGCTGGGGCGGTAATTAAA--AAACTTTAATAAATTAAACATATATTTATGAAATATACTATCTTT-TATGGATTTAG----AGTTACTTTAGGGATAACAGCGTAATTTTAAATAATAATTTAG--TGTTAT-TTAAAGACTTACGACCTCGATGTTGAATTGAGGGGCCATTT---------AAAT-AAATGTGGAGGTCTGTTCGACCTTTAATTCTTCACATGATCTGAGNNN
>MN608520
TAAATTAGTAAACTCTGCTCAGTGAAATAAGTAAATAGCCGCAGAATTTTAACTGTGCTAAGGTAGCATAATCATTTGTTCTATAATAGAGAACTGGGATGAAAGAGTCAACAACATTTTGACTTTTTAGGTTTAA-GGATAGAAATTGATATCTATATTTAAAAGTATAGCTAAATTAGAAAGACGATAAGACCCTGTAAAACTTTATTATGAAGA--TTAATTTATA-AAAT------AGAAAATAGAAT-TTCTAAATAGTTAGGCTGGGGCGGTAATTAAA--AAACTTTAATAAATTAAACATATATTTATGAAATATACTATCTTT-TATGGATTTAG----AGTTACTTTAGGGATAACAGCGTAATTTTAAATAATAATTTAG--TGTTAT-TTAAAGACTTACGACCTCGATGTTGAATTGAGGGGCCATTT---------AAAT-AAATGTGGAGGTCTGTTCGACCTTTAATTCTTCACATGATCTGAGNNN
>MN608522
TAAATTAGTAAACTCTGCTCAGTGAAAGAAGTAAATAGCCGCAGAATTTTAACTGTGCTAAGGTAGCATAATCATTTGTTCTATAATAGAGAACTGGGATGAAAGAGTCAACAACATTTTGACTTTTTAGGTTTAG-GAGTAGAAATTAATATCTATATTTAAAAGTATAGCTAAGTTAGAAAGACGATAAGACCCTATAAAACTTTATTATGAAGA--TTAATTTATA-AAAT------AGAAAATAGAAT-TTCTAAATAGTTAGGCTGGGGTGGTAATTAAA--AAACTTTAATAAATTAAACATATATTTATGAAATTTATTATCTTT-TATAGATTTAG----AGTTACTTTAGGGATAACAGCGTAATTTTAAATAATAATTTAG--TGTTAT-TTAAAGACTTACGACCTCGATGTTGAATTGAGGGGCCATTTT--------AGAT-AAATATGGAGGTCTGTTCGACCTTTAATTCTTCACATGATCTNNNNNN
>MN608525 (reversed)
TAAATTAGTAAACTCTGCTCAGTGAAAGAAGTAAATAGCCGCAGAATTTTAACTGTGCTAAGGTAGCATAATCATTTGTTCTATAATAGAGAACTGGGATGAAAGAGTCAACAACATTTTGACTTTTTAGGTTTAG-GAGTAGAAATTAATATCTATATTTAAAAGTATAGCTAAGTTAGAAAGACGATAAGACCCTATAAAACTTTATTATGAAGA--TTAATTTATA-AAAT------AGAAAATAGAAT-TTCTAAATAGTTAGGCTGGGGCGGTAATTAAA--AAACTTTAATAAATTAAACATATATTTATGAAATTTATTATCTTT-TATAGATTTAG----AGTTACTTTAGGGATAACAGCGTAATTTTAAATAATAATTTAG--TGTTAT-TTAAAGACTTACGACCTCGATGTTGAATTGAGGGGCCATTTT--------AGAT-AAATATGGAGGTCTGTTCGACCTTTAATTCTTCACATGATCTNNNNNN
>MN608523
TAAATTAGTAAACTCTGCTCAGTGAAAGAAGTAAATAGCCGCAGAATTTTAACTGTGCTAAGGTAGCATAATCATTTGTTCTATAATAGAGAACTGGGATGAAAGAGTCAACAACATTTTGACTTTTTAGGTTTAG-GAGTAGAAATTGATATCTATATTTAAAAGTATAGCTAAGTTAGAAAGACGATAAGACCCTATAAAACTTTATTATGAAGA--TTAATTTATA-AAAT------AGAAAATAGAAT-TTCTAAATAGTTAGGCTGGGGCGGTAATTAAA--AAACTTTAATAAATTAAACATATATTTATGAAATTTATTATCTTT-TATAGATTTAG----AGTTACTTTAGGGATAACAGCGTAATTTTAAATAATAATTTAG--TGTTAT-TTAAAGACTTACGACCTCGATGTTGAATTGAGGGGCCATTTT--------AGAT-AAATATGGAGGTCTGTTCGACCTTTAATTCTTCACATGATCTGANNNN
>MN608519
AAAATTAGTAAACTCTGCTCAGTGAAAGAAGTAAATAGCCGCAGAATTTTAACTGTGCTAAGGTAGCATAATCATTTGTTCTATAATAGAGAACTGGGATGAAAGAGTCAACAACATTTTGACTTTTTAGGTTTAG-GGTTAGAAATTGATATCTATATTTAAAAGTATAGCTTAGTTAGAAAGACGATAAGACCCTATAAAACTTTATTATG-AGG--TGAATTTATA-AAAT------AGTAAATAGAAT-TTCTAAATAGTTAAGCTGGGGCGGTAATTAAA--AAACTTTAATAAATTTAACATATATTTATGAAATATAGTATCTTT-TATAGATTTAG----AGTTACTTTAGGGATAACAGCGTAATTTTAAATAATAATTTAG--TGTTAT-TTAAAGACTTACGACCTCGATGTTGAATTGAAGGGCCATTTTTA-----ACTAT-AAATATGGAGGTCTGTTCGACCTTTAATTCTTCACATGATCTGAGNNN
>MN608524
AAAATTAGTAAACTCTGCTCAGTGAAAGAAGTAAATAGCCGCAGAATTTTAACTGTGCTAAGGTAGCATAATCATTTGTTCTATAATAGAGAACTGGGATGAAAGAGTCAACAACATTTTGACTTTTTAGGTTTAG-GGTTAGAAATTGATATCTATATTTAAAAGTATAGCTTAGCTAGAAAGACGATAAGACCCTATAAAACTTTATTATG-AGG--TGAATTTATA-AAAT------AGTAAATAGAAT-TTCTAAATAGTTAAGCTGGGGCGGTAATTAAA--AAACTTTAATAAATTTAACATATATTTATGAAATATAGTATCTTT-TATAGATTTAG----AGTTACTTTAGGGATAACAGCGTAATTTTAAATAATAATTTAG--TGTTAT-TTAAAGACTTACGACCTCGATGTTGAATTGAAGGGCCATTTTTA-----ACTAT-AAATATGGAGGTCTGTTCGACCTTTAATTCTTCACATGATCTGAGNNN
>LT909393
NNNNNNNNNNNNNNNNNNNNNNNNNNNNNNNNNNNNNNNNNNNNNNNNNNNNNNNNNNNNNNNNNNNNNNNNNNNNNNNNNNNNNNNNNNNNNNNNNNNNNNNNNNNNNNNNNNNNNNNNNNNNNNNNNNNNNNNNNNNNNNNNAATTAATATCTACATCAGAAAGTGTAGATAGCCTAGAAAGACGATAAGACCCTATAAAACTTTATTACTCTCT--AAAAGGAAAG-ATTTAG----TCTTATTTCTTT-TGTGAAGTAATTAAGCTGGGGCGGCCACAAAT--AATCATTTGAAACTTTAACACTACTTTGTGAAAATAAAGATCTTG-AAAAGATTTAGAACTAGTTACTTTAGGGATAACAGCGTAATCCAACATAGTTTA------AATCTA-TGTAGGGCTTGCGACCTCGATGTTGAATTGAAATACCGTTTTC----TTAAAGG-AGAAAGGGAGGTCTGTTCGACCTTTAATTTTTCACACGATTTGNNNNN
>LT909394
NNNNNNNNNNNNNNNNNNNNNNNNNNNNNNNNNNNNNNNNNNNNNNNNNNNNNNNNNNNNNGGTAGCATAATCATTTGTTCTTTAATCAAGGACTAGGATAAATGAATTAACGACGCTTAAACTTTTTTAATTTAA-AAATAGAAATTAATATCTACATCAGAAAGTGTAGATAGCCTAGAAAGACGATAAGACCCTATAAAACTTTATTACTCTCT--AAAAGGAAAG-ATTTAG----TCTTATTTCTTT-TGTGAAGTAATTAAGCTGGGGCGGCCACAAAT--AATCATTTGAAACTTTAACACTACTTTGTGAAAATAAAGATCTTG-AAAAGATTTAGAACTAGTTACTTTAGGGATAACAGCGTAATCCAACATAGTTTA------AATCTA-TGTAGGGCTTGCGACCTCGATGTTGAATTGAAATACCGTTTTC----TTAAAGG-AGAAAGGGAGGTCTGTTCGACCTTTAATTTTTCACACGATTTGNNNNN
>LT909395
NNNNNNNNNNNNNNNNNNNNNNNNNNNNNNNNNNNNNNNNNNNNNNNNNNNNNNNNNNNNNGGTAGCATAATCATTTGTTCTTTAATCAAGGACTAGGATAAATGAATTAACGACGCTTAAACTTTTTTAATTTAA-AAATAGAAATTAATATCTACATCAGAAAGTGTAGATAGCCTAGAAAGACGATAAGACCCTATAAAACTTTATTACTCTCT--AAAAGGAAAG-ATTTAG----TCTTATTTCTTT-TGTGAAGTAATTAAGCTGGGGCGGCCACAAAT--AATCATTTGAAACTTTAACACTACTTTGTGAAAATAAAGATCTTG-AAAAGATTTAGAACTAGTTACTTTAGGGATAACAGCGTAATCCAACATAGTTTA------AATCTA-TGTAGGGCTTGCGACCTCGATGTTGAATTGAAATACCGTTTTC----TTAAAGG-AGAAAGGGAGGTCTGTTCGACCTTTAATTTTTCACACGATTTGNNNNN
>LT909321
NNNNNNNNNNNNNNNNNNNNNNNNNNNNNNNNNNNNNNNNNNNNNNNNNNNNNNNNNNNNNNNNNNNNNNNNNNTTTGTCTTTTAATTGAGGGCTAGGATGAAGGGGTTGACAACCCTTAAACTTTTAATAATAAAGCAGTATAAATTTATTTCTACTTTAAAAAGTGTAGCTTTCTTGGGGGGACGATAAGACCCTGTGAAACTTTATTATTTAAG--CAAGGAGGGA---------TAGAAATTTTTAAT-GCGGGTGTAATTGAGCTGGGGCGGCTGTTAAA--AAACTTTAGAAAATTTAACACTGATTAGTGAAAAGAAGGTTCTTT-TAAAAATC--AAAAAAGTTACTCTAGGGATAACAGCGTAATTTATAAAGATAAATTA---TATTTT-TATAGGACTTACGACCTCGATGTTGAATTGAGGGGCCGTAATC----TTCAGGA--TGAACGGGGGTCTGTTCGACCCTTAAATCCTCNNNNNNNNNNNNNNN
>LT909323
NNNNNNNNNNNNNNNNNNNNNNNNNNNNNNNNNNNNNNNNNNNNNNNNNNNNNNNNNNNNNNNNNNNNNNNNNNTTTGTCTTTTAATTGAGGGCTAGGATGAAGGGGTTGACAACCCTTAAACTTTTAATAATAAAGCAGTATAAATTTATTTCTACTTTAAAAAGTGTAGCTTTCTTGGGGGGACGATAAGACCCTGTGAAACTTTATTATTTAAG--CAAGGAGGGA---------TAGAAATTTTTAAT-GCGGGTGTAATTGAGCTGGGGCGGCTGTTAAA--AAACTTTAGAAAATTTAACACTGATTAGTGAAAAGAAGGTTCTTT-TAAAAATC--AAAAAAGTTACTCTAGGGATAACAGCGTAATTTATAAAGATAAATTA---TATTTT-TATAGGACTTACGACCTCGATGTTGAATTGAGGGGCCGTAATC----TTCAGGA--TGAACGGGGGTCTGTTCGACCCTTAAATCCTCNNNNNNNNNNNNNNN
>LT909322
NNNNNNNNNNNNNNNNNNNNNNNNNNNNNNNNNNNNNNNNNNNNNNNNNNNNNNNNNNNNNNNNNNNNNNNNNNTTTGTCTTTTAATTGAGGGCTGGGATGAAGGGGTTGACAACCCTTAAACTTTTAATAATAAAGCAGTATAAATTTATTTCTACTTTAAAAAGTGTAGCTTTCTTGGGGGGACGATAAGACCCTGTGAAACTTTATTATTTAAG--CAAGGAGGAA---------TAGAAATTTTTAAT-GCGGGTGTAATTGAGCTGGGGCGGCTGTTAAA--AAACTTTAGAAAATTTAACACTGATTAGTGAAAAGAAGGTTCTTT-TAAAAATC--AAAAAAGTTACTCCAGGGATAACAGCGTAATTTATAAAGATAAATTA---TATTTT-TATAGGACTTACGACCTCGATGTTGAATTGAGGGGCCGTAATC----TTCAGGA--TGAACGGGGGTCTGTTCGACCCTTAAATCCTCNNNNNNNNNNNNNNN
>LT909345
NNNNNNNNNNNNNNNNNNNNNNNNNNNNNNNNNNNNNNNNNNNNNNNNNNNNNNNNNNNNNNNNNNNNNNNNNNTTTGTCTTTTAATTGAGGGCTGGGATGAAGGGGTTGACAACCCTTAAACTTTTAATAATAAAGCAGTATAAATTTATTTCTACTTTAAAAAGTGTAGCTTTCTTGGGGGGACGATAAGACCCTGTGAAACTTTATTATTTAAG--CAAGGAGGAA---------TAGAAATTTTTAAT-GCGGGTGTAATTGAGCTGGGGCGGCTGTTAAA--AAACTTTAGAAAATTTAACACTGATTAGTGAAAAGAAGGTTCTTT-TAAAAATC--AAAAAAGTTACTCCAGGGATAACAGCGTAATTTATAAAGATAAATTA---TATTTT-TATAGGACTTACGACCTCGATGTTGAATTGAGGGGCCGTAATC----TTCAGGA--TGAACGGGGGTCTGTTCGACCCTTAAATCCTCNNNNNNNNNNNNNNN
>LT909339
NNNNNNNNNNNNNNNNNNNNNNNNNNNNNNNNNNNNNNNNNNNNNNNNNNNNNNNNNNNNNNNNNNNNNNNNNNTTTGTCTTTTAATTGAGGGCTGGGATGAATGGGTTGACAACCCTTAGACTTTTAATAATAAAGTAGTATAAATTTATCTCTACTTTAAAAAGTGTAGCTTTCTTGGGGGGACGATAAGACCCTGTGAAACTTTATTATTTCAG--CAAGGAGGGG---------TAGAGATTTTAAAT-GTGGGTATAATTGAGCTGGGGCGGTCACTAAA--AAACTTTAGAAAATTTAACACTAATTAGTGAAAAGGAGGTTCTTT-TATAAATC--AAAAAAGTTACTCCAGGGATAACAGCGTAATTTATAAAGATAAATTA---TATTTT-TATAAGACTTACGACCTCGATGTTGAATTGAGGGGCCGGCATC----CTAAGGA--TGCCCGGGGGTCTGTTCGACCCTTAAATCCTCNNNNNNNNNNNNNNN
>LT909368
NNNNNNNNNNNNNNNNNNNNNNNNNNNNNNNNNNNNNNNNNNNNNNNNNNNNNNNNNNNNNNNNNNNNNNNNNNTTTGTCTTTTAATTGAGGGCTGGGATGAATGGGTTGACAACCCTTAGACTTTTAATAATAAAGTAGTATAAATTTATCTCTACTTTAAAAAGTGTAGCTTTCTTGGGGGGACGATAAGACCCTGTGAAACTTTATTATTTCAG--CAAGGAGGGG---------TAGAGATTTTAAAT-GTGGGTATAATTGAGCTGGGGCGGTTACTAAA--AAACTTTAGAAAATTTAACACTAATTAGTGAAAAGGAGGTTCTTT-TATAAATC--AAAAAAGTTACTCCAGGGATAACAGCGTAATTTATAAAGATAAATTA---TATTTT-TATAAGACTTACGACCTCGATGTTGAATTGAGGGGCCGGCATC----CTAAGGA--TGCCCGGGGGTCTGTTCGACCCTTAAATCCTCNNNNNNNNNNNNNNN
>LT909381
NNNNNNNNNNNNNNNNNNNNNNNNNNNNNNNNNNNNNNNNNNNNNNNNNNNNNNNNNNNNNNNNNNNNNNNNNNTTTGTCTTTTAATTGAGGGCTGGGATGAATGGGTTGACAACCCTTAGACTTTTAATAATAAAGTAATATAAATTTATTTTTACTTTAAAAAGTGTAGCTTTCTTGGGGGGACGATAAGACCCTGTGAAACTTTATTATTTCAG--CAAGAAGGGA---------TAGAGATTTTAAAT-GTAGGTATAATTGAGCTGGGGCGGCTACTAAA--AAACTTTAGAAAATTTAACACTAATTAGTGAAAATGAGGTTCTTT-TATAAATC--AAAAAAGTTACTCCAGGGATAACAGCGTAATTTATAAATATAAATTA---TATTTT-TATAAGACTTACGACCTCGATGTTGAATTGAGGGGCCGGAATC----CTTAGGA--TGCCCGGGGGTCTGTTCGACCCTTAAATCCTCNNNNNNNNNNNNNNN
>LT909342
NNNNNNNNNNNNNNNNNNNNNNNNNNNNNNNNNNNNNNNNNNNNNNNNNNNNNNNNNNNNNNNNNNNNNNNNNNTTTGTCTTTTAATTGAGGGCTGGGATGAAGGGGTTGACAACCCTTAGACTTTTAATAATGGAATAGTGTAAATTTATATCTACTTTAAAAAGTGTAGCTTTCTTGGGGGGACGATAAGACCCTGTGAAACTTTATTATTCCTG--CAAAGAAGGA---------TAGAAATTTTAATT-GCGGGTGTAATTGAGCTGGGGCGGCACCTAAA--AACCCCTAGGAAATTTAACACTGATTAGTGAAAAAGAGGTTCTTT-AATAAATT--AAAAAAGTTACTCCAGGGATAACAGCGTAATTTATAAAGATAAATTA---TATTTT-TATGAGACTTACGACCTCGATGTTGAATTGAGGGGCCAGAGTC----TTAAAGA--TGTCTGGGGGTCTGTTCGACCCTTAAATCCTCNNNNNNNNNNNNNNN
>LT909377
NNNNNNNNNNNNNNNNNNNNNNNNNNNNNNNNNNNNNNNNNNNNNNNNNNNNNNNNNNNNNNNNNNNNNNNNNNTTTGTCTTTTAATTGAGGGCTGGGATGAAGGGGTTGACAACCCTTAGACTTTTAATAATGGAATAGTGTAAATTTATATCTACTTTAAAAAGTGTAGCTTTCTTGGGGGGACGATAAGACCCTGTGAAACTTTATTATTCCTG--CAAAGAAGGA---------TAGAAATTTTAATT-GAGGGTGTAATTGAGCTGGGGCGGCACCTAAA--AACCCCTAGGAAATTTAACACTGATTAGTGAAAAAGAGGTTCTTT-AATAAATT--AAAAAAGTTACTCCAGGGATAACAGCGTAATTTATAAAGATAAATTA---TATTTT-TATGAGACTTACGACCTCGATGTTGAATTGAGGGGCCAGAGTC----TTAAAGA--TGACTGGGGGTCTGTTCGACCCTTAAATCCTCNNNNNNNNNNNNNNN
>LT909357
NNNNNNNNNNNNNNNNNNNNNNNNNNNNNNNNNNNNNNNNNNNNNNNNNNNNNNNNNNNNNNNNNNNNNNNNNNTTTGTCTTTTAATTGAGGGCTGGGATGAATGGGTTGACAACCCTTAAACTTTTAACAATAGAACAGTGTAAATTTATCTCTACTTTAAAAAGTGTAGCTTTCTTGGGGGGACGATAAGACCCTGTGAAACTTTATTATTTTTG--CGGATGGGGG---------TAGAATTTTTTTTT-GTTGGGGTAATTGAGCTGGGGCGGCCATTAAA--AAACTTTAAAAAATTTAACATTAATTAGTGAAAAGGAGGTTCTTT-AATAAATC--AAAAAAGTTACTCCAGGGATAACAGCGTAATTCATAAAGATAAATTA---TATTTT-TATGAGACTTACGACCTCGATGTTGAATTGAGGGGCCGGAATC----TTTAAGA--TGCTCGGGGGTCTGTTCGACCCTTAAATCCTCNNNNNNNNNNNNNNN
>LT909332
NNNNNNNNNNNNNNNNNNNNNNNNNNNNNNNNNNNNNNNNNNNNNNNNNNNNNNNNNNNNNNNNNNNNNNNNNNCTTGTCTTTTAATTGAGGACTGGGATGAATGGGTTGACAACCCTTAGACTATTAATAATAGAATAGTGTAAATTTATTTCTACTTTAAAAGGTGTAGCTTTTTTGGGGGGACGATAAGACCCTGTGAAACTTTATTATTTCTG--CAAAATAAGG--------ATAGCATTTTTTTTTCTTGGGTATAATTGAGCTGGGGCGGCCACTAAA--AAACTTTAGAAAATTTAACACTGATTAGTGAAAAGGAGGTTCTTA-AATAAATC--AAAAAAGTTACTCCAGGGATAACAGCGTAATTTATAAAGATAAACTA---TATTTT-TATAAGACTTACGACCTCGATGTTGAATTGAGGGGCCAGAATC----TTTAAGA-TGTCTTGGGAGTCTGTTCGACTTTTAAATCCTCNNNNNNNNNNNNNNN
>LT909384
NNNNNNNNNNNNNNNNNNNNNNNNNNNNNNNNNNNNNNNNNNNNNNNNNNNNNNNNNNNNNNNNNNNNNNNNNNCTTGTCTTTTAATTGAGGGCTGGGATGAATGGGTTGACAACCCTTAGACTATTAATAATAGAATAGTGTAAATTTATTTCTACTTTAAAAGGTGTAGCTTTTTTGGGGGGACGATAAGACCCTGTGAAACTTTATTATTTCTG--CAAAATAGGG--------ATAGCATTTTTTTTTCTTGGGCATAATTGAGCTGGGGCGGCCACTAAA--AAACTTTAGAAAATTTAACACTGATTAGTGAAAAGGAGGTTCTTA-AATAAATC--AAAAAAGTTACTCCAGGGATAACAGCGTAATTTATAAAGATAAACTA---TATTTT-TATAAGACTTACGACCTCGATGTTGAATTGAGGGGCCAGAATC----TTTAAAA-TGTCTTGGGAGTCTGTTCGACTTTTAAATCCTCNNNNNNNNNNNNNNN
>LT909353
NNNNNNNNNNNNNNNNNNNNNNNNNNNNNNNNNNNNNNNNNNNNNNNNNNNNNNNNNNNNNNNNNNNNNNNNNNTTTGTCTTTTAATTGAGGGCTGGGATGAATGGGTTGACAACCCTTAGACTGTTAATAATAGAATAGTGTAAATTTATTTCTACTTTAAAAGGTGTAGCTTTCTTGGGGGGACGATAAGACCCTGTGAAACTTTATTATTTTTG--TAAAATAGGG--------ATAGCATTTTTTTTTCTTGAATGTAATTGAGCTGGGGCGGCCACTAAA--AAACTTTAGAAAATTTAACACGAATTAGTGAAAAGGAGGTTCTTA-AATAAATC--AAAAAAGTTACTCCAGGGATAACAGCGTAATTTATAAAGATAAACTA---TATTTT-TATAAGACTTACGACCTCGATGTTGAATTGAGGGGCCAGAATC----TTTAAGA-TGTCTTGGGAGTCTGTTCGACTTTTAAATCCTCNNNNNNNNNNNNNNN
>LT909375
NNNNNNNNNNNNNNNNNNNNNNNNNNNNNNNNNNNNNNNNNNNNNNNNNNNNNNNNNNNNNNNNNNNNNNNNNNTTTGTCTTTTAATTGAGGGCTGGGATGAATGGGTTGACAACCCTTAGACTGTTAATAATAGAATAGTGTAAATTTATTTCTACTTTAAAAGGTGTAGCTTTCTTGGGGGGACGATAAGACCCTGTGAAACTTTATTATTTTTG--TAAAATAGGG--------ATAGCATTTTTTTTTCTTGAATGTAATTGAGCTGGGGCGGCCACTAAA--AAACTTTAGAAAATTTAACACGAATTAGTGAAAAGGAGGTTCTTA-AATAAATC--AAAAAAGTTACTCCAGGGATAACAGCGTAATTTATAAAGATAAACTA---TATTTT-TATAAGACTTACGACCTCGATGTTGAATTGAGGGGCCAGAATC----TTTAAAA-TGTCTTGGGAGTCTGTTCGACTTTTAAATCCTCNNNNNNNNNNNNNNN
>LT909351
NNNNNNNNNNNNNNNNNNNNNNNNNNNNNNNNNNNNNNNNNNNNNNNNNNNNNNNNNNNNNNNNNNNNNNNNNNTTTGTCTTTTAATTGAGGGCTGGGATGAAGGGGTTGACAACCCTTAGACTGTTAATAATAGAATAGTGTAAATTTATTTCTACTTTAAAAGGTGTAGCTTTCTTGGGGGGACGATAAGACCCTGTGAAACTTTATTATTTCTG--CAAAATAGGG--------ATAGTATTTTTTTTTCTTGGTTGTAATTGAGCTGGGGCGGCCACTAAA--AAACTTTAGAAAATTTAACATTAATTAGTGAAAAGAAGGTTCTTA-AATAAATC--AAAAAAGTTACTCCAGGGATAACAGCGTAATTTATAAAGATAAACTA---TATTTT-TATAAGACTTACGACCTCGATGTTGAATTGAGGGGCCAGAATC----TTTAAGA-TGTCTTGGGAGTCTGTTCGACTCTTAAATCCTCNNNNNNNNNNNNNNN
>LT909374
NNNNNNNNNNNNNNNNNNNNNNNNNNNNNNNNNNNNNNNNNNNNNNNNNNNNNNNNNNNNNNNNNNNNNNNNNNTTTGTCTTTTAATTGAGGGCTGGGATGAAGGGGTTGACAACCCTTAGACTGTTAATAATAGAATAGTGTAAATTTATTTCTACTTTAAAAGGTGTAGCTTTCTTGGGGGGACGATAAGACCCTGTGAAACTTTATTATTTCTG--CAAAATAGGG--------GTAGTA-TTTTTTTTCTTGGTTGTAATTGAGCTGGGGCGGCCACTAAA--AAACTTTAGAAAATTTAACATTAATTAGTGAAAAGAAGGTTCTTA-AATAAATC--AAAAAAGTTACTCCAGGGATAACAGCGTAATTTATAAAGATAAACTA---TATTTT-TATAAGACTTACGACCTCGATGTTGAATTGAGGGGCCAGAATC----TTTAAGA-TGTCTTGGGAGTCTGTTCGACTCTTAAATCCTCNNNNNNNNNNNNNNN
>LT909359
NNNNNNNNNNNNNNNNNNNNNNNNNNNNNNNNNNNNNNNNNNNNNNNNNNNNNNNNNNNNNNNNNNNNNNNNNNTTTGTCTTTTAATTGGGGGCTGGGATGAATGGGTTGACAACCCTTAGACTTTTATTAATAGAACAATGTAAATTTATTTCTACTTTAAAAAGTGTAGCTTTCTTGGGGGGACGATAAGACCCTGTGAAACTTTATTATTACCG--TAAAAAGAGG--------GCAGAAATTTTTAAT-GCGGGTGTAGTTGAGCTGGGGCGGCAGCTAAA--AAACTTTAGAAGATTTAACACTAATTAGTGAAAAGGAGGTTCTTT-TATAAATC--AAAAAAGTTACTCCAGGGATAACAGCGTAATTTATAAAGATAAATTA---TATTTT-TATAAGACTTACGACCTCGATGTTGAATTGAGGGGCCAGAATC----TCTATGATTTTTTTGGGGGTCTGTTCGACCCTTAAATCCTCNNNNNNNNNNNNNNN
>KJ578663
ATATTGAGTAGTCTCTGCTCCAT----GGTTTATATAGCCGCAGTATCTTGACTGTGCTAAGGTAGCATAATAATTTGTCTTTTAATTGAAGGCTAGAATGAAAGAGCTGACGACGCTTCTTCTTTCTTAATTTAT-CGGTGGAACTTGATATTTGCCTTAAAAAGTGCAAC-TCTCTGGGGGGACGATAAGACCCTATGAAACTTTGATTTATTTT--ACTCTAATGT-ATTTAGG------AGCTTTAGG-GTGTGTTAAATTAAGCTGGGGCGGTGGCTAGG--ATACATTAGCAGGGACAACGAGA-TTATTGAAGATATAGATCTTA-CAAAGAGATAGAATAAGTTACTTTAGGGATAACAGCACAATTTTTTTGTATAGTTCGC-ATAGAAT-AAAAAGACTTGTGACCTCGATGTTGAATTGGGGGGCCCAATTAAAGTAGGAATT-AATGAGGGGGGTCTGTTCGACCTTTATTCCCCCNNNNNNNNNNNNNNN
>MF325635
ATATTGAGTAGTCTCTGCTCCAT----GGTTTATATAGCCGCAGTATCTTGACTGTGCTAAGGTAGCATAATAATTTGTCTTTTAATTGAAGGCTAGAATGAAAGAGCTGACGACGCTTCTTCTTTCTTAATTTAT-CGGTAGAACTTGATATTTGCCTTAAAAAGTGCAAC-TCTCTGGGGGGACGATAAGACCCTATGAAACTTTGATTTATTTT--ACTCTAATGT-ATTTAGG------AGATTTAGG-GTGTGTTAAATTAAGCTGGGGCGGTGGCTAGG--ATACACTAGCAGGGACAACGAGA-TTATTGAAGGTATAGATCTTA-CAAAGAGATAGAATAAGTTACTTTAGGGATAACAGCACAATTTTTTCGTATAGTTCGC-ATAGAAT-AAAAAGACTTGTGACCTCGATGTTGAATTGGGGGGCCCAATTAAAGTAGAAATT-AATGAGGGGGGTCTGTTCGACCTTTATTCCCCCNNNNNNNNNNNNNNN
>MF325671
NNATGAAGTATTCTCTGCTCCAT----GATTTAAATAGCCGCAGTATTTTAACTGTGCTAAGGTAGCATAGTAATTTGTCTTATAATTGAAGGCTGGTATAAACGAGAGGTCGACTTCGCGTCTTTCCTGGTGTGCGAGATAAAAATTAATATTTACGTGAAAAAGCGTAAC-TACCCGAAAAGACGATAAGACCCCGTAAAGCTTCATCAAAATTT--TTATGTTAA--ATTTAAA--ATTTATTGGCAAA-GAATAATCGATTGAGCTGGGGCGGCAAACAAG--TTACTTCGTTAGTTCAAACACTA-TAAGTGAAAAATAAGATCTCA-CTAAGATATAGAATAAGTTACTTCGGGGATAACAGCACAATTTTTTCCAATAGATCGC-ATAGAAG-GAAAAGACTTGTGACCTCGATGTTGAATTGAAGAGCCTCGCTTGAGCAGAAATA-AGCAGAGGGAGTCTGTTCGACTTTTAATTCTTCNNNNNNNNNNNNNNN
