# Supplementary material for: Macrostylis metallicola spec. nov.—an isopod with geographically clustered genetic variability from a polymetallic-nodule area in the Clarion-Clipperton Fracture Zone
Source: PeerJ. 2020 Feb 27;8:e8621. doi: 10.7717/peerj.8621 (PMC7049464; doi:10.7717/peerj.8621)
Supplement: Supplemental Information 6 — The aligment is in FASTA format. [file peerj-08-8621-s006.fasta]

>KJ578690
NNNNNNNNNNNNNNNNNNNNNNNNNNNNNNNNNNNNNNNNNNNNNNNTCCTTAGTTTCTGGATCCGCATAAGACTTATGCATAGAGT------TTCTGAATCTAGCGGACAGCTCCACAACGTCCTTGTAACTTCTCATGCTTTCACCATAATCTTCTTTATAGTAATGCCTACCATAATCGGGGGATTTGGAAACTGACTTCTCCCCCTAATACTAGGGGCTCCTGATATAGCCTTTCCTCGGATAAACAATATAAGCTTTTGGCTTCTACCTCCAGCCCTCATCCTACTTCTCTCCTCTGCTACAATAGCCCCCGGAGTTGGTACGGGGTGAACTGTTTACCCTCCCCTCTCCTCCCAAATAGGCCACCCCGGAGCCTCCGTTGATTTTGCTATTTTCTCGCTCCATATAGCAGGGGCTTCCTCTATCCTGGGAGCGGTGAACTTTATTACAACTATCTCGAGAATACGACTCTCTAGGAGCACCATAGAAAGTATACCTATATTCTCGTGATCCATCTTACTAACTACTTTCCTCTTACTGGTCTCGTTACCCGTATTTGCCGGAGCTATCACTATACTACTAACAGACCGAAACTTTAACACCTCCTTNNNNNNNNNNNNNNNNNNNNNNNNNNNNNNNNNNNNNNNNNNNNNNNNN
>MF325473
NNNNNNNNNNNNNNNNNNNNNNNNNNNNNNNNNNGTCGTTGGCGCCATCCTTAGTTTCTGGATCCGCATAAGACTTATGCATAGAGT------TTCTGAATCTAGCGGCCAGCTCCACAACGTCCTTGTAACTTCTCATGCTTTCACCATAATCTTCTTTATAGTAATGCCTACCATAATCGGGGGATTTGGAAACTGACTTCTCCCCCTAATACTAGGGGCTCCTGATATAGCCTTTCCTCGAATAAACAATATAAGCTTTTGACTTCTACCTCCAGCCCTCATCCTACTCCTCTCCTCTGCTACAATAGCCCCCGGGGTTGGTACAGGGTGAACTGTTTACCCTCCTCTCTCCTCCCAAATAGGCCATCCCGGAGCCTCCGTTGATTTTGCTATTTTCTCGCTCCATATAGCAGGGGCTTCCTCTATCCTGGGAGCGGTGAACTTTATTACAACTATCTCGAGAATACGACTCTCTAGAAGCACCATAGAAAGTATACCTATATTCTCATGATCCATCTTACTAACTACTTTCCTCTTACTGGTCTCGTTACCCGTATTTGCCGGAGCTATCACTATACTACTAACAGACCGAAACTTTAACACCTCCTTCTTTGACCCTAGAGGTGGGGGGGATCCTNNNNNNNNNNNNNNNNNNNNN
>MN735424
NNCATTGTATTTTATCTTAGGATTTTGGGCGGGAATAATTGGGACTATTTTAAGGGTGACTATTCGACTAGAATTATCTTCCCCCGGCTC---TTTTATTGGGAGAGATCAACTTTATAACGTAATCGTCACAGCTCACGCTTTTGTGATAATCTTTTTTATGGTGATGCCTGTGATGATTGGGGGGTTTGGAAATTGACTCATTCCTTTAATATTAGGAGCACCTGACATAGCTTTCCCTCGTTTAAATAATATAAGATTTTGGCTTTTACCTCCTGCTTTAACCCTGCTGTTAATAAGAGGAATGGTTGAAAGAGGAGCTGGGACGGGTTGAACAGTCTATCCTCCTCTCTCTGGTGCCAGGGCCCACAGAGGAGCCTCTGTTGATTTAGCTATTTTTAGGCTTCATCTTGCGGGAGCTTCTTCAATTTTAGGTTCGGTAAATTTTATCTCTACTGTTTTAAATATGCGATCTTCCGGGATAGTTTTAGAAAAAATACCTATTTTCGTGTGATCTATTTTTATCACAACCATTTTACTTCTTCTCTCCCTCCCTGTTCTTGCTGGAGCTCTCACCATATTACTTACTGACCGCAATTTAAACACCACCTTCTTTGATCCTAGGGGAGGGGGAGATCCTATTCTTTACCAGCACTTATTT
>MN735425
NNCATTGTATTTTATCTTAGGATTTTGGGCGGGAATAATTGGGACTATTTTAAGGGTGACTATTCGACTAGAATTATCTTCCCCCGGCTC---TTTTATTGGGAGAGATCAACTTTATAACGTAATCGTCACAGCTCACGCTTTTGTGATAATCTTTTTTATGGTGATGCCTGTGATGATTGGGGGGTTTGGAAATTGACTCATTCCTTTAATATTAGGAGCACCTGACATAGCTTTCCCTCGTTTAAATAATATAAGATTTTGGCTTTTACCTCCTGCTTTAACCCTGCTGTTAATAAGAGGAATGGTTGAAAGAGGAGCTGGGACGGGTTGAACAGTCTATCCTCCTCTCTCTGGTGCCAGGGCCCACAGAGGAGCCTCTGTTGATTTAGCTATTTTTAGGCTTCATCTTGCGGGAGCTTCTTCAATTTTAGGTTCGGTAAATTTTATCTCTACTGTTTTAAATATGCGATCTTCCGGGATAGTTTTAGAAAAAATACCTATTTTCGTGTGATCTATTTTTATCACAACCATTTTACTTCTTCTCTCCCTCCCTGTTCTTGCTGGAGCTCTCACCATATTACTTACTGACCGCAATTTAAACACCACCTTCTTTGATCCTAGGGGAGGGGGAGATCCTATTCTTTACCAGCACTTATTT
>MN735407
NNCCCTCTATTTTATCTTGGGTTTTTGGGCGGCCATAATTGGCACTGCCTTAAGAGTGAGAATTCGTTTGGAGTTATCTTCTCCAGGTTC---TTTTATTGGGAGAGATCATTTATATAATGTGTTGGTTACAGCTCATGCATTTGTTATAATTTTCTTTATGGTGATACCTGTTATAATTGGGGGATTTGGGAATTGGTTAACTCCTTTAATAATCGGTGCCCCAGATATGGCTTTCCCTCGATTAAATAATTTGAGGTTTTGGTTGCTCCCTCCTGCCCTCACTTTATTATTAATAAGAGGTCTAGTAGAAAGAGGGGCGGGAACAGGGTGGACGGTATACCCTCCTCTCTCCGCCGCTAGAGCTCACAGAGGGGCATCAGTAGATTTAGCAATTTTTAGCCTTCATTTAGCCGGAGCCTCTTCTATTTTAGGCTCAGTAAATTTTATCTCCACTATTTTAAATATGCGATCAGCTGGGATAGATATAGAGAAGATGCCTATTTTTGTTTGGTCAATTTTTATCACGACTATTTTGTTGTTATTATCTCTTCCTGTCTTAGCAGGAGCTTTAACTATGCTTTTGACAGATCGAAATTTAAACACATCTTTCTTTGATCCAAGAGGAGGAGGTGACCCTATTCTCTACCAACACTTATTT
>MN735409
NNNNNNNNNNNNNNNNNNNNNNNNNNNNNCGGCCATAATTGGCACTGCCTTAAGAGTGAGAATTCGTTTGGAGTTATCTTCTCCAGGTTC---TTTTATTGGGAGAGATCATTTATATAATGTGTTGGTTACAGCTCATGCATTTGTTATAATTTTCTTTATGGTGATACCTGTTATAATTGGGGGATTTGGGAATTGGTTAACTCCTTTAATAATCGGTGCCCCAGATATGGCTTTCCCTCGATTAAATAATTTGAGGTTTTGGTTGCTCCCTCCTGCCCTCACTTTATTATTAATAAGAGGTCTAGTAGAAAGAGGGGCGGGAACAGGGTGGACGGTATACCCTCCTCTCTCTGCCGCTAGAGCTCACAGAGGGGCATCAGTAGATTTAGCAATTTTTAGCCTTCATTTAGCCGGAGCCTCTTCTATTTTAGGCTCAGTAAATTTTATCTCCACTATTTTAAATATGCGATCAGCTGGGATAGATATAGAGAAGATGCCTATTTTTGTTTGGTCAATTTTTATCACGACTATTTTGTTGTTATTATCTCTTCCTGTCTTAGCAGGNNNNNNNNNNNNNNNNNNNNNNNNNNNNNNNNNNNNNNNNNNNNNNNNNNNNNNNNNNNNNNNNNNNNNNNNNNNNNNNNNNNNNNNNNNNNNN
>MN735412
NNCCCTCTATTTTATCTTGGGTTTTTGGGCGGCCATAATTGGCACTGCCTTAAGAGTGAGAATTCGTTTGGAGTTATCTTCTCCAGGTTC---TTTTATTGGGAGAGATCATTTATATAATGTGTTGGTTACAGCTCATGCATTTGTTATAATTTTCTTTATGGTGATACCTGTTATAATTGGGGGATTTGGGAATTGGTTAACTCCTTTAATAATCGGTGCTCCAGATATGGCTTTCCCTCGATTAAATAATTTGAGGTTTTGGTTGCTCCCTCCTGCCCTCACTTTATTATTAATAAGAGGTCTAGTAGAAAGAGGGGCGGGAACAGGGTGGACGGTATACCCTCCTCTCTCCGCCGCTAGAGCTCACAGAGGGGCATCAGTAGATTTAGCAATTTTTAGCCTTCATTTAGCCGGAGCCTCTTCTATTTTAGGCTCAGTAAATTTTATCTCCACTATTTTAAATATGCGATCAGCTGGGATAGATATAGAGAAGATGCCTATTTTTGTTTGGTCAATTTTTATCACGACTATTTTGTTGTTATTATCTCTTCCTGTCTTAGCAGGAGCTTTAACTATGCTTTTGACAGATCGAAATTTAAACACATCTTTCTTTGATCCAAGAGGAGGAGGAGACCCTATTCTCTACCAACACTTATTT
>MN735411
NNCCCTCTATTTTATCTTGGGTTTTTGGGCGGCCATAATTGGCACTGCCTTAAGAGTGAGAATTCGTTTGGAGTTATCTTCTCCAGGTTC---TTTTATTGGGAGAGATCATTTATATAATGTGTTGGTTACAGCTCATGCATTTGTTATAATTTTCTTTATGGTGATACCTGTTATAATTGGGGGATTTGGGAATTGGTTAACTCCTTTAATAATCGGTGCCCCAGATATGGCTTTCCCTCGATTAAATAATTTGAGGTTTTGGTTGCTCCCTCCTGCCCTCACTTTATTATTAATAAGAGGTCTAGTAGAAAGAGGGGCGGGAACAGGGTGGACGGTATACCCTCCTCTCTCCGCCGCTAGAGCTCACAGAGGGGCATCAGTAGATTTAGCAATTTTTAGCCTTCATTTAGCCGGAGCCTCTTCTATTTTAGGCTCAGTAAATTTTATCTCCACTATTTTAAATATGCGATCAGCTGGGATAGATATAGAGAAGATGCCTATTTTTGTTTGGTCAATTTTTATCACGACTATTTTGTTGTTATTATCTCTTCCTGTCTTAGCAGGAGCTTTAACTATGCTTTTGACAGATCGAAATTTAAACACATCTTTCTTTGATCCAAGAGGAGGAGGAGACCCTATTCTCTACCAACACTTATTT
>MN735408
NNCTCTTTATTTTATCCTGGGTTTTTGGGCAGCTATAATTGGGACTGCCTTAAGAGTGAGAATTCGCTTGGAGTTATCTTCTCCAGGTTC---TTTTATTGGGAGAGATCATTTATATAATGTGCTGGTTACAGCTCATGCTTTTGTTATAATTTTCTTTATGGTCATACCTGTGATAATTGGGGGATTTGGAAATTGGTTAACTCCTTTAATAATTGGGGCGCCAGATATGGCTTTCCCCCGATTAAATAATTTAAGGTTTTGGTTACTCCCACCTGCTCTCACTTTATTGTTAATAAGAGGTCTAGTAGAAAGAGGAGCGGGGACAGGGTGAACAGTGTATCCTCCTCTCTCAGCCGCTAGAGCCCACAGGGGATCCTCTGTAGATTTAGCAATTTTTAGTCTTCATTTAGCCGGGGCTTCCTCTATCTTAGGCTCAGTTAATTTTATCTCCACTATCTTAAATATACGTTCAACTGGGATAGATATAGAAAAGATGCCTATTTTTGTTTGGTCCATTTTTATTACCACTATTTTATTGTTATTATCTCTTCCTGTTTTAGCGGGGGCCTTAACTATACTTTTAACAGATCGAAATTTAAACACGTCTTTCTTTGATCCTAGAGGGGGAGGAGACCCAATTCTTTATCAACACTTATTT
>MN735410
NNCTCTTTATTTTATCTTAGGTTTTTGGGCTGCTATAATTGGAACTGCCTTAAGTGTAAGGATTCGTCTGGAGCTATCTTCTCCGGGTTC---TTTTATTGGGAGAGATCATTTATACAATGTGTTGGTTACAGCCCATGCGTTTGTTATAATTTTCTTTATGGTCATGCCTGTGATAATTGGGGGGTTCGGAAATTGACTAACCCCTTTAATAATTGGAGCGCCAGATATGGCTTTTCCCCGACTAAATAATTTAAGGTTTTGGTTACTCCCTCCTGCCCTCACTTTATTGTTAATAAGAGGTTTAGTAGAAAGAGGAGCGGGGACAGGGTGGACAGTGTATCCTCCTCTCTCGGCCGCTAGAGCCCACAGGGGAGCCTCCGTAGATTTAGCAATTTTTAGTCTTCATTTGGCCGGAGCCTCTTCTATTTTAGGTTCAGTAAATTTTATCTCTACTATTCTAAATATGCGTTCGGCTGGGATAAACATAGAAAAGATGCCTATTTTTATTTGATCTATTTTTATTACTACTATTTTATTGTTACTATCTCTTCCTGTTTTAGCAGGGGCTTTAACTATGCTTTTAACAGATCGAAATTTAAACACGTCCTTCTTTGATCCAAGAGGAGGAGGAGATCCAATTCTTTATCAACACTTGTTT
>MN735415
NNNNNNNNNNNNNNNNNNNNNNNNNNNNNNNNNNNNNNNNNNNNNNGCGCTAAGAGTTAGGATTCGCTTGGAGTTATCTTCCCCCGGTTC---ATTTGTAGGAAGGGATCAACTCTATAATGTGCTAGTCACAGCACATGCTTTTGTGATGATTTTCTTTATAGTAATACCTGTGATAATTGGGGGATTTGGGAACTGGTTAACTCCTTTAATACTAGGGGCCCCAGATATAGCATTTCCCCGGTTAAATAATCTGAGGTTTTGGCTACTACCCCCTGCTTTGACACTACTATTAATAAGAGGTTTAGTTGAGAGGGGGGCGGGAACAGGTTGAACTGTTTACCCCCCTCTTTCAGCAGCTGGGGCCCACAGAGGAGCCTCTGTGGATTTAGCTATTTTTAGCCTTCATTTGGCTGGGGCTTCTTCTATTTTAGGCTCAGTAAATTTTATTTCAACTATTCTTAATATACGATCAGCTGGAATAGAAATAGAAAAAATACCTATTTTTGTATGGTCAATTTTTATCACCACTGTTTTATTACTTTTATCTCTTCCTGTACTTGCCGGGGCCCTAACTATACTTTTAACCGACCGAAATTTAAACACTTCTTTTTTTGACGCTGGGGGGGGNNNNNNNNNNNNNNNNNNNNNNNNNNNNNNN
>MN735416
NNNNNNNNNNTTTATTATAGGGTTTTGGGCGGCAATAATCGGAACTGCGCTAAGAGTAAGGATTCGCTTGGAGTTATCTTCCCCCGGTTC---ATTTGTAGGAAGGGATCAACTCTATAATGTGCTAGTCACAGCACATGCTTTTGTGATGATTTTCTTTATAGTAATACCTGTGATAATTGGGGGATTTGGGAACTGGTTAACTCCTTTAATACTAGGGGCCCCAGATATAGCATTTCCCCGGTTAAATAATCTGAGGTTTTGGCTACTACCCCCTGCTTTGACACTACTATTAATAAGAGGTTTAGTTGAGAGGGGGGCGGGAACAGGTTGAACTGTTTACCCCCCTCTTTCAGCAGCTGGGGCCCACAGAGGAGCCTCTGTGGATTTAGCTATTTTTAGCCTTCATTTGGCTGGGGCTTCTTCTATTTTAGGCTCAGTAAATTTTATTTCAACTATTCTTAATATACGATCAGCTGGAATAGAAATAGAAAAAATACCTATTTTTGTATGGTCAATTTTTATCACCACTGTTTTATTACTTTTATCTCTTCCTGTACTTGCCGGGGCCCTAACTATACTTTTAACCGACCGAAATTTAAACACTTCTTTTTTTGACCCTAGGGGGGGTGGAGACCCTATTTTNNNNNNNNNNNNNNNN
>MN735418
NNNNNNNNNNNNNNNNNTAGGGTTTTGGGCGGCAATAATCGGAACTGCGCTAAGAGTAAGGATTCGCTTGGAGTTATCTTCCCCCGGTTC---ATTTGTAGGAAGGGATCAACTCTATAATGTGCTAGTCACAGCACATGCTTTTGTGATGATTTTCTTTATAGTAATACCTGTGATAATTGGGGGATTTGGGAACTGGTTAACTCCTTTAATACTAGGGGCCCCAGATATAGCATTTCCCCGGTTAAATAATCTGAGGTTTTGGCTACTACCCCCTGCTTTGACACTACTATTAATAAGAGGTTTAGTTGAGAGGGGGGCGGGAACAGGTTGAACTGTTTACCCCCCTCTTTCAGCAGCTGGGGCCCACAGAGGAGCCTCTGTGGATTTAGCTATTTTTAGCCTTCATTTGGCTGGGGCTTCTTCTATTTTAGGCTCAGTAAATTTTATTTCAACTATTCTTAATATACGATCAGCTGGAATAGAAATAGAAAAAATACCTATTTTTGTATGGTCAATTTTTATCACCACTGTTTTATTACTTTTATCTCNNNNNNNNNNNNNNNNNNNNNNNNNNNNNNNNNNNNNNNNNNNNNNNNNNNNNNNNNNNNNNNNNNNNNNNNNNNNNNNNNNNNNNNNNNNNNNNNNNNNNNNNNNNNNN
>MN735419
NNNNNNNNNNTTTATTATAGGGTTTTGGGCGGCAATAATCGGAACTGCGCTAAGAGTAAGGATTCGCTTGGAGTTATCTTCCCCCGGTTC---ATTTGTAGGAAGGGATCAACTCTATAATGTGCTAGTCACAGCACATGCTTTTGTGATGATTTTCTTTATAGTAATACCTGTGATAATTGGGGGATTTGGGAACTGGTTAACTCCTTTAATACTAGGGGCCCCAGATATAGCATTTCCCCGGTTAAATAATCTGAGGTTTTGGCTACTACCCCCTGCTTTGACACTACTATTAATAAGAGGTTTAGTTGAGAGGGGGGCGGGAACAGGTTGAACTGTTTACCCCCCTCTTTCAGCAGCTGGGGCCCACAGAGGAGCCTCTGTGGATTTAGCTATTTTTAGCCTTCATTTGGCTGGGGCTTCTTCTATTTTAGGCTCAGTAAATTTTATTTCAACTATTCTTAATATACGATCAGCTGGAATAGAAATAGAAAAAATACCTATTTTTGTATGGTCAATTTTTATCACCACTGTTTTATTACTTTTATCTCTTCCTGTACTTGCCGGGGCTCTAACTATACTTTTAACCGACCGAAATTTAAACACTTCTTTTTTTGACCCTAGGGGGGGTGGAGACCCNNNNNNNNNNNNNNNNNNNNNN
>MN735421
NNNNNNNNNNNNNNNNNNNNNNNNNNNNNNNNNNNNNNNNNNNNNNNNNCTAAGAGTAAGGATTCGCTTGGAGTTATCTTCCCCCGGCTC---ATTTGTAGGAAGGGATCAACTCTATAATGTGCTAGTCACAGCACATGCTTTTGTGATGATTTTCTTTATAGTAATACCAGTAATAATTGGGGGATTTGGGAATTGGTTAACTCCTTTAATACTAGGGGCCCCAGATATAGCATTTCCTCGGTTAAATAATCTGAGGTTTTGGCTTCTACCTCCTGCCCTAACACTACTATTAATAAGAGGTTTAATTGAGAGGGGGGCGGGAACAGGTTGAACTGTTTACCCACCTCTTTCAGCAGCTGGAGCCCACAGAGGAGCCTCTGTGGATTTAGCTATTTTTAGCCTTCATTTGGCTGGGGCTTCTTCTATTTTAGGCTCAGTAAATTTTATTTCAACTATTCTTAATATACGATCAGCTGGAATAGAAATAGAAAAAATACCTATTTTTGTTTGGTCGATTTTTATCACTACTGTTTTATTACTTTTATCTCTTCCTGTACTTGCCGGGGCCCTAACTATACTTTTAACCGACCGAAATTTAAACACTTCNNNNNNNNNNNNNNNNNNNNNNNNNNNNNNNNNNNNNNNNNNNNNNNNNNNN
>MN735417
NNCGTTGTATTTTATTTTAGGTTTGTGAGCGGCTTTAATTGGGACATTTTTAAGGGTGGGGATTCGTCTTGAGTTATCAGCCCCGGGGAG---ATTTATTGGGAGGGACCAGCTTTATAATGTTTTGGTCACCGCGCATGCTTTTGTAATAATTTTCTTTATGGTCATACCTATTATGATTGGGGGGTTTGGGAATTGACTCACGCCTTTAATAATTGGGGCCCCTGATATGGCTTTTCCTCGTTTAAATAATATGAGATTTTGGCTTCTACCCCCAGCATTAACTTTATTGTTAATAAGAGGTTTAATTGAGAGGGGTGTGGGGACAGGATGAACAGTTTATCCTCCCCTTTCTTCCGCCAGAGCCCATAGGGGGGCTTCTGTGGATTTAGCAATTTTTAGTCTTCATTTAGCAGGAGCATCTTCTATTTTAGGTTCAATTAATTTTATTTCAACAATTCTAAATATGCGCTCTTCTAGGATAATTATAGAAAAAATACCTATTTTTGTTTGATCAATTTTTATCACTACTATTCTATTACTTTTATCTTTACCTGTGTTAGCAGGAGCTTTAACTATACTTTTAACAGATCGAAATATAAACACCACCTTTTTTGACCCAAGTGGCGGGGGAGATCCTATTTTGTATCAACACTTATTC
>MN735313
NNCCCTTTATTTTATTTTTGGTTTTTGAAGAGGGATAATTGGAACCGCTTTAAGTGTAGCTATTCGCTTAGAATTATCCTCCCCAGGATC---TTTCCTTGGGAGAGATCAGTTATATAATGTGTTAGTTACCGCCCACGCTTTCATTATAATTTTTTTTATAGTTATACCTATCATAATTGGAGGATTCGGAAACTGACTAACACCTTTAATACTTGGTGCGCCAGATATAGCGTTTCCCCGATTAAATAATATGAGTTTTTGGCTTCTACCCCCAGCCTTAACTCTTCTATTAATAAGCGGGTTAGTTGAAAGTGGAGCAGGGACAGGTTGAACTGTTTACCCTCCGCTCTCTTCCGCAAGAGCCCACAGAGGGGCTTCAGTGGATTTAGCTATTTTCAGGCTTCACTTGGCAGGTGCCTCCTCTATTTTAGGCTCAGTAAATTTTATTTCCACAATTTTCAATATACGGTCTATACCAATAGTTGCAGATAAAATACCAGTGTTTGTTTGATCAATCCTGATCACTACATTTTTACTTCTCTTATCTCTTCCAGTTTTAGCAGGAGCTCTTACTATACTCCTCACAGACCGAAACCTAAACACTACTTTTTTTGATCCTAGGGGAGGAGGAGATCCAATTCTTTACCAACATTTATTT
>MN735314
NNCCCTTTATTTTATTTTTGGTTTTTGAAGAGGGATAATTGGAACCGCTTTAAGTGTAGCTATTCGCTTAGAATTATCCTCCCCAGGATC---TTTCCTTGGGAGAGATCAGTTATATAATGTGTTAGTTACCGCCCACGCTTTCATTATAATTTTTTTTATAGTTATACCTATCATAATTGGAGGATTCGGAAACTGACTAACACCTTTAATACTTGGTGCGCCAGATATAGCGTTTCCCCGATTAAATAATATGAGTTTTTGGCTTCTACCCCCAGCCTTAACTCTTCTATTAATAAGCGGGTTAGTTGAAAGTGGAGCAGGGACAGGTTGAACTGTTTACCCTCCGCTCTCTTCCGCAAGAGCCCACAGAGGGGCTTCAGTGGATTTAGCTATTTTCAGGCTTCACTTGGCAGGTGCCTCCTCTATTTTAGGCTCAGTAAATTTTATTTCCACAATTTTCAATATACGGTCTATACCAATAGTTGCAGATAAAATACCAGTGTTTGTTTGATCAATCCTGATCACTACATTTTTACTTCTCTTATCTCTTCCAGTTTTAGCAGGAGCTCTTACTATACTCCTCACAGACCGAAACCTAAACACTACTTTTTTTGATCCTAGGGGAGGAGGAGATCCAATTCTTTACCAACATTTATTT
>MN735320
NNCCCTTTATTTTATTTTTGGTTTTTGGAGAGGAATAATTGGAACCGCCTTAAGTGTAGCTATTCGTTTAGAATTATCCTCCCCAGGATC---TTTCCTTGGAAGAGATCAATTATATAATGTGTTAGTCACCGCCCACGCTTTCATTATAATTTTTTTTATGGTTATACCTATCATAATTGGAGGATTTGGAAACTGACTAACACCTTTAATACTTGGTGCTCCAGATATAGCGTTCCCCCGATTAAATAATATGAGTTTTTGGCTTCTACCCCCAGCCTTAACTCTTTTATTAATAAGAGGGTTAGTTGAAAGTGGGGCAGGAACGGGTTGAACTGTTTACCCTCCACTCTCTTCCTCAAGAGCCCACAGAGGAGCCTCAGTAGACTTAGCTATTTTCAGGCTTCACCTGGCAGGTGCCTCCTCTATTTTAGGATCAGTAAATTTTATTTCCACAATTTTTAATATACGGTCAATACCTATAGTTGCAGATAAAATACCAGTGTTTGTTTGATCAATCCTGATCACTACCTTTTTACTTCTCTTATCTCTCCCAGTTTTAGCAGGAGCTCTCACTATACTTCTCACAGACCGAAACCTAAACACTACTTTTTTTGACCCTAGGGGAGGAGGAGATCCTATTCTTTACCAACATTTATTT
>MN735337
NNCCCTTTATTTTATTTTTGGTTTTTGGAGAGGAATAATTGGAACCGCCTTAAGTGTAGCTATTCGTTTAGAATTATCCTCCCCAGGATC---TTTCCTTGGAAGAGATCAATTATATAATGTGTTAGTCACCGCCCACGCTTTCATTATAATTTTTTTTATGGTTATACCTATCATAATTGGAGGATTTGGAAACTGACTAACACCTTTAATACTTGGTGCTCCAGATATAGCGTTCCCCCGATTAAATAATATGAGTTTTTGGCTTCTACCCCCAGCCTTAACTCTTTTATTAATAAGAGGGTTAGTTGAAAGTGGGGCAGGAACGGGTTGAACTGTTTACCCTCCACTCTCTTCCTCAAGAGCCCACAGAGGAGCCTCAGTAGACTTAGCTATTTTCAGGCTTCACCTGGCAGGTGCCTCCTCTATTTTAGGATCAGTAAATTTTATTTCCACAATTTTTAATATACGGTCAATACCTATAGTTGCAGATAAAATACCAGTGTTTGTTTGATCAATCCTGATCACTACCTTTTTACTTCTCTTATCTCTCCCAGTTTTAGCAGGAGCTCTCACTATACTTCTCACAGACCGAAACCTAAACACTACTTTTTTTGACCCTAGGGGAGGAGGAGATCCTATTCTTTACCAACATTTATTT
>MN735349
NNCCCTTTATTTTATTTTTGGTTTTTGGAGAGGAATAATTGGAACCGCCTTAAGTGTAGCTATTCGTTTAGAATTATCCTCCCCAGGATC---TTTCCTTGGAAGAGATCAATTATATAATGTGTTAGTCACCGCCCACGCTTTCATTATAATTTTTTTTATGGTTATACCTATCATAATTGGAGGATTTGGAAACTGACTAACACCTTTAATACTTGGTGCTCCAGATATAGCGTTCCCCCGATTAAATAATATGAGTTTTTGGCTTCTACCCCCAGCCTTAACTCTTTTATTAATAAGAGGGTTAGTTGAAAGTGGGGCAGGAACGGGTTGAACTGTTTACCCTCCACTCTCTTCCTCAAGAGCCCACAGAGGAGCCTCAGTAGACTTAGCTATTTTCAGGCTTCACCTGGCAGGTGCCTCCTCTATTTTAGGATCAGTAAATTTTATTTCCACAATTTTTAATATACGGTCAATACCTATAGTTGCAGATAAAATACCAGTGTTTGTTTGATCAATCCTGATCACTACCTTTTTACTTCTCTTATCTCTCCCAGTTTTAGCAGGAGCTCTCACTATACTTCTCACAGACCGAAACCTAAACACTACTTTTTTTGACCCTAGGGGAGGAGGAGATCCTATTCTTTACCAACATTTATTT
>MN735354
NNCCCTTTATTTTATTTTTGGTTTTTGGAGAGGAATAATTGGAACCGCCTTAAGTGTAGCTATTCGTTTAGAATTATCCTCCCCAGGATC---TTTCCTTGGAAGAGATCAATTATATAATGTGTTAGTCACCGCCCACGCTTTCATTATAATTTTTTTTATGGTTATACCTATCATAATTGGAGGATTTGGAAACTGACTAACACCTTTAATACTTGGTGCTCCAGATATAGCGTTCCCCCGATTAAATAATATGAGTTTTTGGCTTCTACCCCCAGCCTTAACTCTTTTATTAATAAGAGGGTTAGTTGAAAGTGGGGCAGGAACGGGTTGAACTGTTTACCCTCCACTCTCTTCCTCAAGAGCCCACAGAGGAGCCTCAGTAGACTTAGCTATTTTCAGGCTTCACCTGGCAGGTGCCTCCTCTATTTTAGGATCAGTAAATTTTATTTCCACAATTTTTAATATACGGTCAATACCTATAGTTGCAGATAAAATACCAGTGTTTGTTTGATCAATCCTGATCACTACCTTTTTACTTCTCTTATCTCTCCCAGTTTTAGCAGGAGCTCTCACTATACTTCTCACAGACCGAAACCTAAACACTACTTTTTTTGACCCTAGGGGAGGAGGAGATCCTATTCTTTACCAACATTTATTT
>MN735355
NNCCCTTTATTTTATTTTTGGTTTTTGGAGAGGAATAATTGGAACCGCCTTAAGTGTAGCTATTCGTTTAGAATTATCCTCCCCAGGATC---TTTCCTTGGAAGAGATCAATTATATAATGTGTTAGTCACCGCCCACGCTTTCATTATAATTTTTTTTATGGTTATACCTATCATAATTGGAGGATTTGGAAACTGACTAACACCTTTAATACTTGGTGCTCCAGATATAGCGTTCCCCCGATTAAATAATATGAGTTTTTGGCTTCTACCCCCAGCCTTAACTCTTTTATTAATAAGAGGGTTAGTTGAAAGTGGGGCAGGAACGGGTTGAACTGTTTACCCTCCACTCTCTTCCTCAAGAGCCCACAGAGGAGCCTCAGTAGACTTAGCTATTTTCAGGCTTCACCTGGCAGGTGCCTCCTCTATTTTAGGATCAGTAAATTTTATTTCCACAATTTTTAATATACGGTCAATACCTATAGTTGCAGATAAAATACCAGTGTTTGTTTGATCAATCCTGATCACTACCTTTTTACTTCTCTTATCTCTCCCAGTTTTAGCAGGAGCTCTCACTATACTTCTCACAGACCGAAACCTAAACACTACTTTTTTTGACCCTAGGGGAGGAGGAGATCCTATTCTTTACCAACATTTATTT
>MN735364
NNCCCTTTATTTTATTTTTGGTTTTTGGAGAGGAATAATTGGAACCGCCTTAAGTGTAGCTATTCGTTTAGAATTATCCTCCCCAGGATC---TTTCCTTGGAAGAGATCAATTATATAATGTGTTAGTCACCGCCCACGCTTTCATTATAATTTTTTTTATGGTTATACCTATCATAATTGGAGGATTTGGAAACTGACTAACACCTTTAATACTTGGTGCTCCAGATATAGCGTTCCCCCGATTAAATAATATGAGTTTTTGGCTTCTACCCCCAGCCTTAACTCTTTTATTAATAAGAGGGTTAGTTGAAAGTGGGGCAGGAACGGGTTGAACTGTTTACCCTCCACTCTCTTCCTCAAGAGCCCACAGAGGAGCCTCAGTAGACTTAGCTATTTTCAGGCTTCACCTGGCAGGTGCCTCCTCTATTTTAGGATCAGTAAATTTTATTTCCACAATTTTTAATATACGGTCAATACCTATAGTTGCAGATAAAATACCAGTGTTTGTTTGATCAATCCTGATCACTACCTTTTTACTTCTCTTATCTCTCCCAGTTTTAGCAGGAGCTCTCACTATACTTCTCACAGACCGAAACCTAAACACTACTTTTTTTGACCCTAGGGGAGGAGGAGATCCTATTCTTTACCAACATTTATTT
>MN735365
NNCCCTTTATTTTATTTTTGGTTTTTGGAGAGGAATAATTGGAACCGCCTTAAGTGTAGCTATTCGTTTAGAATTATCCTCCCCAGGATC---TTTCCTTGGAAGAGATCAATTATATAATGTGTTAGTCACCGCCCACGCTTTCATTATAATTTTTTTTATGGTTATACCTATCATAATTGGAGGATTTGGAAACTGACTAACACCTTTAATACTTGGTGCTCCAGATATAGCGTTCCCCCGATTAAATAATATGAGTTTTTGGCTTCTACCCCCAGCCTTAACTCTTTTATTAATAAGAGGGTTAGTTGAAAGTGGGGCAGGAACGGGTTGAACTGTTTACCCTCCACTCTCTTCCTCAAGAGCCCACAGAGGAGCCTCAGTAGACTTAGCTATTTTCAGGCTTCACCTGGCAGGTGCCTCCTCTATTTTAGGATCAGTAAATTTTATTTCCACAATTTTTAATATACGGTCAATACCTATAGTTGCAGATAAAATACCAGTGTTTGTTTGATCAATCCTGATCACTACCTTTTTACTTCTCTTATCTCTCCCAGTTTTAGCAGGAGCTCTCACTATACTTCTCACAGACCGAAACCTAAACACTACTTTTTTTGACCCTAGGGGAGGAGGAGATCCTATTCTTTACCAACATTTATTT
>MN735367
NNCCCTTTATTTTATTTTTGGTTTTTGGAGAGGAATAATTGGAACCGCCTTAAGTGTAGCTATTCGTTTAGAATTATCCTCCCCAGGATC---TTTCCTTGGAAGAGATCAATTATATAATGTGTTAGTCACCGCCCACGCTTTCATTATAATTTTTTTTATGGTTATACCTATCATAATTGGAGGATTTGGAAACTGACTAACACCTTTAATACTTGGTGCTCCAGATATAGCGTTCCCCCGATTAAATAATATGAGTTTTTGGCTTCTACCCCCAGCCTTAACTCTTTTATTAATAAGAGGGTTAGTTGAAAGTGGGGCAGGAACGGGTTGAACTGTTTACCCTCCACTCTCTTCCTCAAGAGCCCACAGAGGAGCCTCAGTAGACTTAGCTATTTTCAGGCTTCACCTGGCAGGTGCCTCCTCTATTTTAGGATCAGTAAATTTTATTTCCACAATTTTTAATATACGGTCAATACCTATAGTTGCAGATAAAATACCAGTGTTTGTTTGATCAATCCTGATCACTACCTTTTTACTTCTCTTATCTCTCCCAGTTTTAGCAGGAGCTCTCACTATACTTCTCACAGACCGAAACCTAAACACTACTTTTTTTGACCCTAGGGGAGGAGGAGATCCTATTCTTTACCAACATTTATTT
>MN735381
NNCCCTTTATTTTATTTTTGGTTTTTGGAGAGGAATAATTGGAACCGCCTTAAGTGTAGCTATTCGTTTAGAATTATCCTCCCCAGGATC---TTTCCTTGGAAGAGATCAATTATATAATGTGTTAGTCACCGCCCACGCTTTCATTATAATTTTTTTTATGGTTATACCTATCATAATTGGAGGATTTGGAAACTGACTAACACCTTTAATACTTGGTGCTCCAGATATAGCGTTCCCCCGATTAAATAATATGAGTTTTTGGCTTCTACCCCCAGCCTTAACTCTTTTATTAATAAGAGGGTTAGTTGAAAGTGGGGCAGGAACGGGTTGAACTGTTTACCCTCCACTCTCTTCCTCAAGAGCCCACAGAGGAGCCTCAGTAGACTTAGCTATTTTCAGGCTTCACCTGGCAGGTGCCTCCTCTATTTTAGGATCAGTAAATTTTATTTCCACAATTTTTAATATACGGTCAATACCTATAGTTGCAGATAAAATACCAGTGTTTGTTTGATCAATCCTGATCACTACCTTTTTACTTCTCTTATCTCTCCCAGTTTTAGCAGGAGCTCTCACTATACTTCTCACAGACCGAAACCTAAACACTACTTTTTTTGACCCTAGGGGAGGAGGAGATCCTATTCTTTACCAACATTTATTT
>MN735358
NNNNNNNNNNNNNNNNNNNNNNNNNNNNNNNNNNNNNNNNNNNNNNNNNNNNNNNNNNNNNNNNNNNNNNNNNNNATCCTCCCCAGGATC---TTTCCTTGGAAGAGATCAATTATATAATGTGTTAGTCACCGCCCACGCTTTCATTATAATTTTTTTTATGGTTATACCTATCATAATTGGAGGATTTGGAAACTGACTAACACCTTTAATACTTGGTGCTCCAGATATAGCGTTCCCCCGATTAAATAATATGAGTTTTTGGCTTCTACCCCCAGCCTTAACTCTTTTATTAATAAGAGGGTTAGTTGAAAGTGGGGCAGGAACGGGTTGAACTGTTTACCCTCCACTCTCTTCCTCAAGAGCCCACAGAGGAGCCTCAGTAGACTTAGCTATTTTCAGGCTTCACCTGGCAGGTGCCTCCTCTATTTTAGGATCAGTAAATTTTATTTCCACAATTTTTAATATACGGTCAATACCTATAGTTGCAGATAAAATACCAGTGTTTGTTTGATCAATCCTGATCACTACCTTTTTACTTCTCTTATCTCTCCCAGTTTTAGCAGGAGCTCTCACTATACTTCTCACAGACCGAAACCTAAACACTACTTTTTTTGACCCTAGGGGAGGAGGAGATCCTATTCTTTACCAACATTTATNN
>MN735385
NNCCCTTTATTTTATTTTTGGTTTTTGGAGAGGAATAATTGGAACCGCCTTAAGTGTAGCTATTCGTTTAGAATTATCCTCCCCAGGATC---TTTCCTTGGAAGAGATCAATTATATAATGTGTTAGTCACCGCCCACGCTTTCATTATAATTTTTTTTATGGTTATACCTATCATAATTGGAGGATTTGGAAACTGACTAACACCTTTAATACTTGGTGCTCCAGATATAGCGTTCCCCCGATTAAATAATATGAGTTTTTGGCTTCTACCCCCAGCCTTAACTCTTTTATTAATAAGAGGGCTAGTTGAAAGTGGGGCAGGAACGGGTTGAACTGTTTACCCTCCACTCTCTTCCTCAAGAGCCCACAGAGGAGCCTCAGTAGACTTAGCTATTTTCAGGCTTCACCTGGCAGGTGCCTCCTCTATTTTAGGATCAGTAAATTTTATTTCCACAATTTTTAATATACGGTCAATACCTATAGTTGCAGATAAAATACCAGTGTTTGTTTGATCAATCCTGATCACTACCTTTTTACTTCTCTTATCTCTCCCAGTTTTAGCAGGAGCTCTCACTATACTTCTCACAGACCGAAACCTAAACACTACTTTTTTTGACCCTAGGGGAGGAGGAGATCCTATTCTTTACCAACATTTATTT
>MN735356
NNCCCTTTATTTTATTTTTGGTTTTTGGAGAGGAATAATTGGAACCGCCTTAAGTGTAGCTATTCGTTTAGAATTATCCTCCCCAGGATC---TTTCCTTGGAAGAGATCAATTATATAATGTGTTAGTCACCGCCCACGCTTTCATTATAATTTTTTTTATGGTTATACCTATCATAATTGGAGGATTTGGAAACTGACTAACACCTTTAATACTTGGTGCTCCAGATATAGCGTTCCCCCGATTAAATAATATGAGTTTTTGGCTTCTCCCCCCAGCCTTAACTCTTTTATTAATAAGAGGGTTAGTTGAAAGTGGGGCAGGAACGGGTTGAACTGTTTACCCTCCACTCTCTTCCTCAAGAGCCCACAGAGGAGCCTCAGTAGACTTAGCTATTTTCAGGCTTCACCTGGCAGGTGCCTCCTCTATTTTAGGATCAGTAAATTTTATTTCCACAATTTTTAATATACGGTCAATACCTATAGTTGCAGATAAAATACCAGTGTTTGTTTGATCAATCCTGATCACTACCTTTTTACTTCTCTTATCTCTCCCAGTTTTAGCAGGAGCTCTCACTATACTTCTCACAGACCGAAACCTAAACACTACTTTTTTTGACCCTAGGGGAGGAGGAGATCCTATTCTTTACCAACATTTATTT
>MN735352
NNCCCTTTACTTTATTTTTGGTTTTTGGAGAGGAATAATTGGAACCGCCTTAAGTGTAGCTATTCGTTTAGAATTATCCTCCCCAGGATC---TTTCCTTGGAAGAGATCAATTATATAATGTGTTAGTCACCGCCCACGCTTTCATTATAATTTTTTTTATGGTTATACCTATCATAATTGGAGGATTTGGAAACTGACTAACACCTTTAATACTTGGTGCTCCAGATATAGCGTTCCCCCGATTAAATAATATGAGTTTTTGGCTTCTACCCCCAGCCTTAACTCTTTTATTAATAAGAGGGTTAGTTGAAAGTGGGGCAGGAACGGGTTGAACTGTTTACCCTCCACTCTCTTCCTCAAGAGCCCACAGTGGAGCCTCAGTAGACTTAGCTATTTTTAGGCTTCACCTGGCAGGTGCCTCCTCTATTTTAGGATCAGTAAATTTTATTTCCACAATTTTTAATATACGGTCAATACCTATAGTTGCAGATAAAATACCAGTGTTTGTTTGATCAATCCTGATCACTACCTTTTTACTTCTCTTATCTCTCCCAGTTTTAGCAGGAGCTCTCACTATACTTCTCACAGACCGAAACCTAAACACTACTTTTTTTGACCCTAGGGGAGGAGGAGATCCTATTCTTTACCAACATTTATTT
>MN735322
NNCCCTTTATTTTATTTTTGGCTTTTGGAGAGGAATAATTGGAACCGCCTTAAGTGTAGCTATTCGTTTAGAATTATCCTCCCCAGGATC---TTTCCTTGGAAGAGATCAATTATATAATGTGTTAGTCACCGCCCACGCTTTCATTATAATTTTTTTTATGGTTATACCTATCATAATTGGAGGATTTGGAAACTGACTAACACCTTTAATACTTGGTGCTCCAGATATAGCGTTTCCCCGATTAAATAATATGAGTTTTTGGCTTCTACCCCCAGCCTTAACTCTTTTATTAATAAGAGGGTTAGTTGAAAGTGGGGCAGGAACGGGTTGAACTGTTTACCCTCCACTCTCTTCCTCAAGGGCCCACAGAGGAGCCTCAGTAGACTTAGCTATTTTTAGGCTTCACCTGGCAGGTGCCTCCTCTATTTTAGGATCAGTAAATTTTATTTCCACAATTTTTAATATACGGTCAATACCTATAGTTGCAGATAAAATACCAGTGTTTGTTTGATCAATCCTGATCACTACCTTTTTACTTCTCTTATCTCTCCCAGTTTTAGCAGGAGCTCTCACTATACTTCTCACAGACCGAAACCTAAACACTACTTTTTTTGATCCTAGGGGAGGAGGAGATCCTATTCTTTACCAACATTTATTT
>MN735323
NNCCCTTTATTTTATTTTTGGCTTTTGGAGAGGAATAATTGGAACCGCCTTAAGTGTAGCTATTCGTTTAGAATTATCCTCCCCAGGATC---TTTCCTTGGAAGAGATCAATTATATAATGTGTTAGTCACCGCCCACGCTTTCATTATAATTTTTTTTATGGTTATACCTATCATAATTGGAGGATTTGGAAACTGACTAACACCTTTAATACTTGGTGCTCCAGATATAGCGTTTCCCCGATTAAATAATATGAGTTTTTGGCTTCTACCCCCAGCCTTAACTCTTTTATTAATAAGAGGGTTAGTTGAAAGTGGGGCAGGAACGGGTTGAACTGTTTACCCTCCACTCTCTTCCTCAAGGGCCCACAGAGGAGCCTCAGTAGACTTAGCTATTTTTAGGCTTCACCTGGCAGGTGCCTCCTCTATTTTAGGATCAGTAAATTTTATTTCCACAATTTTTAATATACGGTCAATACCTATAGTTGCAGATAAAATACCAGTGTTTGTTTGATCAATCCTGATCACTACCTTTTTACTTCTCTTATCTCTCCCAGTTTTAGCAGGAGCTCTCACTATACTTCTCACAGACCGAAACCTAAACACTACTTTTTTTGATCCTAGGGGAGGAGGAGATCCTATTCTTTACCAACATTTATTT
>MN735331
NNCCCTTTATTTTATTTTTGGCTTTTGGAGAGGAATAATTGGAACCGCCTTAAGTGTAGCTATTCGTTTAGAATTATCCTCCCCAGGATC---TTTCCTTGGAAGAGATCAATTATATAATGTGTTAGTCACCGCCCACGCTTTCATTATAATTTTTTTTATGGTTATACCTATCATAATTGGAGGATTTGGAAACTGACTAACACCTTTAATACTTGGTGCTCCAGATATAGCGTTTCCCCGATTAAATAATATGAGTTTTTGGCTTCTACCCCCAGCCTTAACTCTTTTATTAATAAGAGGGTTAGTTGAAAGTGGGGCAGGAACGGGTTGAACTGTTTACCCTCCACTCTCTTCCTCAAGGGCCCACAGAGGAGCCTCAGTAGACTTAGCTATTTTTAGGCTTCACCTGGCAGGTGCCTCCTCTATTTTAGGATCAGTAAATTTTATTTCCACAATTTTTAATATACGGTCAATACCTATAGTTGCAGATAAAATACCAGTGTTTGTTTGATCAATCCTGATCACTACCTTTTTACTTCTCTTATCTCTCCCAGTTTTAGCAGGAGCTCTCACTATACTTCTCACAGACCGAAACCTAAACACTACTTTTTTTGATCCTAGGGGAGGAGGAGATCCTATTCTTTACCAACATTTATTT
>MN735333
NNCCCTTTATTTTATTTTTGGCTTTTGGAGAGGAATAATTGGAACCGCCTTAAGTGTAGCTATTCGTTTAGAATTATCCTCCCCAGGATC---TTTCCTTGGAAGAGATCAATTATATAATGTGTTAGTCACCGCCCACGCTTTCATTATAATTTTTTTTATGGTTATACCTATCATAATTGGAGGATTTGGAAACTGACTAACACCTTTAATACTTGGTGCTCCAGATATAGCGTTTCCCCGATTAAATAATATGAGTTTTTGGCTTCTACCCCCAGCCTTAACTCTTTTATTAATAAGAGGGTTAGTTGAAAGTGGGGCAGGAACGGGTTGAACTGTTTACCCTCCACTCTCTTCCTCAAGGGCCCACAGAGGAGCCTCAGTAGACTTAGCTATTTTTAGGCTTCACCTGGCAGGTGCCTCCTCTATTTTAGGATCAGTAAATTTTATTTCCACAATTTTTAATATACGGTCAATACCTATAGTTGCAGATAAAATACCAGTGTTTGTTTGATCAATCCTGATCACTACCTTTTTACTTCTCTTATCTCTCCCAGTTTTAGCAGGAGCTCTCACTATACTTCTCACAGACCGAAACCTAAACACTACTTTTTTTGATCCTAGGGGAGGAGGAGATCCTATTCTTTACCAACATTTATTT
>MN735338
NNCCCTTTATTTTATTTTTGGCTTTTGGAGAGGAATAATTGGAACCGCCTTAAGTGTAGCTATTCGTTTAGAATTATCCTCCCCAGGATC---TTTCCTTGGAAGAGATCAATTATATAATGTGTTAGTCACCGCCCACGCTTTCATTATAATTTTTTTTATGGTTATACCTATCATAATTGGAGGATTTGGAAACTGACTAACACCTTTAATACTTGGTGCTCCAGATATAGCGTTTCCCCGATTAAATAATATGAGTTTTTGGCTTCTACCCCCAGCCTTAACTCTTTTATTAATAAGAGGGTTAGTTGAAAGTGGGGCAGGAACGGGTTGAACTGTTTACCCTCCACTCTCTTCCTCAAGGGCCCACAGAGGAGCCTCAGTAGACTTAGCTATTTTTAGGCTTCACCTGGCAGGTGCCTCCTCTATTTTAGGATCAGTAAATTTTATTTCCACAATTTTTAATATACGGTCAATACCTATAGTTGCAGATAAAATACCAGTGTTTGTTTGATCAATCCTGATCACTACCTTTTTACTTCTCTTATCTCTCCCAGTTTTAGCAGGAGCTCTCACTATACTTCTCACAGACCGAAACCTAAACACTACTTTTTTTGATCCTAGGGGAGGAGGAGATCCTATTCTTTACCAACATTTATTT
>MN735340
NNCCCTTTATTTTATTTTTGGCTTTTGGAGAGGAATAATTGGAACCGCCTTAAGTGTAGCTATTCGTTTAGAATTATCCTCCCCAGGATC---TTTCCTTGGAAGAGATCAATTATATAATGTGTTAGTCACCGCCCACGCTTTCATTATAATTTTTTTTATGGTTATACCTATCATAATTGGAGGATTTGGAAACTGACTAACACCTTTAATACTTGGTGCTCCAGATATAGCGTTTCCCCGATTAAATAATATGAGTTTTTGGCTTCTACCCCCAGCCTTAACTCTTTTATTAATAAGAGGGTTAGTTGAAAGTGGGGCAGGAACGGGTTGAACTGTTTACCCTCCACTCTCTTCCTCAAGGGCCCACAGAGGAGCCTCAGTAGACTTAGCTATTTTTAGGCTTCACCTGGCAGGTGCCTCCTCTATTTTAGGATCAGTAAATTTTATTTCCACAATTTTTAATATACGGTCAATACCTATAGTTGCAGATAAAATACCAGTGTTTGTTTGATCAATCCTGATCACTACCTTTTTACTTCTCTTATCTCTCCCAGTTTTAGCAGGAGCTCTCACTATACTTCTCACAGACCGAAACCTAAACACTACTTTTTTTGATCCTAGGGGAGGAGGAGATCCTATTCTTTACCAACATTTATTT
>MN735342
NNCCCTTTATTTTATTTTTGGCTTTTGGAGAGGAATAATTGGAACCGCCTTAAGTGTAGCTATTCGTTTAGAATTATCCTCCCCAGGATC---TTTCCTTGGAAGAGATCAATTATATAATGTGTTAGTCACCGCCCACGCTTTCATTATAATTTTTTTTATGGTTATACCTATCATAATTGGAGGATTTGGAAACTGACTAACACCTTTAATACTTGGTGCTCCAGATATAGCGTTTCCCCGATTAAATAATATGAGTTTTTGGCTTCTACCCCCAGCCTTAACTCTTTTATTAATAAGAGGGTTAGTTGAAAGTGGGGCAGGAACGGGTTGAACTGTTTACCCTCCACTCTCTTCCTCAAGGGCCCACAGAGGAGCCTCAGTAGACTTAGCTATTTTTAGGCTTCACCTGGCAGGTGCCTCCTCTATTTTAGGATCAGTAAATTTTATTTCCACAATTTTTAATATACGGTCAATACCTATAGTTGCAGATAAAATACCAGTGTTTGTTTGATCAATCCTGATCACTACCTTTTTACTTCTCTTATCTCTCCCAGTTTTAGCAGGAGCTCTCACTATACTTCTCACAGACCGAAACCTAAACACTACTTTTTTTGATCCTAGGGGAGGAGGAGATCCTATTCTTTACCAACATTTATTT
>MN735370
NNCCCTTTATTTTATTTTTGGCTTTTGGAGAGGAATAATTGGAACCGCCTTAAGTGTAGCTATTCGTTTAGAATTATCCTCCCCAGGATC---TTTCCTTGGAAGAGATCAATTATATAATGTGTTAGTCACCGCCCACGCTTTCATTATAATTTTTTTTATGGTTATACCTATCATAATTGGAGGATTTGGAAACTGACTAACACCTTTAATACTTGGTGCTCCAGATATAGCGTTTCCCCGATTAAATAATATGAGTTTTTGGCTTCTACCCCCAGCCTTAACTCTTTTATTAATAAGAGGGTTAGTTGAAAGTGGGGCAGGAACGGGTTGAACTGTTTACCCTCCACTCTCTTCCTCAAGGGCCCACAGAGGAGCCTCAGTAGACTTAGCTATTTTTAGGCTTCACCTGGCAGGTGCCTCCTCTATTTTAGGATCAGTAAATTTTATTTCCACAATTTTTAATATACGGTCAATACCTATAGTTGCAGATAAAATACCAGTGTTTGTTTGATCAATCCTGATCACTACCTTTTTACTTCTCTTATCTCTCCCAGTTTTAGCAGGAGCTCTCACTATACTTCTCACAGACCGAAACCTAAACACTACTTTTTTTGATCCTAGGGGAGGAGGAGATCCTATTCTTTACCAACATTTATTT
>MN735374
NNCCCTTTATTTTATTTTTGGCTTTTGGAGAGGAATAATTGGAACCGCCTTAAGTGTAGCTATTCGTTTAGAATTATCCTCCCCAGGATC---TTTCCTTGGAAGAGATCAATTATATAATGTGTTAGTCACCGCCCACGCTTTCATTATAATTTTTTTTATGGTTATACCTATCATAATTGGAGGATTTGGAAACTGACTAACACCTTTAATACTTGGTGCTCCAGATATAGCGTTTCCCCGATTAAATAATATGAGTTTTTGGCTTCTACCCCCAGCCTTAACTCTTTTATTAATAAGAGGGTTAGTTGAAAGTGGGGCAGGAACGGGTTGAACTGTTTACCCTCCACTCTCTTCCTCAAGGGCCCACAGAGGAGCCTCAGTAGACTTAGCTATTTTTAGGCTTCACCTGGCAGGTGCCTCCTCTATTTTAGGATCAGTAAATTTTATTTCCACAATTTTTAATATACGGTCAATACCTATAGTTGCAGATAAAATACCAGTGTTTGTTTGATCAATCCTGATCACTACCTTTTTACTTCTCTTATCTCTCCCAGTTTTAGCAGGAGCTCTCACTATACTTCTCACAGACCGAAACCTAAACACTACTTTTTTTGATCCTAGGGGAGGAGGAGATCCTATTCTTTACCAACATTTATTT
>MN735375
NNCCCTTTATTTTATTTTTGGCTTTTGGAGAGGAATAATTGGAACCGCCTTAAGTGTAGCTATTCGTTTAGAATTATCCTCCCCAGGATC---TTTCCTTGGAAGAGATCAATTATATAATGTGTTAGTCACCGCCCACGCTTTCATTATAATTTTTTTTATGGTTATACCTATCATAATTGGAGGATTTGGAAACTGACTAACACCTTTAATACTTGGTGCTCCAGATATAGCGTTTCCCCGATTAAATAATATGAGTTTTTGGCTTCTACCCCCAGCCTTAACTCTTTTATTAATAAGAGGGTTAGTTGAAAGTGGGGCAGGAACGGGTTGAACTGTTTACCCTCCACTCTCTTCCTCAAGGGCCCACAGAGGAGCCTCAGTAGACTTAGCTATTTTTAGGCTTCACCTGGCAGGTGCCTCCTCTATTTTAGGATCAGTAAATTTTATTTCCACAATTTTTAATATACGGTCAATACCTATAGTTGCAGATAAAATACCAGTGTTTGTTTGATCAATCCTGATCACTACCTTTTTACTTCTCTTATCTCTCCCAGTTTTAGCAGGAGCTCTCACTATACTTCTCACAGACCGAAACCTAAACACTACTTTTTTTGATCCTAGGGGAGGAGGAGATCCTATTCTTTACCAACATTTATTT
>MN735377
NNCCCTTTATTTTATTTTTGGCTTTTGGAGAGGAATAATTGGAACCGCCTTAAGTGTAGCTATTCGTTTAGAATTATCCTCCCCAGGATC---TTTCCTTGGAAGAGATCAATTATATAATGTGTTAGTCACCGCCCACGCTTTCATTATAATTTTTTTTATGGTTATACCTATCATAATTGGAGGATTTGGAAACTGACTAACACCTTTAATACTTGGTGCTCCAGATATAGCGTTTCCCCGATTAAATAATATGAGTTTTTGGCTTCTACCCCCAGCCTTAACTCTTTTATTAATAAGAGGGTTAGTTGAAAGTGGGGCAGGAACGGGTTGAACTGTTTACCCTCCACTCTCTTCCTCAAGGGCCCACAGAGGAGCCTCAGTAGACTTAGCTATTTTTAGGCTTCACCTGGCAGGTGCCTCCTCTATTTTAGGATCAGTAAATTTTATTTCCACAATTTTTAATATACGGTCAATACCTATAGTTGCAGATAAAATACCAGTGTTTGTTTGATCAATCCTGATCACTACCTTTTTACTTCTCTTATCTCTCCCAGTTTTAGCAGGAGCTCTCACTATACTTCTCACAGACCGAAACCTAAACACTACTTTTTTTGATCCTAGGGGAGGAGGAGATCCTATTCTTTACCAACATTTATTT
>MN735382
NNCCCTTTATTTTATTTTTGGCTTTTGGAGAGGAATAATTGGAACCGCCTTAAGTGTAGCTATTCGTTTAGAATTATCCTCCCCAGGATC---TTTCCTTGGAAGAGATCAATTATATAATGTGTTAGTCACCGCCCACGCTTTCATTATAATTTTTTTTATGGTTATACCTATCATAATTGGAGGATTTGGAAACTGACTAACACCTTTAATACTTGGTGCTCCAGATATAGCGTTTCCCCGATTAAATAATATGAGTTTTTGGCTTCTACCCCCAGCCTTAACTCTTTTATTAATAAGAGGGTTAGTTGAAAGTGGGGCAGGAACGGGTTGAACTGTTTACCCTCCACTCTCTTCCTCAAGGGCCCACAGAGGAGCCTCAGTAGACTTAGCTATTTTTAGGCTTCACCTGGCAGGTGCCTCCTCTATTTTAGGATCAGTAAATTTTATTTCCACAATTTTTAATATACGGTCAATACCTATAGTTGCAGATAAAATACCAGTGTTTGTTTGATCAATCCTGATCACTACCTTTTTACTTCTCTTATCTCTCCCAGTTTTAGCAGGAGCTCTCACTATACTTCTCACAGACCGAAACCTAAACACTACTTTTTTTGATCCTAGGGGAGGAGGAGATCCTATTCTTTACCAACATTTATTT
>MN735392
NNCCCTTTATTTTATTTTTGGCTTTTGGAGAGGAATAATTGGAACCGCCTTAAGTGTAGCTATTCGTTTAGAATTATCCTCCCCAGGATC---TTTCCTTGGAAGAGATCAATTATATAATGTGTTAGTCACCGCCCACGCTTTCATTATAATTTTTTTTATGGTTATACCTATCATAATTGGAGGATTTGGAAACTGACTAACACCTTTAATACTTGGTGCTCCAGATATAGCGTTTCCCCGATTAAATAATATGAGTTTTTGGCTTCTACCCCCAGCCTTAACTCTTTTATTAATAAGAGGGTTAGTTGAAAGTGGGGCAGGAACGGGTTGAACTGTTTACCCTCCACTCTCTTCCTCAAGGGCCCACAGAGGAGCCTCAGTAGACTTAGCTATTTTTAGGCTTCACCTGGCAGGTGCCTCCTCTATTTTAGGATCAGTAAATTTTATTTCCACAATTTTTAATATACGGTCAATACCTATAGTTGCAGATAAAATACCAGTGTTTGTTTGATCAATCCTGATCACTACCTTTTTACTTCTCTTATCTCTCCCAGTTTTAGCAGGAGCTCTCACTATACTTCTCACAGACCGAAACCTAAACACTACTTTTTTTGATCCTAGGGGAGGAGGAGATCCTATTCTTTACCAACATTTATTT
>MN735328
NNCCCTTTATTTTATTTTTGGCTTTTGGAGAGGAATAATTGGAACCGCCTTAAGTGTAGCTATTCGTTTAGAATTATCCTCCCCAGGATC---TTTCCTTGGAAGAGATCAATTATATAATGTGTTAGTCACCGCCCACGCTTTCATTATAATTTTTTTTATGGTTATACCTATCATAATTGGAGGATTTGGAAACTGACTAACACCTTTAATACTTGGTGCTCCAGATATAGCGTTTCCCCGATTAAATAATATGAGTTTTTGGCTTCTACCCCCAGCCTTAACTCTTTTATTAATAAGAGGGTTAGTTGAAAGTGGGGCAGGAACGGGTTGAACTGTTTACCCTCCACTCTCTTCCTCAAGGGCCCACAGAGGAGCCTCAGTAGACTTAGCTATTTTTAGGCTTCACCTGGCAGGTGCCTCCTCTATTTTAGGATCAGTAAATTTTATTTCCACAATTTTTAATATACGGTCAATACCTATAGTTGCAGATAAAATACCAGTGTTTGTTTGATCAATCCTGATCACTACCTTTTTACTTCTCTTATCTCTCCCAGTTTTAGCAGGAGCTCTCACTATACTTCTCACAGACCGAAACCTAAACACTACTTTTTTTGATCCTAGGGGAGGAGGAGATCCTATTCTTTACCAACATTTATTN
>MN735334
NNCCCTTTATTTTATTTTTGGCTTTTGGAGAGGAATAATTGGAACCGCCTTAAGTGTAGCTATTCGTTTAGAATTATCCTCCCCAGGATC---TTTCCTTGGAAGAGATCAATTATATAATGTGTTAGTCACCGCCCACGCTTTCATTATAATTTTTTTTATGGTTATACCTATCATAATTGGAGGATTTGGAAACTGACTAACACCTTTAATACTTGGTGCTCCAGATATAGCGTTTCCCCGATTAAATAATATGAGTTTTTGGCTTCTACCCCCAGCCTTAACTCTTTTATTAATAAGAGGGTTAGTTGAAAGTGGGGCAGGAACGGGTTGAACTGTTTACCCTCCACTCTCTTCCTCAAGGGCCCACAGAGGAGCCTCAGTAGACTTAGCTATTTTTAGGCTTCACCTGGCAGGTGCCTCCTCTATTTTAGGATCAGTAAATTTTATTTCCACAATTTTTAATATACGGTCAATACCTATAGTTGCAGATAAAATACCAGTGTTTGTTTGATCAATCCTGATCACTACCTTTTTACTTCTCTTATCTCTCCCAGTTTTAGCAGGAGCTCTCACTATACTTCTCACAGACCGAAACCTAAACACTACTTTTTTTGATCCTAGGGGAGGAGGAGATCCTATTCTTTACCAACATTTATNN
>MN735348
NNCCCTTTATTTTATTTTTGGCTTTTGGAGAGGAATAATTGGAACCGCCTTAAGTGTAGCTATTCGTTTAGAATTATCCTCCCCAGGATC---TTTCCTTGGAAGAGATCAATTATATAATGTGTTAGTCACCGCCCACGCTTTCATTATAATTTTTTTTATGGTTATACCTATCATAATTGGAGGATTTGGAAACTGACTAACACCTTTAATACTTGGTGCTCCAGATATAGCGTTTCCCCGATTAAATAATATGAGTTTTTGGCTTCTACCCCCAGCCTTAACTCTTTTATTAATAAGAGGGTTAGTTGAAAGTGGGGCAGGAACGGGTTGAACTGTTTACCCTCCACTCTCTTCCTCAAGGGCCCACAGAGGAGCCTCAGTAGACTTAGCTATTTTTAGGCTTCACCTGGCAGGTGCCTCCTCTATTTTAGGATCAGTAAATTTTATTTCCACAATTTTTAATATACGGTCAATACCTATAGTTGCAGATAAAATACCAGTGTTTGTTTGATCAATCCTGATCACTACCTTTTTACTTCTCTTATCTCTCCCAGTTTTAGCAGGAGCTCTCACTATACTTCTCACAGACCGAAACCTAAACACTACTTTTTTTGATCCTAGGGGAGGAGGAGATCCTATTCTTTACCAACATTTATNN
>MN735368
NNCCCTTTATTTTATTTTTGGCTTTTGGAGAGGAATAATTGGAACCGCCTTAAGTGTAGCTATTCGTTTAGAATTATCCTCCCCAGGATC---TTTCCTTGGAAGAGATCAATTATATAATGTGTTAGTCACCGCCCACGCTTTCATTATAATTTTTTTTATGGTTATACCTATCATAATTGGAGGATTTGGAAACTGACTAACACCTTTAATACTTGGTGCTCCAGATATAGCGTTTCCCCGATTAAATAATATGAGTTTTTGGCTTCTACCCCCAGCCTTAACTCTTTTATTAATAAGAGGGTTAGTTGAAAGTGGGGCAGGAACGGGTTGAACTGTTTACCCTCCACTCTCTTCCTCAAGGGCCCACAGAGGAGCCTCAGTAGACTTAGCTATTTTTAGGCTTCACCTGGCAGGTGCCTCCTCTATTTTAGGATCAGTAAATTTTATTTCCACAATTTTTAATATACGGTCAATACCTATAGTTGCAGATAAAATACCAGTGTTTGTTTGATCAATCCTGATCACTACCTTTTTACTTCTCTTATCTCTCCCAGTTTTAGCAGGAGCTCTCACTATACTTCTCACAGACCGAAACCTAAACACTACTTTTTTTGATCCTAGGGGAGGAGGAGATCCTATTCTTTACCAACATTTATNN
>MN735373
NNNNNNNNNNNNNNNNNNNNNNNNNNNNNNNNNNNNNNNNNNNNNNNNNNNNNNNNNNNNNNNNNNNNNNNNNNTATCCTCCCCAGGATC---TTTCCTTGGAAGAGATCAATTATATAATGTGTTAGTCACCGCCCACGCTTTCATTATAATTTTTTTTATGGTTATACCTATCATAATTGGAGGATTTGGAAACTGACTAACACCTTTAATACTTGGTGCTCCAGATATAGCGTTTCCCCGATTAAATAATATGAGTTTTTGGCTTCTACCCCCAGCCTTAACTCTTTTATTAATAAGAGGGTTAGTTGAAAGTGGGGCAGGAACGGGTTGAACTGTTTACCCTCCACTCTCTTCCTCAAGGGCCCACAGAGGAGCCTCAGTAGACTTAGCTATTTTTAGGCTTCACCTGGCAGGTGCCTCCTCTATTTTAGGATCAGTAAATTTTATTTCCACAATTTTTAATATACGGTCAATACCTATAGTTGCAGATAAAATACCAGTGTTTGTTTGNNNNNNNNNNNNNNNNNNNNNNNNNNNNNNNNNNNNNNNNNNNNNNNNNNNNNNNNNNNNNNNNNNNNNNNNNNNNNNNNNNNNNNNNNNNNNNNNNNNNNNNNNNNNNNNNNNNNNNNNNNNNNNNNNNNNNNNNNNNNNNNNNNNN
>MN735387
NNCCCTTTATTTTATTTTTGGCTTTTGGAGAGGAATAATTGGAACCGCCTTAAGTGTAGCTATTCGTTTAGAATTATCCTCCCCAGGATC---TTTCCTTGGAAGAGATCAATTATATAATGTGTTAGTCACCGCCCACGCTTTCATTATAATTTTTTTTATGGTTATACCTATCATAATTGGAGGATTTGGAAACTGACTAACACCTTTAATACTTGGTGCTCCAGATATAGCGTTTCCCCGATTAAATAATATGAGTTTTTGGCTTCTACCCCCAGCCTTAACTCTTTTATTAATAAGAGGGTTAGTTGAAAGTGGGGCAGGAACGGGTTGAACTGTTTACCCTCCACTCTCTTCCTCAAGGGCCCACAGAGGAGCCTCAGTAGACTTAGCTATTTTTAGGCTTCACCTGGCAGGTGCCTCCTCTATTTTAGGATCAGTAAATTTTATTTCCACAATTTTTAATATACGGTCAATACCTATAGTTGCAGATAAAATACCAGTGTTTGTTTGATCAATCCTGATCACTACCTTTTTACTTCTCTTATCTCTCCCAGTTTTAGCAGGAGCTCTCACTATACTTCTCACAGACCGAAACCTAAACACTACNNNNNNNNNNNNNNNNNNNNNNNNNNNNNNNNNNNNNNNNNNNNNNNNNNNN
>MN735339
NNCTCTTTATTTTATTTTTGGTTTTTGGAGGGGAATAATTGGAACCGCCTTAAGTGTAGCTATTCGTTTAGAATTATCCTCCCCAGGATC---TTTCCTTGGAAGAGATCAATTATATAATGTGTTAGTCACCGCCCACGCTTTCATTATAATTTTTTTTATGGTTATACCTATCATAATTGGAGGATTTGGAAACTGACTAACACCTTTAATACTTGGTGCTCCAGATATAGCGTTCCCCCGATTAAATAATATGAGTTTTTGGCTTCTACCCCCAGCCTTAACTCTTTTATTAATAAGAGGGTTAGTTGAAAGTGGGGCCGGAACGGGTTGAACTGTTTACCCTCCACTCTCTTCCTCAAGAGCCCACAGAGGAGCCTCAGTAGACTTAGCTATTTTTAGGCTTCACCTGGCAGGTGCCTCCTCTATTTTAGGATCAGTAAATTTTATTTCCACAATTTTTAATATACGGTCAATACCTATAGTTGCAGATAAAATACCAGTGTTTGTTTGATCAATCCTGATCACTACCTTTTTACTTCTCTTATCTCTCCCAGTTTTAGCCGGAGCTCTCACTATACTTCTCACAGACCGAAACCTAAACACTACTTTTTTTGACCCTAGGGGAGGAGGAGATCCTATTCTTTACCAACATTTATTN
>MN735371
NNCTCTTTATTTTATTTTTGGTTTTTGGAGGGGAATAATTGGAACCGCCTTAAGTGTAGCTATTCGTTTAGAATTATCCTCCCCAGGATC---TTTCCTTGGAAGAGATCAATTATATAATGTGTTAGTCACCGCCCACGCTTTCATTATAATTTTTTTTATGGTTATACCTATCATAATTGGAGGATTTGGAAACTGACTAACACCTTTAATACTTGGTGCTCCAGATATAGCGTTCCCCCGATTAAATAATATGAGTTTTTGGCTTCTACCCCCAGCCTTAACTCTTTTATTAATAAGAGGGTTAGTTGAAAGTGGGGCCGGAACGGGTTGAACTGTTTACCCTCCACTCTCTTCCTCAAGAGCCCACAGAGGAGCCTCAGTAGACTTAGCTATTTTTAGGCTTCACCTGGCAGGTGCCTCCTCTATTTTAGGATCAGTAAATTTTATTTCCACAATTTTTAATATACGGTCAATACCTATAGTTGCAGATAAAATACCAGTGTTTGTTTGATCAATCCTGATCACTACCTTTTTACTTCTCTTATCTCTCCCAGTTTTAGCCGGAGCTCTCACTATACTTCTCACAGACCGAAACCTAAACACTACTTTTTTTGACCCTAGGGGAGGAGGAGATCCTATTCTTTACCAACATTTATTT
>MN735383
NNCTCTTTATTTTATTTTTGGTTTTTGGAGGGGAATAATTGGAACCGCCTTAAGTGTAGCTATTCGTTTAGAATTATCCTCCCCAGGATC---TTTCCTTGGAAGAGATCAATTATATAATGTGTTAGTCACCGCCCACGCTTTCATTATAATTTTTTTTATGGTTATACCTATCATAATTGGAGGATTTGGAAACTGACTAACACCTTTAATACTTGGTGCTCCAGATATAGCGTTCCCCCGATTAAATAATATGAGTTTTTGGCTTCTACCCCCAGCCTTAACTCTTTTATTAATAAGAGGGTTAGTTGAAAGTGGGGCCGGAACGGGTTGAACTGTTTACCCTCCACTCTCTTCCTCAAGAGCCCACAGAGGAGCCTCAGTAGACTTAGCTATTTTTAGGCTTCACCTGGCAGGTGCCTCCTCTATTTTAGGATCAGTAAATTTTATTTCCACAATTTTTAATATACGGTCAATACCTATAGTTGCAGATAAAATACCAGTGTTTGTTTGATCAATCCTGATCACTACCTTTTTACTTCTCTTATCTCTCCCAGTTTTAGCCGGAGCTCTCACTATACTTCTCACAGACCGAAACCTAAACACTACTTTTTTTGACCCTAGGGGAGGAGGAGATCCTATTCTTTACCAACATTTATTT
>MN735315
NNCTCTTTATTTTATTTTTGGTTTCTGAAGTGGAATAATCGGAACAGCTCTAAGTGTAGCAATCCGTTTAGAATTGTCTTCTCCTGGGTC---TTTCCTCGGTAGAGATCAATTATATAATGTTCTAGTGACTGCACACGCTTTCATTATAATTTTCTTTATAGTGATACCTATTATAATTGGGGGTTTCGGAAACTGATTAACCCCTTTAATATTAGGAGCCCCTGACATGGCCTTCCCCCGTCTAAATAATATGAGATTTTGGTTACTGCCTCCAGCCTTAACCCTTCTATTAATAAGAGGATTAGTAGAAAGAGGTGCCGGAACTGGTTGAACCGTTTATCCTCCCCTCTCTTCTTCCAGGGCTCATAGAGGAGCCTCGGTAGATTTAGCTATTTTTAGACTTCATTTGGCAGGTGCCTCTTCTATCTTAGGCTCAGTAAACTTTATCACCACAATTTTTAATATACGATCCGTACCTTTGGTCGCCGACAAAATACCTGTGTTTGTTTGATCTATTTTAATTACAACTTTTTTGCTTCTCCTATCTCTTCCAGTTTTAGCAGGAGCTTTAACCATGCTCCTTACAGACCGAAACCTCAACACTTCTTTCTTCGACCCTAGGGGAGGGGGAGATCCTATTCTGTATCAACATCTATNN
>MN735326
NNCTCTTTATTTTATTTTTGGTTTCTGAAGTGGAATAATCGGAACAGCTCTAAGTGTAGCAATCCGTTTAGAATTGTCTTCTCCTGGGTC---TTTCCTCGGTAGAGATCAATTATATAATGTTCTAGTGACTGCACACGCTTTCATTATAATTTTCTTTATAGTGATACCTATTATAATTGGGGGTTTCGGAAACTGATTAACCCCTTTAATATTAGGAGCCCCTGACATGGCCTTCCCCCGTCTAAATAATATGAGATTTTGGTTACTGCCTCCAGCCTTAACCCTTCTATTAATAAGAGGATTAGTAGAAAGAGGTGCCGGAACTGGTTGAACCGTTTATCCTCCCCTCTCTTCTTCCAGGGCTCATAGAGGAGCCTCGGTAGATTTAGCTATTTTTAGACTTCATTTGGCAGGTGCCTCTTCTATCTTAGGCTCAGTAAACTTTATCACCACAATTTTTAATATACGATCCGTACCTTTGGTCGCCGACAAAATACCTGTGTTTGTTTGATCTATTTTAATTACAACTTTTTTGCTTCTCCTATCTCTTCCAGTTTTAGCAGGAGCTTTAACCATGCTCCTTACAGACCGAAACCTCAACACTTCTTTCTTCGACCCTAGGGGAGGGGGAGATCCTATTCTGTATCAACATCTATNN
>MN735330
NNCTCTTTATTTTATTTTTGGTTTCTGAAGTGGAATAATCGGAACAGCTCTAAGTGTAGCAATCCGTTTAGAATTGTCTTCTCCTGGGTC---TTTCCTCGGTAGAGATCAATTATATAATGTTCTAGTGACTGCACACGCTTTCATTATAATTTTCTTTATAGTGATACCTATTATAATTGGGGGTTTCGGAAACTGATTAACCCCTTTAATATTAGGAGCCCCTGACATGGCCTTCCCCCGTCTAAATAATATGAGATTTTGGTTACTGCCTCCAGCCTTAACCCTTCTATTAATAAGAGGATTAGTAGAAAGAGGTGCCGGAACTGGTTGAACCGTTTATCCTCCCCTCTCTTCTTCCAGGGCTCATAGAGGAGCCTCGGTAGATTTAGCTATTTTTAGACTTCATTTGGCAGGTGCCTCTTCTATCTTAGGCTCAGTAAACTTTATCACCACAATTTTTAATATACGATCCGTACCTTTGGTCGCCGACAAAATACCTGTGTTTGTTTGATCTATTTTAATTACAACTTTTTTGCTTCTCCTATCTCTTCCAGTTTTAGCAGGAGCTTTAACCATGCTCCTTACAGACCGAAACCTCAACACTTCTTTCTTCGACCCTAGGGGAGGGGGAGATCCTATTCTGTATCAACATCTATNN
>MN735347
NNCTCTTTATTTTATTTTTGGTTTCTGAAGTGGAATAATCGGAACAGCTCTAAGTGTAGCAATCCGTTTAGAATTGTCTTCTCCTGGGTC---TTTCCTCGGTAGAGATCAATTATATAATGTTCTAGTGACTGCACACGCTTTCATTATAATTTTCTTTATAGTGATACCTATTATAATTGGGGGTTTCGGAAACTGATTAACCCCTTTAATATTAGGAGCCCCTGACATGGCCTTCCCCCGTCTAAATAATATGAGATTTTGGTTACTGCCTCCAGCCTTAACCCTTCTATTAATAAGAGGATTAGTAGAAAGAGGTGCCGGAACTGGTTGAACCGTTTATCCTCCCCTCTCTTCTTCCAGGGCTCATAGAGGAGCCTCGGTAGATTTAGCTATTTTTAGACTTCATTTGGCAGGTGCCTCTTCTATCTTAGGCTCAGTAAACTTTATCACCACAATTTTTAATATACGATCCGTACCTTTGGTCGCCGACAAAATACCTGTGTTTGTTTGATCTATTTTAATTACAACTTTTTTGCTTCTCCTATCTCTTCCAGTTTTAGCAGGAGCTTTAACCATGCTCCTTACAGACCGAAACCTCAACACTTCTTTCTTCGACCCTAGGGGAGGGGGAGATCCTATTCTGTATCAACATCTATNN
>MN735350
NNCTCTTTATTTTATTTTTGGTTTCTGAAGTGGAATAATCGGAACAGCTCTAAGTGTAGCAATCCGTTTAGAATTGTCTTCTCCTGGGTC---TTTCCTCGGTAGAGATCAATTATATAATGTTCTAGTGACTGCACACGCTTTCATTATAATTTTCTTTATAGTGATACCTATTATAATTGGGGGTTTCGGAAACTGATTAACCCCTTTAATATTAGGAGCCCCTGACATGGCCTTCCCCCGTCTAAATAATATGAGATTTTGGTTACTGCCTCCAGCCTTAACCCTTCTATTAATAAGAGGATTAGTAGAAAGAGGTGCCGGAACTGGTTGAACCGTTTATCCTCCCCTCTCTTCTTCCAGGGCTCATAGAGGAGCCTCGGTAGATTTAGCTATTTTTAGACTTCATTTGGCAGGTGCCTCTTCTATCTTAGGCTCAGTAAACTTTATCACCACAATTTTTAATATACGATCCGTACCTTTGGTCGCCGACAAAATACCTGTGTTTGTTTGATCTATTTTAATTACAACTTTTTTGCTTCTCCTATCTCTTCCAGTTTTAGCAGGAGCTTTAACCATGCTCCTTACAGACCGAAACCTCAACACTTCTTTCTTCGACCCTAGGGGAGGGGGAGATCCTATTCTGTATCAACATCTATNN
>MN735351
NNCTCTTTATTTTATTTTTGGTTTCTGAAGTGGAATAATCGGAACAGCTCTAAGTGTAGCAATCCGTTTAGAATTGTCTTCTCCTGGGTC---TTTCCTCGGTAGAGATCAATTATATAATGTTCTAGTGACTGCACACGCTTTCATTATAATTTTCTTTATAGTGATACCTATTATAATTGGGGGTTTCGGAAACTGATTAACCCCTTTAATATTAGGAGCCCCTGACATGGCCTTCCCCCGTCTAAATAATATGAGATTTTGGTTACTGCCTCCAGCCTTAACCCTTCTATTAATAAGAGGATTAGTAGAAAGAGGTGCCGGAACTGGTTGAACCGTTTATCCTCCCCTCTCTTCTTCCAGGGCTCATAGAGGAGCCTCGGTAGATTTAGCTATTTTTAGACTTCATTTGGCAGGTGCCTCTTCTATCTTAGGCTCAGTAAACTTTATCACCACAATTTTTAATATACGATCCGTACCTTTGGTCGCCGACAAAATACCTGTGTTTGTTTGATCTATTTTAATTACAACTTTTTTGCTTCTCCTATCTCTTCCAGTTTTAGCAGGAGCTTTAACCATGCTCCTTACAGACCGAAACCTCAACACTTCTTTCTTCGACCCTAGGGGAGGGGGAGATCCTATTCTGTATCAACATCTATNN
>MN735357
NNCTCTTTATTTTATTTTTGGTTTCTGAAGTGGAATAATCGGAACAGCTCTAAGTGTAGCAATCCGTTTAGAATTGTCTTCTCCTGGGTC---TTTCCTCGGTAGAGATCAATTATATAATGTTCTAGTGACTGCACACGCTTTCATTATAATTTTCTTTATAGTGATACCTATTATAATTGGGGGTTTCGGAAACTGATTAACCCCTTTAATATTAGGAGCCCCTGACATGGCCTTCCCCCGTCTAAATAATATGAGATTTTGGTTACTGCCTCCAGCCTTAACCCTTCTATTAATAAGAGGATTAGTAGAAAGAGGTGCCGGAACTGGTTGAACCGTTTATCCTCCCCTCTCTTCTTCCAGGGCTCATAGAGGAGCCTCGGTAGATTTAGCTATTTTTAGACTTCATTTGGCAGGTGCCTCTTCTATCTTAGGCTCAGTAAACTTTATCACCACAATTTTTAATATACGATCCGTACCTTTGGTCGCCGACAAAATACCTGTGTTTGTTTGATCTATTTTAATTACAACTTTTTTGCTTCTCCTATCTCTTCCAGTTTTAGCAGGAGCTTTAACCATGCTCCTTACAGACCGAAACCTCAACACTTCTTTCTTCGACCCTAGGGGAGGGGGAGATCCTATTCTGTATCAACATCTATNN
>MN735359
NNCTCTTTATTTTATTTTTGGTTTCTGAAGTGGAATAATCGGAACAGCTCTAAGTGTAGCAATCCGTTTAGAATTGTCTTCTCCTGGGTC---TTTCCTCGGTAGAGATCAATTATATAATGTTCTAGTGACTGCACACGCTTTCATTATAATTTTCTTTATAGTGATACCTATTATAATTGGGGGTTTCGGAAACTGATTAACCCCTTTAATATTAGGAGCCCCTGACATGGCCTTCCCCCGTCTAAATAATATGAGATTTTGGTTACTGCCTCCAGCCTTAACCCTTCTATTAATAAGAGGATTAGTAGAAAGAGGTGCCGGAACTGGTTGAACCGTTTATCCTCCCCTCTCTTCTTCCAGGGCTCATAGAGGAGCCTCGGTAGATTTAGCTATTTTTAGACTTCATTTGGCAGGTGCCTCTTCTATCTTAGGCTCAGTAAACTTTATCACCACAATTTTTAATATACGATCCGTACCTTTGGTCGCCGACAAAATACCTGTGTTTGTTTGATCTATTTTAATTACAACTTTTTTGCTTCTCCTATCTCTTCCAGTTTTAGCAGGAGCTTTAACCATGCTCCTTACAGACCGAAACCTCAACACTTCTTTCTTCGACCCTAGGGGAGGGGGAGATCCTATTCTGTATCAACATCTATNN
>MN735360
NNCTCTTTATTTTATTTTTGGTTTCTGAAGTGGAATAATCGGAACAGCTCTAAGTGTAGCAATCCGTTTAGAATTGTCTTCTCCTGGGTC---TTTCCTCGGTAGAGATCAATTATATAATGTTCTAGTGACTGCACACGCTTTCATTATAATTTTCTTTATAGTGATACCTATTATAATTGGGGGTTTCGGAAACTGATTAACCCCTTTAATATTAGGAGCCCCTGACATGGCCTTCCCCCGTCTAAATAATATGAGATTTTGGTTACTGCCTCCAGCCTTAACCCTTCTATTAATAAGAGGATTAGTAGAAAGAGGTGCCGGAACTGGTTGAACCGTTTATCCTCCCCTCTCTTCTTCCAGGGCTCATAGAGGAGCCTCGGTAGATTTAGCTATTTTTAGACTTCATTTGGCAGGTGCCTCTTCTATCTTAGGCTCAGTAAACTTTATCACCACAATTTTTAATATACGATCCGTACCTTTGGTCGCCGACAAAATACCTGTGTTTGTTTGATCTATTTTAATTACAACTTTTTTGCTTCTCCTATCTCTTCCAGTTTTAGCAGGAGCTTTAACCATGCTCCTTACAGACCGAAACCTCAACACTTCTTTCTTCGACCCTAGGGGAGGGGGAGATCCTATTCTGTATCAACATCTATNN
>MN735369
NNCTCTTTATTTTATTTTTGGTTTCTGAAGTGGAATAATCGGAACAGCTCTAAGTGTAGCAATCCGTTTAGAATTGTCTTCTCCTGGGTC---TTTCCTCGGTAGAGATCAATTATATAATGTTCTAGTGACTGCACACGCTTTCATTATAATTTTCTTTATAGTGATACCTATTATAATTGGGGGTTTCGGAAACTGATTAACCCCTTTAATATTAGGAGCCCCTGACATGGCCTTCCCCCGTCTAAATAATATGAGATTTTGGTTACTGCCTCCAGCCTTAACCCTTCTATTAATAAGAGGATTAGTAGAAAGAGGTGCCGGAACTGGTTGAACCGTTTATCCTCCCCTCTCTTCTTCCAGGGCTCATAGAGGAGCCTCGGTAGATTTAGCTATTTTTAGACTTCATTTGGCAGGTGCCTCTTCTATCTTAGGCTCAGTAAACTTTATCACCACAATTTTTAATATACGATCCGTACCTTTGGTCGCCGACAAAATACCTGTGTTTGTTTGATCTATTTTAATTACAACTTTTTTGCTTCTCCTATCTCTTCCAGTTTTAGCAGGAGCTTTAACCATGCTCCTTACAGACCGAAACCTCAACACTTCTTTCTTCGACCCTAGGGGAGGGGGAGATCCTATTCTGTATCAACATCTATNN
>MN735321
NNCTCTTTATTTTATTTTTGGTTTCTGAAGTGGAATAATCGGAACAGCTCTAAGTGTAGCAATCCGTTTAGAATTGTCTTCTCCTGGGTC---TTTCCTCGGTAGAGATCAATTATATAATGTTCTAGTGACTGCACACGCTTTCATTATAATTTTCTTTATAGTGATACCTATTATAATTGGGGGTTTCGGAAACTGATTAACCCCTTTAATATTAGGAGCCCCTGACATGGCCTTCCCCCGTCTAAATAATATGAGATTTTGGTTACTGCCTCCAGCCTTAACCCTTCTATTAATAAGAGGATTAGTAGAAAGAGGTGCCGGAACTGGTTGAACCGTTTATCCTCCCCTCTCTTCTTCCAGGGCTCATAGAGGAGCCTCGGTAGATTTAGCTATTTTTAGACTTCATTTGGCAGGTGCCTCTTCTATCTTAGGCTCAGTAAACTTTATCACCACAATTTTTAATATACGATCCGTACCTTTGGTCGCCGACAAAATACCTGTGTTTGTTTGATCTATTTTAATTACAACTTTTTTGCTTCTCCTATCTCTTCCAGTTTTAGCAGGAGCTTTAACCATGCTCCTTACAGACCGAAACCTCAACACTTCTTTCTTCGACCCTAGGGGAGGGGGAGATCCTATTCTGTATCAACATCTATTC
>MN735332
NNCTCTTTATTTTATTTTTGGTTTCTGAAGTGGAATAATCGGAACAGCTCTAAGTGTAGCAATCCGTTTAGAATTGTCTTCTCCTGGGTC---TTTCCTCGGTAGAGATCAATTATATAATGTTCTAGTGACTGCACACGCTTTCATTATAATTTTCTTTATAGTGATACCTATTATAATTGGGGGTTTCGGAAACTGATTAACCCCTTTAATATTAGGAGCCCCTGACATGGCCTTCCCCCGTCTAAATAATATGAGATTTTGGTTACTGCCTCCAGCCTTAACCCTTCTATTAATAAGAGGATTAGTAGAAAGAGGTGCCGGAACTGGTTGAACCGTTTATCCTCCCCTCTCTTCTTCCAGGGCTCATAGAGGAGCCTCGGTAGATTTAGCTATTTTTAGACTTCATTTGGCAGGTGCCTCTTCTATCTTAGGCTCAGTAAACTTTATCACCACAATTTTTAATATACGATCCGTACCTTTGGTCGCCGACAAAATACCTGTGTTTGTTTGATCTATTTTAATTACAACTTTTTTGCTTCTCCTATCTCTTCCAGTTTTAGCAGGAGCTTTAACCATGCTCCTTACAGACCGAAACCTCAACACTTCTTTCTTCGACCCTAGGGGAGGGGGAGATCCTATTCTGTATCAACATCTATTC
>MN735336
NNCTCTTTATTTTATTTTTGGTTTCTGAAGTGGAATAATCGGAACAGCTCTAAGTGTAGCAATCCGTTTAGAATTGTCTTCTCCTGGGTC---TTTCCTCGGTAGAGATCAATTATATAATGTTCTAGTGACTGCACACGCTTTCATTATAATTTTCTTTATAGTGATACCTATTATAATTGGGGGTTTCGGAAACTGATTAACCCCTTTAATATTAGGAGCCCCTGACATGGCCTTCCCCCGTCTAAATAATATGAGATTTTGGTTACTGCCTCCAGCCTTAACCCTTCTATTAATAAGAGGATTAGTAGAAAGAGGTGCCGGAACTGGTTGAACCGTTTATCCTCCCCTCTCTTCTTCCAGGGCTCATAGAGGAGCCTCGGTAGATTTAGCTATTTTTAGACTTCATTTGGCAGGTGCCTCTTCTATCTTAGGCTCAGTAAACTTTATCACCACAATTTTTAATATACGATCCGTACCTTTGGTCGCCGACAAAATACCTGTGTTTGTTTGATCTATTTTAATTACAACTTTTTTGCTTCTCCTATCTCTTCCAGTTTTAGCAGGAGCTTTAACCATGCTCCTTACAGACCGAAACCTCAACACTTCTTTCTTCGACCCTAGGGGAGGGGGAGATCCTATTCTGTATCAACATCTATTC
>MN735343
NNCTCTTTATTTTATTTTTGGTTTCTGAAGTGGAATAATCGGAACAGCTCTAAGTGTAGCAATCCGTTTAGAATTGTCTTCTCCTGGGTC---TTTCCTCGGTAGAGATCAATTATATAATGTTCTAGTGACTGCACACGCTTTCATTATAATTTTCTTTATAGTGATACCTATTATAATTGGGGGTTTCGGAAACTGATTAACCCCTTTAATATTAGGAGCCCCTGACATGGCCTTCCCCCGTCTAAATAATATGAGATTTTGGTTACTGCCTCCAGCCTTAACCCTTCTATTAATAAGAGGATTAGTAGAAAGAGGTGCCGGAACTGGTTGAACCGTTTATCCTCCCCTCTCTTCTTCCAGGGCTCATAGAGGAGCCTCGGTAGATTTAGCTATTTTTAGACTTCATTTGGCAGGTGCCTCTTCTATCTTAGGCTCAGTAAACTTTATCACCACAATTTTTAATATACGATCCGTACCTTTGGTCGCCGACAAAATACCTGTGTTTGTTTGATCTATTTTAATTACAACTTTTTTGCTTCTCCTATCTCTTCCAGTTTTAGCAGGAGCTTTAACCATGCTCCTTACAGACCGAAACCTCAACACTTCTTTCTTCGACCCTAGGGGAGGGGGAGATCCTATTCTGTATCAACATCTATTC
>MN735346
NNCTCTTTATTTTATTTTTGGTTTCTGAAGTGGAATAATCGGAACAGCTCTAAGTGTAGCAATCCGTTTAGAATTGTCTTCTCCTGGGTC---TTTCCTCGGTAGAGATCAATTATATAATGTTCTAGTGACTGCACACGCTTTCATTATAATTTTCTTTATAGTGATACCTATTATAATTGGGGGTTTCGGAAACTGATTAACCCCTTTAATATTAGGAGCCCCTGACATGGCCTTCCCCCGTCTAAATAATATGAGATTTTGGTTACTGCCTCCAGCCTTAACCCTTCTATTAATAAGAGGATTAGTAGAAAGAGGTGCCGGAACTGGTTGAACCGTTTATCCTCCCCTCTCTTCTTCCAGGGCTCATAGAGGAGCCTCGGTAGATTTAGCTATTTTTAGACTTCATTTGGCAGGTGCCTCTTCTATCTTAGGCTCAGTAAACTTTATCACCACAATTTTTAATATACGATCCGTACCTTTGGTCGCCGACAAAATACCTGTGTTTGTTTGATCTATTTTAATTACAACTTTTTTGCTTCTCCTATCTCTTCCAGTTTTAGCAGGAGCTTTAACCATGCTCCTTACAGACCGAAACCTCAACACTTCTTTCTTCGACCCTAGGGGAGGGGGAGATCCTATTCTGTATCAACATCTATTC
>MN735353
NNCTCTTTATTTTATTTTTGGTTTCTGAAGTGGAATAATCGGAACAGCTCTAAGTGTAGCAATCCGTTTAGAATTGTCTTCTCCTGGGTC---TTTCCTCGGTAGAGATCAATTATATAATGTTCTAGTGACTGCACACGCTTTCATTATAATTTTCTTTATAGTGATACCTATTATAATTGGGGGTTTCGGAAACTGATTAACCCCTTTAATATTAGGAGCCCCTGACATGGCCTTCCCCCGTCTAAATAATATGAGATTTTGGTTACTGCCTCCAGCCTTAACCCTTCTATTAATAAGAGGATTAGTAGAAAGAGGTGCCGGAACTGGTTGAACCGTTTATCCTCCCCTCTCTTCTTCCAGGGCTCATAGAGGAGCCTCGGTAGATTTAGCTATTTTTAGACTTCATTTGGCAGGTGCCTCTTCTATCTTAGGCTCAGTAAACTTTATCACCACAATTTTTAATATACGATCCGTACCTTTGGTCGCCGACAAAATACCTGTGTTTGTTTGATCTATTTTAATTACAACTTTTTTGCTTCTCCTATCTCTTCCAGTTTTAGCAGGAGCTTTAACCATGCTCCTTACAGACCGAAACCTCAACACTTCTTTCTTCGACCCTAGGGGAGGGGGAGATCCTATTCTGTATCAACATCTATTC
>MN735363
NNCTCTTTATTTTATTTTTGGTTTCTGAAGTGGAATAATCGGAACAGCTCTAAGTGTAGCAATCCGTTTAGAATTGTCTTCTCCTGGGTC---TTTCCTCGGTAGAGATCAATTATATAATGTTCTAGTGACTGCACACGCTTTCATTATAATTTTCTTTATAGTGATACCTATTATAATTGGGGGTTTCGGAAACTGATTAACCCCTTTAATATTAGGAGCCCCTGACATGGCCTTCCCCCGTCTAAATAATATGAGATTTTGGTTACTGCCTCCAGCCTTAACCCTTCTATTAATAAGAGGATTAGTAGAAAGAGGTGCCGGAACTGGTTGAACCGTTTATCCTCCCCTCTCTTCTTCCAGGGCTCATAGAGGAGCCTCGGTAGATTTAGCTATTTTTAGACTTCATTTGGCAGGTGCCTCTTCTATCTTAGGCTCAGTAAACTTTATCACCACAATTTTTAATATACGATCCGTACCTTTGGTCGCCGACAAAATACCTGTGTTTGTTTGATCTATTTTAATTACAACTTTTTTGCTTCTCCTATCTCTTCCAGTTTTAGCAGGAGCTTTAACCATGCTCCTTACAGACCGAAACCTCAACACTTCTTTCTTCGACCCTAGGGGAGGGGGAGATCCTATTCTGTATCAACATCTATTC
>MN735372
NNCTCTTTATTTTATTTTTGGTTTCTGAAGTGGAATAATCGGAACAGCTCTAAGTGTAGCAATCCGTTTAGAATTGTCTTCTCCTGGGTC---TTTCCTCGGTAGAGATCAATTATATAATGTTCTAGTGACTGCACACGCTTTCATTATAATTTTCTTTATAGTGATACCTATTATAATTGGGGGTTTCGGAAACTGATTAACCCCTTTAATATTAGGAGCCCCTGACATGGCCTTCCCCCGTCTAAATAATATGAGATTTTGGTTACTGCCTCCAGCCTTAACCCTTCTATTAATAAGAGGATTAGTAGAAAGAGGTGCCGGAACTGGTTGAACCGTTTATCCTCCCCTCTCTTCTTCCAGGGCTCATAGAGGAGCCTCGGTAGATTTAGCTATTTTTAGACTTCATTTGGCAGGTGCCTCTTCTATCTTAGGCTCAGTAAACTTTATCACCACAATTTTTAATATACGATCCGTACCTTTGGTCGCCGACAAAATACCTGTGTTTGTTTGATCTATTTTAATTACAACTTTTTTGCTTCTCCTATCTCTTCCAGTTTTAGCAGGAGCTTTAACCATGCTCCTTACAGACCGAAACCTCAACACTTCTTTCTTCGACCCTAGGGGAGGGGGAGATCCTATTCTGTATCAACATCTATTC
>MN735376
NNCTCTTTATTTTATTTTTGGTTTCTGAAGTGGAATAATCGGAACAGCTCTAAGTGTAGCAATCCGTTTAGAATTGTCTTCTCCTGGGTC---TTTCCTCGGTAGAGATCAATTATATAATGTTCTAGTGACTGCACACGCTTTCATTATAATTTTCTTTATAGTGATACCTATTATAATTGGGGGTTTCGGAAACTGATTAACCCCTTTAATATTAGGAGCCCCTGACATGGCCTTCCCCCGTCTAAATAATATGAGATTTTGGTTACTGCCTCCAGCCTTAACCCTTCTATTAATAAGAGGATTAGTAGAAAGAGGTGCCGGAACTGGTTGAACCGTTTATCCTCCCCTCTCTTCTTCCAGGGCTCATAGAGGAGCCTCGGTAGATTTAGCTATTTTTAGACTTCATTTGGCAGGTGCCTCTTCTATCTTAGGCTCAGTAAACTTTATCACCACAATTTTTAATATACGATCCGTACCTTTGGTCGCCGACAAAATACCTGTGTTTGTTTGATCTATTTTAATTACAACTTTTTTGCTTCTCCTATCTCTTCCAGTTTTAGCAGGAGCTTTAACCATGCTCCTTACAGACCGAAACCTCAACACTTCTTTCTTCGACCCTAGGGGAGGGGGAGATCCTATTCTGTATCAACATCTATTC
>MN735378
NNCTCTTTATTTTATTTTTGGTTTCTGAAGTGGAATAATCGGAACAGCTCTAAGTGTAGCAATCCGTTTAGAATTGTCTTCTCCTGGGTC---TTTCCTCGGTAGAGATCAATTATATAATGTTCTAGTGACTGCACACGCTTTCATTATAATTTTCTTTATAGTGATACCTATTATAATTGGGGGTTTCGGAAACTGATTAACCCCTTTAATATTAGGAGCCCCTGACATGGCCTTCCCCCGTCTAAATAATATGAGATTTTGGTTACTGCCTCCAGCCTTAACCCTTCTATTAATAAGAGGATTAGTAGAAAGAGGTGCCGGAACTGGTTGAACCGTTTATCCTCCCCTCTCTTCTTCCAGGGCTCATAGAGGAGCCTCGGTAGATTTAGCTATTTTTAGACTTCATTTGGCAGGTGCCTCTTCTATCTTAGGCTCAGTAAACTTTATCACCACAATTTTTAATATACGATCCGTACCTTTGGTCGCCGACAAAATACCTGTGTTTGTTTGATCTATTTTAATTACAACTTTTTTGCTTCTCCTATCTCTTCCAGTTTTAGCAGGAGCTTTAACCATGCTCCTTACAGACCGAAACCTCAACACTTCTTTCTTCGACCCTAGGGGAGGGGGAGATCCTATTCTGTATCAACATCTATTC
>MN735379
NNCTCTTTATTTTATTTTTGGTTTCTGAAGTGGAATAATCGGAACAGCTCTAAGTGTAGCAATCCGTTTAGAATTGTCTTCTCCTGGGTC---TTTCCTCGGTAGAGATCAATTATATAATGTTCTAGTGACTGCACACGCTTTCATTATAATTTTCTTTATAGTGATACCTATTATAATTGGGGGTTTCGGAAACTGATTAACCCCTTTAATATTAGGAGCCCCTGACATGGCCTTCCCCCGTCTAAATAATATGAGATTTTGGTTACTGCCTCCAGCCTTAACCCTTCTATTAATAAGAGGATTAGTAGAAAGAGGTGCCGGAACTGGTTGAACCGTTTATCCTCCCCTCTCTTCTTCCAGGGCTCATAGAGGAGCCTCGGTAGATTTAGCTATTTTTAGACTTCATTTGGCAGGTGCCTCTTCTATCTTAGGCTCAGTAAACTTTATCACCACAATTTTTAATATACGATCCGTACCTTTGGTCGCCGACAAAATACCTGTGTTTGTTTGATCTATTTTAATTACAACTTTTTTGCTTCTCCTATCTCTTCCAGTTTTAGCAGGAGCTTTAACCATGCTCCTTACAGACCGAAACCTCAACACTTCTTTCTTCGACCCTAGGGGAGGGGGAGATCCTATTCTGTATCAACATCTATTC
>MN735380
NNCTCTTTATTTTATTTTTGGTTTCTGAAGTGGAATAATCGGAACAGCTCTAAGTGTAGCAATCCGTTTAGAATTGTCTTCTCCTGGGTC---TTTCCTCGGTAGAGATCAATTATATAATGTTCTAGTGACTGCACACGCTTTCATTATAATTTTCTTTATAGTGATACCTATTATAATTGGGGGTTTCGGAAACTGATTAACCCCTTTAATATTAGGAGCCCCTGACATGGCCTTCCCCCGTCTAAATAATATGAGATTTTGGTTACTGCCTCCAGCCTTAACCCTTCTATTAATAAGAGGATTAGTAGAAAGAGGTGCCGGAACTGGTTGAACCGTTTATCCTCCCCTCTCTTCTTCCAGGGCTCATAGAGGAGCCTCGGTAGATTTAGCTATTTTTAGACTTCATTTGGCAGGTGCCTCTTCTATCTTAGGCTCAGTAAACTTTATCACCACAATTTTTAATATACGATCCGTACCTTTGGTCGCCGACAAAATACCTGTGTTTGTTTGATCTATTTTAATTACAACTTTTTTGCTTCTCCTATCTCTTCCAGTTTTAGCAGGAGCTTTAACCATGCTCCTTACAGACCGAAACCTCAACACTTCTTTCTTCGACCCTAGGGGAGGGGGAGATCCTATTCTGTATCAACATCTATTC
>MN735384
NNCTCTTTATTTTATTTTTGGTTTCTGAAGTGGAATAATCGGAACAGCTCTAAGTGTAGCAATCCGTTTAGAATTGTCTTCTCCTGGGTC---TTTCCTCGGTAGAGATCAATTATATAATGTTCTAGTGACTGCACACGCTTTCATTATAATTTTCTTTATAGTGATACCTATTATAATTGGGGGTTTCGGAAACTGATTAACCCCTTTAATATTAGGAGCCCCTGACATGGCCTTCCCCCGTCTAAATAATATGAGATTTTGGTTACTGCCTCCAGCCTTAACCCTTCTATTAATAAGAGGATTAGTAGAAAGAGGTGCCGGAACTGGTTGAACCGTTTATCCTCCCCTCTCTTCTTCCAGGGCTCATAGAGGAGCCTCGGTAGATTTAGCTATTTTTAGACTTCATTTGGCAGGTGCCTCTTCTATCTTAGGCTCAGTAAACTTTATCACCACAATTTTTAATATACGATCCGTACCTTTGGTCGCCGACAAAATACCTGTGTTTGTTTGATCTATTTTAATTACAACTTTTTTGCTTCTCCTATCTCTTCCAGTTTTAGCAGGAGCTTTAACCATGCTCCTTACAGACCGAAACCTCAACACTTCTTTCTTCGACCCTAGGGGAGGGGGAGATCCTATTCTGTATCAACATCTATTC
>MN735386
NNCTCTTTATTTTATTTTTGGTTTCTGAAGTGGAATAATCGGAACAGCTCTAAGTGTAGCAATCCGTTTAGAATTGTCTTCTCCTGGGTC---TTTCCTCGGTAGAGATCAATTATATAATGTTCTAGTGACTGCACACGCTTTCATTATAATTTTCTTTATAGTGATACCTATTATAATTGGGGGTTTCGGAAACTGATTAACCCCTTTAATATTAGGAGCCCCTGACATGGCCTTCCCCCGTCTAAATAATATGAGATTTTGGTTACTGCCTCCAGCCTTAACCCTTCTATTAATAAGAGGATTAGTAGAAAGAGGTGCCGGAACTGGTTGAACCGTTTATCCTCCCCTCTCTTCTTCCAGGGCTCATAGAGGAGCCTCGGTAGATTTAGCTATTTTTAGACTTCATTTGGCAGGTGCCTCTTCTATCTTAGGCTCAGTAAACTTTATCACCACAATTTTTAATATACGATCCGTACCTTTGGTCGCCGACAAAATACCTGTGTTTGTTTGATCTATTTTAATTACAACTTTTTTGCTTCTCCTATCTCTTCCAGTTTTAGCAGGAGCTTTAACCATGCTCCTTACAGACCGAAACCTCAACACTTCTTTCTTCGACCCTAGGGGAGGGGGAGATCCTATTCTGTATCAACATCTATTC
>MN735389
NNCTCTTTATTTTATTTTTGGTTTCTGAAGTGGAATAATCGGAACAGCTCTAAGTGTAGCAATCCGTTTAGAATTGTCTTCTCCTGGGTC---TTTCCTCGGTAGAGATCAATTATATAATGTTCTAGTGACTGCACACGCTTTCATTATAATTTTCTTTATAGTGATACCTATTATAATTGGGGGTTTCGGAAACTGATTAACCCCTTTAATATTAGGAGCCCCTGACATGGCCTTCCCCCGTCTAAATAATATGAGATTTTGGTTACTGCCTCCAGCCTTAACCCTTCTATTAATAAGAGGATTAGTAGAAAGAGGTGCCGGAACTGGTTGAACCGTTTATCCTCCCCTCTCTTCTTCCAGGGCTCATAGAGGAGCCTCGGTAGATTTAGCTATTTTTAGACTTCATTTGGCAGGTGCCTCTTCTATCTTAGGCTCAGTAAACTTTATCACCACAATTTTTAATATACGATCCGTACCTTTGGTCGCCGACAAAATACCTGTGTTTGTTTGATCTATTTTAATTACAACTTTTTTGCTTCTCCTATCTCTTCCAGTTTTAGCAGGAGCTTTAACCATGCTCCTTACAGACCGAAACCTCAACACTTCTTTCTTCGACCCTAGGGGAGGGGGAGATCCTATTCTGTATCAACATCTATTC
>MN735393
NNCTCTTTATTTTATTTTTGGTTTCTGAAGTGGAATAATCGGAACAGCTCTAAGTGTAGCAATCCGTTTAGAATTGTCTTCTCCTGGGTC---TTTCCTCGGTAGAGATCAATTATATAATGTTCTAGTGACTGCACACGCTTTCATTATAATTTTCTTTATAGTGATACCTATTATAATTGGGGGTTTCGGAAACTGATTAACCCCTTTAATATTAGGAGCCCCTGACATGGCCTTCCCCCGTCTAAATAATATGAGATTTTGGTTACTGCCTCCAGCCTTAACCCTTCTATTAATAAGAGGATTAGTAGAAAGAGGTGCCGGAACTGGTTGAACCGTTTATCCTCCCCTCTCTTCTTCCAGGGCTCATAGAGGAGCCTCGGTAGATTTAGCTATTTTTAGACTTCATTTGGCAGGTGCCTCTTCTATCTTAGGCTCAGTAAACTTTATCACCACAATTTTTAATATACGATCCGTACCTTTGGTCGCCGACAAAATACCTGTGTTTGTTTGATCTATTTTAATTACAACTTTTTTGCTTCTCCTATCTCTTCCAGTTTTAGCAGGAGCTTTAACCATGCTCCTTACAGACCGAAACCTCAACACTTCTTTCTTCGACCCTAGGGGAGGGGGAGATCCTATTCTGTATCAACATCTATTC
>MN735366
NNCTCTTTATTTTATTTTTGGTTTCTGAAGTGGAATAATCGGAACAGCTCTAAGTGTAGCAATCCGTTTAGAATTGTCTTCTCCTGGGTC---TTTCCTCGGTAGAGATCAATTATATAATGTTCTAGTGACTGCACACGCTTTCATTATAATTTTCTTTATAGTGATACCTATTATAATTGGGGGTTTCGGAAACTGATTAACCCCTTTAATATTAGGAGCCCCTGACATGGCCTTCCCCCGTCTAAATAATATGAGATTTTGGTTACTGCCTCCAGCCTTAACCCTTCTATTAATAAGAGGATTAGTAGAAAGAGGTGCCGGAACTGGTTGAACCGTTTATCCTCCCCTCTCTTCTTCCAGGGCTCATAGAGGAGCCTCGGTAGATTTAGCTATTTTTAGACTTCATTTGGCAGGTGCCTCTTCTATCTTAGGCTCAGTAAACTTTATCACCACAATTTTTAATATACGATCCGTACCTTTGGTCGCCGACAAAATACCTGTGTTTGTTTGATCTATTTTAATTACAACTTTTTTGCTTCTCCTATCTCTTCCAGTTTTAGCAGGAGCTTTAACCATGCTCCTTACAGACCGAAACCTCAACACTTCTTTCTTCGACCCTAGGGGAGGGGGAGATCCTATTCTGTATCAACATCTATTN
>MN735362
NNNNNNNNNNNNNNNNNNNNNNNNNNNNNGTGGAATAATCGGAACAGCTCTAAGTGTAGCAATCCGTTTAGAATTGTCTTCTCCTGGGTC---TTTCCTCGGTAGAGATCAATTATATAATGTTCTAGTGACTGCACACGCTTTCATTATAATTTTCTTTATAGTGATACCTATTATAATTGGGGGTTTCGGAAACTGATTAACCCCTTTAATATTAGGAGCCCCTGACATGGCCTTCCCCCGTCTAAATAATATGAGATTTTGGTTACTGCCTCCAGCCTTAACCCTTCTATTAATAAGAGGATTAGTAGAAAGAGGTGCCGGAACTGGTTGAACCGTTTATCCTCCCCTCTCTTCTTCCAGGGCTCATAGAGGAGCCTCGGTAGATTTAGCTATTTTTAGACTTCATTTGGCAGGTGCCTCTTCTATCTTAGGCTCAGTAAACTTTATCACCACAATTTTTAATATACGATCCGTACCTTTGGTCGCCGACAAAATACCTGTGTTTGTTTGATCTATTTTAATTACAACTTTTTTGCTTCTCCTATCTCTTCCAGTTTTAGCAGGAGCTTTAACCATGCTCCTTACAGACCGAAACCTCAACACTTCTTTCTTCGACCCTAGGGGAGGGGGAGATCCTATTCTGTATCAACATCTATTC
>MN735394
NNNTCTTTATTTTATTTTTGGTTTCTGAAGTGGAATAATCGGAACAGCTCTAAGTGTAGCAATCCGTTTAGAATTGTCTTCTCCTGGGTC---TTTCCTCGGTAGAGATCAATTATATAATGTTCTAGTGACTGCACACGCTTTCATTATAATTTTCTTTATAGTGATACCTATTATAATTGGGGGTTTCGGAAACTGATTAACCCCTTTAATATTAGGAGCCCCTGACATGGCCTTCCCCCGTCTAAATAATATGAGATTTTGGTTACTGCCTCCAGCCTTAACCCTTCTATTAATAAGAGGATTAGTAGAAAGAGGTGCCGGAACTGGTTGAACCGTTTATCCTCCCCTCTCTTCTTCCAGGGCTCATAGAGGAGCCTCGGTAGATTTAGCTATTTTTAGACTTCATTTGGCAGGTGCCTCTTCTATCTTAGGCTCAGTAAACTTTATCACCACAATTTTTAATATACGATCCGTACCTTTGGTCGCCGACAAAATACCTGTGTTTGTTTGATCTATTTTAATTACAACTTTTTTGCTTCTCCTATCTCTTCCAGTTTTAGCAGGAGCTTTAACCATGCTCCTTACAGACCGAAACCTCAACACTTCTTTCTTCGACCCTAGGGGAGGGGGAGATCCTATTCTGTATCAACATCTATTC
>MN735324
NNCTCTTTATTTTATTTTTGGTTTCTGAAGTGGAATAATCGGAACAGCTCTAAGTGTAGCAATCCGTTTAGAATTGTCTTCTCCTGGGTC---TTTCCTCGGTAGAGATCAATTATATAATGTTCTAGTGACTGCACACGCTTTCATTATAATTTTCTTTATAGTGATACCTATTATAATTGGGGGTTTCGGGAACTGATTAACCCCTTTAATATTAGGAGCCCCTGACATGGCCTTCCCCCGTCTAAATAATATGAGATTTTGGTTACTGCCTCCAGCCTTAACCCTTCTATTAATAAGAGGATTAGTAGAAAGAGGTGCCGGAACTGGTTGAACCGTTTATCCTCCCCTCTCTTCTTCCAGGGCTCATAGAGGAGCCTCGGTAGATTTAGCTATTTTTAGACTTCATTTGGCAGGTGCCTCTTCTATCTTAGGCTCAGTAAACTTTATCACCACAATTTTTAATATACGATCCGTACCTTTGGTCGCCGACAAAATACCTGTGTTTGTTTGATCTATTTTAATTACAACTTTTTTGCTTCTCCTATCTCTTCCAGTTTTAGCAGGAGCTTTAACCATGCTCCTTACAGACCGAAACCTCAACACTTCTTTCTTCGACCCTAGGGGAGGGGGAGATCCTATTCTGTATCAACATCTATTC
>MN735341
NNCTCTTTATTTTATTTTTGGTTTCTGAAGTGGAATAATCGGAACAGCTCTAAGTGTAGCAATCCGTTTAGAATTGTCTTCTCCTGGGTC---TTTCCTCGGTAGAGATCAATTATATAATGTTCTAGTGACTGCACACGCTTTCATTATAATTTTCTTTATAGTGATACCTATTATAATTGGGGGTTTCGGGAACTGATTAACCCCTTTAATATTAGGAGCCCCTGACATGGCCTTCCCCCGTCTAAATAATATGAGATTTTGGTTACTGCCTCCAGCCTTAACCCTTCTATTAATAAGAGGATTAGTAGAAAGAGGTGCCGGAACTGGTTGAACCGTTTATCCTCCCCTCTCTTCTTCCAGGGCTCATAGAGGAGCCTCGGTAGATTTAGCTATTTTTAGACTTCATTTGGCAGGTGCCTCTTCTATCTTAGGCTCAGTAAACTTTATCACCACAATTTTTAATATACGATCCGTACCTTTGGTCGCCGACAAAATACCTGTGTTTGTTTGATCTATTTTAATTACAACTTTTTTGCTTCTCCTATCTCTTCCAGTTTTAGCAGGAGCTTTAACCATGCTCCTTACAGACCGAAACCTCAACACTTCTTTCTTCGACCCTAGGGGAGGGGGAGATCCTATTCTGTATCAACATCTATTC
>MN735391
NNCTCTTTATTTTATTTTTGGTTTCTGAAGTGGAATAATCGGAACAGCTCTAAGTGTAGCAATCCGTTTAGAATTGTCTTCTCCTGGGTC---TTTCCTCGGTAGAGATCAATTATATAATGTTCTAGTGACTGCACACGCTTTCATTATAATTTTCTTTATAGTGATACCTATTATAATTGGGGGTTTCGGGAACTGATTAACCCCTTTAATATTAGGAGCCCCTGACATGGCCTTCCCCCGTCTAAATAATATGAGATTTTGGTTACTGCCTCCAGCCTTAACCCTTCTATTAATAAGAGGATTAGTAGAAAGAGGTGCCGGAACTGGTTGAACCGTTTATCCTCCCCTCTCTTCTTCCAGGGCTCATAGAGGAGCCTCGGTAGATTTAGCTATTTTTAGACTTCATTTGGCAGGTGCCTCTTCTATCTTAGGCTCAGTAAACTTTATCACCACAATTTTTAATATACGATCCGTACCTTTGGTCGCCGACAAAATACCTGTGTTTGTTTGATCTATTTTAATTACAACTTTTTTGCTTCTCCTATCTCTTCCAGTTTTAGCAGGAGCTTTAACCATGCTCCTTACAGACCGAAACCTCAACACTTCTTTCTTCGACCCTAGGGGAGGGGGAGATCCTATTCTGTATCAACATCTATTC
>MN735335
NNCTCTTTATTTTATTTTTGGTTTCTGAAGTGGAATAATCGGAACAGCTCTAAGTGTAGCAATCCGTTTAGAATTGTCTTCTCCTGGGTC---TTTCCTCGGTAGAGATCAATTATATAATGTTCTAGTGACTGCACACGCTTTCATTATAATTTTCTTTATAGTGATACCTATTATAATTGGGGGTTTCGGGAACTGATTAACCCCTTTAATATTAGGAGCCCCTGACATGGCCTTCCCCCGTCTAAATAATATGAGATTTTGGTTACTGCCTCCAGCCTTAACCCTTCTATTAATAAGAGGATTAGTAGAAAGAGGTGCCGGAACTGGTTGAACCGTTTATCCTCCCCTCTCTTCTTCCAGGGCTCATAGAGGAGCCTCGGTAGATTTAGCTATTTTTAGACTTCATTTGGCAGGTGCCTCTTCTATCTTAGGCTCAGTAAACTTTATCACCACAATTTTTAATATACGATCCGTACCTTTGGTCGCCGACAAAATACCTGTGTTTGTTTGATCTATTTTAATTACAACTTTTTTGCTTCTCCTATCTCTTCCAGTTTTAGCAGGAGCTTTAACCATGCTCCTTACAGACCGAAACCTCAACACTTCTTTCTTCGACCCTAGGGGAGGGGGAGATCCTATTCTGTATCAACATCTATNN
>MN735345
NNCTCTTTATTTTATTTTTGGTTTCTGAAGTGGAATAATCGGAACAGCTCTAAGTGTAGCAATCCGTTTAGAATTGTCTTCTCCTGGGTC---TTTCCTCGGTAGAGATCAATTATATAATGTTCTAGTGACTGCACACGCTTTCATTATAATTTTCTTTATAGTGATACCTATTATAATTGGGGGTTTCGGGAACTGATTAACCCCTTTAATATTAGGAGCCCCTGACATGGCCTTCCCCCGTCTAAATAATATGAGATTTTGGTTACTGCCTCCAGCCTTAACCCTTCTATTAATAAGAGGATTAGTAGAAAGAGGTGCCGGAACTGGTTGAACCGTTTATCCTCCCCTCTCTTCTTCCAGGGCTCATAGAGGAGCCTCGGTAGATTTAGCTATTTTTAGACTTCATTTGGCAGGTGCCTCTTCTATCTTAGGCTCAGTAAACTTTATCACCACAATTTTTAATATACGATCCGTACCTTTGGTCGCCGACAAAATACCTGTGTTTGTTTGATCTATTTTAATTACAACTTTTTTGCTTCTCCTATCTCTTCCAGTTTTAGCAGGAGCTTTAACCATGCTCCTTACAGACCGAAACCTCAACACTTCTTTCTTCGACCCTAGGGGAGGGGGAGATCCTATTCTGTATCAACATCTATNN
>MN735344
NNCTCTTTATTTTATTTTTGGTTTCTGGAGTGGAATAATCGGAACAGCTCTAAGTGTAGCAATCCGTTTAGAATTGTCTTCTCCTGGGTC---TTTCCTCGGTAGAGATCAATTATATAATGTTCTAGTGACTGCACACGCTTTCATTATAATTTTCTTTATAGTGATACCTATTATAATTGGGGGTTTCGGAAACTGATTAACCCCTTTAATATTAGGAGCCCCTGACATGGCCTTCCCCCGTCTAAATAATATGAGATTTTGGTTACTGCCTCCAGCCTTAACCCTTCTATTAATAAGAGGATTAGTAGAAAGAGGTGCCGGAACTGGTTGAACCGTTTATCCTCCCCTCTCTTCTTCCAGGGCTCATAGAGGAGCCTCGGTAGATTTAGCTATTTTTAGACTTCATTTGGCAGGTGCCTCTTCTATCTTAGGCTCAGTAAACTTTATCACCACAATTTTTAATATACGATCCGTACCTTTGGTCGCCGACAAAATACCTGTGTTTGTTTGATCTATTTTAATTACAACTTTTTTGCTTCTCCTATCTCTTCCAGTTTTAGCAGGAGCTTTAACCATGCTCCTTACAGACCGAAACCTCAACACTTCTTTCTTCGACCCTAGGGGAGGGGGAGATCCTATTCTGTATCAACATCTATNN
>MN735325
NNCTCTTTATTTTATTTTTGGTTTCTGGAGTGGAATAATCGGAACAGCTCTAAGTGTAGCAATCCGTTTAGAATTGTCTTCTCCTGGGTC---TTTCCTCGGTAGAGATCAATTATATAATGTTCTAGTGACTGCACACGCTTTCATTATAATTTTCTTTATAGTGATACCTATTATAATTGGAGGTTTCGGAAACTGATTAACCCCTTTAATATTAGGAGCCCCTGACATGGCCTTCCCCCGTCTAAATAATATGAGATTTTGGTTACTGCCTCCAGCCTTAACCCTTCTATTAATAAGAGGATTAGTAGAAAGAGGTGCCGGAACTGGTTGAACCGTTTATCCTCCCCTCTCTTCTTCCAGGGCTCATAGAGGAGCCTCAGTAGATTTAGCTATTTTTAGCCTTCATTTGGCAGGTGCCTCTTCTATCTTAGGCTCAGTAAACTTTATCACCACAATTTTTAATATACGGTCCGTACCTTTGGTCGCCGACAAAATACCTGTGTTTGTTTGATCTATTTTAATTACAACTTTTTTGCTTCTCCTATCTCTTCCAGTTTTAGCAGGAGCTTTAACCATGCTCCTTACAGACCGAAACCTCAACACTTCTTTCTTCGACCCGAGGGGAGGGGGAGATCCTATTCTGTATCAACATCTATTC
>MN735329
NNCTCTTTATTTTATTTTTGGTTTCTGGAGTGGAATAATCGGAACAGCTCTAAGTGTAGCAATCCGTTTAGAATTGTCTTCTCCTGGGTC---TTTCCTCGGTAGAGATCAATTATATAATGTTCTAGTGACTGCACACGCTTTCATTATAATTTTCTTTATAGTGATACCTATTATAATTGGAGGTTTCGGAAACTGATTAACCCCTTTAATATTAGGAGCCCCTGACATGGCCTTCCCCCGTCTAAATAATATGAGATTTTGGTTACTGCCTCCAGCCTTAACCCTTCTATTAATAAGAGGATTAGTAGAAAGAGGTGCCGGAACTGGTTGAACCGTTTATCCTCCCCTCTCTTCTTCCAGGGCTCATAGAGGAGCCTCAGTAGATTTAGCTATTTTTAGCCTTCATTTGGCAGGTGCCTCTTCTATCTTAGGCTCAGTAAACTTTATCACCACAATTTTTAATATACGGTCCGTACCTTTGGTCGCCGACAAAATACCTGTGTTTGTTTGATCTATTTTAATTACAACTTTTTTGCTTCTCCTATCTCTTCCAGTTTTAGCAGGAGCTTTAACCATGCTCCTTACAGACCGAAACCTCAACACTTCTTTCTTCGACCCGAGGGGAGGGGGAGATCCTATTCTGTATCAACATCTATTC
>MN735388
NNCTCTTTATTTTATTTTTGGTTTCTGGAGTGGAATAATCGGAACAGCTCTAAGTGTAGCAATCCGTTTAGAATTGTCTTCTCCTGGGTC---TTTCCTCGGTAGAGATCAATTATATAATGTTCTAGTGACTGCACACGCTTTCATTATAATTTTCTTTATAGTGATACCTATTATAATTGGAGGTTTCGGAAACTGATTAACCCCTTTAATATTAGGAGCCCCTGACATGGCCTTCCCCCGTCTAAATAATATGAGATTTTGGTTACTGCCTCCAGCCTTAACCCTTCTATTAATAAGAGGATTAGTAGAAAGAGGTGCCGGAACTGGTTGAACCGTTTATCCTCCCCTCTCTTCTTCCAGGGCTCATAGAGGAGCCTCAGTAGATTTAGCTATTTTTAGCCTTCATTTGGCAGGTGCCTCTTCTATCTTAGGCTCAGTAAACTTTATCACCACAATTTTTAATATACGGTCCGTACCTTTGGTCGCCGACAAAATACCTGTGTTTGTTTGATCTATTTTAATTACAACTTTTTTGCTTCTCCTATCTCTTCCAGTTTTAGCAGGAGCTTTAACCATGCTCCTTACAGACCGAAACCTCAACACTTCTTTCTTCGACCCGAGGGGAGGGGGAGATCCTATTCTGTATCAACATCTATTC
>MN735390
NNCTCTTTATTTTATTTTTGGTTTCTGGAGTGGAATAATCGGAACAGCTCTAAGTGTAGCAATCCGTTTAGAATTGTCTTCTCCTGGGTC---TTTCCTCGGTAGAGATCAATTATATAATGTTCTAGTGACTGCACACGCTTTCATTATAATTTTCTTTATAGTGATACCTATTATAATTGGAGGTTTCGGAAACTGATTAACCCCTTTAATATTAGGAGCCCCTGACATGGCCTTCCCCCGTCTAAATAATATGAGATTTTGGTTACTGCCTCCAGCCTTAACCCTTCTATTAATAAGAGGATTAGTAGAAAGAGGTGCCGGAACTGGTTGAACCGTTTATCCTCCCCTCTCTTCTTCCAGGGCTCATAGAGGAGCCTCAGTAGATTTAGCTATTTTTAGCCTTCATTTGGCAGGTGCCTCTTCTATCTTAGGCTCAGTAAACTTTATCACCACAATTTTTAATATACGGTCCGTACCTTTGGTCGCCGACAAAATACCTGTGTTTGTTTGATCTATTTTAATTACAACTTTTTTGCTTCTCCTATCTCTTCCAGTTTTAGCAGGAGCTTTAACCATGCTCCTTACAGACCGAAACCTCAACACTTCTTTCTTCGACCCGAGGGGAGGGGGAGATCCTATTCTGTATCAACATCTATTC
>MN735327
NNCTCTTTATTTTATTTTTGGTTTCTGGAGTGGAATAATCGGAACAGCTCTAAGTGTAGCAATCCGTTTAGAATTGTCTTCTCCTGGGTC---TTTCCTCGGTAGAGATCAATTATATAATGTTCTAGTGACTGCACACGCTTTCATTATAATTTTCTTTATAGTGATACCTATTATAATTGGAGGTTTCGGAAACTGATTAACCCCTTTAATATTAGGAGCCCCTGACATGGCCTTCCCCCGTCTAAATAATATGAGATTTTGGTTACTGCCTCCAGCCTTAACCCTTCTATTAATAAGAGGATTAGTAGAAAGAGGTGCCGGAACTGGTTGAACCGTTTATCCTCCCCTCTCTTCTTCCAGGGCTCATAGAGGAGCCTCAGTAGATTTAGCTATTTTTAGCCTTCATTTGGCAGGTGCCTCTTCTATCTTAGGCTCAGTAAACTTTATCACCACAATTTTTAATATACGGTCCGTACCTTTGGTCGCCGACAAAATACCTGTGTTTGTTTGATCTATTTTAATTACAACTTTTTTGCTTCTCCTATCTCTTCCAGTTTTAGCAGGAGCTTTAACCATGCTCCTTACAGACCGAAACCTCAACACTTCTTTCTTCGACCCGAGGGGAGGGGGAGATCCTATTCTGTATCAACATCTATNN
>MN735361
NNNNNNNNNNNNNNNNNNNNNNNNNNNNNNNNNNNNNNNNNNNNNNNNNNNNNNNNNNNNNNNNNNNNNNNNNNNNNNNNNNNNNNNNNNNNNNNNNNNNNNNNNNNNNNNATTATATAATGTTCTAGTGACTGCACACGCTTTCATTATAATTTTCTTTATAGTGATACCTATTATAATTGGAGGTTTCGGAAACTGATTAACCCCTTTAATATTAGGAGCCCCTGACATGGCCTTCCCCCGTCTAAATAATATGAGATTTTGGTTACTGCCTCCAGCCTTAACCCTTCTATTAATAAGAGGATTAGTAGAAAGAGGTGCCGGAACTGGTTGAACCGTTTATCCTCCCCTCTCTTCTTCCAGGGCTCATAGAGGAGCCTCAGTAGATTTAGCTATTTTTAGCCTTCATTTGGCAGGTGCCTCTTCTATCTTAGGCTCAGTAAACTTTATCACCACAATTTTTAATATACGGTCCGTACCTTTGGTCGCCGACAAAATACCTGTGTTTGTTTGATCTATTTTAATTACAACTTTTTTGCTTCTCCTATCTCTTCCAGTTTTAGCAGGAGCTTTAACCATGCTCCTTACAGACCGAAACCTCAACACNNNNNNNNNNNNNNNNNNNNNNNNNNNNNNNNNNNNNNNNNNNNNNNNNNNNNNN
>MN735395
NNNNNNNNNNNNNNNNNNNNNNNNNNNNNNNNNNNNNNNNNNNNNNNNNNNNNNNNNNNNNNNNNNNNNNNNNNNNNNTTCCCCAGGATC---TTTTCTTGGGAGGGATCAATTATATAACGTACTAGTTACTGCCCACGCTTTTATTATAATTTTTTTTATAGTAATACCAATTATAATTGGTGGGTTTGGAAATTGATTAACCCCATTAATATTAGGGTCCCCGGACATAGCATTTCCTCGGTTAAATAATATAAGCTTTTGGCTTCTTCCCCCTGCTTTAACCCTCCTATTAATAAGAGGGTTAGTTGAGAGGGGTGCTGGAACAGGTTGAACTGTTTATCCCCCCCTTTCTTCTTCTAGCGCTCATAGAGGAGCCTCAGTAGATTTAGCTATTTTTAGCCTTCATTTAGCGGGTGCATCTTCTATTTTAGCTTCAGTAAACTTTATTTCCACAATTTGTAATATACGGTCTACACCCATAGTTGCAGATAAAATACCCGTATTTGTGTGATCAATTATAATCACTACTGTTTTATTGCTCTTGTCTCTTCCTGTTTTAGCAGGGGCGCTTACTATACTTTTAACAGATCGTAATCTTAATACCTCTTTTTTTGATCCANNNNNNNNNNNNNNNNNNNNNNNNNNNNNNNNNNNNNNN
>MN735396
NNCGCTTTATTTTATTTTTGGTTTTTGGAGGGGGATAATTGGAACAGCTTTGAGAGTAGCAATTCGTTTAGAACTATCTTCCCCAGGATC---TTTTCTTGGGAGGGATCAATTATATAACGTACTAGTTACTGCCCACGCTTTTATTATAATTTTTTTTATAGTAATACCAATTATAATTGGTGGGTTTGGAAATTGATTAACCCCATTAATATTAGGGTCCCCGGACATAGCATTTCCTCGGTTAAATAATATAAGCTTTTGGCTTCTTCCCCCTGCTTTAACCCTCCTATTAATAAGAGGGTTAGTTGAGAGGGGTGCTGGAACAGGTTGAACTGTTTATCCCCCCCTTTCTTCTTCTAGCGCTCATAGAGGAGCCTCAGTAGATTTAGCTATTTTTAGCCTTCATTTAGCGGGTGCATCTTCTATTTTAGCTTCAGTAAACTTTATTTCCACAATTTGTAATATACGGTCTACACCCATAGTTGCAGATAAAATACCCGTATTTGTGTGATCAATTATAATCACTACTGTTTTATTGCTCTTGTCTCTTCCTGTTTTAGCAGGGGCGCTTACTATACTTTTAACAGATCGTAATCTTAATACCTCTTTTTTTGATCCAAGAGGAGGAGGAGATCCTATTCTTTACCAACATTTATTC
>MN735397
NNCGCTTTATTTTATTTTTGGTTTTTGGAGGGGGATAATTGGAACAGCTTTGAGAGTAGCAATTCGTTTAGAACTATCTTCCCCAGGATC---TTTTCTTGGGAGGGATCAATTATATAACGTACTAGTTACTGCCCACGCTTTTATTATAATTTTTTTTATAGTAATACCAATTATAATTGGTGGGTTTGGAAATTGATTAACCCCATTAATATTAGGGTCCCCGGACATAGCATTTCCTCGGTTAAATAATATAAGCTTTTGGCTTCTTCCCCCTGCTTTAACCCTCCTATTAATAAGAGGGTTAGTTGAGAGGGGTGCTGGAACAGGTTGAACTGTTTATCCCCCCCTTTCTTCTTCTAGCGCTCATAGAGGAGCCTCAGTAGATTTAGCTATTTTTAGCCTTCATTTAGCGGGTGCATCTTCTATTTTAGCTTCAGTAAACTTTATTTCCACAATTTGTAATATACGGTCTACACCCATAGTTGCAGATAAAATACCCGTATTTGTGTGATCAATTATAATCACTACTGTTTTATTGCTCTTGTCTCTTCCTGTTTTAGCAGGGGCGCTTACTATACTTTTAACAGATCGTAATCTTAATACCTCTTTTTTTGATCCAAGAGGAGGAGGAGATCCTATTCTTTACCAACATTTATTC
>MN735398
NNCGCTTTATTTTATTTTTGGTTTTTGGAGGGGGATAATTGGAACAGCTTTGAGAGTAGCAATTCGTTTAGAACTATCTTCCCCAGGATC---TTTTCTTGGGAGGGATCAATTATATAACGTACTAGTTACTGCCCACGCTTTTATTATAATTTTTTTTATAGTAATACCAATTATAATTGGTGGGTTTGGAAATTGATTAACCCCATTAATATTAGGGTCCCCGGACATAGCATTTCCTCGGTTAAATAATATAAGCTTTTGGCTTCTTCCCCCTGCTTTAACCCTCCTATTAATAAGAGGGTTAGTTGAGAGGGGTGCTGGAACAGGTTGAACTGTTTATCCCCCCCTTTCTTCTTCTAGCGCTCATAGAGGAGCCTCAGTAGATTTAGCTATTTTTAGCCTTCATTTAGCGGGTGCATCTTCTATTTTAGCTTCAGTAAACTTTATTTCCACAATTTGTAATATACGGTCTACACCCATAGTTGCAGATAAAATACCCGTATTTGTGTGATCAATTATAATCACTACTGTTTTATTGCTCTTGTCTCTTCCTGTTTTAGCAGGGGCGCTTACTATACTTTTAACAGATCGTAATCTTAATACCTCTTTTTTTGATCCAAGAGGAGGAGGAGATCCTATTCTTTACCAACATTTATTC
>MN735401
NNNNNNNNNNNNNNNNNNNNNNNNNNNNNNNNNNNNNNNNNNNNNNGCTTTGAGAGTAGCAATTCGTTTAGAACTATCTTCCCCAGGATC---TTTTCTTGGGAGGGATCAATTATATAACGTACTAGTTACTGCCCACGCTTTTATTATAATTTTTTTTATAGTAATACCAATTATAATTGGTGGGTTTGGAAATTGATTAACCCCATTAATATTAGGGTCCCCGGACATAGCATTTCCTCGGTTAAATAATATAAGCTTTTGGCTTCTTCCCCCTGCTTTAACCCTCCTATTAATAAGAGGGTTAGTTGAGAGGGGTGCTGGAACAGGTTGAACTGTTTATCCCCCCCTTTCTTCTTCTAGCGCTCATAGAGGAGCCTCAGTAGATTTAGCTATTTTTAGCCTTCATTTAGCGGGTGCATCTTCTATTTTAGCTTCAGTAAACTTTATTTCCACAATTTGTAATATACGGTCTACACCCATAGTTGCAGATAAAATACCCGTATTTGTGTGATCAATTATAATCACTACTGTTTTATTGCTCTTGTCTCTTCCTGTTTTAGCAGGGGCGCTTACTATACTTTTAACAGATCGTAATCTTAATACNNNNNNNNNNNNNNNNNNNNNNNNNNNNNNNNNNNNNNNNNNNNNNNNNNNNNNN
>MN735403
NNNNNNNNNNNNNNNNNNNNNNNNNNNNNNNNNNNNNNNNNNNNNNGCTTTGAGAGTAGCAATTCGTTTAGAACTATCTTCCCCAGGATC---TTTTCTTGGGAGGGATCAATTATATAACGTACTAGTTACTGCCCACGCTTTTATTATAATTTTTTTTATAGTAATACCAATTATAATTGGTGGGTTTGGAAATTGATTAACCCCATTAATATTAGGGTCCCCGGACATAGCATTTCCTCGGTTAAATAATATAAGCTTTTGGCTTCTTCCCCCTGCTTTAACCCTCCTATTAATAAGAGGGTTAGTTGAGAGGGGTGCTGGAACAGGTTGAACTGTTTATCCCCCCCTTTCTTCTTCTAGCGCTCATAGAGGAGCCTCAGTAGATTTAGCTATTTTTAGCCTTCATTTAGCGGGTGCATCTTCTATTTTAGCTTCAGTAAACTTTATTTCCACAATTTGTAATATACGGTCTACACCCATAGTTGCAGATAAAATACCCGTATTTGTGTGATCAATTATAATCACTACTGTTTTATTGCTCTTGTCTCTTCCTGTTTTAGCAGGGGCGCTTACTATACTTTTAACANNNNNNNNNNNNNNNNNNNNNNNNNNNNNNNNNNNNNNNNNNNNNNNNNNNNNNNNNNNNNNNNNNNNNNNN
>MN735399
NNCGCTTTATTTTATTTTTGGCTTTTGGAGGGGGATAATTGGAACCGCTTTGAGAGTAGCAATTCGTTTAGAACTATCTTCCCCAGGATC---TTTTCTTGGGAGGGATCAATTATACAATGTACTAGTTACTGCCCACGCTTTTATTATAATTTTTTTTATAGTAATACCAATTATAATTGGCGGGTTTGGAAATTGATTAACCCCATTAATATTAGGATCCCCAGATATAGCATTTCCTCGGCTAAATAATATAAGCTTCTGGCTTCTTCCTCCTGCCTTAACCCTCCTATTAATAAGAGGACTAGTTGAGAGGGGTGCTGGAACAGGTTGAACTGTTTATCCCCCCCTTTCTTCTTCTAGAGCCCATAGAGGAGCCTCAGTAGATTTAGCTATTTTTAGCCTTCATTTAGCGGGAGCCTCTTCTATTTTAGCTTCAGTAAACTTTATCTCCACAATTTGTAATATACGGTCTATGCCTATAATTGCGGATAAAATACCCGTATTTGTGTGATCAATTATAATCACTACTGTTTTATTGCTCTTATCTCTTCCTGTTTTAGCGGGAGCGCTTACTATACTTTTAACAGATCGTAATCTTAATACCTCTTTTTTTGATCCAAGAGGAGGAGGGGATCCTATTCTTTACCAACATTNNNNN
>MN735400
NNCGCTTTATTTTATTTTTGGCTTTTGGAGGGGGATAATTGGAACCGCTTTGAGAGTAGCAATTCGTTTAGAACTATCTTCCCCAGGATC---TTTTCTTGGGAGGGATCAATTATACAATGTACTAGTTACTGCCCACGCTTTTATTATAATTTTTTTTATAGTAATACCAATTATAATTGGCGGGTTTGGAAATTGATTAACCCCATTAATATTAGGATCCCCAGATATAGCATTTCCTCGGCTAAATAATATAAGCTTCTGGCTTCTTCCTCCTGCCTTAACCCTCCTATTAATAAGAGGACTAGTTGAGAGGGGTGCTGGAACAGGTTGAACTGTTTATCCCCCCCTTTCTTCTTCTAGAGCCCATAGAGGAGCCTCAGTAGATTTAGCTATTTTTAGCCTTCATTTAGCGGGAGCCTCTTCTATTTTAGCTTCAGTAAACTTTATCTCCACAATTTGTAATATACGGTCTATGCCTATAATTGCGGATAAAATACCCGTATTTGTGTGATCAATTATAATCACTACTGTTTTATTGCTCTTATCTCTTCCTGTTTTAGCGGGAGCGCTTACTATACTTTTAACAGATCGTAATCTTAATACCTCTTTTTTTGATCCAAGAGGAGGAGGGGATCCTATTCTTTACCAACNNNNNNNN
>MN735402
NNNNNNNNNNNNNNNNNNNNNNNNNNNNNNNNNNNNNNNNNNNNNNNCTTTGAGAGTAGCAATTCGTTCAGAACTATCTTCCCCAGGATC---TTTTCTTGGGAGGGATCAATTATACAATGTACTAGTTACTGCCCCCGCTTTTATTATAATTTTTTTTATAGTAATACCAATTATAATTGGCGGGTTTGGAAATTGATTAACCCCATTAATATTAGGATCCCCAGATATAGCATTTCCTCGGCTAAATAATATAAGCTTCTGGCTTCTTCCTCCTGCCTTAACCCTCCTATTAATAAGAGGACTAGTTGAGAGGGGTGCTGGAACAGGTTGAACTGTTTATCCCCCCCTTTCTTCTTCTAGAGCCCATAGAGGAGCCTCAGTAGATTTAGCTATTTTTAGCCTTCATTTAGCGGGAGCCTCTTCTATTTTAGCTTCAGTAAACTTTATCTCCACAATTTGTAATATACGGTCTATGCCTATAATTGCGGATAAAATACCCGTATTTGTGTGATCAATTATAATCACTACTGTTTTATTGCTCTTATCTCTTCCTGTTTTAGCGGGAGCGCTTACTATACTTTTAACAGATCGTAATCTTAATACCTCTTTTTTTGATCCAAGAGGAGGAGGNNNNNNNNNNNNNNNNNNNNNNNNNNNN
>MN735414
NNCATTATATTTTATCTTGGGGACTTGGGCGGGTTTAATTGGGACTCTTTTAAGCACTTGTATTCGCTTAGAACTCGCCAACCCCGGCCC---CTTTATTGGAAATGATCAATTGTATAACGTTGTAGTGACTGCCCATGCTTTTATTATAATTTTTTTCATGGTAATGCCTATTATAATTGGTGGGTTTGGAAACTGATTAACTCCCCTAATAATTGGTGCCCCTGACATAGCCTTTCCCCGAATAAATAATATAAGTTTTTGACTTTTGCCCCCCGCTCTTACCCTACTTTTAATAAGAGGCTTAGTTGAAAGAGGAGCCGGGACAGGTTGGACCGTTTATCCTCCTCTTTCTTCAGCTAGAGCCCATAGAGGACCCTCTGTTGACTTAGCTATTTTTTCTCTTCATCTAGCCGGGGCTTCTTCAATTCTAGCTTCTGTAAATTTTATTTCTACTATTTTAAACATGCGGGCCCCGGGAATATCCATGGAAAAAATACCTATTTTTGTCTGGTCCATCTTTATCACGACTATTTTATTATTACTTTCTCTCCCCGTTCTTGCAGGGGCCCTTACTATACTTCTCACAGACCGTAATTTCAACACTTCTTTTTTTGACCCTAGGGGAGGGGGAGACCCTATTCTCTATCAACATCTTTTT
>MN735420
NNCATTATATTTTATCCTGGGTGCTTGAGCCGGTCTTATTGGAACTCTTTTGAGTTCTTGCATCCGCTTAGAACTTGCTAACCCTGGCCC---ATTTATTGGAAATGATCAATTATACAATGTAGTGGTAACTGCCCACGCTTTTATTATAATTTTTTTCATAGTTATGCCTATTATAATTGGTGGGTTTGGTAATTGATTGACTCCTTTAATAATTGGTGCTCCTGATATAGCTTTCCCTCGAATAAATAATATAAGTTTTTGATTATTGCCCCCCGCTCTCACTCTGCTTTTAATGAGAGGTTTAGTCGAAAGAGGAGCTGGGACAGGATGAACCGTTTACCCTCCCCTTTCTTCAGCTAGGGCTCATAGAGGACCCTCTGTTGATTTAGCTATCTTTTCTCTTCATCTAGCCGGAGCTTCTTCAATTCTAGCTTCTGTGAATTTCATCTCTACTATTTTAAATATGCGAGCTCCTGGGATATCTATAGAAAAAATACCTATCTTTGTGTGGTCTATCTTTATCACAACTATTTTATTATTGCTTTCTCTTCCTGTTCTTGCTGGCGCTCTTACTATGCTTCTTACAGATCGTAATTTCAACACCTCTTTTTTCGACCCCAGGGGAGGGGGAGACCCCATTCTTTATCAACATCTTTTT
>MN735404
NNCTTTATATTTTATCCTTGGGACTTGAGCAGGTCTTATTGGAACTCTTTTGAGCTCTTGTATTCGTTTAGAGCTTGCCAACCCAGGCCC---ATTTATTGGAAACGATCAATTATATAATGTGGTAGTAACTGCCCATGCCTTTATTATAATTTTTTTCATGGTTATACCAATTATAATTGGGGGTTTTGGTAATTGATTGACTCCTTTAATAATTGGAGCTCCTGACATAGCATTTCCTCGAATAAATAATATAAGTTTTTGGCTCTTGCCCCCTGCTTTAACCCTGCTTTTAATAAGGGGTTTAGTTGAAAGAGGCGCTGGCACAGGTTGAACTGTTTACCCTCCCCTTTCTTCAGCTAGAGCTCATAGGGGCCCCTCTGTTGATTTAGCTATTTTTTCTCTTCATCTAGCTGGAGCTTCCTCTATCCTAGCTTCTGTTAATTTTATTTCTACAATTTTAAACATGCGGGCCCCCGGGATATCAATAGAAAAAATACCTATTTTTGTGTGATCTATTTTTATCACGACTATTTTATTATTACTTTCTCTCCCTGTTCTTGCGGGAGCCCTTACCATACTTCTCACAGACCGTAATTTTAATACTTCCTTCTTCGACCCTAGGGGAGGGGGAGACCCAATTCTTTATCAACATCTTTTT
>MN735406
NNCTTTATATTTTATCCTTGGGACTTGAGCAGGTCTTATTGGAACTCTTTTGAGCTCTTGTATTCGTTTAGAGCTTGCCAACCCAGGCCC---ATTTATTGGAAACGATCAATTATATAATGTGGTAGTAACTGCCCATGCCTTTATTATAATTTTTTTCATGGTTATACCAATTATAATTGGGGGTTTTGGTAATTGATTGACTCCTTTAATAATTGGAGCTCCTGACATAGCATTTCCTCGAATAAATAATATAAGTTTTTGGCTCTTGCCCCCTGCTTTAACCCTGCTTTTAATAAGGGGTTTAGTTGAAAGAGGCGCTGGCACAGGTTGAACTGTTTACCCTCCCCTTTCTTCAGCTAGAGCTCATAGGGGCCCCTCTGTTGATTTAGCTATTTTTTCTCTTCATCTAGCTGGAGCTTCCTCTATCCTAGCTTCTGTTAATTTTATTTCTACAATTTTAAACATGCGGGCCCCCGGGATATCAATAGAAAAAATACCTATTTTTGTGTGATCTATTTTTATCACGACTATTTTATTATTACTTTCTCTCCCTGTTCTTGCGGGAGCCCTTACCATACTTCTCACAGACCGTAATTTTAATACTTCCTTCTTCGACCCTAGGGGAGGGGGAGACCCAATTCTTTATCAACATCTTTTT
>MN735405
NNCTTTATATTTTATCCTTGGGACTTGAGCGGGTCTTATTGGAACTCTTTTGAGCTCTTGTATTCGTTTAGAGCTTGCCAACCCAGGCCC---ATTTATTGGAAACGATCAATTATATAATGTGGTAGTAACTGCCCATGCCTTTATTATAATTTTTTTCATGGTTATACCTATTATAATTGGGGGTTTTGGAAATTGATTGACTCCTTTGATAATTGGAGCTCCTGACATAGCATTTCCTCGAATAAATAATATAAGTTTTTGGCTCTTGCCCCCTGCTTTAACCCTACTTTTAATAAGGGGTTTAGTTGAAAGAGGTGCTGGCACAGGTTGAACTGTTTACCCTCCCCTTTCTTCAGCTAGAGCTCATAGAGGCCCCTCTGTTGATTTAGCTATTTTTTCTCTTCATCTAGCTGGAGCTTCCTCTATCCTAGCTTCTGTTAATTTTATTTCTACAATTTTAAACATGCGGGCTCCCGGGATATCAATAGAAAAAATACCCATTTTTGTGTGATCTATTTTTATCACGACTATTTTATTATTACTTTCTCTCCCTGTTCTTGCGGGAGCCCTTACCATACTTCTCACAGACCGTAATTTTAATACTTCCTTCTTCGACCCTAGAGGAGGGGGAGACCCAATTCTTTATCAACATCTTTTT
>MN735422
NNCTTTATATTTTATCCTTGGGACTTGAGCGGGTCTTATTGGAACTCTTTTGAGCTCTTGTATTCGCTTAGAACTTGCCAACCCGGGCCC---ATTTATTGGAAACGATCAATTATATAATGTTGTGGTGACTGCCCATGCTTTTATTATAATTTTTTTCATGGTTATACCTATTATAATTGGAGGATTTGGCAATTGACTGACTCCATTAATAATTGGAGCTCCCGACATAGCATTTCCGCGAATAAATAATATAAGTTTTTGACTTTTGCCCCCTGCTTTAACTTTACTTTTAATAAGAGGACTAGTCGAAAGGGGAGCAGGAACAGGTTGAACTGTCTACCCTCCTCTTTCTTCAGTCAGAGCTCATAGAGGCCCCTCGGTTGATTTAGCTATTTTTTCTCTTCACTTAGCCGGGGCTTCCTCAATCTTAGCTTCTGTTAATTTTATTTCTACTATTTTAAACATGCGAGCTCCTGGAATATCAATAGAAAAAATACCTATTTTTGTGTGGTCTATTTTTATTACAACTATTTTATTATTACTTTCTCTTCCTGTGCTTGCAGGAGCTCTTACTATACTTCTCACAGACCGTAATTTTAATACTTCCTTCTTCGACCCTAGAGGAGGGGGAGACCCAATTCTCTATCAGCATCTTTTT
>MN735423
NNCTTTATATTTTATCCTGGGGACTTGAGCGGGTCTTATTGGAACTCTTTTGAGCTCTTGTATTCGCTTAGAACTTGCCAACCCAGGCCC---ATTTATTGGAAACGATCAATTATATAATGTTGTAGTAACTGCTCATGCTTTTATTATAATTTTTTTCATGGTTATACCTATTATAATTGGGGGATTTGGAAATTGATTGACTCCATTAATAATTGGAGCTCCCGATATAGCATTTCCGCGAATAAATAATATGAGTTTTTGACTTTTGCCCCCTGCTCTAACTCTACTTTTAATGAGAGGACTAGTCGAAAGGGGAGCAGGGACAGGTTGAACTGTCTACCCCCCTCTTTCTTCAGCCAGAGCTCATAGAGGCCCTTCGGTTGATTTAGCTATTTTTTCTCTTCACTTAGCCGGGGCTTCCTCAATCTTAGCTTCTGTTAATTTTATTTCTACTATTTTAAACATGCGAGCTCCTGGAATATCAATAGAAAAAATACCTATTTTTGTGTGATCTATTTTTATTACAACTATTTTATTATTACTTTCCCTTCCTGTGCTTGCAGGAGCTCTTACTATACTTCTTACAGACCGTAATTTTAATACTTCCNNNNNNNNNNNNNNNNNNNNNNNNNNNNNNNNNNNNNNNNNNNNNNNNNNN
>JX260254
NNCAATATACTTTGTTTTTGGAATTTGAGCAGGTTTTATCGGAACTTTATTAAGATTATGCATACGCTTTGAATTGAGCACTGCTGGTTC---TTTCTTAGGAAATGACCAACTATATAATGTAATTGTAACCGCACATGCTTTTATTATAATTTTTTTTATGGTAATACCTGTAATAATCGGGGGTTTTGGAAACTGGTTAACTCCTTTAATATTAGGTGTACCTGACATAGCTTTTCCCCGATTAAATAATATAAGATTCTGGCTTTTACCCCCTGCTCTAACACTTTTATTAGTGAGAGGTATAGTTGAAGGAGGAGCTGGTACAGGATGAACTGTTTATCCTCCTCTTTCTAGGGTCAGTGCTCATAGAGGTGCAGCTGTAGATCTTGCCATTTTTTCTTTACATTTAGCTGGGGCTTCTTCTATCTTAAGGGCAGTGAATTTCATTTCAACCATTCTAAACATACGTCCAGCTAAAATATCTTTAGAACATATGCCTATCTTTATTTGATCTATTTTAATTACAACCATTCTTCTATTACTTTCCCTCCCTGTTCTGGCTGGGGCTCTTACCATGTTAATTACAGATCGAAATTTAAACACAACTTTTTTTGATCCTAGAGGAGGCGGGGACCCTATTTTATATCAACATCTATTT
>JX260255
NNCAATATACTTTGTTTTTGGAATTTGAGCAGGTTTTATCGGAACTTTATTAAGATTATGCATACGCTTTGAATTGAGCACTGCTGGTTC---TTTCTTAGGAAATGACCAACTATATAATGTAATTGTAACCGCACATGCTTTTATTATAATTTTTTTTATGGTAATACCTGTAATAATCGGGGGTTTTGGAAACTGGTTAACTCCTTTAATATTAGGTGTACCTGACATAGCTTTTCCCCGATTAAATAATATAAGATTCTGGCTTTTACCCCCTGCTCTAACACTTTTATTAGTGAGAGGTATAGTTGAAGGAGGAGCTGGTACAGGATGAACTGTTTATCCTCCTCTTTCTAGGGTCAGTGCTCATAGAGGTGCAGCTGTAGATCTTGCCATTTTTTCTTTACATTTAGCTGGGGCTTCTTCTATCTTAAGGGCAGTGAATTTCATTTCAACCATTCTAAACATACGTCCAGCTAAAATATCTTTAGAACATATGCCTATCTTTATTTGATCTATTTTAATTACAACCATTCTTCTATTACTTTCCCTCCCTGTTCTGGCTGGGGCTCTTACCATGTTAATTACAGATCGAAATTTAAACACAACTTTTTTTGATCCTAGAGGAGGCGGGGACCCTATTTTATATCAACATCTATTT
>JX260256
NNCAATATACTTTGTTTTTGGAATTTGAGCAGGTTTTATCGGAACTTTATTAAGATTATGCATACGCTTTGAATTGAGCACTGCTGGTTC---TTTCTTAGGAAATGACCAACTATATAATGTAATTGTAACCGCACATGCTTTTATTATAATTTTTTTTATGGTAATACCTGTAATAATCGGGGGTTTTGGAAACTGGTTAACTCCTTTAATATTAGGTGTACCTGACATAGCTTTTCCCCGATTAAATAATATAAGATTCTGGCTTTTACCCCCTGCTCTAACACTTTTATTAGTGAGAGGTATAGTTGAAGGAGGAGCTGGTACAGGATGAACTGTTTATCCTCCTCTTTCTAGGGTCAGTGCTCATAGAGGTGCAGCTGTAGATCTTGCCATTTTTTCTTTACATTTAGCTGGGGCTTCTTCTATCTTAAGGGCAGTGAATTTCATTTCAACCATTCTAAACATACGTCCAGCTAAAATATCTTTAGAACATATGCCTATCTTTATTTGATCTATTTTAATTACAACCATTCTTCTATTACTTTCCCTCCCTGTTCTGGCTGGGGCTCTTACCATGTTAATTACAGATCGAAATTTAAACACAACTTTTTTTGATCCTAGAGGAGGCGGGGACCCTATTTTATATCAACATCTATTT
>JX260257
NNCAATATACTTTGTTTTTGGAATTTGAGCAGGTTTTATCGGAACTTTATTAAGATTATGCATACGCTTTGAATTGAGCACTGCTGGTTC---TTTCTTAGGAAATGACCAACTATATAATGTAATTGTAACCGCACATGCTTTTATTATAATTTTTTTTATGGTAATACCTGTAATAATCGGGGGTTTTGGAAACTGGTTAACTCCTTTAATATTAGGTGTACCTGACATAGCTTTTCCCCGATTAAATAATATAAGATTCTGGCTTTTACCCCCTGCTCTAACACTTTTATTAGTGAGAGGTATAGTTGAAGGAGGAGCTGGTACAGGATGAACTGTTTATCCTCCTCTTTCTAGGGTCAGTGCTCATAGAGGTGCAGCTGTAGATCTTGCCATTTTTTCTTTACATTTAGCTGGGGCTTCTTCTATCTTAAGGGCAGTGAATTTCATTTCAACCATTCTAAACATACGTCCAGCTAAAATATCTTTAGAACATATGCCTATCTTTATTTGATCTATTTTAATTACAACCATTCTTCTATTACTTTCCCTCCCTGTTCTGGCTGGGGCTCTTACCATGTTAATTACAGATCGAAATTTAAACACAACTTTTTTTGATCCTAGAGGAGGCGGGGACCCTATTTTATATCAACATCTATTT
>JX260258
NNCAATATACTTTGTTTTTGGAATTTGAGCAGGTTTTATCGGAACTTTATTAAGATTATGCATACGCTTTGAATTGAGCACTGCTGGTTC---TTTCTTAGGAAATGACCAACTATATAATGTAATTGTAACCGCACATGCTTTTATTATAATTTTTTTTATGGTAATACCTGTAATAATCGGGGGTTTTGGAAACTGGTTAACTCCTTTAATATTAGGTGTACCTGACATAGCTTTTCCCCGATTAAATAATATAAGATTCTGGCTTTTACCCCCTGCTCTAACACTTTTATTAGTGAGAGGTATAGTTGAAGGAGGAGCTGGTACAGGATGAACTGTTTATCCTCCTCTTTCTAGGGTCAGTGCTCATAGAGGTGCAGCTGTAGATCTTGCCATTTTTTCTTTACATTTAGCTGGGGCTTCTTCTATCTTAAGGGCAGTGAATTTCATTTCAACCATTCTAAACATACGTCCAGCTAAAATATCTTTAGAACATATGCCTATCTTTATTTGATCTATTTTAATTACAACCATTCTTCTATTACTTTCCCTCCCTGTTCTGGCTGGGGCTCTTACCATGTTAATTACAGATCGAAATTTAAACACAACTTTTTTTGATCCTAGAGGAGGCGGGGACCCTATTTTATATCAACATCTATTT
>JX260259
NNCAATATACTTTGTTTTTGGAATTTGAGCAGGTTTTATCGGAACTTTATTAAGATTATGCATACGCTTTGAATTGAGCACTGCTGGTTC---TTTCTTAGGAAATGACCAACTATATAATGTAATTGTAACCGCACATGCTTTTATTATAATTTTTTTTATGGTAATACCTGTAATAATCGGGGGTTTTGGAAACTGGTTAACTCCTTTAATATTAGGTGTACCTGACATAGCTTTTCCCCGATTAAATAATATAAGATTCTGGCTTTTACCCCCTGCTCTAACACTTTTATTAGTGAGAGGTATAGTTGAAGGAGGAGCTGGTACAGGATGAACTGTTTATCCTCCTCTTTCTAGGGTCAGTGCTCATAGAGGTGCAGCTGTAGATCTTGCCATTTTTTCTTTACATTTAGCTGGGGCTTCTTCTATCTTAAGGGCAGTGAATTTCATTTCAACCATTCTAAACATACGTCCAGCTAAAATATCTTTAGAACATATGCCTATCTTTATTTGATCTATTTTAATTACAACCATTCTTCTATTACTTTCCCTCCCTGTTCTGGCTGGGGCTCTTACCATGTTAATTACAGATCGAAATTTAAACACAACTTTTTTTGATCCTAGAGGAGGCGGGGACCCTATTTTATATCAACATCTATTT
>JX260260
NNCAATATACTTTGTTTTTGGAATTTGAGCAGGTTTTATCGGAACTTTATTAAGATTATGCATACGCTTTGAATTGAGCACTGCTGGTTC---TTTCTTAGGAAATGACCAACTATATAATGTAATTGTAACCGCACATGCTTTTATTATAATTTTTTTTATGGTAATACCTGTAATAATCGGGGGTTTTGGAAACTGGTTAACTCCTTTAATATTAGGTGTACCTGACATAGCTTTTCCCCGATTAAATAATATAAGATTCTGGCTTTTACCCCCTGCTCTAACACTTTTATTAGTGAGAGGTATAGTTGAAGGAGGAGCTGGTACAGGATGAACTGTTTATCCTCCTCTTTCTAGGGTCAGTGCTCATAGAGGTGCAGCTGTAGATCTTGCCATTTTTTCTTTACATTTAGCTGGGGCTTCTTCTATCTTAAGGGCAGTGAATTTCATTTCAACCATTCTAAACATACGTCCAGCTAAAATATCTTTAGAACATATGCCTATCTTTATTTGATCTATTTTAATTACAACCATTCTTCTATTACTTTCCCTCCCTGTTCTGGCTGGGGCTCTTACCATGTTAATTACAGATCGAAATTTAAACACAACTTTTTTTGATCCTAGAGGAGGCGGGGACCCTATTTTATATCAACATCTATTT
>JX260261
NNCAATATACTTTGTTTTTGGAATTTGAGCAGGTTTTATCGGAACTTTATTAAGATTATGCATACGCTTTGAATTGAGCACTGCTGGTTC---TTTCTTAGGAAATGACCAACTATATAATGTAATTGTAACCGCACATGCTTTTATTATAATTTTTTTTATGGTAATACCTGTAATAATCGGGGGTTTTGGAAACTGGTTAACTCCTTTAATATTAGGTGTACCTGACATAGCTTTTCCCCGATTAAATAATATAAGATTCTGGCTTTTACCCCCTGCTCTAACACTTTTATTAGTGAGAGGTATAGTTGAAGGAGGAGCTGGTACAGGATGAACTGTTTATCCTCCTCTTTCTAGGGTCAGTGCTCATAGAGGTGCAGCTGTAGATCTTGCCATTTTTTCTTTACATTTAGCTGGGGCTTCTTCTATCTTAAGGGCAGTGAATTTCATTTCAACCATTCTAAACATACGTCCAGCTAAAATATCTTTAGAACATATGCCTATCTTTATTTGATCTATTTTAATTACAACCATTCTTCTATTACTTTCCCTCCCTGTTCTGGCTGGGGCTCTTACCATGTTAATTACAGATCGAAATTTAAACACAACTTTTTTTGATCCTAGAGGAGGCGGGGACCCTATTTTATATCAACATCTATTT
>JX260265
NNCAATATACTTTGTTTTTGGAATTTGAGCAGGTTTTATCGGAACTTTATTAAGATTATGCATACGCTTTGAATTGAGCACTGCTGGTTC---TTTCTTAGGAAATGACCAACTATATAATGTAATTGTAACCGCACATGCTTTTATTATAATTTTTTTTATGGTAATACCTGTAATAATCGGGGGTTTTGGAAACTGGTTAACTCCTTTAATATTAGGTGTACCTGACATAGCTTTTCCCCGATTAAATAATATAAGATTCTGGCTTTTACCCCCTGCTCTAACACTTTTATTAGTGAGAGGTATAGTTGAAGGAGGAGCTGGTACAGGATGAACTGTTTATCCTCCTCTTTCTAGGGTCAGTGCTCATAGAGGTGCAGCTGTAGATCTTGCCATTTTTTCTTTACATTTAGCTGGGGCTTCTTCTATCTTAAGGGCAGTGAATTTCATTTCAACCATTCTAAACATACGTCCAGCTAAAATATCTTTAGAACATATGCCTATCTTTATTTGATCTATTTTAATTACAACCATTCTTCTATTACTTTCCCTCCCTGTTCTGGCTGGGGCTCTTACCATGTTAATTACAGATCGAAATTTAAACACAACTTTTTTTGATCCTAGAGGAGGCGGGGACCCTATTTTATATCAACATCTATTT
>JX260267
NNCAATATACTTTGTTTTTGGAATTTGAGCAGGTTTTATCGGAACTTTATTAAGATTATGCATACGCTTTGAATTGAGCACTGCTGGTTC---TTTCTTAGGAAATGACCAACTATATAATGTAATTGTAACCGCACATGCTTTTATTATAATTTTTTTTATGGTAATACCTGTAATAATCGGGGGTTTTGGAAACTGGTTAACTCCTTTAATATTAGGTGTACCTGACATAGCTTTTCCCCGATTAAATAATATAAGATTCTGGCTTTTACCCCCTGCTCTAACACTTTTATTAGTGAGAGGTATAGTTGAAGGAGGAGCTGGTACAGGATGAACTGTTTATCCTCCTCTTTCTAGGGTCAGTGCTCATAGAGGTGCAGCTGTAGATCTTGCCATTTTTTCTTTACATTTAGCTGGGGCTTCTTCTATCTTAAGGGCAGTGAATTTCATTTCAACCATTCTAAACATACGTCCAGCTAAAATATCTTTAGAACATATGCCTATCTTTATTTGATCTATTTTAATTACAACCATTCTTCTATTACTTTCCCTCCCTGTTCTGGCTGGGGCTCTTACCATGTTAATTACAGATCGAAATTTAAACACAACTTTTTTTGATCCTAGAGGAGGCGGGGACCCTATTTTATATCAACATCTATTT
>JX260268
NNCAATATACTTTGTTTTTGGAATTTGAGCAGGTTTTATCGGAACTTTATTAAGATTATGCATACGCTTTGAATTGAGCACTGCTGGTTC---TTTCTTAGGAAATGACCAACTATATAATGTAATTGTAACCGCACATGCTTTTATTATAATTTTTTTTATGGTAATACCTGTAATAATCGGGGGTTTTGGAAACTGGTTAACTCCTTTAATATTAGGTGTACCTGACATAGCTTTTCCCCGATTAAATAATATAAGATTCTGGCTTTTACCCCCTGCTCTAACACTTTTATTAGTGAGAGGTATAGTTGAAGGAGGAGCTGGTACAGGATGAACTGTTTATCCTCCTCTTTCTAGGGTCAGTGCTCATAGAGGTGCAGCTGTAGATCTTGCCATTTTTTCTTTACATTTAGCTGGGGCTTCTTCTATCTTAAGGGCAGTGAATTTCATTTCAACCATTCTAAACATACGTCCAGCTAAAATATCTTTAGAACATATGCCTATCTTTATTTGATCTATTTTAATTACAACCATTCTTCTATTACTTTCCCTCCCTGTTCTGGCTGGGGCTCTTACCATGTTAATTACAGATCGAAATTTAAACACAACTTTTTTTGATCCTAGAGGAGGCGGGGACCCTATTTTATATCAACATCTATTT
>JX260269
NNCAATATACTTTGTTTTTGGAATTTGAGCAGGTTTTATCGGAACTTTATTAAGATTATGCATACGCTTTGAATTGAGCACTGCTGGTTC---TTTCTTAGGAAATGACCAACTATATAATGTAATTGTAACCGCACATGCTTTTATTATAATTTTTTTTATGGTAATACCTGTAATAATCGGGGGTTTTGGAAACTGGTTAACTCCTTTAATATTAGGTGTACCTGACATAGCTTTTCCCCGATTAAATAATATAAGATTCTGGCTTTTACCCCCTGCTCTAACACTTTTATTAGTGAGAGGTATAGTTGAAGGAGGAGCTGGTACAGGATGAACTGTTTATCCTCCTCTTTCTAGGGTCAGTGCTCATAGAGGTGCAGCTGTAGATCTTGCCATTTTTTCTTTACATTTAGCTGGGGCTTCTTCTATCTTAAGGGCAGTGAATTTCATTTCAACCATTCTAAACATACGTCCAGCTAAAATATCTTTAGAACATATGCCTATCTTTATTTGATCTATTTTAATTACAACCATTCTTCTATTACTTTCCCTCCCTGTTCTGGCTGGGGCTCTTACCATGTTAATTACAGATCGAAATTTAAACACAACTTTTTTTGATCCTAGAGGAGGCGGGGACCCTATTTTATATCAACATCTATTT
>JX260270
NNCAATATACTTTGTTTTTGGAATTTGAGCAGGTTTTATCGGAACTTTATTAAGATTATGCATACGCTTTGAATTGAGCACTGCTGGTTC---TTTCTTAGGAAATGACCAACTATATAATGTAATTGTAACCGCACATGCTTTTATTATAATTTTTTTTATGGTAATACCTGTAATAATCGGGGGTTTTGGAAACTGGTTAACTCCTTTAATATTAGGTGTACCTGACATAGCTTTTCCCCGATTAAATAATATAAGATTCTGGCTTTTACCCCCTGCTCTAACACTTTTATTAGTGAGAGGTATAGTTGAAGGAGGAGCTGGTACAGGATGAACTGTTTATCCTCCTCTTTCTAGGGTCAGTGCTCATAGAGGTGCAGCTGTAGATCTTGCCATTTTTTCTTTACATTTAGCTGGGGCTTCTTCTATCTTAAGGGCAGTGAATTTCATTTCAACCATTCTAAACATACGTCCAGCTAAAATATCTTTAGAACATATGCCTATCTTTATTTGATCTATTTTAATTACAACCATTCTTCTATTACTTTCCCTCCCTGTTCTGGCTGGGGCTCTTACCATGTTAATTACAGATCGAAATTTAAACACAACTTTTTTTGATCCTAGAGGAGGCGGGGACCCTATTTTATATCAACATCTATTT
>JX260271
NNCAATATACTTTGTTTTTGGAATTTGAGCAGGTTTTATCGGAACTTTATTAAGATTATGCATACGCTTTGAATTGAGCACTGCTGGTTC---TTTCTTAGGAAATGACCAACTATATAATGTAATTGTAACCGCACATGCTTTTATTATAATTTTTTTTATGGTAATACCTGTAATAATCGGGGGTTTTGGAAACTGGTTAACTCCTTTAATATTAGGTGTACCTGACATAGCTTTTCCCCGATTAAATAATATAAGATTCTGGCTTTTACCCCCTGCTCTAACACTTTTATTAGTGAGAGGTATAGTTGAAGGAGGAGCTGGTACAGGATGAACTGTTTATCCTCCTCTTTCTAGGGTCAGTGCTCATAGAGGTGCAGCTGTAGATCTTGCCATTTTTTCTTTACATTTAGCTGGGGCTTCTTCTATCTTAAGGGCAGTGAATTTCATTTCAACCATTCTAAACATACGTCCAGCTAAAATATCTTTAGAACATATGCCTATCTTTATTTGATCTATTTTAATTACAACCATTCTTCTATTACTTTCCCTCCCTGTTCTGGCTGGGGCTCTTACCATGTTAATTACAGATCGAAATTTAAACACAACTTTTTTTGATCCTAGAGGAGGCGGGGACCCTATTTTATATCAACATCTATTT
>JX260273
NNCAATATACTTTGTTTTTGGAATTTGAGCAGGTTTTATCGGAACTTTATTAAGATTATGCATACGCTTTGAATTGAGCACTGCTGGTTC---TTTCTTAGGAAATGACCAACTATATAATGTAATTGTAACCGCACATGCTTTTATTATAATTTTTTTTATGGTAATACCTGTAATAATCGGGGGTTTTGGAAACTGGTTAACTCCTTTAATATTAGGTGTACCTGACATAGCTTTTCCCCGATTAAATAATATAAGATTCTGGCTTTTACCCCCTGCTCTAACACTTTTATTAGTGAGAGGTATAGTTGAAGGAGGAGCTGGTACAGGATGAACTGTTTATCCTCCTCTTTCTAGGGTCAGTGCTCATAGAGGTGCAGCTGTAGATCTTGCCATTTTTTCTTTACATTTAGCTGGGGCTTCTTCTATCTTAAGGGCAGTGAATTTCATTTCAACCATTCTAAACATACGTCCAGCTAAAATATCTTTAGAACATATGCCTATCTTTATTTGATCTATTTTAATTACAACCATTCTTCTATTACTTTCCCTCCCTGTTCTGGCTGGGGCTCTTACCATGTTAATTACAGATCGAAATTTAAACACAACTTTTTTTGATCCTAGAGGAGGCGGGGACCCTATTTTATATCAACATCTATTT
>JX260274
NNCAATATACTTTGTTTTTGGAATTTGAGCAGGTTTTATCGGAACTTTATTAAGATTATGCATACGCTTTGAATTGAGCACTGCTGGTTC---TTTCTTAGGAAATGACCAACTATATAATGTAATTGTAACCGCACATGCTTTTATTATAATTTTTTTTATGGTAATACCTGTAATAATCGGGGGTTTTGGAAACTGGTTAACTCCTTTAATATTAGGTGTACCTGACATAGCTTTTCCCCGATTAAATAATATAAGATTCTGGCTTTTACCCCCTGCTCTAACACTTTTATTAGTGAGAGGTATAGTTGAAGGAGGAGCTGGTACAGGATGAACTGTTTATCCTCCTCTTTCTAGGGTCAGTGCTCATAGAGGTGCAGCTGTAGATCTTGCCATTTTTTCTTTACATTTAGCTGGGGCTTCTTCTATCTTAAGGGCAGTGAATTTCATTTCAACCATTCTAAACATACGTCCAGCTAAAATATCTTTAGAACATATGCCTATCTTTATTTGATCTATTTTAATTACAACCATTCTTCTATTACTTTCCCTCCCTGTTCTGGCTGGGGCTCTTACCATGTTAATTACAGATCGAAATTTAAACACAACTTTTTTTGATCCTAGAGGAGGCGGGGACCCTATTTTATATCAACATCTATTT
>JX260262
NNCAATATACTTTGTTTTTGGAATTTGAGCAGGTTTTATCGGAACTTTATTAAGATTATGCATACGCTTTGAATTGAGCACTGCTGGTTC---TTTCTTAGGAAATGACCAACTATATAATGTAATTGTAACCGCACATGCTTTTATTATAATTTTTTTTATGGTAATACCTGTAATAATCGGGGGTTTTGGAAACTGGTTAACTCCTTTAATATTAGGTGTACCTGACATAGCTTTTCCCCGATTAAATAATATAAGATTCTGGCTTTTACCCCCTGCTCTAACACTTTTATTAGTGAGAGGTATAGTTGAAGGAGGAGCTGGTACAGGATGAACTGTTTATCCTCCTCTTTCTAGGGTCAGTGCTCATAGAGGTGCAGCTGTAGATCTTGCCATTTTTTCTTTACATTTAGCTGGGGCTTCTTCTATCTTAAGGGCAGTGAATTTCATTTCAACCATTCTAAACATACGTCCAGCTAAAATATCTTTAGAACATATGCCTATCTTTATTTGATCTATTTTAATTACAACCATTCTTCTATTACTTTCCCTCCCTGTTCTGGCTGGGGCTCTTACCATGTTAATTACAGATCGAAATTTAAACACAACTTTTTTTGATCCTAGAGGAGGCGGGGACCCTATTTTATATCAACATCTATNN
>JX260263
NNCAATATACTTTGTTTTTGGAATTTGAGCAGGTTTTATCGGAACTTTATTAAGATTATGCATACGCTTTGAATTGAGCACTGCTGGTTC---TTTCTTAGGAAATGACCAACTATATAATGTAATTGTAACCGCACATGCTTTTATTATAATTTTTTTTATGGTAATACCTGTAATAATCGGGGGTTTTGGAAACTGGTTAACTCCTTTAATATTAGGTGTACCTGACATAGCTTTTCCCCGATTAAATAATATAAGATTCTGGCTTTTACCCCCTGCTCTAACACTTTTATTAGTGAGAGGTATAGTTGAAGGAGGAGCTGGTACAGGATGAACTGTTTATCCTCCTCTTTCTAGGGTCAGTGCTCATAGAGGTGCAGCTGTAGATCTTGCCATTTTTTCTTTACATTTAGCTGGGGCTTCTTCTATCTTAAGGGCAGTGAATTTCATTTCAACCATTCTAAACATACGTCCAGCTAAAATATCTTTAGAACATATGCCTATCTTTATTTGATCTATTTTAATTACAACCATTCTTCTATTACTTTCCCTCCCTGTTCTGGCTGGGGCTCTTACCATGTTAATTACAGATCGAAATTTAAACACAACTTTTTTTGATCCTAGAGGAGGCGGGGACCCTATTTTATATCAACATCTATNN
>JX260264
NNNNNNNNNNNNNNNNNNNNNNNNTTGAGCAGGTTTTATCGGAACTTTATTAAGATTATGCATACGCTTTGAATTGAGCACTGCTGGTTC---TTTCTTAGGAAATGACCAACTATATAATGTAATTGTAACCGCACATGCTTTTATTATAATTTTTTTTATGGTAATACCTGTAATAATCGGGGGTTTTGGAAACTGGTTAACTCCTTTAATATTAGGTGTACCTGACATAGCTTTTCCCCGATTAAATAATATAAGATTCTGGCTTTTACCCCCTGCTCTAACACTTTTATTAGTGAGAGGTATAGTTGAAGGAGGAGCTGGTACAGGATGAACTGTTTATCCTCCTCTTTCTAGGGTCAGTGCTCATAGAGGTGCAGCTGTAGATCTTGCCATTTTTTCTTTACATTTAGCTGGGGCTTCTTCTATCTTAAGGGCAGTGAATTTCATTTCAACCATTCTAAACATACGTCCAGCTAAAATATCTTTAGAACATATGCCTATCTTTATTTGATCTATTTTAATTACAACCATTCTTCTATTACTTTCCCTCCCTGTTCTGGCTGGGGCTCTTACCATGTTAATTACAGATCGAAATTTAAACACAACTTTTTTTGATCCTAGAGGAGGCGGGGACCCTATTTTATATCAACATCTANNN
>JX260266
NNNNNNNNNNNNNNNNNNNNNNATTTGAGCAGGTTTTATCGGAACTTTATTAAGATTATGCATACGCTTTGAATTGAGCACTGCTGGTTC---TTTCTTAGGAAATGACCAACTATATAATGTAATTGTAACCGCACATGCTTTTATTATAATTTTTTTTATGGTAATACCTGTAATAATCGGGGGTTTTGGAAACTGGTTAACTCCTTTAATATTAGGTGTACCTGACATAGCTTTTCCCCGATTAAATAATATAAGATTCTGGCTTTTACCCCCTGCTCTAACACTTTTATTAGTGAGAGGTATAGTTGAAGGAGGAGCTGGTACAGGATGAACTGTTTATCCTCCTCTTTCTAGGGTCAGTGCTCATAGAGGTGCAGCTGTAGATCTTGCCATTTTTTCTTTACATTTAGCTGGGGCTTCTTCTATCTTAAGGGCAGTGAATTTCATTTCAACCATTCTAAACATACGTCCAGCTAAAATATCTTTAGAACATATGCCTATCTTTATTTGATCTATTTTAATTACAACCATTCTTCTATTACTTTCCCTCCCTGTTCTGGCTGGGGCTCTTACCATGTTAATTACAGATCGAAATTTAAACACAACTTTTTTTGATCCTAGAGGAGGCGGGGACCCTATTTTATATCAACATCTATTN
>JX260272
NNCAATATACTTTGTTTTTGGAATTTGAGCAGGNTTTATCGGAACTTTATTAAGATTATGCATACGCTTTGAATTGAGCACTGCTGGTTC---TTTCTTAGGAAATGACCAACTATATAATGTAATTGTAACCGCACATGCTTTTATTATAATTTTTTTTATGGTAATACCTGTAATAATCGGGGGTTTTGGAAACTGGTTAACTCCTTTAATATTAGGTGTACCTGACATAGCTTTTCCCCGATTAAATAATATAAGATTCTGGCTTTTACCCCCTGCTCTAACACTTTTATTAGTGAGGGGTATAGTTGAAGGAGGAGCTGGTACAGGATGAACTGTTTATCCACCTCTTTCTAGGGTCAGTGCTCATAGAGGTGCAGCTGTAGATCTTGCCATTTTTTCTTTACATTTAGCTGGGGCTTCTTCTATCTTAAGGGCAGTGAATTTCATTTCAACCATTCTAAACATACGTCCAGCTAAAATATCTTTAGAACATATGCCTATCTTTATTTGATCTATTTTAATTACAACCATTCTTCTATTACTTTCCCTCCCTGTTCTGGCTGGGGCTCTTACCATGTTAATTACAGATCGAAATTTAAACACAACTTTTTTTGATCCTAGAGGAGGNNNNNNNNNNNNNNNNNNNNNNNNNNNNNNN
>KJ736065
NNCTATATATTTTTGTTTAGGACTTTGAGCTGGGATAATTGGGGCTACATTTAGATTATGTATCCGAATAGAATTATCTCATCCGGGATA---CTTATTAAGAAGACCCCAATTTTACAATGTAATTATTACTGCCCACGCTTTCATCATAATCTTCTTTATAGTAATACCTATTTTAATTGGTGGGTTTGGGAATTGATTAACTCCATTAATATTAGGTGTTCCTGATATAGCTTTTCCGCGAATAAATAATATAAGATTTTGATTACTACCCCCTGCTTTTGCACTACTTCTAGCTAGAGCAATAGTAGAGAGAGGTGCGGGAACAGGTTGAACTGTCTACCCTCCTTTATCAAGAGGAAGAGCTCATATCGGGCCTTCCATCGACCTCGCTATCTTCTCTCTTCATTTAGCTGGTGCCTCTTCAATTTTAGCTTCAGTAAATTTTATTTCAACAATCTTAAATATACGAAACCCTGGTATAATTTTAGAAAAAATACCAATCTTTGTTTGATCAGTGTTAATCACTACTATTCTATTACTTCTTTCCTTACCAGTTTTAGCTGGTGCCCTTACCATACTTCTAACTGACCGGAATTTTAATACCACTTTTTTTGATCCTAGGGGAGGAGGTGACCCTATTTTATTTCAACACTNNNNN
>KJ736066
NNCTATATATTTTTGTTTAGGACTTTGAGCTGGGATAATTGGGGCTACATTTAGATTATGTATCCGAATAGAATTATCTCATCCGGGATA---CTTATTAAGAAGACCCCAATTTTACAATGTAATTATTACTGCCCACGCTTTCATCATAATCTTCTTTATAGTAATACCTATTTTAATTGGTGGGTTTGGGAATTGATTAACTCCATTAATATTAGGTGTTCCTGATATAGCTTTTCCGCGAATAAATAATATAAGATTTTGATTACTACCCCCTGCTTTTGCACTACTTCTAGCTAGAGCAATAGTAGAGAGAGGTGCGGGAACAGGTTGAACTGTCTACCCTCCTTTATCAAGAGGAAGAGCTCATATCGGGCCTTCCATCGACCTCGCTATCTTCTCTCTTCATTTAGCTGGTGCCTCTTCAATTTTAGCTTCAGTAAATTTTATTTCAACAATCTTAAATATACGAAACCCTGGTATAATTTTAGAAAAAATACCAATCTTTGTTTGATCAGTGTTAATCACTACTATTCTATTACTTCTTTCCTTACCAGTTTTAGCTGGTGCCCTTACCATACTTCTAACTGACCGGAATTTTAATACCACTTTTTTTGATCCTAGGGGAGGAGGTGACCCTATTTTATTTCAACACTNNNNN
>KX226612
NNCTATATATTTTTGTTTAGGACTTTGAGCTGGGATAATTGGGGCTACATTTAGATTATGTATCCGAATAGAATTATCTCATCCGGGATA---CTTATTAAGAAGACCCCAATTTTACAATGTAATTATTACTGCCCACGCTTTCATCATAATCTTCTTTATAGTAATACCTATTTTAATTGGTGGGTTTGGGAATTGATTAACTCCATTAATATTAGGTGTTCCTGATATAGCTTTTCCGCGAATAAATAATATAAGATTTTGATTACTACCCCCTGCTTTTGCACTACTTCTAGCTAGAGCAATAGTAGAGAGAGGTGCGGGAACAGGTTGAACTGTCTACCCTCCTTTATCAAGAGGAAGAGCTCATATCGGGCCTTCCATCGACCTCGCTATCTTCTCTCTTCATTTAGCTGGTGCCTCTTCAATTTTAGCTTCAGTAAATTTTATTTCAACAATCTTAAATATACGAAACCCTGGTATAATTTTAGAAAAAATACCAATCTTTGTTTGATCAATGTTAATCACTACTATTCTATTACTTCTTTCCTTACCAGTTTTAGCTGGTGCCCTTACCATACTTCTAACTGACCGGAATTTTAATACCACTTTTTTTGATCCTAGGGGAGGAGGTGACCCTATTTTATTTCAACNNNNNNNN
>KX226613
NNCTATATATTTTTGTTTAGGACTTTGAGCTGGGATAATTGGGGCTACATTTAGATTATGTATCCGAATAGAATTATCTCATCCGGGATA---CTTATTAAGAAGACCCCAATTTTACAATGTAATTATTACTGCCCACGCTTTCATCATAATCTTCTTTATAGTAATACCTATTTTAATTGGTGGGTTTGGGAATTGATTAACTCCATTAATATTAGGTGTTCCTGATATAGCTTTTCCGCGAATAAATAATATAAGATTTTGATTACTACCCCCTGCTTTTGCACTACTTCTAGCTAGAGCAATAGTAGAGAGAGGTGCGGGAACAGGTTGAACTGTCTACCCTCCTTTATCAAGAGGAAGAGCTCATATCGGGCCTTCCATCGACCTCGCTATCTTCTCTCTTCATTTAGCTGGTGCCTCTTCAATTTTAGCTTCAGTAAATTTTATTTCAACAATCTTAAATATACGAAACCCTGGTATAATTTTAGAAAAAATACCAATCTTTGTTTGATCAATGTTAATCACTACTATTCTATTACTTCTTTCCTTACCAGTTTTAGCTGGTGCCCTTACCATACTTCTAACTGACCGGAATTTTAATACCACTTTTTTTGATCCTAGGGGAGGAGGTGACCCTATTTTATTTCAACNNNNNNNN
>KX226614
NNCTATATATTTTTGTTTAGGACTTTGAGCTGGGATAATTGGGGCTACATTTAGATTATGTATCCGAATAGAATTATCTCATCCGGGATA---CTTATTAAGAAGACCCCAATTTTACAATGTAATTATTACTGCCCACGCTTTCATCATAATCTTCTTTATAGTAATACCTATTTTAATTGGTGGGTTTGGGAATTGATTAACTCCATTAATATTAGGTGTTCCTGATATAGCTTTTCCGCGAATAAATAATATAAGATTTTGATTACTACCCCCTGCTTTTGCACTACTTCTAGCTAGAGCAATAGTAGAGAGAGGTGCGGGAACAGGTTGAACTGTCTACCCTCCTTTATCAAGAGGAAGAGCTCATATCGGGCCTTCCATCGACCTCGCTATCTTCTCTCTTCATTTAGCTGGTGCCTCTTCAATTTTAGCTTCAGTAAATTTTATTTCAACAATCTTAAATATACGAAACCCTGGTATAATTTTAGAAAAAATACCAATCTTTGTTTGATCAATGTTAATCACTACTATTCTATTACTTCTTTCCTTACCAGTTTTAGCTGGTGCCCTTACCATACTTCTAACTGACCGGAATTTTAATACCACTTTTTTTGATCCTAGGGGAGGAGGTGACCCTATTTTATTTCAACNNNNNNNN
>KX226610
NNCTATATATTTTTGTTTAGGACTTTGAGCCGGGATAATTGGGGCTACATTTAGATTATGTATCCGAATAGAATTATCTCATCCGGGATA---CTTATTAAGAAGACCCCAATTTTACAATGTAATTATTACTGCCCACGCTTTCATCATAATCTTCTTTATAGTAATACCTATTTTAATTGGTGGATTTGGAAATTGATTAACTCCATTAATATTAGGTGTTCCTGATATAGCTTTTCCGCGAATAAATAATATAAGATTTTGATTACTACCCCCTGCTTTTGCACTACTTCTAGCTAGAGCAATAGTAGAGAGAGGTGCGGGAACAGGTTGAACTGTCTACCCTCCTTTATCAAGAGGAAGAGCTCATATCGGGCCTTCCATCGATCTCGCTATCTTCTCTCTTCATTTAGCTGGTGCCTCTTCAATTTTAGCTTCAGTAAATTTTATTTCAACAATCTTAAATATACGAAACCCTGGTATAATTTTAGAAAAAATACCAATCTTTGTTTGATCAGTGTTAATCACTACTATTCTATTACTTCTTTCCTTACCAGTTTTAGCTGGTGCCCTTACAATACTTCTAACTGACCGGAATTTTAATACCACTTTCTTTGATCCTAGGGGAGGAGGTGACCCTATTTTATTCCAACNNNNNNNN
>KX226611
NNCTATATATTTTTGTTTAGGACTTTGAGCTGGGATAATTGGGGCTACATTTAGATTATGTATCCGAATAGAATTATCTCATCCGGGATA---CTTATTAAGAAGACCCCAATTTTACAATGTAATTATTACTGCCCACGCTTTCATTATAATCTTCTTTATAGTAATACCTATTTTAATTGGTGGATTTGGGAATTGATTAACTCCATTAATATTAGGTGTTCCTGATATAGCTTTTCCGCGAATAAATAATATAAGATTTTGATTACTACCCCCTGCTTTTGCACTACTTCTAGCTAGAGCAATAGTAGAGAGAGGTGCGGGAACAGGTTGAACTGTCTACCCTCCTTTATCAAGAGGAAGAGCTCATATCGGGCCTTCCATCGACCTCGCTATCTTCTCTCTTCATTTAGCTGGTGCCTCTTCAATTTTAGCTTCAGTAAATTTTATTTCAACAATCTTAAATATACGAAACCCTGGTATAATTTTAGAAAAAATACCAATCTTTGTTTGATCAGTGTTAATCACTACTATTCTATTACTTCTTTCCTTACCAGTTTTAGCTGGTGCCCTTACAATACTTCTAACTGACCGGAATTTTAATACCACTTTCTTTGATCCTAGGGGAGGAGGTGACCCTATTTTATTTCAACNNNNNNNN
>KX226609
NNCTATATATTTTTGTTTAGGACTTTGAGCTGGGATAATTGGGGCTACATTTAGATTATGTATCCGAATAGAATTATCTCATCCGGGATA---CTTATTAAGAAGACCCCAATTTTACAATGTAATTATTACTGCCCACGCTTTCATCATAATCTTCTTTATAGTGATACCTATTTTAATTGGTGGATTTGGAAATTGATTAACTCCATTAATATTAGGTGTTCCTGATATAGCTTTTCCGCGAATAAATAATATAAGATTTTGATTACTACCCCCTGCTTTTGCACTACTTCTAGCTAGAGCAATAGTAGAGAGAGGTGCGGGAACAGGTTGAACTGTCTACCCTCCTTTATCAAGAGGAAGAGCTCATATCGGGCCTTCCATCGACCTCGCTATCTTCTCTCTTCATTTAGCTGGTGCCTCTTCAATTTTAGCTTCAGTAAATTTTATTTCAACAATCTTAAATATACGAAACCCTGGTATGATTTTAGAAAAAATACCAATCTTTGTTTGATCGGTGTTAATCACTACCATTCTATTACTTCTTTCCTTACCAGTTTTAGCTGGTGCCCTTACCATACTTCTAACTGACCGGAATTTTAATACCACTTTCTTTGATCCTAGGGGAGGAGGTGACCCTATTTTATTTCAACNNNNNNNN
>KX226616
NNCTATATATTTTTGTTTAGGGCTTTGAGCCGGAATAATTGGGGCTACATTTAGATTGTGTATCCGAATAGAGTTATCTCATCCGGGGTA---CTTATTAAGAAGACCCCAGTTTTACAATGTGATTATTACTGCCCACGCTTTCATCATAATCTTCTTTATAGTAATACCTATTTTAATTGGTGGATTTGGAAATTGATTAACTCCATTGATATTAGGTGTTCCTGATATAGCTTTTCCGCGAATAAATAATATAAGATTTTGATTACTACCCCCTGCTTTTGCGCTACTTCTAGCTAGAGCAATAGTAGAGAGAGGTGCGGGAACAGGTTGAACTGTCTACCCTCCTTTATCAAGAGGAAGAGCTCATATCGGGCCTTCCATTGACCTCGCTATCTTCTCCCTTCATTTAGCTGGTGCCTCTTCAATTTTAGCTTCAGTAAATTTTATTTCAACAATCTTAAATATACGAAACCCTGGTATAATTTTAGAAAAAATACCAATCTTTGTTTGATCAGTGTTAATCACTACTATTCTTTTACTTCTTTCTTTACCGGTTTTAGCTGGTGCCCTTACAATACTTCTAACTGACCGGAATTTTAATACCACTTTCTTTGATCCTAGGGGAGGAGGTGACCCTATTTTATTTCAACNNNNNNNN
>KX226617
NNCTATATATTTTTGTTTAGGGCTTTGAGCCGGAATAATTGGGGCTACATTTAGATTGTGTATCCGAATAGAGTTATCTCATCCGGGGTA---CTTATTAAGAAGACCCCAGTTTTACAATGTGATTATTACTGCCCACGCTTTCATCATAATCTTCTTTATAGTAATACCTATTTTAATTGGTGGATTTGGAAATTGATTAACTCCATTGATATTAGGTGTTCCTGATATAGCTTTTCCGCGAATAAATAATATAAGATTTTGATTACTACCCCCTGCTTTTGCGCTACTTCTAGCTAGAGCAATAGTAGAGAGAGGTGCGGGAACAGGTTGAACTGTCTACCCTCCTTTATCAAGAGGAAGAGCTCATATCGGGCCTTCCATTGACCTCGCTATCTTCTCCCTTCATTTAGCTGGTGCCTCTTCAATTTTAGCTTCAGTAAATTTTATTTCAACAATCTTAAATATACGAAACCCTGGTATAATTTTAGAAAAAATACCAATCTTTGTTTGATCAGTGTTAATCACTACTATTCTTTTACTTCTTTCTTTACCGGTTTTAGCTGGTGCCCTTACAATACTTCTAACTGACCGGAATTTTAATACCACTTTCTTTGATCCTAGGGGAGGAGGTGACCCTATTTTATTTCAACNNNNNNNN
>KX226618
NNCTATATATTTTTGTTTAGGGCTTTGAGCCGGAATAATTGGGGCTACATTTAGATTGTGTATCCGAATAGAGTTATCTCATCCGGGGTA---CTTATTAAGAAGACCCCAGTTTTACAATGTGATTATTACTGCCCACGCTTTCATCATAATCTTCTTTATAGTAATACCTATTTTAATTGGTGGATTTGGAAATTGATTAACTCCATTGATATTAGGTGTTCCTGATATAGCTTTTCCGCGAATAAATAATATAAGATTTTGATTACTACCCCCTGCTTTTGCGCTACTTCTAGCTAGAGCAATAGTAGAGAGAGGTGCGGGAACAGGTTGAACTGTCTACCCTCCTTTATCAAGAGGAAGAGCTCATATCGGGCCTTCCATTGACCTCGCTATCTTCTCCCTTCATTTAGCTGGTGCCTCTTCAATTTTAGCTTCAGTAAATTTTATTTCAACAATCTTAAATATACGAAACCCTGGTATAATTTTAGAAAAAATACCAATCTTTGTTTGATCAGTGTTAATCACTACTATTCTTTTACTTCTTTCTTTACCGGTTTTAGCTGGTGCCCTTACAATACTTCTAACTGACCGGAATTTTAATACCACTTTCTTTGATCCTAGGGGAGGAGGTGACCCTATTTTATTTCAACNNNNNNNN
>KX226619
NNCTATATATTTTTGTTTAGGGCTTTGAGCCGGAATAATTGGGGCTACATTTAGATTGTGTATCCGAATAGAGTTATCTCATCCGGGGTA---CTTATTAAGAAGACCCCAGTTTTACAATGTGATTATTACTGCCCACGCTTTCATCATAATCTTCTTTATAGTAATACCTATTTTAATTGGTGGATTTGGAAATTGATTAACTCCATTGATATTAGGTGTTCCTGATATAGCTTTTCCGCGAATAAATAATATAAGATTTTGATTACTACCCCCTGCTTTTGCGCTACTTCTAGCTAGAGCAATAGTAGAGAGAGGTGCGGGAACAGGTTGAACTGTCTACCCTCCTTTATCAAGAGGAAGAGCTCATATCGGGCCTTCCATTGACCTCGCTATCTTCTCCCTTCATTTAGCTGGTGCCTCTTCAATTTTAGCTTCAGTAAATTTTATTTCAACAATCTTAAATATACGAAACCCTGGTATAATTTTAGAAAAAATACCAATCTTTGTTTGATCAGTGTTAATCACTACTATTCTTTTACTTCTTTCTTTACCGGTTTTAGCTGGTGCCCTTACAATACTTCTAACTGACCGGAATTTTAATACCACTTTCTTTGATCCTAGGGGAGGAGGTGACCCTATTTTATTTCAACNNNNNNNN
>KX226620
NNCTATATATTTTTGTTTAGGGCTTTGAGCCGGAATAATTGGGGCTACATTTAGATTGTGTATCCGAATAGAGTTATCTCATCCGGGGTA---CTTATTAAGAAGACCCCAGTTTTACAATGTGATTATTACTGCCCACGCTTTCATCATAATCTTCTTTATAGTAATACCTATTTTAATTGGTGGATTTGGAAATTGATTAACTCCATTGATATTAGGTGTTCCTGATATAGCTTTTCCGCGAATAAATAATATAAGATTTTGATTACTACCCCCTGCTTTTGCGCTACTTCTAGCTAGAGCAATAGTAGAGAGAGGTGCGGGAACAGGTTGAACTGTCTACCCTCCTTTATCAAGAGGAAGAGCTCATATCGGGCCTTCCATTGACCTCGCTATCTTCTCCCTTCATTTAGCTGGTGCCTCTTCAATTTTAGCTTCAGTAAATTTTATTTCAACAATCTTAAATATACGAAACCCTGGTATAATTTTAGAAAAAATACCAATCTTTGTTTGATCAGTGTTAATCACTACTATTCTTTTACTTCTTTCTTTACCGGTTTTAGCTGGTGCCCTTACAATACTTCTAACTGACCGGAATTTTAATACCACTTTCTTTGATCCTAGGGGAGGAGGTGACCCTATTTTATTTCAACNNNNNNNN
>KX226621
NNCTATATATTTTTGTTTAGGGCTTTGAGCCGGAATAATTGGGGCTACATTTAGATTGTGTATCCGAATAGAGTTATCTCATCCGGGGTA---CTTATTAAGAAGACCCCAGTTTTACAATGTGATTATTACTGCCCACGCTTTCATCATAATCTTCTTTATAGTAATACCTATTTTAATTGGTGGATTTGGAAATTGATTAACTCCATTGATATTAGGTGTTCCTGATATAGCTTTTCCGCGAATAAATAATATAAGATTTTGATTACTACCCCCTGCTTTTGCGCTACTTCTAGCTAGAGCAATAGTAGAGAGAGGTGCGGGAACAGGTTGAACTGTCTACCCTCCTTTATCAAGAGGAAGAGCTCATATCGGGCCTTCCATTGACCTCGCTATCTTCTCCCTTCATTTAGCTGGTGCCTCTTCAATTTTAGCTTCAGTAAATTTTATTTCAACAATCTTAAATATACGAAACCCTGGTATAATTTTAGAAAAAATACCAATCTTTGTTTGATCAGTGTTAATCACTACTATTCTTTTACTTCTTTCTTTACCGGTTTTAGCTGGTGCCCTTACAATACTTCTAACTGACCGGAATTTTAATACCACTTTCTTTGATCCTAGGGGAGGAGGTGACCCTATTTTATTTCAACNNNNNNNN
>KX226622
NNCTATATATTTTTGTTTAGGGCTTTGAGCCGGAATAATTGGGGCTACATTTAGATTGTGTATCCGAATAGAGTTATCTCATCCGGGGTA---CTTATTAAGAAGACCCCAGTTTTACAATGTGATTATTACTGCCCACGCTTTCATCATAATCTTCTTTATAGTAATACCTATTTTAATTGGTGGATTTGGAAATTGATTAACTCCATTGATATTAGGTGTTCCTGATATAGCTTTTCCGCGAATAAATAATATAAGATTTTGATTACTACCCCCTGCTTTTGCGCTACTTCTAGCTAGAGCAATAGTAGAGAGAGGTGCGGGAACAGGTTGAACTGTCTACCCTCCTTTATCAAGAGGAAGAGCTCATATCGGGCCTTCCATTGACCTCGCTATCTTCTCCCTTCATTTAGCTGGTGCCTCTTCAATTTTAGCTTCAGTAAATTTTATTTCAACAATCTTAAATATACGAAACCCTGGTATAATTTTAGAAAAAATACCAATCTTTGTTTGATCAGTGTTAATCACTACTATTCTTTTACTTCTTTCTTTACCGGTTTTAGCTGGTGCCCTTACAATACTTCTAACTGACCGGAATTTTAATACCACTTTCTTTGATCCTAGGGGAGGAGGTGACCCTATTTTATTTCAACNNNNNNNN
>KX226623
NNCTATATATTTTTGTTTAGGGCTTTGAGCCGGAATAATTGGGGCTACATTTAGATTGTGTATCCGAATAGAGTTATCTCATCCGGGGTA---CTTATTAAGAAGACCCCAGTTTTACAATGTGATTATTACTGCCCACGCTTTCATCATAATCTTCTTTATAGTAATACCTATTTTAATTGGTGGATTTGGAAATTGATTAACTCCATTGATATTAGGTGTTCCTGATATAGCTTTTCCGCGAATAAATAATATAAGATTTTGATTACTACCCCCTGCTTTTGCGCTACTTCTAGCTAGAGCAATAGTAGAGAGAGGTGCGGGAACAGGTTGAACTGTCTACCCTCCTTTATCAAGAGGAAGAGCTCATATCGGGCCTTCCATTGACCTCGCTATCTTCTCCCTTCATTTAGCTGGTGCCTCTTCAATTTTAGCTTCAGTAAATTTTATTTCAACAATCTTAAATATACGAAACCCTGGTATAATTTTAGAAAAAATACCAATCTTTGTTTGATCAGTGTTAATCACTACTATTCTTTTACTTCTTTCTTTACCGGTTTTAGCTGGTGCCCTTACAATACTTCTAACTGACCGGAATTTTAATACCACTTTCTTTGATCCTAGGGGAGGAGGTGACCCTATTTTATTTCAACNNNNNNNN
>KX226624
NNCTATATATTTTTGTTTAGGGCTTTGAGCCGGAATAATTGGGGCTACATTTAGATTGTGTATCCGAATAGAGTTATCTCATCCGGGGTA---CTTATTAAGAAGACCCCAGTTTTACAATGTGATTATTACTGCCCACGCTTTCATCATAATCTTCTTTATAGTAATACCTATTTTAATTGGTGGATTTGGAAATTGATTAACTCCATTGATATTAGGTGTTCCTGATATAGCTTTTCCGCGAATAAATAATATAAGATTTTGATTACTACCCCCTGCTTTTGCGCTACTTCTAGCTAGAGCAATAGTAGAGAGAGGTGCGGGAACAGGTTGAACTGTCTACCCTCCTTTATCAAGAGGAAGAGCTCATATCGGGCCTTCCATTGACCTCGCTATCTTCTCCCTTCATTTAGCTGGTGCCTCTTCAATTTTAGCTTCAGTAAATTTTATTTCAACAATCTTAAATATACGAAACCCTGGTATAATTTTAGAAAAAATACCAATCTTTGTTTGATCAGTGTTAATCACTACTATTCTTTTACTTCTTTCTTTACCGGTTTTAGCTGGTGCCCTTACAATACTTCTAACTGACCGGAATTTTAATACCACTTTCTTTGATCCTAGGGGAGGAGGTGACCCTATTTTATTTCAACNNNNNNNN
>KX226625
NNCTATATATTTTTGTTTAGGGCTTTGAGCCGGAATAATTGGGGCTACATTTAGATTGTGTATCCGAATAGAGTTATCTCATCCGGGGTA---CTTATTAAGAAGACCCCAGTTTTACAATGTGATTATTACTGCCCACGCTTTCATCATAATCTTCTTTATAGTAATACCTATTTTAATTGGTGGATTTGGAAATTGATTAACTCCATTGATATTAGGTGTTCCTGATATAGCTTTTCCGCGAATAAATAATATAAGATTTTGATTACTACCCCCTGCTTTTGCGCTACTTCTAGCTAGAGCAATAGTAGAGAGAGGTGCGGGAACAGGTTGAACTGTCTACCCTCCTTTATCAAGAGGAAGAGCTCATATCGGGCCTTCCATTGACCTCGCTATCTTCTCCCTTCATTTAGCTGGTGCCTCTTCAATTTTAGCTTCAGTAAATTTTATTTCAACAATCTTAAATATACGAAACCCTGGTATAATTTTAGAAAAAATACCAATCTTTGTTTGATCAGTGTTAATCACTACTATTCTTTTACTTCTTTCTTTACCGGTTTTAGCTGGTGCCCTTACAATACTTCTAACTGACCGGAATTTTAATACCACTTTCTTTGATCCTAGGGGAGGAGGTGACCCTATTTTATTTCAACNNNNNNNN
>KX226626
NNCTATATATTTTTGTTTAGGGCTTTGAGCCGGAATAATTGGGGCTACATTTAGATTGTGTATCCGAATAGAGTTATCTCATCCGGGGTA---CTTATTAAGAAGACCCCAGTTTTACAATGTGATTATTACTGCCCACGCTTTCATCATAATCTTCTTTATAGTAATACCTATTTTAATTGGTGGATTTGGAAATTGATTAACTCCATTGATATTAGGTGTTCCTGATATAGCTTTTCCGCGAATAAATAATATAAGATTTTGATTACTACCCCCTGCTTTTGCGCTACTTCTAGCTAGAGCAATAGTAGAGAGAGGTGCGGGAACAGGTTGAACTGTCTACCCTCCTTTATCAAGAGGAAGAGCTCATATCGGGCCTTCCATTGACCTCGCTATCTTCTCCCTTCATTTAGCTGGTGCCTCTTCAATTTTAGCTTCAGTAAATTTTATTTCAACAATCTTAAATATACGAAACCCTGGTATAATTTTAGAAAAAATACCAATCTTTGTTTGATCAGTGTTAATCACTACTATTCTTTTACTTCTTTCTTTACCGGTTTTAGCTGGTGCCCTTACAATACTTCTAACTGACCGGAATTTTAATACCACTTTCTTTGATCCTAGGGGAGGAGGTGACCCTATTTTATTTCAACNNNNNNNN
>KX226627
NNCTATATATTTTTGTTTAGGGCTTTGAGCCGGAATAATTGGGGCTACATTTAGATTGTGTATCCGAATAGAGTTATCTCATCCGGGGTA---CTTATTAAGAAGACCCCAGTTTTACAATGTGATTATTACTGCCCACGCTTTCATCATAATCTTCTTTATAGTAATACCTATTTTAATTGGTGGATTTGGAAATTGATTAACTCCATTGATATTAGGTGTTCCTGATATAGCTTTTCCGCGAATAAATAATATAAGATTTTGATTACTACCCCCTGCTTTTGCGCTACTTCTAGCTAGAGCAATAGTAGAGAGAGGTGCGGGAACAGGTTGAACTGTCTACCCTCCTTTATCAAGAGGAAGAGCTCATATCGGGCCTTCCATTGACCTCGCTATCTTCTCCCTTCATTTAGCTGGTGCCTCTTCAATTTTAGCTTCAGTAAATTTTATTTCAACAATCTTAAATATACGAAACCCTGGTATAATTTTAGAAAAAATACCAATCTTTGTTTGATCAGTGTTAATCACTACTATTCTTTTACTTCTTTCTTTACCGGTTTTAGCTGGTGCCCTTACAATACTTCTAACTGACCGGAATTTTAATACCACTTTCTTTGATCCTAGGGGAGGAGGTGACCCTATTTTATTTCAACNNNNNNNN
>KX226628
NNCTATATATTTTTGTTTAGGGCTTTGAGCCGGAATAATTGGGGCTACATTTAGATTGTGTATCCGAATAGAGTTATCTCATCCGGGGTA---CTTATTAAGAAGACCCCAGTTTTACAATGTGATTATTACTGCCCACGCTTTCATCATAATCTTCTTTATAGTAATACCTATTTTAATTGGTGGATTTGGAAATTGATTAACTCCATTGATATTAGGTGTTCCTGATATAGCTTTTCCGCGAATAAATAATATAAGATTTTGATTACTACCCCCTGCTTTTGCGCTACTTCTAGCTAGAGCAATAGTAGAGAGAGGTGCGGGAACAGGTTGAACTGTCTACCCTCCTTTATCAAGAGGAAGAGCTCATATCGGGCCTTCCATTGACCTCGCTATCTTCTCCCTTCATTTAGCTGGTGCCTCTTCAATTTTAGCTTCAGTAAATTTTATTTCAACAATCTTAAATATACGAAACCCTGGTATAATTTTAGAAAAAATACCAATCTTTGTTTGATCAGTGTTAATCACTACTATTCTTTTACTTCTTTCTTTACCGGTTTTAGCTGGTGCCCTTACAATACTTCTAACTGACCGGAATTTTAATACCACTTTCTTTGATCCTAGGGGAGGAGGTGACCCTATTTTATTTCAACNNNNNNNN
>KX226629
NNCTATATATTTTTGTTTAGGGCTTTGAGCCGGAATAATTGGGGCTACATTTAGATTGTGTATCCGAATAGAGTTATCTCATCCGGGGTA---CTTATTAAGAAGACCCCAGTTTTACAATGTGATTATTACTGCCCACGCTTTCATCATAATCTTCTTTATAGTAATACCTATTTTAATTGGTGGATTTGGAAATTGATTAACTCCATTGATATTAGGTGTTCCTGATATAGCTTTTCCGCGAATAAATAATATAAGATTTTGATTACTACCCCCTGCTTTTGCGCTACTTCTAGCTAGAGCAATAGTAGAGAGAGGTGCGGGAACAGGTTGAACTGTCTACCCTCCTTTATCAAGAGGAAGAGCTCATATCGGGCCTTCCATTGACCTCGCTATCTTCTCCCTTCATTTAGCTGGTGCCTCTTCAATTTTAGCTTCAGTAAATTTTATTTCAACAATCTTAAATATACGAAACCCTGGTATAATTTTAGAAAAAATACCAATCTTTGTTTGATCAGTGTTAATCACTACTATTCTTTTACTTCTTTCTTTACCGGTTTTAGCTGGTGCCCTTACAATACTTCTAACTGACCGGAATTTTAATACCACTTTCTTTGATCCTAGGGGAGGAGGTGACCCTATTTTATTTCAACNNNNNNNN
>KX226630
NNCTATATATTTTTGTTTAGGGCTTTGAGCCGGAATAATTGGGGCTACATTTAGATTGTGTATCCGAATAGAATTATCTCATCCGGGGTA---CTTATTAAGAAGACCCCAGTTTTACAATGTGATTATTACTGCCCACGCTTTCATCATAATCTTCTTTATAGTAATACCTATTTTAATTGGTGGGTTTGGGAATTGATTAACTCCATTGATATTAGGTGTTCCTGATATAGCTTTTCCGCGAATAAATAATATAAGATTTTGATTACTACCCCCTGCTTTTGCGCTACTCCTAGCTAGAGCAATAGTAGAGAGAGGTGCGGGAACAGGTTGAACTGTCTACCCTCCTTTATCAAGAGGAAGAGCTCATATCGGGCCTTCCATTGACCTCGCTATCTTCTCCCTTCATTTAGCTGGTGCCTCTTCAATTTTAGCTTCAGTAAATTTTATTTCAACAATCTTAAATATACGAAACCCTGGTATAATTTTAGAAAAAATACCAATCTTTGTTTGATCAGTGTTAATCACTACTATTCTTTTACTTCTTTCTTTACCAGTTTTAGCTGGTGCCCTTACAATACTTCTAACTGACCGGAATTTTAATACCACTTTCTTTGATCCTAGGGGAGGAGGTGACCCTATTTTATTTCAACNNNNNNNN
>KX226631
NNCTATATATTTTTGTTTAGGGCTTTGAGCCGGAATAATTGGGGCTACATTTAGATTGTGTATCCGAATAGAATTATCTCATCCGGGGTA---CTTATTAAGAAGACCCCAGTTTTACAATGTGATTATTACTGCCCACGCTTTCATCATAATCTTCTTTATAGTAATACCTATTTTAATTGGTGGGTTTGGGAATTGATTAACTCCATTGATATTAGGTGTTCCTGATATAGCTTTTCCGCGAATAAATAATATAAGATTTTGATTACTACCCCCTGCTTTTGCGCTACTCCTAGCTAGAGCAATAGTAGAGAGAGGTGCGGGAACAGGTTGAACTGTCTACCCTCCTTTATCAAGAGGAAGAGCTCATATCGGGCCTTCCATTGACCTCGCTATCTTCTCCCTTCATTTAGCTGGTGCCTCTTCAATTTTAGCTTCAGTAAATTTTATTTCAACAATCTTAAATATACGAAACCCTGGTATAATTTTAGAAAAAATACCAATCTTTGTTTGATCAGTGTTAATCACTACTATTCTTTTACTTCTTTCTTTACCAGTTTTAGCTGGTGCCCTTACAATACTTCTAACTGACCGGAATTTTAATACCACTTTCTTTGATCCTAGGGGAGGAGGTGACCCTATTTTATTTCAACNNNNNNNN
>KX226632
NNCTATATATTTTTGTTTAGGGCTTTGAGCCGGAATAATTGGGGCTACATTTAGATTGTGTATCCGAATAGAATTATCTCATCCGGGGTA---CTTATTAAGAAGACCCCAGTTTTACAATGTGATTATTACTGCCCACGCTTTCATCATAATCTTCTTTATAGTAATACCTATTTTAATTGGTGGGTTTGGGAATTGATTAACTCCATTGATATTAGGTGTTCCTGATATAGCTTTTCCGCGAATAAATAATATAAGATTTTGATTACTACCCCCTGCTTTTGCGCTACTCCTAGCTAGAGCAATAGTAGAGAGAGGTGCGGGAACAGGTTGAACTGTCTACCCTCCTTTATCAAGAGGAAGAGCTCATATCGGGCCTTCCATTGACCTCGCTATCTTCTCCCTTCATTTAGCTGGTGCCTCTTCAATTTTAGCTTCAGTAAATTTTATTTCAACAATCTTAAATATACGAAACCCTGGTATAATTTTAGAAAAAATACCAATCTTTGTTTGATCAGTGTTAATCACTACTATTCTTTTACTTCTTTCTTTACCAGTTTTAGCTGGTGCCCTTACAATACTTCTAACTGACCGGAATTTTAATACCACTTTCTTTGATCCTAGGGGAGGAGGTGACCCTATTTTATTTCAACNNNNNNNN
>KX226633
NNCTATATATTTTTGTTTAGGGCTTTGAGCCGGAATAATTGGGGCTACATTTAGATTGTGTATCCGAATAGAATTATCTCATCCGGGGTA---CTTATTAAGAAGACCCCAGTTTTACAATGTGATTATTACTGCCCACGCTTTCATCATAATCTTCTTTATAGTAATACCTATTTTAATTGGTGGGTTTGGGAATTGATTAACTCCATTGATATTAGGTGTTCCTGATATAGCTTTTCCGCGAATAAATAATATAAGATTTTGATTACTACCCCCTGCTTTTGCGCTACTCCTAGCTAGAGCAATAGTAGAGAGAGGTGCGGGAACAGGTTGAACTGTCTACCCTCCTTTATCAAGAGGAAGAGCTCATATCGGGCCTTCCATTGACCTCGCTATCTTCTCCCTTCATTTAGCTGGTGCCTCTTCAATTTTAGCTTCAGTAAATTTTATTTCAACAATCTTAAATATACGAAACCCTGGTATAATTTTAGAAAAAATACCAATCTTTGTTTGATCAGTGTTAATCACTACTATTCTTTTACTTCTTTCTTTACCAGTTTTAGCTGGTGCCCTTACAATACTTCTAACTGACCGGAATTTTAATACCACTTTCTTTGATCCTAGGGGAGGAGGTGACCCTATTTTATTTCAACNNNNNNNN
>KX226634
NNCTATATATTTTTGTTTAGGGCTTTGAGCCGGAATAATTGGGGCTACATTTAGATTGTGTATCCGAATAGAATTATCTCATCCGGGGTA---CTTATTAAGAAGACCCCAGTTTTACAATGTGATTATTACTGCCCACGCTTTCATCATAATCTTCTTTATAGTAATACCTATTTTAATTGGTGGGTTTGGGAATTGATTAACTCCATTGATATTAGGTGTTCCTGATATAGCTTTTCCGCGAATAAATAATATAAGATTTTGATTACTACCCCCTGCTTTTGCGCTACTCCTAGCTAGAGCAATAGTAGAGAGAGGTGCGGGAACAGGTTGAACTGTCTACCCTCCTTTATCAAGAGGAAGAGCTCATATCGGGCCTTCCATTGACCTCGCTATCTTCTCCCTTCATTTAGCTGGTGCCTCTTCAATTTTAGCTTCAGTAAATTTTATTTCAACAATCTTAAATATACGAAACCCTGGTATAATTTTAGAAAAAATACCAATCTTTGTTTGATCAGTGTTAATCACTACTATTCTTTTACTTCTTTCTTTACCAGTTTTAGCTGGTGCCCTTACAATACTTCTAACTGACCGGAATTTTAATACCACTTTCTTTGATCCTAGGGGAGGAGGTGACCCTATTTTATTTCAACNNNNNNNN
>KX226635
NNCTATATATTTTTGTTTAGGGCTTTGAGCCGGAATAATTGGGGCTACATTTAGATTGTGTATCCGAATAGAATTATCTCATCCGGGGTA---CTTATTAAGAAGACCCCAGTTTTACAATGTGATTATTACTGCCCACGCTTTCATCATAATCTTCTTTATAGTAATACCTATTTTAATTGGTGGGTTTGGGAATTGATTAACTCCATTGATATTAGGTGTTCCTGATATAGCTTTTCCGCGAATAAATAATATAAGATTTTGATTACTACCCCCTGCTTTTGCGCTACTCCTAGCTAGAGCAATAGTAGAGAGAGGTGCGGGAACAGGTTGAACTGTCTACCCTCCTTTATCAAGAGGAAGAGCTCATATCGGGCCTTCCATTGACCTCGCTATCTTCTCCCTTCATTTAGCTGGTGCCTCTTCAATTTTAGCTTCAGTAAATTTTATTTCAACAATCTTAAATATACGAAACCCTGGTATAATTTTAGAAAAAATACCAATCTTTGTTTGATCAGTGTTAATCACTACTATTCTTTTACTTCTTTCTTTACCAGTTTTAGCTGGTGCCCTTACAATACTTCTAACTGACCGGAATTTTAATACCACTTTCTTTGATCCTAGGGGAGGAGGTGACCCTATTTTATTTCAACNNNNNNNN
>KX226636
NNCTATATATTTTTGTTTAGGGCTTTGAGCCGGAATAATTGGGGCTACATTTAGATTGTGTATCCGAATAGAATTATCTCATCCGGGGTA---CTTATTAAGAAGACCCCAGTTTTACAATGTGATTATTACTGCCCACGCTTTCATCATAATCTTCTTTATAGTAATACCTATTTTAATTGGTGGGTTTGGGAATTGATTAACTCCATTGATATTAGGTGTTCCTGATATAGCTTTTCCGCGAATAAATAATATAAGATTTTGATTACTACCCCCTGCTTTTGCGCTACTCCTAGCTAGAGCAATAGTAGAGAGAGGTGCGGGAACAGGTTGAACTGTCTACCCTCCTTTATCAAGAGGAAGAGCTCATATCGGGCCTTCCATTGACCTCGCTATCTTCTCCCTTCATTTAGCTGGTGCCTCTTCAATTTTAGCTTCAGTAAATTTTATTTCAACAATCTTAAATATACGAAACCCTGGTATAATTTTAGAAAAAATACCAATCTTTGTTTGATCAGTGTTAATCACTACTATTCTTTTACTTCTTTCTTTACCAGTTTTAGCTGGTGCCCTTACAATACTTCTAACTGACCGGAATTTTAATACCACTTTCTTTGATCCTAGGGGAGGAGGTGACCCTATTTTATTTCAACNNNNNNNN
>KX226637
NNCTATATATTTTTGTTTAGGGCTTTGAGCCGGAATAATTGGGGCTACATTTAGATTGTGTATCCGAATAGAATTATCTCATCCGGGGTA---CTTATTAAGAAGACCCCAGTTTTACAATGTGATTATTACTGCCCACGCTTTCATCATAATCTTCTTTATAGTAATACCTATTTTAATTGGTGGGTTTGGGAATTGATTAACTCCATTGATATTAGGTGTTCCTGATATAGCTTTTCCGCGAATAAATAATATAAGATTTTGATTACTACCCCCTGCTTTTGCGCTACTCCTAGCTAGAGCAATAGTAGAGAGAGGTGCGGGAACAGGTTGAACTGTCTACCCTCCTTTATCAAGAGGAAGAGCTCATATCGGGCCTTCCATTGACCTCGCTATCTTCTCCCTTCATTTAGCTGGTGCCTCTTCAATTTTAGCTTCAGTAAATTTTATTTCAACAATCTTAAATATACGAAACCCTGGTATAATTTTAGAAAAAATACCAATCTTTGTTTGATCAGTGTTAATCACTACTATTCTTTTACTTCTTTCTTTACCAGTTTTAGCTGGTGCCCTTACAATACTTCTAACTGACCGGAATTTTAATACCACTTTCTTTGATCCTAGGGGAGGAGGTGACCCTATTTTATTTCAACNNNNNNNN
>KX226638
NNCTATATATTTTTGTTTAGGGCTTTGAGCCGGAATAATTGGGGCTACATTTAGATTGTGTATCCGAATAGAATTATCTCATCCGGGGTA---CTTATTAAGAAGACCCCAGTTTTACAATGTGATTATTACTGCCCACGCTTTCATCATAATCTTCTTTATAGTAATACCTATTTTAATTGGTGGGTTTGGGAATTGATTAACTCCATTGATATTAGGTGTTCCTGATATAGCTTTTCCGCGAATAAATAATATAAGATTTTGATTACTACCCCCTGCTTTTGCGCTACTCCTAGCTAGAGCAATAGTAGAGAGAGGTGCGGGAACAGGTTGAACTGTCTACCCTCCTTTATCAAGAGGAAGAGCTCATATCGGGCCTTCCATTGACCTCGCTATCTTCTCCCTTCATTTAGCTGGTGCCTCTTCAATTTTAGCTTCAGTAAATTTTATTTCAACAATCTTAAATATACGAAACCCTGGTATAATTTTAGAAAAAATACCAATCTTTGTTTGATCAGTGTTAATCACTACTATTCTTTTACTTCTTTCTTTACCAGTTTTAGCTGGTGCCCTTACAATACTTCTAACTGACCGGAATTTTAATACCACTTTCTTTGATCCTAGGGGAGGAGGTGACCCTATTTTATTTCAACNNNNNNNN
>KX226639
NNCTATATATTTTTGTTTAGGGCTTTGAGCCGGAATAATTGGGGCTACATTTAGATTGTGTATCCGAATAGAATTATCTCATCCGGGGTA---CTTATTAAGAAGACCCCAGTTTTACAATGTGATTATTACTGCCCACGCTTTCATCATAATCTTCTTTATAGTAATACCTATTTTAATTGGTGGGTTTGGGAATTGATTAACTCCATTGATATTAGGTGTTCCTGATATAGCTTTTCCGCGAATAAATAATATAAGATTTTGATTACTACCCCCTGCTTTTGCGCTACTCCTAGCTAGAGCAATAGTAGAGAGAGGTGCGGGAACAGGTTGAACTGTCTACCCTCCTTTATCAAGAGGAAGAGCTCATATCGGGCCTTCCATTGACCTCGCTATCTTCTCCCTTCATTTAGCTGGTGCCTCTTCAATTTTAGCTTCAGTAAATTTTATTTCAACAATCTTAAATATACGAAACCCTGGTATAATTTTAGAAAAAATACCAATCTTTGTTTGATCAGTGTTAATCACTACTATTCTTTTACTTCTTTCTTTACCAGTTTTAGCTGGTGCCCTTACAATACTTCTAACTGACCGGAATTTTAATACCACTTTCTTTGATCCTAGGGGAGGAGGTGACCCTATTTTATTTCAACNNNNNNNN
>KX226640
NNCTATATATTTTTGTTTAGGGCTTTGAGCCGGAATAATTGGGGCTACATTTAGATTGTGTATCCGAATAGAATTATCTCATCCGGGGTA---CTTATTAAGAAGACCCCAGTTTTACAATGTGATTATTACTGCCCACGCTTTCATCATAATCTTCTTTATAGTAATACCTATTTTAATTGGTGGGTTTGGGAATTGATTAACTCCATTGATATTAGGTGTTCCTGATATAGCTTTTCCGCGAATAAATAATATAAGATTTTGATTACTACCCCCTGCTTTTGCGCTACTCCTAGCTAGAGCAATAGTAGAGAGAGGTGCGGGAACAGGTTGAACTGTCTACCCTCCTTTATCAAGAGGAAGAGCTCATATCGGGCCTTCCATTGACCTCGCTATCTTCTCCCTTCATTTAGCTGGTGCCTCTTCAATTTTAGCTTCAGTAAATTTTATTTCAACAATCTTAAATATACGAAACCCTGGTATAATTTTAGAAAAAATACCAATCTTTGTTTGATCAGTGTTAATCACTACTATTCTTTTACTTCTTTCTTTACCAGTTTTAGCTGGTGCCCTTACAATACTTCTAACTGACCGGAATTTTAATACCACTTTCTTTGATCCTAGGGGAGGAGGTGACCCTATTTTATTTCAACNNNNNNNN
>KX226641
NNCTATATATTTTTGTTTAGGGCTTTGAGCCGGAATAATTGGGGCTACATTTAGATTGTGTATCCGAATAGAATTATCTCATCCGGGGTA---CTTATTAAGAAGACCCCAGTTTTACAATGTGATTATTACTGCCCACGCTTTCATCATAATCTTCTTTATAGTAATACCTATTTTAATTGGTGGGTTTGGGAATTGATTAACTCCATTGATATTAGGTGTTCCTGATATAGCTTTTCCGCGAATAAATAATATAAGATTTTGATTACTACCCCCTGCTTTTGCGCTACTCCTAGCTAGAGCAATAGTAGAGAGAGGTGCGGGAACAGGTTGAACTGTCTACCCTCCTTTATCAAGAGGAAGAGCTCATATCGGGCCTTCCATTGACCTCGCTATCTTCTCCCTTCATTTAGCTGGTGCCTCTTCAATTTTAGCTTCAGTAAATTTTATTTCAACAATCTTAAATATACGAAACCCTGGTATAATTTTAGAAAAAATACCAATCTTTGTTTGATCAGTGTTAATCACTACTATTCTTTTACTTCTTTCTTTACCAGTTTTAGCTGGTGCCCTTACAATACTTCTAACTGACCGGAATTTTAATACCACTTTCTTTGATCCTAGGGGAGGAGGTGACCCTATTTTATTTCAACNNNNNNNN
>KX226642
NNCTATATATTTTTGTTTAGGGCTTTGAGCCGGAATAATTGGGGCTACATTTAGATTGTGTATCCGAATAGAATTATCTCATCCGGGGTA---CTTATTAAGAAGACCCCAGTTTTACAATGTGATTATTACTGCCCACGCTTTCATCATAATCTTCTTTATAGTAATACCTATTTTAATTGGTGGGTTTGGGAATTGATTAACTCCATTGATATTAGGTGTTCCTGATATAGCTTTTCCGCGAATAAATAATATAAGATTTTGATTACTACCCCCTGCTTTTGCGCTACTCCTAGCTAGAGCAATAGTAGAGAGAGGTGCGGGAACAGGTTGAACTGTCTACCCTCCTTTATCAAGAGGAAGAGCTCATATCGGGCCTTCCATTGACCTCGCTATCTTCTCCCTTCATTTAGCTGGTGCCTCTTCAATTTTAGCTTCAGTAAATTTTATTTCAACAATCTTAAATATACGAAACCCTGGTATAATTTTAGAAAAAATACCAATCTTTGTTTGATCAGTGTTAATCACTACTATTCTTTTACTTCTTTCTTTACCAGTTTTAGCTGGTGCCCTTACAATACTTCTAACTGACCGGAATTTTAATACCACTTTCTTTGATCCTAGGGGAGGAGGTGACCCTATTTTATTTCAACNNNNNNNN
>KX226643
NNCTATATATTTTTGTTTAGGGCTTTGAGCCGGAATAATTGGGGCTACATTTAGATTGTGTATCCGAATAGAATTATCTCATCCGGGGTA---CTTATTAAGAAGACCCCAGTTTTACAATGTGATTATTACTGCCCACGCTTTCATCATAATCTTCTTTATAGTAATACCTATTTTAATTGGTGGGTTTGGGAATTGATTAACTCCATTGATATTAGGTGTTCCTGATATAGCTTTTCCGCGAATAAATAATATAAGATTTTGATTACTACCCCCTGCTTTTGCGCTACTCCTAGCTAGAGCAATAGTAGAGAGAGGTGCGGGAACAGGTTGAACTGTCTACCCTCCTTTATCAAGAGGAAGAGCTCATATCGGGCCTTCCATTGACCTCGCTATCTTCTCCCTTCATTTAGCTGGTGCCTCTTCAATTTTAGCTTCAGTAAATTTTATTTCAACAATCTTAAATATACGAAACCCTGGTATAATTTTAGAAAAAATACCAATCTTTGTTTGATCAGTGTTAATCACTACTATTCTTTTACTTCTTTCTTTACCAGTTTTAGCTGGTGCCCTTACAATACTTCTAACTGACCGGAATTTTAATACCACTTTCTTTGATCCTAGGGGAGGAGGTGACCCTATTTTATTTCAACNNNNNNNN
>KX226647
NNCTATATATTTTTGTTTAGGGCTTTGAGCCGGAATAATTGGGGCTACATTTAGATTGTGTATCCGAATAGAACTATCTCATCCGGGGTA---CTTATTAAGAAGACCCCAGTTTTACAATGTGATTATTACTGCCCACGCTTTCATCATAATCTTCTTTATAGTAATACCTATTTTAATTGGTGGATTTGGGAATTGATTAACTCCATTGATATTAGGTGTTCCTGATATAGCTTTTCCGCGAATAAATAATATAAGATTTTGATTACTACCCCCTGCTTTTGCGCTACTTCTAGCTAGAGCAATAGTAGAGAGAGGTGCGGGAACAGGTTGAACTGTCTACCCTCCTTTATCAAGAGGAAGAGCTCATATCGGGCCTTCCATTGACCTCGCTATCTTCTCCCTTCATTTAGCTGGTGCCTCTTCAATTTTAGCTTCAGTAAATTTTATTTCAACAATCTTAAATATACGAAACCCTGGTATAATTTTAGAAAAAATACCAATCTTTGTTTGATCAGTGTTAATCACTACTATTCTTTTACTTCTTTCTTTACCAGTTTTAGCTGGTGCCCTTACAATACTTCTAACTGACCGGAATTTTAATACCACTTTCTTTGATCCTAGGGGAGGAGGTGACCCTATTTTATTTCAACNNNNNNNN
>KX226648
NNCTATATATTTTTGTTTAGGGCTTTGAGCCGGAATAATTGGGGCTACATTTAGATTGTGTATCCGAATAGAATTATCTCATCCGGGGTA---CTTATTAAGAAGACCCCAGTTTTACAATGTGATTATTACTGCCCACGCTTTCATCATAATCTTCTTTATAGTAATACCTATTTTAATTGGTGGATTTGGGAATTGATTAACTCCATTGATATTAGGTGTTCCTGATATAGCTTTTCCGCGAATAAATAATATAAGATTTTGATTACTACCCCCTGCTTTTGCGCTACTTCTAGCTAGAGCAATAGTAGAGAGAGGTGCGGGAACAGGTTGAACTGTCTACCCTCCTTTATCAAGAGGAAGAGCTCATATCGGGCCTTCCATTGACCTCGCTATCTTCTCCCTTCATTTAGCTGGTGCCTCTTCAATTTTAGCTTCAGTAAATTTTATTTCAACAATCTTAAATATACGAAACCCTGGTATAATTTTAGAAAAAATACCAATCTTTGTTTGATCAGTGTTAATCACTACTATTCTTTTACTTCTTTCTTTACCAGTTTTAGCTGGTGCCCTTACAATACTTCTAACTGACCGGAATTTTAATACCACTTTCTTTGATCCTAGGGGAGGAGGTGACCCTATTTTATTTCAACNNNNNNNN
>KX226649
NNCTATATATTTTTGTTTAGGGCTTTGAGCCGGAATAATTGGGGCTACATTTAGATTGTGTATCCGAATAGAATTATCTCATCCGGGGTA---CTTATTAAGAAGACCCCAGTTTTACAATGTGATTATTACTGCCCACGCTTTCATCATAATCTTCTTTATAGTAATACCTATTTTAATTGGTGGATTTGGGAATTGATTAACTCCATTGATATTAGGTGTTCCTGATATAGCTTTTCCGCGAATAAATAATATAAGATTTTGATTACTACCCCCTGCTTTTGCGCTACTTCTAGCTAGAGCAATAGTAGAGAGAGGTGCGGGAACAGGTTGAACTGTCTACCCTCCTTTATCAAGAGGAAGAGCTCATATCGGGCCTTCCATTGACCTCGCTATCTTCTCCCTTCATTTAGCTGGTGCCTCTTCAATTTTAGCTTCAGTAAATTTTATTTCAACAATCTTAAATATACGAAACCCTGGTATAATTTTAGAAAAAATACCAATCTTTGTTTGATCAGTGTTAATCACTACTATTCTTTTACTTCTTTCTTTACCAGTTTTAGCTGGTGCCCTTACAATACTTCTAACTGACCGGAATTTTAATACCACTTTCTTTGATCCTAGGGGAGGAGGTGACCCTATTTTATTTCAACNNNNNNNN
>KX226650
NNCTATATATTTTTGTTTAGGGCTTTGAGCCGGAATAATTGGGGCTACATTTAGATTGTGTATCCGAATAGAATTATCTCATCCGGGGTA---CTTATTAAGAAGACCCCAGTTTTACAATGTGATTATTACTGCCCACGCTTTCATCATAATCTTCTTTATAGTAATACCTATTTTAATTGGTGGATTTGGGAATTGATTAACTCCATTGATATTAGGTGTTCCTGATATAGCTTTTCCGCGAATAAATAATATAAGATTTTGATTACTACCCCCTGCTTTTGCGCTACTTCTAGCTAGAGCAATAGTAGAGAGAGGTGCGGGAACAGGTTGAACTGTCTACCCTCCTTTATCAAGAGGAAGAGCTCATATCGGGCCTTCCATTGACCTCGCTATCTTCTCCCTTCATTTAGCTGGTGCCTCTTCAATTTTAGCTTCAGTAAATTTTATTTCAACAATCTTAAATATACGAAACCCTGGTATAATTTTAGAAAAAATACCAATCTTTGTTTGATCAGTGTTAATCACTACTATTCTTTTACTTCTTTCTTTACCAGTTTTAGCTGGTGCCCTTACAATACTTCTAACTGACCGGAATTTTAATACCACTTTCTTTGATCCTAGGGGAGGAGGTGACCCTATTTTATTTCAACNNNNNNNN
>KX226651
NNCTATATATTTTTGTTTAGGGCTTTGAGCCGGAATAATTGGGGCTACATTTAGATTGTGTATCCGAATAGAATTATCTCATCCGGGGTA---CTTATTAAGAAGACCCCAGTTTTACAATGTGATTATTACTGCCCACGCTTTCATCATAATCTTCTTTATAGTAATACCTATTTTAATTGGTGGATTTGGGAATTGATTAACTCCATTGATATTAGGTGTTCCTGATATAGCTTTTCCGCGAATAAATAATATAAGATTTTGATTACTACCCCCTGCTTTTGCGCTACTTCTAGCTAGAGCAATAGTAGAGAGAGGTGCGGGAACAGGTTGAACTGTCTACCCTCCTTTATCAAGAGGAAGAGCTCATATCGGGCCTTCCATTGACCTCGCTATCTTCTCCCTTCATTTAGCTGGTGCCTCTTCAATTTTAGCTTCAGTAAATTTTATTTCAACAATCTTAAATATACGAAACCCTGGTATAATTTTAGAAAAAATACCAATCTTTGTTTGATCAGTGTTAATCACTACTATTCTTTTACTTCTTTCTTTACCAGTTTTAGCTGGTGCCCTTACAATACTTCTAACTGACCGGAATTTTAATACCACTTTCTTTGATCCTAGGGGAGGAGGTGACCCTATTTTATTTCAACNNNNNNNN
>KX226652
NNCTATATATTTTTGTTTAGGGCTTTGAGCCGGAATAATTGGGGCTACATTTAGATTGTGTATCCGAATAGAATTATCTCATCCGGGGTA---CTTATTAAGAAGACCCCAGTTTTACAATGTGATTATTACTGCCCACGCTTTCATCATAATCTTCTTTATAGTAATACCTATTTTAATTGGTGGATTTGGGAATTGATTAACTCCATTGATATTAGGTGTTCCTGATATAGCTTTTCCGCGAATAAATAATATAAGATTTTGATTACTACCCCCTGCTTTTGCGCTACTTCTAGCTAGAGCAATAGTAGAGAGAGGTGCGGGAACAGGTTGAACTGTCTACCCTCCTTTATCAAGAGGAAGAGCTCATATCGGGCCTTCCATTGACCTCGCTATCTTCTCCCTTCATTTAGCTGGTGCCTCTTCAATTTTAGCTTCAGTAAATTTTATTTCAACAATCTTAAATATACGAAACCCTGGTATAATTTTAGAAAAAATACCAATCTTTGTTTGATCAGTGTTAATCACTACTATTCTTTTACTTCTTTCTTTACCAGTTTTAGCTGGTGCCCTTACAATACTTCTAACTGACCGGAATTTTAATACCACTTTCTTTGATCCTAGGGGAGGAGGTGACCCTATTTTATTTCAACNNNNNNNN
>KX226653
NNCTATATATTTTTGTTTAGGGCTTTGAGCCGGAATAATTGGGGCTACATTTAGATTGTGTATCCGAATAGAATTATCTCATCCGGGGTA---CTTATTAAGAAGACCCCAGTTTTACAATGTGATTATTACTGCCCACGCTTTCATCATAATCTTCTTTATAGTAATACCTATTTTAATTGGTGGATTTGGGAATTGATTAACTCCATTGATATTAGGTGTTCCTGATATAGCTTTTCCGCGAATAAATAATATAAGATTTTGATTACTACCCCCTGCTTTTGCGCTACTTCTAGCTAGAGCAATAGTAGAGAGAGGTGCGGGAACAGGTTGAACTGTCTACCCTCCTTTATCAAGAGGAAGAGCTCATATCGGGCCTTCCATTGACCTCGCTATCTTCTCCCTTCATTTAGCTGGTGCCTCTTCAATTTTAGCTTCAGTAAATTTTATTTCAACAATCTTAAATATACGAAACCCTGGTATAATTTTAGAAAAAATACCAATCTTTGTTTGATCAGTGTTAATCACTACTATTCTTTTACTTCTTTCTTTACCAGTTTTAGCTGGTGCCCTTACAATACTTCTAACTGACCGGAATTTTAATACCACTTTCTTTGATCCTAGGGGAGGAGGTGACCCTATTTTATTTCAACNNNNNNNN
>KX226654
NNCTATATATTTTTGTTTAGGGCTTTGAGCCGGAATAATTGGGGCTACATTTAGATTGTGTATCCGAATAGAATTATCTCATCCGGGGTA---CTTATTAAGAAGACCCCAGTTTTACAATGTGATTATTACTGCCCACGCTTTCATCATAATCTTCTTTATAGTAATACCTATTTTAATTGGTGGATTTGGGAATTGATTAACTCCATTGATATTAGGTGTTCCTGATATAGCTTTTCCGCGAATAAATAATATAAGATTTTGATTACTACCCCCTGCTTTTGCGCTACTTCTAGCTAGAGCAATAGTAGAGAGAGGTGCGGGAACAGGTTGAACTGTCTACCCTCCTTTATCAAGAGGAAGAGCTCATATCGGGCCTTCCATTGACCTCGCTATCTTCTCCCTTCATTTAGCTGGTGCCTCTTCAATTTTAGCTTCAGTAAATTTTATTTCAACAATCTTAAATATACGAAACCCTGGTATAATTTTAGAAAAAATACCAATCTTTGTTTGATCAGTGTTAATCACTACTATTCTTTTACTTCTTTCTTTACCAGTTTTAGCTGGTGCCCTTACAATACTTCTAACTGACCGGAATTTTAATACCACTTTCTTTGATCCTAGGGGAGGAGGTGACCCTATTTTATTTCAACNNNNNNNN
>KX226655
NNCTATATATTTTTGTTTAGGGCTTTGAGCCGGAATAATTGGGGCTACATTTAGATTGTGTATCCGAATAGAATTATCTCATCCGGGGTA---CTTATTAAGAAGACCCCAGTTTTACAATGTGATTATTACTGCCCACGCTTTCATCATAATCTTCTTTATAGTAATACCTATTTTAATTGGTGGATTTGGGAATTGATTAACTCCATTGATATTAGGTGTTCCTGATATAGCTTTTCCGCGAATAAATAATATAAGATTTTGATTACTACCCCCTGCTTTTGCGCTACTTCTAGCTAGAGCAATAGTAGAGAGAGGTGCGGGAACAGGTTGAACTGTCTACCCTCCTTTATCAAGAGGAAGAGCTCATATCGGGCCTTCCATTGACCTCGCTATCTTCTCCCTTCATTTAGCTGGTGCCTCTTCAATTTTAGCTTCAGTAAATTTTATTTCAACAATCTTAAATATACGAAACCCTGGTATAATTTTAGAAAAAATACCAATCTTTGTTTGATCAGTGTTAATCACTACTATTCTTTTACTTCTTTCTTTACCAGTTTTAGCTGGTGCCCTTACAATACTTCTAACTGACCGGAATTTTAATACCACTTTCTTTGATCCTAGGGGAGGAGGTGACCCTATTTTATTTCAACNNNNNNNN
>KX226656
NNCTATATATTTTTGTTTAGGGCTTTGAGCCGGAATAATTGGGGCTACATTTAGATTGTGTATCCGAATAGAATTATCTCATCCGGGGTA---CTTATTAAGAAGACCCCAGTTTTACAATGTGATTATTACTGCCCACGCTTTCATCATAATCTTCTTTATAGTAATACCTATTTTAATTGGTGGATTTGGGAATTGATTAACTCCATTGATATTAGGTGTTCCTGATATAGCTTTTCCGCGAATAAATAATATAAGATTTTGATTACTACCCCCTGCTTTTGCGCTACTTCTAGCTAGAGCAATAGTAGAGAGAGGTGCGGGAACAGGTTGAACTGTCTACCCTCCTTTATCAAGAGGAAGAGCTCATATCGGGCCTTCCATTGACCTCGCTATCTTCTCCCTTCATTTAGCTGGTGCCTCTTCAATTTTAGCTTCAGTAAATTTTATTTCAACAATCTTAAATATACGAAACCCTGGTATAATTTTAGAAAAAATACCAATCTTTGTTTGATCAGTGTTAATCACTACTATTCTTTTACTTCTTTCTTTACCAGTTTTAGCTGGTGCCCTTACAATACTTCTAACTGACCGGAATTTTAATACCACTTTCTTTGATCCTAGGGGAGGAGGTGACCCTATTTTATTTCAACNNNNNNNN
>KX226657
NNCTATATATTTTTGTTTAGGGCTTTGAGCCGGAATAATTGGGGCTACATTTAGATTGTGTATCCGAATAGAATTATCTCATCCGGGGTA---CTTATTAAGAAGACCCCAGTTTTACAATGTGATTATTACTGCCCACGCTTTCATCATAATCTTCTTTATAGTAATACCTATTTTAATTGGTGGATTTGGGAATTGATTAACTCCATTGATATTAGGTGTTCCTGATATAGCTTTTCCGCGAATAAATAATATAAGATTTTGATTACTACCCCCTGCTTTTGCGCTACTTCTAGCTAGAGCAATAGTAGAGAGAGGTGCGGGAACAGGTTGAACTGTCTACCCTCCTTTATCAAGAGGAAGAGCTCATATCGGGCCTTCCATTGACCTCGCTATCTTCTCCCTTCATTTAGCTGGTGCCTCTTCAATTTTAGCTTCAGTAAATTTTATTTCAACAATCTTAAATATACGAAACCCTGGTATAATTTTAGAAAAAATACCAATCTTTGTTTGATCAGTGTTAATCACTACTATTCTTTTACTTCTTTCTTTACCAGTTTTAGCTGGTGCCCTTACAATACTTCTAACTGACCGGAATTTTAATACCACTTTCTTTGATCCTAGGGGAGGAGGTGACCCTATTTTATTTCAACNNNNNNNN
>KX226658
NNCTATATATTTTTGTTTAGGGCTTTGAGCCGGAATAATTGGGGCTACATTTAGATTGTGTATCCGAATAGAATTATCTCATCCGGGGTA---CTTATTAAGAAGACCCCAGTTTTACAATGTGATTATTACTGCCCACGCTTTCATCATAATCTTCTTTATAGTAATACCTATTTTAATTGGTGGATTTGGGAATTGATTAACTCCATTGATATTAGGTGTTCCTGATATAGCTTTTCCGCGAATAAATAATATAAGATTTTGATTACTACCCCCTGCTTTTGCGCTACTTCTAGCTAGAGCAATAGTAGAGAGAGGTGCGGGAACAGGTTGAACTGTCTACCCTCCTTTATCAAGAGGAAGAGCTCATATCGGGCCTTCCATTGACCTCGCTATCTTCTCCCTTCATTTAGCTGGTGCCTCTTCAATTTTAGCTTCAGTAAATTTTATTTCAACAATCTTAAATATACGAAACCCTGGTATAATTTTAGAAAAAATACCAATCTTTGTTTGATCAGTGTTAATCACTACTATTCTTTTACTTCTTTCTTTACCAGTTTTAGCTGGTGCCCTTACAATACTTCTAACTGACCGGAATTTTAATACCACTTTCTTTGATCCTAGGGGAGGAGGTGACCCTATTTTATTTCAACNNNNNNNN
>KX226659
NNCTATATATTTTTGTTTAGGGCTTTGAGCCGGAATAATTGGGGCTACATTTAGATTGTGTATCCGAATAGAATTATCTCATCCGGGGTA---CTTATTAAGAAGACCCCAGTTTTACAATGTGATTATTACTGCCCACGCTTTCATCATAATCTTCTTTATAGTAATACCTATTTTAATTGGTGGATTTGGGAATTGATTAACTCCATTGATATTAGGTGTTCCTGATATAGCTTTTCCGCGAATAAATAATATAAGATTTTGATTACTACCCCCTGCTTTTGCGCTACTTCTAGCTAGAGCAATAGTAGAGAGAGGTGCGGGAACAGGTTGAACTGTCTACCCTCCTTTATCAAGAGGAAGAGCTCATATCGGGCCTTCCATTGACCTCGCTATCTTCTCCCTTCATTTAGCTGGTGCCTCTTCAATTTTAGCTTCAGTAAATTTTATTTCAACAATCTTAAATATACGAAACCCTGGTATAATTTTAGAAAAAATACCAATCTTTGTTTGATCAGTGTTAATCACTACTATTCTTTTACTTCTTTCTTTACCAGTTTTAGCTGGTGCCCTTACAATACTTCTAACTGACCGGAATTTTAATACCACTTTCTTTGATCCTAGGGGAGGAGGTGACCCTATTTTATTTCAACNNNNNNNN
>KX226660
NNCTATATATTTTTGTTTAGGGCTTTGAGCCGGAATAATTGGGGCTACATTTAGATTGTGTATCCGAATAGAATTATCTCATCCGGGGTA---CTTATTAAGAAGACCCCAGTTTTACAATGTGATTATTACTGCCCACGCTTTCATCATAATCTTCTTTATAGTAATACCTATTTTAATTGGTGGATTTGGGAATTGATTAACTCCATTGATATTAGGTGTTCCTGATATAGCTTTTCCGCGAATAAATAATATAAGATTTTGATTACTACCCCCTGCTTTTGCGCTACTTCTAGCTAGAGCAATAGTAGAGAGAGGTGCGGGAACAGGTTGAACTGTCTACCCTCCTTTATCAAGAGGAAGAGCTCATATCGGGCCTTCCATTGACCTCGCTATCTTCTCCCTTCATTTAGCTGGTGCCTCTTCAATTTTAGCTTCAGTAAATTTTATTTCAACAATCTTAAATATACGAAACCCTGGTATAATTTTAGAAAAAATACCAATCTTTGTTTGATCAGTGTTAATCACTACTATTCTTTTACTTCTTTCTTTACCAGTTTTAGCTGGTGCCCTTACAATACTTCTAACTGACCGGAATTTTAATACCACTTTCTTTGATCCTAGGGGAGGAGGTGACCCTATTTTATTTCAACNNNNNNNN
>KX226661
NNCTATATATTTTTGTTTAGGGCTTTGAGCCGGAATAATTGGGGCTACATTTAGATTGTGTATCCGAATAGAATTATCTCATCCGGGGTA---CTTATTAAGAAGACCCCAGTTTTACAATGTGATTATTACTGCCCACGCTTTCATCATAATCTTCTTTATAGTAATACCTATTTTAATTGGTGGATTTGGGAATTGATTAACTCCATTGATATTAGGTGTTCCTGATATAGCTTTTCCGCGAATAAATAATATAAGATTTTGATTACTACCCCCTGCTTTTGCGCTACTTCTAGCTAGAGCAATAGTAGAGAGAGGTGCGGGAACAGGTTGAACTGTCTACCCTCCTTTATCAAGAGGAAGAGCTCATATCGGGCCTTCCATTGACCTCGCTATCTTCTCCCTTCATTTAGCTGGTGCCTCTTCAATTTTAGCTTCAGTAAATTTTATTTCAACAATCTTAAATATACGAAACCCTGGTATAATTTTAGAAAAAATACCAATCTTTGTTTGATCAGTGTTAATCACTACTATTCTTTTACTTCTTTCTTTACCAGTTTTAGCTGGTGCCCTTACAATACTTCTAACTGACCGGAATTTTAATACCACTTTCTTTGATCCTAGGGGAGGAGGTGACCCTATTTTATTTCAACNNNNNNNN
>KX226662
NNCTATATATTTTTGTTTAGGGCTTTGAGCCGGAATAATTGGGGCTACATTTAGATTGTGTATCCGAATAGAATTATCTCATCCGGGGTA---CTTATTAAGAAGACCCCAGTTTTACAATGTGATTATTACTGCCCACGCTTTCATCATAATCTTCTTTATAGTAATACCTATTTTAATTGGTGGATTTGGGAATTGATTAACTCCATTGATATTAGGTGTTCCTGATATAGCTTTTCCGCGAATAAATAATATAAGATTTTGATTACTACCCCCTGCTTTTGCGCTACTTCTAGCTAGAGCAATAGTAGAGAGAGGTGCGGGAACAGGTTGAACTGTCTACCCTCCTTTATCAAGAGGAAGAGCTCATATCGGGCCTTCCATTGACCTCGCTATCTTCTCCCTTCATTTAGCTGGTGCCTCTTCAATTTTAGCTTCAGTAAATTTTATTTCAACAATCTTAAATATACGAAACCCTGGTATAATTTTAGAAAAAATACCAATCTTTGTTTGATCAGTGTTAATCACTACTATTCTTTTACTTCTTTCTTTACCAGTTTTAGCTGGTGCCCTTACAATACTTCTAACTGACCGGAATTTTAATACCACTTTCTTTGATCCTAGGGGAGGAGGTGACCCTATTTTATTTCAACNNNNNNNN
>KX226663
NNCTATATATTTTTGTTTAGGGCTTTGAGCCGGAATAATTGGGGCTACATTTAGATTGTGTATCCGAATAGAATTATCTCATCCGGGGTA---CTTATTAAGAAGACCCCAGTTTTACAATGTGATTATTACTGCCCACGCTTTCATCATAATCTTCTTTATAGTAATACCTATTTTAATTGGTGGATTTGGGAATTGATTAACTCCATTGATATTAGGTGTTCCTGATATAGCTTTTCCGCGAATAAATAATATAAGATTTTGATTACTACCCCCTGCTTTTGCGCTACTTCTAGCTAGAGCAATAGTAGAGAGAGGTGCGGGAACAGGTTGAACTGTCTACCCTCCTTTATCAAGAGGAAGAGCTCATATCGGGCCTTCCATTGACCTCGCTATCTTCTCCCTTCATTTAGCTGGTGCCTCTTCAATTTTAGCTTCAGTAAATTTTATTTCAACAATCTTAAATATACGAAACCCTGGTATAATTTTAGAAAAAATACCAATCTTTGTTTGATCAGTGTTAATCACTACTATTCTTTTACTTCTTTCTTTACCAGTTTTAGCTGGTGCCCTTACAATACTTCTAACTGACCGGAATTTTAATACCACTTTCTTTGATCCTAGGGGAGGAGGTGACCCTATTTTATTTCAACNNNNNNNN
>KX226644
NNCTATATATTTTTGTTTAGGGCTTTGAGCTGGAATAATTGGGGCTACATTTAGATTGTGTATCCGAATAGAATTATCTCATCCGGGGTA---CTTATTAAGAAGACCCCAGTTTTACAATGTGATTATTACTGCCCACGCTTTCATCATAATCTTCTTTATAGTAATACCTATTTTAATTGGTGGATTTGGGAATTGATTAACTCCATTAATATTAGGTGTTCCTGATATAGCTTTTCCGCGAATAAATAATATAAGATTTTGATTACTACCCCCTGCTTTTGCGCTACTTCTAGCTAGAGCAATAGTAGAGAGAGGTGCGGGAACAGGTTGAACTGTCTACCCTCCTTTATCAAGAGGAAGAGCTCATATCGGGCCTTCCATTGACCTCGCTATCTTCTCCCTTCATTTAGCTGGTGCCTCTTCAATTTTAGCTTCAGTAAATTTTATTTCAACAATCTTAAATATACGAAACCCTGGTATAATTTTAGAAAAAATACCAATCTTTGTTTGATCAGTGTTAATCACTACTATTCTTTTACTTCTTTCTTTACCAGTTTTAGCTGGTGCCCTTACAATACTTCTAACTGACCGGAATTTTAATACCACTTTCTTTGATCCTAGGGGAGGAGGTGACCCTATTTTATTTCAACNNNNNNNN
>KX226645
NNCTATATATTTTTGTTTAGGGCTTTGAGCTGGAATAATTGGGGCTACATTTAGATTGTGTATCCGAATAGAATTATCTCATCCGGGGTA---CTTATTAAGAAGACCCCAGTTTTACAATGTGATTATTACTGCCCACGCTTTCATCATAATCTTCTTTATAGTAATACCTATTTTAATTGGTGGATTTGGGAATTGATTAACTCCATTAATATTAGGTGTTCCTGATATAGCTTTTCCGCGAATAAATAATATAAGATTTTGATTACTACCCCCTGCTTTTGCGCTACTTCTAGCTAGAGCAATAGTAGAGAGAGGTGCGGGAACAGGTTGAACTGTCTACCCTCCTTTATCAAGAGGAAGAGCTCATATCGGGCCTTCCATTGACCTCGCTATCTTCTCCCTTCATTTAGCTGGTGCCTCTTCAATTTTAGCTTCAGTAAATTTTATTTCAACAATCTTAAATATACGAAACCCTGGTATAATTTTAGAAAAAATACCAATCTTTGTTTGATCAGTGTTAATCACTACTATTCTTTTACTTCTTTCTTTACCAGTTTTAGCTGGTGCCCTTACAATACTTCTAACTGACCGGAATTTTAATACCACTTTCTTTGATCCTAGGGGAGGAGGTGACCCTATTTTATTTCAACNNNNNNNN
>KX226646
NNCTATATATTTTTGTTTAGGGCTTTGAGCTGGAATAATTGGGGCTACATTTAGATTGTGTATCCGAATAGAATTATCTCATCCGGGGTA---CTTATTAAGAAGACCCCAGTTTTACAATGTGATTATTACTGCCCACGCTTTCATCATAATCTTCTTTATAGTAATACCTATTTTAATTGGTGGATTTGGGAATTGATTAACTCCATTAATATTAGGTGTTCCTGATATAGCTTTTCCGCGAATAAATAATATAAGATTTTGATTACTACCCCCTGCTTTTGCGCTACTTCTAGCTAGAGCAATAGTAGAGAGAGGTGCGGGAACAGGTTGAACTGTCTACCCTCCTTTATCAAGAGGAAGAGCTCATATCGGGCCTTCCATTGACCTCGCTATCTTCTCCCTTCATTTAGCTGGTGCCTCTTCAATTTTAGCTTCAGTAAATTTTATTTCAACAATCTTAAATATACGAAACCCTGGTATAATTTTAGAAAAAATACCAATCTTTGTTTGATCAGTGTTAATCACTACTATTCTTTTACTTCTTTCTTTACCAGTTTTAGCTGGTGCCCTTACAATACTTCTAACTGACCGGAATTTTAATACCACTTTCTTTGATCCTAGGGGAGGAGGTGACCCTATTTTATTTCAACNNNNNNNN
>KJ736067
NNCTATATATTTTTGTTTAGGACTTTGAGCTGGAATAATTGGGGCTACATTTAGGTTGTGTATCCGAATAGAATTATCTCACCCGGGATA---CTTATTAAGAAGGCCCCAATTTTACAATGTAATTATTACTGCCCATGCTTTCATCATAATCTTCTTTATAGTAATACCTATTTTAATTGGTGGATTTGGGAATTGATTAACTCCATTGATGTTAGGTGTTCCTGATATAGCTTTTCCGCGAATAAATAATATAAGATTTTGATTACTACCCCCTGCTTTTGCACTACTCCTAGCTAGAGCAATAGTGGAGAGGGGTGCGGGAACAGGTTGAACTGTCTACCCTCCTTTATCAAGAGGAAGAGCTCATATCGGGCCTTCCATCGACCTCGCTATCTTCTCTCTTCATTTAGCTGGTGCCTCTTCAATTTTAGCTTCAGTAAATTTTATTTCAACAATCTTAAATATACGAAACCCTGGTATAATTTTAGAAAAAATACCAATCTTTGTTTGATCAGTGTTAATCACTACTATTCTTTTACTTCTTTCTTTACCAGTTTTAGCTGGTGCCCTTACAATACTCCTAACTGACCGAAATTTTAATACCACTTTCTTTGATCCTAGGGGAGGAGGTGACCCTATTTTATTTCAACACCNNNNN
>KX226608
NNCTATATATTTTTGTTTAGGACTTTGAGCTGGAATAATTGGGGCTACATTTAGGTTGTGTATCCGAATAGAATTATCTCACCCAGGATA---CTTATTAAGAAGGCCCCAATTTTACAATGTGATTATTACTGCCCATGCTTTCATCATAATCTTCTTCATAGTAATACCTATTTTAATTGGTGGATTTGGAAATTGATTAACTCCATTGATGTTAGGTGTTCCTGATATAGCTTTTCCGCGAATAAATAATATGAGATTTTGATTACTACCCCCTGCTTTTGCGCTACTTCTAGCTAGAGCAATAGTGGAGAGAGGTGCGGGAACAGGTTGAACTGTCTACCCTCCTTTATCAAGAGGAAGAGCTCATATCGGGCCTTCCATCGACCTCGCTATCTTCTCTCTTCATTTAGCTGGTGCCTCTTCAATTTTAGCTTCAGTAAATTTTATTTCAACAATCTTAAATATACGAAACCCTGGTATAATTTTAGAAAAAATACCAATCTTTGTTTGATCAGTATTAATCACTACTATTCTTTTACTTCTTTCTTTACCAGTTTTAGCTGGTGCCCTTACAATACTTCTAACTGACCGAAATTTTAATACCACTTTCTTTGATCCTAGGGGAGGAGGTGACCCTATTTTATTTCAACNNNNNNNN
>KJ736068
NNCTATATATTTTTGTTTAGGGCTTTGAGCTGGAATAATTGGGGCTACATTTAGGTTGTGTATCCGAATAGAATTATCTCATCCGGGATA---CTTATTAAGAAGGCCCCAATTTTACAATGTAATTATTACTGCCCATGCTTTCATCATAATCTTCTTTATAGTAATACCTATTTTAATTGGTGGGTTTGGAAATTGATTAACTCCATTGATGTTAGGTGTTCCTGATATAGCTTTTCCACGAATAAATAATATAAGATTTTGATTACTACCCCCTGCTTTTGCGCTACTTCTAGCTAGAGCAATAGTAGAGAGAGGTGCGGGGACAGGTTGAACTGTCTACCCTCCTTTATCAAGAGGAAGAGCTCATATCGGGCCTTCCATCGACCTCGCTATCTTCTCTCTTCATTTAGCTGGTGCCTCTTCAATTTTAGCTTCAGTAAATTTTATTTCAACAATCTTAAATATACGAAACCCTGGTATAATTTTAGAAAAAATACCAATCTTTGTTTGATCAGTGTTAATCACTACTATTCTTTTACTTCTTTCTTTACCAGTTTTAGCTGGTGCCCTTACTATACTTCTAACTGACCGAAATTTTAATACCACTTTCTTTGATCCTAGGGGAGGAGGTGACCCTATTTTATTTCAACACCNNNNN
>KJ736069
NNCTATATATTTTTGTTTAGGACTTTGAGCTGGGATAATTGGGGCTACATTTAGGTTGTGTATCCGAATAGAATTATCTCATCCGGGATA---CTTATTAAGAAGGCCCCAATTTTACAATGTAATTATTACTGCCCATGCTTTCATCATAATCTTCTTTATAGTAATACCTATTTTAATTGGTGGGTTTGGAAATTGATTAACTCCATTGATGTTAGGTGTTCCTGATATAGCTTTTCCACGAATAAATAATATAAGATTTTGATTACTACCCCCTGCTTTTGCGCTACTTCTAGCTAGAGCAATAGTAGAGAGAGGTGCGGGAACAGGTTGAACTGTCTACCCTCCTTTATCAAGAGGAAGAGCTCATATCGGGCCTTCCATCGACCTCGCTATCTTCTCTCTTCATTTAGCTGGTGCCTCTTCAATTTTAGCTTCAGTAAATTTTATTTCAACAATCTTAAATATACGAAACCCTGGTATAATTTTAGAAAAAATACCAATCTTTGTTTGATCAGTGTTAATCACTACTATTCTTTTACTTCTTTCTTTACCAGTTTTAGCTGGTGCCCTTACTATACTTCTAACTGACCGAAATTTTAATACCACTTTCTTTGATCCTAGGGGAGGAGGTGACCCTATTTTATTTCAACACCNNNNN
>KX226604
NNCTATATATTTTTGTTTAGGACTTTGAGCTGGAATAATTGGGGCTACATTTAGGTTGTGTATCCGAATAGAATTATCTCATCCGGGATA---CTTATTAAGAAGGCCCCAATTTTACAATGTAATTATTACTGCCCATGCTTTCATCATAATCTTCTTTATAGTAATACCTATTTTAATTGGTGGGTTTGGAAATTGATTAACTCCATTAATGTTAGGTGTTCCTGATATAGCTTTTCCACGAATAAATAATATAAGATTTTGATTACTACCCCCTGCTTTTGCGCTACTTCTAGCTAGAGCAATAGTAGAGAGAGGTGCGGGAACAGGTTGAACTGTCTACCCTCCTTTATCAAGAGGAAGAGCTCATATCGGGCCTTCCATCGACCTCGCTATCTTCTCTCTTCATTTAGCTGGTGCCTCTTCAATTTTAGCTTCAGTAAATTTTATTTCAACAATCTTAAATATACGAAACCCTGGTATAATTTTAGAAAAAATACCAATCTTTGTTTGATCAGTGTTAATCACTACTATTCTTTTACTTCTTTCTTTACCAGTTTTAGCTGGTGCCCTTACTATACTTCTAACTGACCGAAATTTTAATACCACTTTCTTTGATCCTAGGGGAGGAGGTGACCCTATTTTATTTCAACNNNNNNNN
>KX226605
NNCTATATATTTTTGTTTAGGACTTTGAGCTGGAATAATTGGGGCTACATTTAGGTTGTGTATCCGAATAGAATTATCTCATCCGGGATA---CTTATTAAGAAGGCCCCAATTTTACAATGTAATTATTACTGCCCATGCTTTCATCATAATCTTCTTTATAGTAATACCTATTTTAATTGGTGGGTTTGGAAATTGATTAACTCCATTAATGTTAGGTGTTCCTGATATAGCTTTTCCACGAATAAATAATATAAGATTTTGATTACTACCCCCTGCTTTTGCGCTACTTCTAGCTAGAGCAATAGTAGAGAGAGGTGCGGGAACAGGTTGAACTGTCTACCCTCCTTTATCAAGAGGAAGAGCTCATATCGGGCCTTCCATCGACCTCGCTATCTTCTCTCTTCATTTAGCTGGTGCCTCTTCAATTTTAGCTTCAGTAAATTTTATTTCAACAATCTTAAATATACGAAACCCTGGTATAATTTTAGAAAAAATACCAATCTTTGTTTGATCAGTGTTAATCACTACTATTCTTTTACTTCTTTCTTTACCAGTTTTAGCTGGTGCCCTTACTATACTTCTAACTGACCGAAATTTTAATACCACTTTCTTTGATCCTAGGGGAGGAGGTGACCCTATTTTATTTCAACNNNNNNNN
>KX226606
NNCTATATATTTTTGTTTAGGACTTTGAGCTGGAATAATTGGGGCTACATTTAGGTTGTGTATCCGAATAGAATTATCTCATCCGGGATA---CTTATTAAGAAGGCCCCAATTTTACAATGTAATTATTACTGCCCATGCTTTCATCATAATCTTCTTTATAGTAATACCTATTTTAATTGGTGGGTTTGGAAATTGATTAACTCCATTAATGTTAGGTGTTCCTGATATAGCTTTTCCACGAATAAATAATATAAGATTTTGATTACTACCCCCTGCTTTTGCGCTACTTCTAGCTAGAGCAATAGTAGAGAGAGGTGCGGGAACAGGTTGAACTGTCTACCCTCCTTTATCAAGAGGAAGAGCTCATATCGGGCCTTCCATCGACCTCGCTATCTTCTCTCTTCATTTAGCTGGTGCCTCTTCAATTTTAGCTTCAGTAAATTTTATTTCAACAATCTTAAATATACGAAACCCTGGTATAATTTTAGAAAAAATACCAATCTTTGTTTGATCAGTGTTAATCACTACTATTCTTTTACTTCTTTCTTTACCAGTTTTAGCTGGTGCCCTTACTATACTTCTAACTGACCGAAATTTTAATACCACTTTCTTTGATCCTAGGGGAGGAGGTGACCCTATTTTATTTCAACNNNNNNNN
>KX226607
NNCTATATATTTTTGTTTAGGACTTTGAGCTGGAATAATTGGGGCTACATTTAGGTTGTGTATCCGAATAGAATTATCTCATCCGGGATA---CTTATTAAGAAGGCCCCAATTTTACAATGTAATTATTACTGCCCATGCTTTCATCATAATCTTCTTTATAGTAATACCTATTTTAATTGGTGGGTTTGGAAATTGATTAACTCCATTAATGTTAGGTGTTCCTGATATAGCTTTTCCACGAATAAATAATATAAGATTTTGATTACTACCTCCTGCTTTTGCGCTACTTCTAGCTAGAGCAATAGTAGAGAGAGGTGCGGGAACAGGTTGAACTGTCTACCCTCCTTTATCAAGAGGAAGAGCTCATATCGGGCCTTCCATCGACCTCGCTATCTTCTCTCTTCATTTAGCTGGTGCCTCTTCAATTTTAGCTTCAGTAAATTTTATTTCAACAATCTTAAATATACGAAACCCTGGTATAATTTTAGAAAAAATACCAATCTTTGTTTGATCAGTGTTAATCACTACTATTCTTTTACTTCTTTCTTTACCAGTTTTAGCTGGTGCCCTTACTATACTTCTAACTGACCGAAATTTTAATACCACTTTCTTTGATCCTAGGGGAGGAGGTGACCCTATTTTATTTCAACNNNNNNNN
>KX226615
NNCTATATATTTTTGTTTAGGGCTTTGAGCTGGGATAATTGGGGCTACATTTAGGTTGTGTATCCGAATGGAATTATCTCATCCGGGATA---CTTATTAAGAAGACCCCAATTTTACAATGTGATTATTACTGCCCACGCTTTCATCATAATCTTCTTTATAGTAATACCTATTTTAATTGGTGGATTTGGGAATTGATTAACTCCATTGATGTTAGGTGTTCCTGATATAGCTTTTCCACGAATAAATAATATAAGATTTTGATTACTACCCCCTGCTTTTGCGCTACTTCTAGCTAGAGCAATAGTAGAGAGGGGTGCGGGAACAGGTTGAACTGTCTACCCTCCTTTATCAAGAGGAAGAGCTCATATCGGGCCTTCCATCGACCTCGCTATCTTCTCTCTTCATTTAGCTGGTGCCTCTTCAATTTTAGCTTCAGTGAATTTTATTTCAACAATCTTAAATATACGAAACCCTGGTATAATTTTAGAAAAAATACCAATCTTTGTTTGATCAGTGTTAATCACTACTATTCTTTTACTTCTTTCTTTACCAGTTTTAGCGGGTGCCCTTACAATACTTCTAACTGACCGGAATTTTAATACTACTTTCTTTGATCCTAGGGGAGGAGGTGACCCTATTTTATTTCAACNNNNNNNN
>KX226602
NNCTATATATTTTTGTTTAGGCCTTTGAGCTGGAATAATTGGGGCTACATTTAGGTTGTGTATCCGAATAGAATTATCTCATCCGGGATA---CTTATTGAGAAGACCCCAATTTTACAATGTGATTATTACTGCCCACGCTTTCATCATAATCTTCTTTATAGTAATACCTATTTTAATTGGTGGATTTGGGAATTGATTAACTCCATTGATATTAGGTGTTCCTGATATAGCTTTTCCACGAATAAATAATATAAGATTTTGATTACTACCCCCTGCCTTTGCGCTACTTCTAGCTAGAGCAATAGTAGAGAGAGGTGCAGGAACGGGTTGAACTGTCTACCCTCCTTTATCAAGAGGAAGAGCTCATATCGGGCCTTCCATCGACCTCGCTATCTTCTCTCTTCATTTAGCTGGTGCCTCTTCAATTTTAGCTTCAGTAAATTTTATTTCAACAATCTTAAATATACGAAACCCTGGTATAATTTTAGAAAAAATACCAATCTTTGTTTGATCAGTATTAATCACTACTATTCTTTTACTTCTTTCTTTACCAGTTTTAGCCGGTGCCCTTACAATACTTCTAACTGACCGGAATTTTAATACCACTTTCTTTGATCCTAGGGGGGGAGGTGACCCTATTTTATTTCAACNNNNNNNN
>KX226603
NNCTATATATTTTTGTCTAGGGCTTTGAGCTGGGATAATTGGGGCTACATTTAGATTGTGTATCCGAATAGAATTATCTCACCCGGGATA---CTTATTAAGAAGACCCCAATTTTACAATGTAATTATTACTGCCCACGCTTTCATCATAATCTTCTTTATAGTGATACCTATTTTAATTGGTGGGTTTGGGAATTGATTAACTCCATTAATATTAGGTGTTCCTGATATAGCTTTTCCGCGAATAAATAATATAAGATTTTGATTACTACCCCCTGCTTTTGCACTACTTCTAGCTAGAGCAATAGTAGAGAGGGGTGCAGGAACAGGTTGAACTGTCTATCCTCCTTTATCAAGAGGAAGAGCACATATCGGGCCTTCCATCGACCTCGCTATCTTCTCTCTTCATTTAGCTGGTGCTTCTTCAATTTTAGCTTCAGTAAATTTTATTTCAACAATCTTAAATATACGAAACCCTGGTATAATTTTAGAAAAAATACCAATCTTTGTTTGATCAGTGTTAATCACTACTATTCTTTTACTCCTTTCCTTACCAGTTTTAGCTGGTGCCCTTACAATACTTCTAACTGACCGGAATTTTAATACCACTTTCTTTGATCCTAGGGGAGGAGGTGACCCTATTTTATTTCAACNNNNNNNN
>KJ736070
NNCTATATATTTTTGTTTAGGGATTTGAGCCGGGATAATTGGCTCTACCTTTAGGTTATGTATTCGAATAGAGTTATCTCACCCAGGTTA---CTTATTAAGTAGACCCCAATTTTATAATGTAATTATTACTGCTCATGCTTTCATCATAATTTTCTTTATAGTAATACCTATTTTAATTGGGGGGTTTGGGAACTGATTGACACCCTTAATATTAGGGGTCCCCGATATAGCTTTTCCCCGAATAAATAATATGAGATTTTGATTACTACCCCCCGCTTTTGCCCTACTTTTAGCTAGGGCAATAGTAGAAAGTGGCGCGGGAACAGGTTGAACTATCTACCCCCCTTTATCGAGGGGAAGGGCTCATATTGGGCCCTCCATCGACCTCGCTATCTTCTCTCTTCATTTGGCTGGAGCCTCTTCAATTTTAGCTTCAGTAAATTTTATTTCAACAATCTTAAATATACGAAACCCCGGTATAATTATAGAAAAAATACCAATCTTTGTTTGATCTGTGTTAATTACTACAATTCTTTTACTTCTCTCTCTACCTGTTTTAGCAGGTGCCCTAACAATACTTCTTACTGATCGAAATTTTAATACCACTTTCTTTGACCCAAGGGGAGGAGGTGACCCTATTTTATTTCAACATTNNNNN
>KJ736071
NNCTATATATTTTTGTTTAGGGATTTGAGCCGGGATAATTGGCTCTACCTTTAGGTTATGTATTCGAATAGAGTTATCTCACCCAGGTTA---CTTATTAAGTAGACCCCAATTTTATAATGTAATTATTACTGCTCATGCTTTCATCATAATTTTCWTTATAGTAATACCTATTTTAATTGGGGGGTTTGGGAACTGATTGACACCCTTAATATTAGGGGTCCCCGATATAGCTTTTCCCCGAATAAATAATATGAGATTTTGATTACTACCCCCCGCTTTTGCCCTACTTTTAGCTAGGGCAATAGTAGAAAGTGGCGCGGGAACAGGTTGAACTATCTACCCCCCTTTATCGAGGGGAAGGGCTCATATTGGGCCCTCCATCGACCTCGCTATCTTCTCTCTTCATTTGGCTGGAGCCTCTTCAATTTTAGCTTCAGTAAATTTTATTTCAACAATCTTAAATATACGAAACCCCGGTATAATTATAGAAAAAATACCAATCTTTGTTTGATCTGTGTTAATTACTACAATTCTTTTACTTCTCTCTCTACCTGTTTTAGCAGGTGCCCTAACAATACTTCTTACTGATCGAAATTTTAATACCACTTTCTTTGACCCAAGGGGAGGAGGTGACCCTATTTTATTTCAACATTNNNNN
>KJ736072
NNNNNNNNNNNNNNNNNNNNNNNNNNNNNNNNNNNNNATTGGGTCTACCTTTAGGTTGTGTATTCTAATAGAATTATCTCACCCGGGTTA---CTTATTAAGAAGACCCCAATTTTATAACGTAATTATTACTGCTCATGCTTTCATCATAATTTTCTTTATAGTAATACCTATTTTAATTGGGGGATTTGGGAATTGATTAACACCATTGATATTAGGTGTCCCTGATATAGCTTTCCCACGAATAAATAATATAAGATTTTGATTACTACCTCCTGCTTTTGCTTTACTTTTGGCTAGGGCAATGGTAGAAAGGGGTGCTGGAACAGGTTGAACTGTTTACCCTCCTTTATCGAGAGGAAGAGCCCACATTGGTCCTTCCATCGACCTCGCTATCTTCTCTCTTCATTTAGCTGGAGCCTCTTCAATTTTAGCTTCAGTAAATTTTATTTCAACAATCTTAAATATACGAAACCCTGGTATAATTATAGAAAAAATACCAATCTTTGTTTGATCTATGTTAATTACTACAATTCTTTTACTTCTCTCCTTACCTGTTTTAGCTGGTGCCCTTACAATACTTCTAACTGATCGAAATTTTAATACAACTTTTTTTGATCCTAGGGGAGGAGGTGACCCAATTTTATTTCAACATTNNNNN
>KJ736074
NNCTATATACTTTTGTTTAGGAATTTGAGCTGGAATAATTGGGTCTACCTTTAGGTTGTGTATTCGAATAGAATTATCTCACCCGGGTTA---CTTATTAAGAAGACCCCAATTTTATAACGTAATTATTACTGCTCATGCTTTCATCATAATTTTCTTTATAGTAATACCTATTTTAATTGGGGGATTTGGGAATTGATTAACACCATTGATATTAGGTGTCCCTGATATAGCTTTCCCACGAATAAATAATATAAGATTTTGATTACTACCTCCTGCTTTTGCTCTACTTTTGGCTAGGGCAATGGTAGAAAGGGGTGCTGGAACAGGTTGAACTGTTTACCCTCCTTTATCGAGAGGAAGAGCCCACATTGGTCCTTCCATCGACCTCGCTATCTTCTCTCTTCATTTAGCTGGAGCCTCTTCAATTTTAGCTTCAGTAAATTTTATTTCAACAATCTTAAATATACGAAACCCTGGTATAATTATAGAAAAAATACCAATCTTTGTTTGATCTATGTTAATTACTACAATTCTTTTACTTCTCTCCTTACCTGTTTTAGCTGGTGCCCTTACAATACTTCTAACTGATCGAAATTTTAATACAACTTTTTTTGATCCTAGGGGAGGAGGTGACCCAATTTTATTTCAACATTNNNNN
>KJ736075
NNCTATATACTTTTGTTTAGGAATTTGAGCTGGAATAATTGGGTCTACCTTTAGGTTGTGTATTCGAATAGAATTATCTCACCCGGGTTA---CTTATTAAGAAGACCCCAATTTTATAACGTAATTATTACTGCTCATGCTTTCATCATAATTTTCTTTATAGTAATACCTATTTTAATTGGGGGATTTGGGAATTGATTAACACCATTGATATTAGGTGTCCCTGATATAGCTTTCCCACGAATAAATAATATAAGATTTTGATTACTACCTCCTGCTTTTGCTTTACTTTTGGCTAGGGCAATGGTAGAAAGGGGTGCTGGAACAGGTTGAACTGTTTACCCTCCTTTATCGAGAGGAAGAGCCCACATTGGTCCTTCCATCGACCTCGCTATCTTCTCTCTTCATTTAGCTGGAGCCTCTTCAATTTTAGCTTCAGTAAATTTTATTTCAACAATCTTAAATATACGAAACCCTGGTATAATTATAGAAAAAATACCAATCTTTGTTTGATCTATGTTAATTACTACAATTCTTTTACTTCTCTCCTTACCTGTTTTAGCTGGTGCCCTTACAATACTTCTAACTGATCGAAATTTTAATACAACTTTTTTTGATCCTAGGGGAGGAGGTGACCCAATTTTATTTCAACATTNNNNN
>KJ736073
NNCTATATACTTTTGTTTAGGAATTTGAGCTGGAATAATTGGGTCTACCTTTAGGTTGTGTATTCGAATAGAATTATCTCACCCGGGTTA---CTTTTTAAGAAGACCCCAATTTTATAACGTAATTATTACTGCTCATGCTTTCATCATAATTTTCTTTATAGTAATACCTATTTTAATTGGGGGATTTGGGAATTGATTAACACCATTGATATTAGGTGTCCCTGATATAGCTTTCCCACGAATAAATAATATAAGATTTTGATTACTACCTCCTGCTTTTGCTCTACTTTTGGCTAGGGCAATGGTAGAAAGGGGTGCTGGAACAGGTTGAACTGTTTACCCTCCTTTATCGGGAGGAAGAGCCCACATTGGTCCTTCCATCGACCTCGCTATCTTCTCTCTTCATTTAGCTGGAGCCTCTTCAATTTTAGCTTCAGTAAATTTTATTTCAACAATCTTAAATATACGAAACCCTGGTATAATTATAGAAAAAATACCAATCTTTGTTTGATCTATGTTAATTACTACAATTCTTTTACTTCTCTCCTTACCTGTTTTAGCTGGTGCCCTTACAATACTTCTAACTGATCGAAATTTTAATACAACTTTTTTTGATCCTAGGGGAGGAGGTGACCCAATTTTATTTNNNNNNNNNNNN
>KJ736076
NNCTATATATTTTTGTTTAGGAATTTGAGCTGGGATAATTGGGTCTACCTTTAGGTTGTGTATTCGAATAGAATTATCTCACCCGGGTTA---CTTATTAAGAAGGCCCCAATTTTATAACGTAATTATTACTGCTCATGCTTTCATCATAATTTTCTTTATAGTAATACCTATTTTAATTGGAGGATTTGGAAATTGATTGACACCATTAATATTAGGAGTCCCTGATATAGCTTTTCCGCGAATAAATAATATAAGATTTTGATTACTACCTCCTGCTTTTGCACTACTTTTAGCTAGTGCAATAGTAGAAAGGGGTGCGGGAACAGGTTGAACTGTCTACCCTCCTTTATCAAGAGGAAGAGCCCACATTGGTCCTTCCATCGACCTCGCTATCTTCTCTCTTCATTTAGCTGGGGCCTCTTCAATTTTAGCTTCGGTAAATTTTATTTCAACAATCTTAAATATACGAAACCCTGGTATAATTATAGAAAAAATACCAATCTTTGTATGATCTGTGTTAATTACTACAATTCTTTTACTTCTTTCCTTACCTGTTTTAGCTGGTGCCCTTACAATACTTCTTACTGATCGAAATTTTAATACAACTTTCTTTGATCCTAGTGGAGGAGGGGACCCAATTTTATTTCAACATTNNNNN
>KJ736077
NNCTATATATTTTTGTTTAGGAATTTGAGCTGGGATAATTGGGTCTACCTTTAGGTTGTGTATTCGAATAGAATTATCTCACCCAGGTTA---CTTATTAAGAAGACCCCAATTTTATAACGTAATTATTACTGCTCATGCTTTCATCATAATTTTCTTTATAGTAATACCTATTTTAATTGGAGGATTTGGGAATTGATTGACACCATTAATATTAGGGGTCCCTGATATAGCTTTTCCGCGAATAAATAATATAAGATTTTGATTACTACCCCCTGCTTTTGCACTACTTTTAGCTAGGGCAATAGTAGAAAGGGGTGCGGGAACAGGTTGAACTGTCTACCCTCCTTTATCAAGAGGAAGAGCCCACATTGGTCCTTCCATCGACCTCGCTATCTTCTCTCTTCATTTAGCTGGAGCCTCTTCAATTTTAGCTTCAGTAAATTTTATTTCAACAATCTTAAATATACGAAACCCTGGTATAATTATAGAAAAAATACCAATCTTTGTTTGATCTGTGTTAATTACTACAATTCTTTTACTTCTCTCCTTACCTGTTTTAGCTGGTGCCCTTACAATACTTCTTACTGATCGAAATTTTAATACAACTTTCTTTGATCCTAGTGGAGGAGGAGACCCAATTTTATTTCAACATTNNNNN
>KJ736078
NNCTATATATTTTTGTTTAGGAATTTGAGCTGGGATAATTGGGTCTACCTTTAGGTTGTGTATTCGAATAGAATTATCTCACCCGGGTTA---CTTATTAAGAAGACCCCAATTTTATAACGTAATTATTACTGCTCATGCTTTCATCATAATTTTCTTTATAGTAATACCTATTTTAATTGGAGGATTTGGAAATTGATTGACACCATTAATATTAGGGGTCCCTGATATAGCTTTTCCGCGAATAAATAATATAAGATTTTGATTACTACCCCCTGCTTTTGCACTACTTTTAGCTAGGGCAATAGTAGAAAGGGGTGCGGGAACAGGTTGAACTGTCTACCCTCCTTTATCAAGAGGAAGAGCCCACATTGGTCCTTCCATCGACCTCGCTATCTTCTCTCTTCATTTAGCTGGAGCCTCTTCAATTTTAGCTTCAGTAAATTTTATTTCAACAATCTTAAATATACGAAACCCTGGTATAATTATAGAAAAAATACCAATCTTTGTTTGATCTGTGTTAATTACTACAATTCTTTTACTTCTCTCCTTACCTGTTTTAGCTGGTGCCCTTACAATACTTCTTACTGATCGAAATTTTAATACAACTTTCTTTGATCCTAGTGGAGGAGGAGACCCAATTTTATTTCAACATTNNNNN
>KJ736080
NNCTATATATTTTTGTTTAGGAATTTGAGCTGGGATAATTGGGTCTACCTTTAGGTTGTGTATTCGAATAGAATTATCTCACCCGGGTTA---CTTATTAAGAAGACCCCAATTTTATAACGTAATTATTACTGCTCATGCTTTCATCATAATTTTCTTTATAGTAATACCTATTTTAATTGGAGGATTTGGAAATTGATTGACACCATTAATATTAGGGGTCCCTGATATAGCTTTTCCGCGAATAAATAATATAAGATTTTGATTACTACCCCCTGCTTTTGCACTACTTTTAGCTAGGGCAATAGTAGAAAGGGGTGCGGGAACAGGTTGAACTGTCTACCCTCCTTTATCAAGAGGAAGAGCCCACATTGGTCCTTCCATCGACCTCGCTATCTTCTCTCTTCATTTAGCTGGAGCCTCTTCAATTTTAGCTTCAGTAAATTTTATTTCAACAATCTTAAATATACGAAACCCTGGTATAATTATAGAAAAAATACCAATCTTTGTTTGATCTGTGTTAATTACTACAATTCTTTTACTTCTCTCCTTACCTGTTTTAGCTGGTGCCCTTACAATACTTCTTACTGATCGAAATTTTAATACAACTTTCTTTGATCCTAGTGGAGGAGGAGACCCAATTTTATTTCAACATTNNNNN
>KJ736079
NNCTATATATTTTTGTTTAGGAATTTGAGCTGGGATAATTGGGTCTACCTTTAGGTTGTGTATTCGAATAGAATTATCTCACCCGGGTTA---CTTATTAAGAAGACCCCAATTTTATAACGTAATTATTACTGCTCATGCTTTCATCATAATTTTCTTTATAGTAATACCTATTTTAATTGGAGGATTTGGAAATTGATTGACACCATTAATATTAGGGGTCCCTGATATAGCTTTTCCGCGAATAAATAATATAAGATTTTGATTACTACCCCCTGCTTTTGCACTACTTTTAGCTAGGGCAATAGTAGAAAGGGGTGCGGGAACAGGTTGAACTGTCTACCCTCCTTTATCAAGAGGAAGAGCCCACATTGGTCCTTCCATCGACCTCGCTATCTTCTCTCTTCATTTAGCTGGAGCCTCTTCAATTTTAGCTTCAGTAAATTTTATTTCAACAATCTTAAATATACGAAACCCTGGTATAATTATAGAAAAAATACCAATCTTTGTTTGATCTGTGTTAATTACTACAATTCTTTTACTTCTCTCCTTACCTGTTTTAGCTGGTGCCCTTACAATACTTCTTACTGATCGAAATTTTAATACAACTTTCTTTGATCCTAGTGGAGGAGGAGACCCAATTTTATTTCAACATTNNNNN
>MN608530
NNCTATATATTTTTGTTTAGGAATTTGAGCTGGAATAATTGGTTCTACCTTTAGGTTATGTATTCGAATAGAATTATCTCACCCAGGTTA---CTTATTAAGAAGACCCCAATTTTATAATGTGATTATTACTGCTCATGCTTTCATCAKAATTTTCTTTATAGTAATACCTATTTTAATTGGAGGATTTGGGAATTGATTAACCCCCTTAATATTAGGGGTCCCCGATATAGCTTTCCCACGAATAAATAATATAAGATTTTGATTACTACCTCCTGCTTTTGCACTACTTTTAGCTAGAGCAATAGTAGAAAGGGGTGCGGGAACAGGTTGAACTGTCTACCCTCCTTTATCAGGTGGAAGAGCTCATATCGGACCTTCCATTGACCTCGCTATCTTCTCTCTTCATTTAGCTGGAGCCTCTTCAATTTTAGCTTCAGTAAATTTTATTTCAACAATCTTAAATATACGAAACCCTGGTATAATTATAGAAAAAATACCAATCTTTGTTTGATCTGTATTAATTACTACAATTCTTTTACTTCTCTCCTTACCTGTTTTAGCAGGTGCCCTTACAATACTTCTTACTGATCGAAATTTTAATACCACTTTCTTTGACCCTAGAGGAGGAGGTGACCCTATTTTATTTCAACATTTATTT
>MN608533
NNCTATATATTTTTGTTTAGGAATTTGAGCTGGAATAATTGGTTCTACCTTTAGGTTATGTATTCGAATAGAATTATCTCACCCAGGTTA---CTTATTAAGAAGACCCCAATTTTATAATGTGATTATTACTGCTCATGCTTTCATCATAATTTTCTTTATAGTAATACCTATTTTAATTGGAGGATTTGGAAATTGATTAACCCCCTTAATATTAGGGGTCCCCGATATAGCTTTCCCACGAATAAATAATATAAGATTTTGATTACTACCTCCTGCTTTTGCACTACTTTTAGCTAGGGCAATAGTAGAAAGGGGTGCGGGAACAGGTTGAACTGTCTACCCTCCTTTATCAGGTGGAAGAGCTCATATCGGACCTTCCATTGACCTCGCTATCTTCTCTCTTCATTTAGCTGGAGCCTCTTCAATTTTAGCTTCAGTAAATTTTATTTCAACAATCTTAAATATACGAAACCCTGGTATAATTATAGAAAAAATACCAATCTTTGTTTGATCTGTATTAATTACTACAATTCTTTTACTTCTCTCCTTACCTGTTTTAGCAGGTGCCCTTACAATACTTCTTACTGATCGAAATTTTAATACCACTTTCTTTGACCCTAGAGGAGGAGGTGACCCTATTTTATTTCAACATTTATTT
>MN608531
NNCCATATATTTTTGTTTAGGAATTTAAGCTGGGATAATTGGTTCTACCTTTAGGTTATGTTTTCGAATAGAATTATCTCACCCAGGTTA---CTTATTGAGAAGACCCCAATTTTATAAAGTAATTATTACTGCTCATGCTTTTATTATAATTTTCTTTATAGTAATACCTATTTTAATTGGAGGATTTGGGAATTGATTAACCCCCTTAATATTAGGGGTCCCCGAWATAGCTTTCCCACGAATAAATAATATAAGATTTTGATTACTACCTCCTGCTTTTGCTCTACTTTTAGCTAGGGCAATAGTAGAAAGGGGTGCAGGAACAGGTTGAACTGTCTACCCTCCTTTATCAGGTGGAAGAGCTCATATTGGACCTTCCATTGACCTCGCTATCTTCTCTCTTCATTTAGCTGGAGCCTCTTCAATTTTAGCTTCAGTAAATTTTATTTCAACAATCTTAAATATACGAAACCCTGGTATAATTATAGAAAAAATACCAATCTTTGTTTGATCTGTATTAATTACTACAATTCTTTTACTTCTTTCCTTACCTGTTTTAGCGGGTGCCCTTAC-ATACTTCTTACTGATCGAAATTTTAATACCACTTTCTTTGACCCTAGAGGAGGAGGTGACCCTATGTTATTTCAACATTTATTN
>MN608526
NNCTATATATTTTTGTTTAGGAATTTGAGCTGGGATAATTGGGTCTACCTTTAGCTTGTGTATTCGAATAGAATTATCTCACCCGGGTTA---CTTATTAAGAAGACCTCAATTTTATAACGTAATCATTACTGCTCACGCTTTCATCATAATTTTCTTTATAGTAATACCTATTTTAATTGGGGGATTTGGAAATTGATTGACCCCATTAATATTAGGGGTACCTGATATAGCTTTCCCACGAATAAATAATATAAGATTTTGATTGCTACCTCCTGCTTTTGCTCTACTTTTAGCAAGCGCTATAGTAGAAAGGGGCGCGGGAACAGGTTGAACTGTCTACCCTCCTTTATCAGGAGGAAGAGCCCATATTGGGCCTTCCATTGACCTCGCTATCTTCTCTCTTCATTTAGCTGGAGCCTCTTCAATTTTAGCTTCAGTAAATTTTATTTCAACAATTTTAAATATACGAAACCCTGGTATAATTATAGAAAAAATACCAATCTTTGTTTGATCTGTATTAATTACTACAATTCTTTTACTACTCTCCTTACCTGTTTTAGCCGGTGCCCTTACAATACTTCTTACTGATCGAAATTTTAATACCACTTTCTTTGACCCTAGGGGTGGAGGTGACCCAATTTTATTTCAGCATTTATTT
>MN608528
NNCTATATATTTTTGTTTAGGAATTTGAGCTGGAATAATTGGGTCTACCTTTAGCTTGTGTATTCGAATAGAATTATCTCACCCGGGTTA---CTTATTAAGAAGACCTCAATTTTATAACGTAATCATTACTGCTCACGCTTTCATCATAATTTTCTTTATAGTAATACCTATTTTAATTGGGGGATTTGGAAATTGATTGACCCCATTAATATTAGGGGTACCTGATATAGCTTTCCCACGAATAAATAATATAAGATTTTGATTGCTACCTCCTGCTTTTGCTCTACTTTTAGCAAGCGCTATAGTAGAAAGGGGCGCGGGAACAGGTTGAACTGTCTACCCTCCTTTATCAGGAGGAAGAGCCCATATTGGGCCTTCCATTGACCTCGCTATCTTCTCTCTTCATTTAGCTGGAGCCTCTTCAATTTTAGCTTCAGTAAATTTTATTTCAACAATTTTAAATATACGAAACCCTGGTATAATTATAGAAAAAATACCAATCTTTGTTTGATCTGTATTAATTACTACAATTCTTTTACTACTCTCCTTACCTGTTTTAGCCGGTGCCCTTACAATACTTCTTACTGATCGAAATTTTAATACCACTTTCTTTGACCCTAGGGGTGGAGGTGACCCAATTTTATTTCAACATTTATTT
>MN608529
NNCTATATATTTTTGTTTAGGAATTTGAGCTGGGATAATTGGGTCTACCTTTAGCTTGTGTATTCGAATAGAATTATCTCACCCGGGTTA---CTTATTAAGAAGACCTCAATTTTATAACGTWATCATTACTGCTCACGCTTTCATCATAATTTTCTTTATAGTAATACCTATTTTAATTGGGGGATTTGGAAATTGATTGACCCCATTAATATTAGGGGTACCTGATATAGCTTTCCCACGAATAAATAATATAAGATTTTGATTGCTACCTCCTGCTTTTGCTCTACTTTTAGCAAGCGCTATAGTAGAAAGGGGCGCGGGAACAGGTTGAACTGTCTACCCTCCTTTATCAGGAGGAAGAGCCCATATTGGGCCTTCCATTGACCTCGCTATCTTCTCTCTTCATTTAGCTGGAGCCTCTTCAATTTTAGCTTCAGTAAATTTTATTTCAACAATTTT-AATATACGAAACCCTGGTATAATTATAGAAAAAATACCAATCTTTGTTTGATCTGTATTAATTACWACAATTCTTTTACTACTCTCCTTACCTGTTTTAGCCGGTGCCCTTACAATACTTCTTACTGATCGAAATTTTGATACCAGTTTCTTTGACCCTGGGGGTGGAGGTGACCCAGTTTTATTTCAGCAGTTNNNN
>MN608527
NNNNNNNNNNNNNNNNNNNNNNNNNTTAGCTGGGATAATGGGAGCTACATTCAGGTTGTGTATCCGAATAGAATTATCCCACCCAGGTTA---TTTATTAAGAAGACCTCAATTTTATAATGTAATTATTACAGCACACGCTTTYATYATAATTTTCTWTATAGTAAAACCTATTTTAATTGGCGGATTTGGTAATTGATTAACCCCATTAATATTAGGAGTTCCTGATATAGCTTTCCCCCGAATAAATTATATAAGATTTTGATTGCTACCCCCTGCTTTTGCTTTACTACTAGCTAGTGCAATAGTAGAGAGAGGTGCTGGAACAGGTTGAACTGTTTACCCTCCTTTATCTAGAGGAAGCGCTCATATTGGGCCTTCCATCGACCTTGCTATCTTCTCTCTTCATTTAGCAGGAGCCTCTTCAATTTTAGCTTCAGTAAACTTTATTTCAACAATYTTAAACATACGAAACCCTGGAATAATTTTAGAAAAAATACCAATCTTTGTTTGATCTGTGTTAATTACTACTATTCTTTTACTTCTTTCTTTACCTGTTTTAGCTGGTGCCCTTACAATACTTCTTACTGATCGAAATTTTAATACAACTTTCTTTGACCCTAGAGAAGGGGGCGATCCAATTTTATTTCAACATTTATTN
>MN608532
NNCTATATATTTTTGTTTAGGGATTTGAGCTGGAATAATGGGAGCTACATTCAGGTTGTGTATCCGGATAGAATTATCCCACCCAGGTTA---TTTATTAAGAAGACCTCAATTTTATAATGTAATTATTACAGCCCACGCTTTCATCATAATTTTCTTAATAGTAATACCTATTTTAATTGGTGGATTTGGTAATTGATTAACCCCATTAATATTAGGAGTTCCTGATATAGCTTTCCCCCGAATAAATAATATAAGATTTTGATTGCTACCCCCTGCTTTTGCTTTACTACTAGCTAGTGCAATAGTAGAGAGAGGCGCGGGAACAGGTTGAACTGTTTACCCTCCTTTATCTAGAGGAAGCGCTCATATTGGACCTTCCATCGACCTTGCTATCTTCTCTCTTCATTTAGCGGGAGCCTCTTCAATTTTAGCTTCAGTAAACTTTATTTCAACAATCTTAAACATACGAAACCCTGGAATAATTTTAGAAAAAATACCAATCTTTGTTTGATCCGTGTTAATTACTACTATTCTTTTACTTCTTTCTTTACCTGTTTTAGCTGGTGCCCTTACAATACTTCTTACTGATCGAAATTTTAATACAACTTTCTTTGACCCTAGGGAAGGAGGCGATCCAATTTTATTTCAACATTTATTT
>KX226465
NNCTATATATTTTTGCCTAGGAATTTGAGCCGGAATAATTGGGGCTACATTTAGATTATGTATTCGGATAGAACTTTCTCACCCTGGTTC---TCTGATGAGAAGCCCACAATTTTATAATGTAATTATCACTGCTCATGCCTTTATTATAATTTTCTTTATGGTCATACCAATCTTAATTGGGGGGTTTGGAAATTGATTAACTCCCTTAATACTTGGAGTGCCTGATATAGCCTTTCCGCGTATAAATAATATAAGATTCTGATTACTACCTCCTGCTTTTGCCTTATTATTAGCAAGGGCAATAGTAGAAAGAGGTGCAGGAACTGGTTGAACCGTTTATCCTCCTCTTTCTAGGGGAAGAGCTCATATTGGTCCATCAGTAGACTTAGCTATCTTCTCTTTACACTTAGCCGGAGCATCTTCAATTTTAGCCTCCGTAAACTTTATCTCAACAATCTTAAACATACGAAACCCCGGAATAATTTTAGAAAAAATACCAATTTTCGTTTGATCCGTTCTAATCACTACTATTTTATTATTACTTTCCCTGCCTGTATTAGCTGGCGCTCTTACTATACTCCTCACAGATCGAAACTTTAATACAACTTTCTTTGACCCTAGGGGAGGAGGAGACCCTATTTTATTTCAACANNNNNNN
>KX226466
NNCTATATATTTTTGCCTAGGAATTTGAGCCGGAATAATTGGGGCTACATTTAGATTATGTATTCGGATAGAACTTTCTCACCCTGGTTC---TCTGATGAGAAGCCCACAATTTTATAATGTAATTATCACTGCTCATGCCTTTATTATAATTTTCTTTATGGTCATACCAATCTTAATTGGGGGGTTTGGAAATTGATTAACTCCCTTAATACTTGGAGTGCCTGATATAGCCTTTCCGCGTATAAATAATATAAGATTCTGATTACTACCTCCTGCTTTTGCCTTATTATTAGCAAGGGCAATAGTAGAAAGAGGTGCAGGAACTGGTTGAACCGTTTATCCTCCTCTTTCTAGGGGAAGAGCTCATATTGGTCCATCAGTAGACTTAGCTATCTTCTCTTTACACTTAGCCGGAGCATCTTCAATTTTAGCCTCCGTAAACTTTATCTCAACAATCTTAAACATACGAAACCCCGGAATAATTTTAGAAAAAATACCAATTTTCGTTTGATCCGTTCTAATCACTACTATTTTATTATTACTTTCCCTGCCTGTATTAGCTGGCGCTCTTACTATACTCCTCACAGATCGAAACTTTAATACAACTTTCTTTGACCCTAGGGGAGGAGGAGACCCTATTTTATTTCAACANNNNNNN
>KX226467
NNCTATATATTTTTGCCTAGGAATTTGAGCCGGAATAATTGGGGCTACATTTAGATTATGTATTCGGATAGAACTTTCTCACCCTGGTTC---TCTGATGAGAAGCCCACAATTTTATAATGTAATTATCACTGCTCATGCCTTTATTATAATTTTCTTTATGGTCATACCAATCTTAATTGGGGGGTTTGGAAATTGATTAACTCCCTTAATACTTGGAGTGCCTGATATAGCCTTTCCGCGTATAAATAATATAAGATTCTGATTACTACCTCCTGCTTTTGCCTTATTATTAGCAAGGGCAATAGTAGAAAGAGGTGCAGGAACTGGTTGAACCGTTTATCCTCCTCTTTCTAGGGGAAGAGCTCATATTGGTCCATCAGTAGACTTAGCTATCTTCTCTTTACACTTAGCCGGAGCATCTTCAATTTTAGCCTCCGTAAACTTTATCTCAACAATCTTAAACATACGAAACCCCGGAATAATTTTAGAAAAAATACCAATTTTCGTTTGATCCGTTCTAATCACTACTATTTTATTATTACTTTCCCTGCCTGTATTAGCTGGCGCTCTTACTATACTCCTCACAGATCGAAACTTTAATACAACTTTCTTTGACCCTAGGGGAGGAGGAGACCCTATTTTATTTCAACANNNNNNN
>KX226468
NNCTATATATTTTTGCCTAGGAATTTGAGCCGGAATAATTGGGGCTACATTTAGATTATGTATTCGGATAGAACTTTCTCACCCTGGTTC---TCTGATGAGAAGCCCACAATTTTATAATGTAATTATCACTGCTCATGCCTTTATTATAATTTTCTTTATGGTCATACCAATCTTAATTGGGGGGTTTGGAAATTGATTAACTCCCTTAATACTTGGAGTGCCTGATATAGCCTTTCCGCGTATAAATAATATAAGATTCTGATTACTACCTCCTGCTTTTGCCTTATTATTAGCAAGGGCAATAGTAGAAAGAGGTGCAGGAACTGGTTGAACCGTTTATCCTCCTCTTTCTAGGGGAAGAGCTCATATTGGTCCATCAGTAGACTTAGCTATCTTCTCTTTACACTTAGCCGGAGCATCTTCAATTTTAGCCTCCGTAAACTTTATCTCAACAATCTTAAACATACGAAACCCCGGAATAATTTTAGAAAAAATACCAATTTTCGTTTGATCCGTTCTAATCACTACTATTTTATTATTACTTTCCCTGCCTGTATTAGCTGGCGCTCTTACTATACTCCTCACAGATCGAAACTTTAATACAACTTTCTTTGACCCTAGGGGAGGAGGAGACCCTATTTTATTTCAACANNNNNNN
>KX226469
NNCTATATATTTTTGCCTAGGAATTTGAGCCGGAATAATTGGGGCTACATTTAGATTATGTATTCGGATAGAACTTTCTCACCCTGGTTC---TCTGATGAGAAGCCCACAATTTTATAATGTAATTATCACTGCTCATGCCTTTATTATAATTTTCTTTATGGTCATACCAATCTTAATTGGGGGGTTTGGAAATTGATTAACTCCCTTAATACTTGGAGTGCCTGATATAGCCTTTCCGCGTATAAATAATATAAGATTCTGATTACTACCTCCTGCTTTTGCCTTATTATTAGCAAGGGCAATAGTAGAAAGAGGTGCAGGAACTGGTTGAACCGTTTATCCTCCTCTTTCTAGGGGAAGAGCTCATATTGGTCCATCAGTAGACTTAGCTATCTTCTCTTTACACTTAGCCGGAGCATCTTCAATTTTAGCCTCCGTAAACTTTATCTCAACAATCTTAAACATACGAAACCCCGGAATAATTTTAGAAAAAATACCAATTTTCGTTTGATCCGTTCTAATCACTACTATTTTATTATTACTTTCCCTGCCTGTATTAGCTGGCGCTCTTACTATACTCCTCACAGATCGAAACTTTAATACAACTTTCTTTGACCCTAGGGGAGGAGGAGACCCTATTTTATTTCAACANNNNNNN
>KX226470
NNCTATATATTTTTGCCTAGGAATTTGAGCCGGAATAATTGGGGCTACATTTAGATTATGTATTCGGATAGAACTTTCTCACCCTGGTTC---TCTGATGAGAAGCCCACAATTTTATAATGTAATTATCACTGCTCATGCCTTTATTATAATTTTCTTTATGGTCATACCAATCTTAATTGGGGGGTTTGGAAATTGATTAACTCCCTTAATACTTGGAGTGCCTGATATAGCCTTTCCGCGTATAAATAATATAAGATTCTGATTACTACCTCCTGCTTTTGCCTTATTATTAGCAAGGGCAATAGTAGAAAGAGGTGCAGGAACTGGTTGAACCGTTTATCCTCCTCTTTCTAGGGGAAGAGCTCATATTGGTCCATCAGTAGACTTAGCTATCTTCTCTTTACACTTAGCCGGAGCATCTTCAATTTTAGCCTCCGTAAACTTTATCTCAACAATCTTAAACATACGAAACCCCGGAATAATTTTAGAAAAAATACCAATTTTCGTTTGATCCGTTCTAATCACTACTATTTTATTATTACTTTCCCTGCCTGTATTAGCTGGCGCTCTTACTATACTCCTCACAGATCGAAACTTTAATACAACTTTCTTTGACCCTAGGGGAGGAGGAGACCCTATTTTATTTCAACANNNNNNN
>KX226471
NNCTATATATTTTTGCCTAGGAATTTGAGCCGGAATAATTGGGGCTACATTTAGATTATGTATTCGGATAGAACTTTCTCACCCTGGTTC---TCTGATGAGAAGCCCACAATTTTATAATGTAATTATCACTGCTCATGCCTTTATTATAATTTTCTTTATGGTCATACCAATCTTAATTGGGGGGTTTGGAAATTGATTAACTCCCTTAATACTTGGAGTGCCTGATATAGCCTTTCCGCGTATAAATAATATAAGATTCTGATTACTACCTCCTGCTTTTGCCTTATTATTAGCAAGGGCAATAGTAGAAAGAGGTGCAGGAACTGGTTGAACCGTTTATCCTCCTCTTTCTAGGGGAAGAGCTCATATTGGTCCATCAGTAGACTTAGCTATCTTCTCTTTACACTTAGCCGGAGCATCTTCAATTTTAGCCTCCGTAAACTTTATCTCAACAATCTTAAACATACGAAACCCCGGAATAATTTTAGAAAAAATACCAATTTTCGTTTGATCCGTTCTAATCACTACTATTTTATTATTACTTTCCCTGCCTGTATTAGCTGGCGCTCTTACTATACTCCTCACAGATCGAAACTTTAATACAACTTTCTTTGACCCTAGGGGAGGAGGAGACCCTATTTTATTTCAACANNNNNNN
>KX226472
NNCTATATATTTTTGCCTAGGAATTTGAGCCGGAATAATTGGGGCTACATTTAGATTATGTATTCGGATAGAACTTTCTCACCCTGGTTC---TCTGATGAGAAGCCCACAATTTTATAATGTAATTATCACTGCTCATGCCTTTATTATAATTTTCTTTATGGTCATACCAATCTTAATTGGGGGGTTTGGAAATTGATTAACTCCCTTAATACTTGGAGTGCCTGATATAGCCTTTCCGCGTATAAATAATATAAGATTCTGATTACTACCTCCTGCTTTTGCCTTATTATTAGCAAGGGCAATAGTAGAAAGAGGTGCAGGAACTGGTTGAACCGTTTATCCTCCTCTTTCTAGGGGAAGAGCTCATATTGGTCCATCAGTAGACTTAGCTATCTTCTCTTTACACTTAGCCGGAGCATCTTCAATTTTAGCCTCCGTAAACTTTATCTCAACAATCTTAAACATACGAAACCCCGGAATAATTTTAGAAAAAATACCAATTTTCGTTTGATCCGTTCTAATCACTACTATTTTATTATTACTTTCCCTGCCTGTATTAGCTGGCGCTCTTACTATACTCCTCACAGATCGAAACTTTAATACAACTTTCTTTGACCCTAGGGGAGGAGGAGACCCTATTTTATTTCAACANNNNNNN
>KX226473
NNCTATATATTTTTGCCTAGGAATTTGAGCCGGAATAATTGGGGCTACATTTAGATTATGTATTCGGATAGAACTTTCTCACCCTGGTTC---TCTGATGAGAAGCCCACAATTTTATAATGTAATTATCACTGCTCATGCCTTTATTATAATTTTCTTTATGGTCATACCAATCTTAATTGGGGGGTTTGGAAATTGATTAACTCCCTTAATACTTGGAGTGCCTGATATAGCCTTTCCGCGTATAAATAATATAAGATTCTGATTACTACCTCCTGCTTTTGCCTTATTATTAGCAAGGGCAATAGTAGAAAGAGGTGCAGGAACTGGTTGAACCGTTTATCCTCCTCTTTCTAGGGGAAGAGCTCATATTGGTCCATCAGTAGACTTAGCTATCTTCTCTTTACACTTAGCCGGAGCATCTTCAATTTTAGCCTCCGTAAACTTTATCTCAACAATCTTAAACATACGAAACCCCGGAATAATTTTAGAAAAAATACCAATTTTCGTTTGATCCGTTCTAATCACTACTATTTTATTATTACTTTCCCTGCCTGTATTAGCTGGCGCTCTTACTATACTCCTCACAGATCGAAACTTTAATACAACTTTCTTTGACCCTAGGGGAGGAGGAGACCCTATTTTATTTCAACANNNNNNN
>KX226474
NNCTATATATTTTTGCCTAGGAATTTGAGCCGGAATAATTGGGGCTACATTTAGATTATGTATTCGGATAGAACTTTCTCACCCTGGTTC---TCTGATGAGAAGCCCACAATTTTATAATGTAATTATCACTGCTCATGCCTTTATTATAATTTTCTTTATGGTCATACCAATCTTAATTGGGGGGTTTGGAAATTGATTAACTCCCTTAATACTTGGAGTGCCTGATATAGCCTTTCCGCGTATAAATAATATAAGATTCTGATTACTACCTCCTGCTTTTGCCTTATTATTAGCAAGGGCAATAGTAGAAAGAGGTGCAGGAACTGGTTGAACCGTTTATCCTCCTCTTTCTAGGGGAAGAGCTCATATTGGTCCATCAGTAGACTTAGCTATCTTCTCTTTACACTTAGCCGGAGCATCTTCAATTTTAGCCTCCGTAAACTTTATCTCAACAATCTTAAACATACGAAACCCCGGAATAATTTTAGAAAAAATACCAATTTTCGTTTGATCCGTTCTAATCACTACTATTTTATTATTACTTTCCCTGCCTGTATTAGCTGGCGCTCTTACTATACTCCTCACAGATCGAAACTTTAATACAACTTTCTTTGACCCTAGGGGAGGAGGAGACCCTATTTTATTTCAACANNNNNNN
>KX226475
NNCTATATATTTTTGCCTAGGAATTTGAGCCGGAATAATTGGGGCTACATTTAGATTATGTATTCGGATAGAACTTTCTCACCCTGGTTC---TCTGATGAGAAGCCCACAATTTTATAATGTAATTATCACTGCTCATGCCTTTATTATAATTTTCTTTATGGTCATACCAATCTTAATTGGGGGGTTTGGAAATTGATTAACTCCCTTAATACTTGGAGTGCCTGATATAGCCTTTCCGCGTATAAATAATATAAGATTCTGATTACTACCTCCTGCTTTTGCCTTATTATTAGCAAGGGCAATAGTAGAAAGAGGTGCAGGAACTGGTTGAACCGTTTATCCTCCTCTTTCTAGGGGAAGAGCTCATATTGGTCCATCAGTAGACTTAGCTATCTTCTCTTTACACTTAGCCGGAGCATCTTCAATTTTAGCCTCCGTAAACTTTATCTCAACAATCTTAAACATACGAAACCCCGGAATAATTTTAGAAAAAATACCAATTTTCGTTTGATCCGTTCTAATCACTACTATTTTATTATTACTTTCCCTGCCTGTATTAGCTGGCGCTCTTACTATACTCCTCACAGATCGAAACTTTAATACAACTTTCTTTGACCCTAGGGGAGGAGGAGACCCTATTTTATTTCAACANNNNNNN
>KX226476
NNCTATATATTTTTGCCTAGGAATTTGAGCCGGAATAATTGGGGCTACATTTAGATTATGTATTCGGATAGAACTTTCTCACCCTGGTTC---TCTGATGAGAAGCCCACAATTTTATAATGTAATTATCACTGCTCATGCCTTTATTATAATTTTCTTTATGGTCATACCAATCTTAATTGGGGGGTTTGGAAATTGATTAACTCCCTTAATACTTGGAGTGCCTGATATAGCCTTTCCGCGTATAAATAATATAAGATTCTGATTACTACCTCCTGCTTTTGCCTTATTATTAGCAAGGGCAATAGTAGAAAGAGGTGCAGGAACTGGTTGAACCGTTTATCCTCCTCTTTCTAGGGGAAGAGCTCATATTGGTCCATCAGTAGACTTAGCTATCTTCTCTTTACACTTAGCCGGAGCATCTTCAATTTTAGCCTCCGTAAACTTTATCTCAACAATCTTAAACATACGAAACCCCGGAATAATTTTAGAAAAAATACCAATTTTCGTTTGATCCGTTCTAATCACTACTATTTTATTATTACTTTCCCTGCCTGTATTAGCTGGCGCTCTTACTATACTCCTCACAGATCGAAACTTTAATACAACTTTCTTTGACCCTAGGGGAGGAGGAGACCCTATTTTATTTCAACANNNNNNN
>KX226464
NNCTATATATTTTTGCCTAGGAATTTGAGCCGGAATAATTGGGGCTACATTTAGATTATGTATTCGGATAGAACTTTCTCACCCTGGTTC---TCTGATGAGAAGCCCACAATTTTATAATGTAATTATCACTGCTCATGCCTTTATTATAATTTTCTTTATGGTCATACCAATCTTAATTGGGGGGTTTGGAAATTGATTAACTCCCTTAATACTTGGAGTGCCTGATATAGCCTTTCCGCGTATAAATAATATAAGATTCTGATTACTACCTCCTGCTTTTGCCTTATTATTAGCAAGGGCAATAGTAGAAAGAGGTGCAGGAACTGGTTGAACCGTTTATCCTCCTCTTTCTAGGGGAAGAGCTCATATTGGTCCATCAGTAGACTTAGCTATCTTCTCTTTACACTTAGCCGGAGCATCTTCAATTTTAGCCTCCGTAAACTTTATCTCAACAATCTTAAACATACGAAACCCCGGAATAATTTTAGAAAAAATACCAATTTTCGTTTGATCCGTTCTAATCACTACTATTTTATTATTACTTTCCCTGCCTGTATTAGCTGGCGCTCTTACTATACTCCTCACAGATCGAAACTTTAATACAACTTTCTTTGACCCTAGGGGAGGAGGAGACCCTATTTTATTTCAACANNNNNNN
>KX226477
NNCTATATATTTTTGCCTAGGAATTTGAGCCGGAATAATTGGGGCTACATTTAGATTATGTATTCGGATAGAACTTTCTCACCCTGGTTC---TCTGATGAGAAGCCCACAATTTTATAATGTAATTATCACTGCTCATGCCTTTATTATAATTTTCTTTATGGTCATACCAATCTTAATTGGGGGGTTTGGAAATTGATTAACTCCCTTAATACTTGGAGTGCCTGATATAGCCTTTCCGCGTATAAATAATATAAGATTCTGATTACTACCTCCTGCTTTTGCCTTATTATTAGCAAGGGCAATAGTAGAAAGAGGTGCAGGAACTGGTTGAACCGTTTATCCTCCTCTTTCTAGGGGAAGAGCTCATATTGGTCCATCAGTAGACTTAGCTATCTTCTCTTTACACTTAGCCGGAGCATCTTCAATTTTAGCCTCCGTAAACTTTATCTCAACAATCTTAAACATACGAAACCCCGGAATAATTTTAGAAAAAATACCAATTTTCGTTTGATCCGTTCTAATCACTACTATTTTATTATTACTTTCCCTGCCTGTATTAGCTGGCGCTCTTACTATACTCCTCACAGATCGAAACTTTAATACAACTTTCTTTGACCCTAGGGGAGGAGGAGACCCTATTTTATTTCAACANNNNNNN
>KX226478
NNCTATATATTTTTGCCTAGGAATTTGAGCCGGAATAATTGGGGCTACATTTAGATTATGTATTCGGATAGAACTTTCTCACCCTGGTTC---TCTGATGAGAAGCCCACAATTTTATAATGTAATTATCACTGCTCATGCCTTTATTATAATTTTCTTTATGGTCATACCAATCTTAATTGGGGGGTTTGGAAATTGATTAACTCCCTTAATACTTGGAGTGCCTGATATAGCCTTTCCGCGTATAAATAATATAAGATTCTGATTACTACCTCCTGCTTTTGCCTTATTATTAGCAAGGGCAATAGTAGAAAGAGGTGCAGGAACTGGTTGAACCGTTTATCCTCCTCTTTCTAGGGGAAGAGCTCATATTGGTCCATCAGTAGACTTAGCTATCTTCTCTTTACACTTAGCCGGAGCATCTTCAATTTTAGCCTCCGTAAACTTTATCTCAACAATCTTAAACATACGAAACCCCGGAATAATTTTAGAAAAAATACCAATTTTCGTTTGATCCGTTCTAATCACTACTATTTTATTATTACTTTCCCTGCCTGTATTAGCTGGCGCTCTTACTATACTCCTCACAGATCGAAACTTTAATACAACTTTCTTTGACCCTAGGGGAGGAGGAGACCCTATTTTATTTCAACANNNNNNN
>KX226479
NNCTATATATTTTTGCCTAGGAATTTGAGCCGGAATAATTGGGGCTACATTTAGATTATGTATTCGGATAGAACTTTCTCACCCTGGTTC---TCTGATGAGAAGCCCACAATTTTATAATGTAATTATCACTGCTCATGCCTTTATTATAATTTTCTTTATGGTCATACCAATCTTAATTGGGGGGTTTGGAAATTGATTAACTCCCTTAATACTTGGAGTGCCTGATATAGCCTTTCCGCGTATAAATAATATAAGATTCTGATTACTACCTCCTGCTTTTGCCTTATTATTAGCAAGGGCAATAGTAGAAAGAGGTGCAGGAACTGGTTGAACCGTTTATCCTCCTCTTTCTAGGGGAAGAGCTCATATTGGTCCATCAGTAGACTTAGCTATCTTCTCTTTACACTTAGCCGGAGCATCTTCAATTTTAGCCTCCGTAAACTTTATCTCAACAATCTTAAACATACGAAACCCCGGAATAATTTTAGAAAAAATACCAATTTTCGTTTGATCCGTTCTAATCACTACTATTTTATTATTACTTTCCCTGCCTGTATTAGCTGGCGCTCTTACTATACTCCTCACAGATCGAAACTTTAATACAACTTTCTTTGACCCTAGGGGAGGAGGAGACCCTATTTTATTTCAACANNNNNNN
>KX226480
NNCTATATATTTTTGCCTAGGAATTTGAGCCGGAATAATTGGGGCTACATTTAGATTATGTATTCGGATAGAACTTTCTCACCCTGGTTC---TCTGATGAGAAGCCCACAATTTTATAATGTAATTATCACTGCTCATGCCTTTATTATAATTTTCTTTATGGTCATACCAATCTTAATTGGGGGGTTTGGAAATTGATTAACTCCCTTAATACTTGGAGTGCCTGATATAGCCTTTCCGCGTATAAATAATATAAGATTCTGATTACTACCTCCTGCTTTTGCCTTATTATTAGCAAGGGCAATAGTAGAAAGAGGTGCAGGAACTGGTTGAACCGTTTATCCTCCTCTTTCTAGGGGAAGAGCTCATATTGGTCCATCAGTAGACTTAGCTATCTTCTCTTTACACTTAGCCGGAGCATCTTCAATTTTAGCCTCCGTAAACTTTATCTCAACAATCTTAAACATACGAAACCCCGGAATAATTTTAGAAAAAATACCAATTTTCGTTTGATCCGTTCTAATCACTACTATTTTATTATTACTTTCCCTGCCTGTATTAGCTGGCGCTCTTACTATACTCCTCACAGATCGAAACTTTAATACAACTTTCTTTGACCCTAGGGGAGGAGGAGACCCTATTTTATTTCAACANNNNNNN
>KX226481
NNCTATATATTTTTGCCTAGGAATTTGAGCCGGAATAATTGGGGCTACATTTAGATTATGTATTCGGATAGAACTTTCTCACCCTGGTTC---TCTGATGAGAAGCCCACAATTTTATAATGTAATTATCACTGCTCATGCCTTTATTATAATTTTCTTTATGGTCATACCAATCTTAATTGGGGGGTTTGGAAATTGATTAACTCCCTTAATACTTGGAGTGCCTGATATAGCCTTTCCGCGTATAAATAATATAAGATTCTGATTACTACCTCCTGCTTTTGCCTTATTATTAGCAAGGGCAATAGTAGAAAGAGGTGCAGGAACTGGTTGAACCGTTTATCCTCCTCTTTCTAGGGGAAGAGCTCATATTGGTCCATCAGTAGACTTAGCTATCTTCTCTTTACACTTAGCCGGAGCATCTTCAATTTTAGCCTCCGTAAACTTTATCTCAACAATCTTAAACATACGAAACCCCGGAATAATTTTAGAAAAAATACCAATTTTCGTTTGATCCGTTCTAATCACTACTATTTTATTATTACTTTCCCTGCCTGTATTAGCTGGCGCTCTTACTATACTCCTCACAGATCGAAACTTTAATACAACTTTCTTTGACCCTAGGGGAGGAGGAGACCCTATTTTATTTCAACANNNNNNN
>KX226482
NNCTATATATTTTTGCCTAGGAATTTGAGCCGGAATAATTGGGGCTACATTTAGATTATGTATTCGGATAGAACTTTCTCACCCTGGTTC---TCTGATGAGAAGCCCACAATTTTATAATGTAATTATCACTGCTCATGCCTTTATTATAATTTTCTTTATGGTCATACCAATCTTAATTGGGGGGTTTGGAAATTGATTAACTCCCTTAATACTTGGAGTGCCTGATATAGCCTTTCCGCGTATAAATAATATAAGATTCTGATTACTACCTCCTGCTTTTGCCTTATTATTAGCAAGGGCAATAGTAGAAAGAGGTGCAGGAACTGGTTGAACCGTTTATCCTCCTCTTTCTAGGGGAAGAGCTCATATTGGTCCATCAGTAGACTTAGCTATCTTCTCTTTACACTTAGCCGGAGCATCTTCAATTTTAGCCTCCGTAAACTTTATCTCAACAATCTTAAACATACGAAACCCCGGAATAATTTTAGAAAAAATACCAATTTTCGTTTGATCCGTTCTAATCACTACTATTTTATTATTACTTTCCCTGCCTGTATTAGCTGGCGCTCTTACTATACTCCTCACAGATCGAAACTTTAATACAACTTTCTTTGACCCTAGGGGAGGAGGAGACCCTATTTTATTTCAACANNNNNNN
>KX226483
NNCTATATATTTTTGCCTAGGAATTTGAGCCGGAATAATTGGGGCTACATTTAGATTATGTATTCGGATAGAACTTTCTCACCCTGGTTC---TCTGATGAGAAGCCCACAATTTTATAATGTAATTATCACTGCTCATGCCTTTATTATAATTTTCTTTATGGTCATACCAATCTTAATTGGGGGGTTTGGAAATTGATTAACTCCCTTAATACTTGGAGTGCCTGATATAGCCTTTCCGCGTATAAATAATATAAGATTCTGATTACTACCTCCTGCTTTTGCCTTATTATTAGCAAGGGCAATAGTAGAAAGAGGTGCAGGAACTGGTTGAACCGTTTATCCTCCTCTTTCTAGGGGAAGAGCTCATATTGGTCCATCAGTAGACTTAGCTATCTTCTCTTTACACTTAGCCGGAGCATCTTCAATTTTAGCCTCCGTAAACTTTATCTCAACAATCTTAAACATACGAAACCCCGGAATAATTTTAGAAAAAATACCAATTTTCGTTTGATCCGTTCTAATCACTACTATTTTATTATTACTTTCCCTGCCTGTATTAGCTGGCGCTCTTACTATACTCCTCACAGATCGAAACTTTAATACAACTTTCTTTGACCCTAGGGGAGGAGGAGACCCTATTTTATTTCAACANNNNNNN
>KX226484
NNCTATATATTTTTGCCTAGGAATTTGAGCCGGAATAATTGGGGCTACATTTAGATTATGTATTCGGATAGAACTTTCTCACCCTGGTTC---TCTGATGAGAAGCCCACAATTTTATAATGTAATTATCACTGCTCATGCCTTTATTATAATTTTCTTTATGGTCATACCAATCTTAATTGGGGGGTTTGGAAATTGATTAACTCCCTTAATACTTGGAGTGCCTGATATAGCCTTTCCGCGTATAAATAATATAAGATTCTGATTACTACCTCCTGCTTTTGCCTTATTATTAGCAAGGGCAATAGTAGAAAGAGGTGCAGGAACTGGTTGAACCGTTTATCCTCCTCTTTCTAGGGGAAGAGCTCATATTGGTCCATCAGTAGACTTAGCTATCTTCTCTTTACACTTAGCCGGAGCATCTTCAATTTTAGCCTCCGTAAACTTTATCTCAACAATCTTAAACATACGAAACCCCGGAATAATTTTAGAAAAAATACCAATTTTCGTTTGATCCGTTCTAATCACTACTATTTTATTATTACTTTCCCTGCCTGTATTAGCTGGCGCTCTTACTATACTCCTCACAGATCGAAACTTTAATACAACTTTCTTTGACCCTAGGGGAGGAGGAGACCCTATTTTATTTCAACANNNNNNN
>KX226485
NNCTATATATTTTTGCCTAGGAATTTGAGCCGGAATAATTGGGGCTACATTTAGATTATGTATTCGGATAGAACTTTCTCACCCTGGTTC---TCTGATGAGAAGCCCACAATTTTATAATGTAATTATCACTGCTCATGCCTTTATTATAATTTTCTTTATGGTCATACCAATCTTAATTGGGGGGTTTGGAAATTGATTAACTCCCTTAATACTTGGAGTGCCTGATATAGCCTTTCCGCGTATAAATAATATAAGATTCTGATTACTACCTCCTGCTTTTGCCTTATTATTAGCAAGGGCAATAGTAGAAAGAGGTGCAGGAACTGGTTGAACCGTTTATCCTCCTCTTTCTAGGGGAAGAGCTCATATTGGTCCATCAGTAGACTTAGCTATCTTCTCTTTACACTTAGCCGGAGCATCTTCAATTTTAGCCTCCGTAAACTTTATCTCAACAATCTTAAACATACGAAACCCCGGAATAATTTTAGAAAAAATACCAATTTTCGTTTGATCCGTTCTAATCACTACTATTTTATTATTACTTTCCCTGCCTGTATTAGCTGGCGCTCTTACTATACTCCTCACAGATCGAAACTTTAATACAACTTTCTTTGACCCTAGGGGAGGAGGAGACCCTATTTTATTTCAACANNNNNNN
>KX226486
NNCTATATATTTTTGCCTAGGAATTTGAGCCGGAATAATTGGGGCTACATTTAGATTATGTATTCGGATAGAACTTTCTCACCCTGGTTC---TCTGATGAGAAGCCCACAATTTTATAATGTAATTATCACTGCTCATGCCTTTATTATAATTTTCTTTATGGTCATACCAATCTTAATTGGGGGGTTTGGAAATTGATTAACTCCCTTAATACTTGGAGTGCCTGATATAGCCTTTCCGCGTATAAATAATATAAGATTCTGATTACTACCTCCTGCTTTTGCCTTATTATTAGCAAGGGCAATAGTAGAAAGAGGTGCAGGAACTGGTTGAACCGTTTATCCTCCTCTTTCTAGGGGAAGAGCTCATATTGGTCCATCAGTAGACTTAGCTATCTTCTCTTTACACTTAGCCGGAGCATCTTCAATTTTAGCCTCCGTAAACTTTATCTCAACAATCTTAAACATACGAAACCCCGGAATAATTTTAGAAAAAATACCAATTTTCGTTTGATCCGTTCTAATCACTACTATTTTATTATTACTTTCCCTGCCTGTATTAGCTGGCGCTCTTACTATACTCCTCACAGATCGAAACTTTAATACAACTTTCTTTGACCCTAGGGGAGGAGGAGACCCTATTTTATTTCAACANNNNNNN
>KX226487
NNCTATATATTTTTGCCTAGGAATTTGAGCCGGAATAATTGGGGCTACATTTAGATTATGTATTCGGATAGAACTTTCTCACCCTGGTTC---TCTGATGAGAAGCCCACAATTTTATAATGTAATTATCACTGCTCATGCCTTTATTATAATTTTCTTTATGGTCATACCAATCTTAATTGGGGGGTTTGGAAATTGATTAACTCCCTTAATACTTGGAGTGCCTGATATAGCCTTTCCGCGTATAAATAATATAAGATTCTGATTACTACCTCCTGCTTTTGCCTTATTATTAGCAAGGGCAATAGTAGAAAGAGGTGCAGGAACTGGTTGAACCGTTTATCCTCCTCTTTCTAGGGGAAGAGCTCATATTGGTCCATCAGTAGACTTAGCTATCTTCTCTTTACACTTAGCCGGAGCATCTTCAATTTTAGCCTCCGTAAACTTTATCTCAACAATCTTAAACATACGAAACCCCGGAATAATTTTAGAAAAAATACCAATTTTCGTTTGATCCGTTCTAATCACTACTATTTTATTATTACTTTCCCTGCCTGTATTAGCTGGCGCTCTTACTATACTCCTCACAGATCGAAACTTTAATACAACTTTCTTTGACCCTAGGGGAGGAGGAGACCCTATTTTATTTCAACANNNNNNN
>KX226488
NNCTATATATTTTTGCCTAGGAATTTGAGCCGGAATAATTGGGGCTACATTTAGATTATGTATTCGGATAGAACTTTCTCACCCTGGTTC---TCTGATGAGAAGCCCACAATTTTATAATGTAATTATCACTGCTCATGCCTTTATTATAATTTTCTTTATGGTCATACCAATCTTAATTGGGGGGTTTGGAAATTGATTAACTCCCTTAATACTTGGAGTGCCTGATATAGCCTTTCCGCGTATAAATAATATAAGATTCTGATTACTACCTCCTGCTTTTGCCTTATTATTAGCAAGGGCAATAGTAGAAAGAGGTGCAGGAACTGGTTGAACCGTTTATCCTCCTCTTTCTAGGGGAAGAGCTCATATTGGTCCATCAGTAGACTTAGCTATCTTCTCTTTACACTTAGCCGGAGCATCTTCAATTTTAGCCTCCGTAAACTTTATCTCAACAATCTTAAACATACGAAACCCCGGAATAATTTTAGAAAAAATACCAATTTTCGTTTGATCCGTTCTAATCACTACTATTTTATTATTACTTTCCCTGCCTGTATTAGCTGGCGCTCTTACTATACTCCTCACAGATCGAAACTTTAATACAACTTTCTTTGACCCTAGGGGAGGAGGAGACCCTATTTTATTTCAACANNNNNNN
>KX226489
NNCTATATATTTTTGCCTAGGAATTTGAGCCGGAATAATTGGGGCTACATTTAGATTATGTATTCGGATAGAACTTTCTCACCCTGGTTC---TCTGATGAGAAGCCCACAATTTTATAATGTAATTATCACTGCTCATGCCTTTATTATAATTTTCTTTATGGTCATACCAATCTTAATTGGGGGGTTTGGAAATTGATTAACTCCCTTAATACTTGGAGTGCCTGATATAGCCTTTCCGCGTATAAATAATATAAGATTCTGATTACTACCTCCTGCTTTTGCCTTATTATTAGCAAGGGCAATAGTAGAAAGAGGTGCAGGAACTGGTTGAACCGTTTATCCTCCTCTTTCTAGGGGAAGAGCTCATATTGGTCCATCAGTAGACTTAGCTATCTTCTCTTTACACTTAGCCGGAGCATCTTCAATTTTAGCCTCCGTAAACTTTATCTCAACAATCTTAAACATACGAAACCCCGGAATAATTTTAGAAAAAATACCAATTTTCGTTTGATCCGTTCTAATCACTACTATTTTATTATTACTTTCCCTGCCTGTATTAGCTGGCGCTCTTACTATACTCCTCACAGATCGAAACTTTAATACAACTTTCTTTGACCCTAGGGGAGGAGGAGACCCTATTTTATTTCAACANNNNNNN
>KX226490
NNCTATATATTTTTGCCTAGGAATTTGAGCCGGAATAATTGGGGCTACATTTAGATTATGTATTCGGATAGAACTTTCTCACCCTGGTTC---TCTGATGAGAAGCCCACAATTTTATAATGTAATTATCACTGCTCATGCCTTTATTATAATTTTCTTTATGGTCATACCAATCTTAATTGGGGGGTTTGGAAATTGATTAACTCCCTTAATACTTGGAGTGCCTGATATAGCCTTTCCGCGTATAAATAATATAAGATTCTGATTACTACCTCCTGCTTTTGCCTTATTATTAGCAAGGGCAATAGTAGAAAGAGGTGCAGGAACTGGTTGAACCGTTTATCCTCCTCTTTCTAGGGGAAGAGCTCATATTGGTCCATCAGTAGACTTAGCTATCTTCTCTTTACACTTAGCCGGAGCATCTTCAATTTTAGCCTCCGTAAACTTTATCTCAACAATCTTAAACATACGAAACCCCGGAATAATTTTAGAAAAAATACCAATTTTCGTTTGATCCGTTCTAATCACTACTATTTTATTATTACTTTCCCTGCCTGTATTAGCTGGCGCTCTTACTATACTCCTCACAGATCGAAACTTTAATACAACTTTCTTTGACCCTAGGGGAGGAGGAGACCCTATTTTATTTCAACANNNNNNN
>KX226491
NNCTATATATTTTTGCCTAGGAATTTGAGCCGGAATAATTGGGGCTACATTTAGATTATGTATTCGGATAGAACTTTCTCACCCTGGTTC---TCTGATGAGAAGCCCACAATTTTATAATGTAATTATCACTGCTCATGCCTTTATTATAATTTTCTTTATGGTCATACCAATCTTAATTGGGGGGTTTGGAAATTGATTAACTCCCTTAATACTTGGAGTGCCTGATATAGCCTTTCCGCGTATAAATAATATAAGATTCTGATTACTACCTCCTGCTTTTGCCTTATTATTAGCAAGGGCAATAGTAGAAAGAGGTGCAGGAACTGGTTGAACCGTTTATCCTCCTCTTTCTAGGGGAAGAGCTCATATTGGTCCATCAGTAGACTTAGCTATCTTCTCTTTACACTTAGCCGGAGCATCTTCAATTTTAGCCTCCGTAAACTTTATCTCAACAATCTTAAACATACGAAACCCCGGAATAATTTTAGAAAAAATACCAATTTTCGTTTGATCCGTTCTAATCACTACTATTTTATTATTACTTTCCCTGCCTGTATTAGCTGGCGCTCTTACTATACTCCTCACAGATCGAAACTTTAATACAACTTTCTTTGACCCTAGGGGAGGAGGAGACCCTATTTTATTTCAACANNNNNNN
>KX226492
NNCTATATATTTTTGCCTAGGAATTTGAGCCGGAATAATTGGGGCTACATTTAGATTATGTATTCGGATAGAACTTTCTCACCCTGGTTC---TCTGATGAGAAGCCCACAATTTTATAATGTAATTATCACTGCTCATGCCTTTATTATAATTTTCTTTATGGTCATACCAATCTTAATTGGGGGGTTTGGAAATTGATTAACTCCCTTAATACTTGGAGTGCCTGATATAGCCTTTCCGCGTATAAATAATATAAGATTCTGATTACTACCTCCTGCTTTTGCCTTATTATTAGCAAGGGCAATAGTAGAAAGAGGTGCAGGAACTGGTTGAACCGTTTATCCTCCTCTTTCTAGGGGAAGAGCTCATATTGGTCCATCAGTAGACTTAGCTATCTTCTCTTTACACTTAGCCGGAGCATCTTCAATTTTAGCCTCCGTAAACTTTATCTCAACAATCTTAAACATACGAAACCCCGGAATAATTTTAGAAAAAATACCAATTTTCGTTTGATCCGTTCTAATCACTACTATTTTATTATTACTTTCCCTGCCTGTATTAGCTGGCGCTCTTACTATACTCCTCACAGATCGAAACTTTAATACAACTTTCTTTGACCCTAGGGGAGGAGGAGACCCTATTTTATTTCAACANNNNNNN
>KX226493
NNCTATATATTTTTGCCTAGGAATTTGAGCCGGAATAATTGGGGCTACATTTAGATTATGTATTCGGATAGAACTTTCTCACCCTGGTTC---TCTGATGAGAAGCCCACAATTTTATAATGTAATTATCACTGCTCATGCCTTTATTATAATTTTCTTTATGGTCATACCAATCTTAATTGGGGGGTTTGGAAATTGATTAACTCCCTTAATACTTGGAGTGCCTGATATAGCCTTTCCGCGTATAAATAATATAAGATTCTGATTACTACCTCCTGCTTTTGCCTTATTATTAGCAAGGGCAATAGTAGAAAGAGGTGCAGGAACTGGTTGAACCGTTTATCCTCCTCTTTCTAGGGGAAGAGCTCATATTGGTCCATCAGTAGACTTAGCTATCTTCTCTTTACACTTAGCCGGAGCATCTTCAATTTTAGCCTCCGTAAACTTTATCTCAACAATCTTAAACATACGAAACCCCGGAATAATTTTAGAAAAAATACCAATTTTCGTTTGATCCGTTCTAATCACTACTATTTTATTATTACTTTCCCTGCCTGTATTAGCTGGCGCTCTTACTATACTCCTCACAGATCGAAACTTTAATACAACTTTCTTTGACCCTAGGGGAGGAGGAGACCCTATTTTATTTCAACANNNNNNN
>KX226494
NNCTATATATTTTTGCCTAGGAATTTGAGCCGGAATAATTGGGGCTACATTTAGATTATGTATTCGGATAGAACTTTCTCACCCTGGTTC---TCTGATGAGAAGCCCACAATTTTATAATGTAATTATCACTGCTCATGCCTTTATTATAATTTTCTTTATGGTCATACCAATCTTAATTGGGGGGTTTGGAAATTGATTAACTCCCTTAATACTTGGAGTGCCTGATATAGCCTTTCCGCGTATAAATAATATAAGATTCTGATTACTACCTCCTGCTTTTGCCTTATTATTAGCAAGGGCAATAGTAGAAAGAGGTGCAGGAACTGGTTGAACCGTTTATCCTCCTCTTTCTAGGGGAAGAGCTCATATTGGTCCATCAGTAGACTTAGCTATCTTCTCTTTACACTTAGCCGGAGCATCTTCAATTTTAGCCTCCGTAAACTTTATCTCAACAATCTTAAACATACGAAACCCCGGAATAATTTTAGAAAAAATACCAATTTTCGTTTGATCCGTTCTAATCACTACTATTTTATTATTACTTTCCCTGCCTGTATTAGCTGGCGCTCTTACTATACTCCTCACAGATCGAAACTTTAATACAACTTTCTTTGACCCTAGGGGAGGAGGAGACCCTATTTTATTTCAACANNNNNNN
>KX226495
NNCTATATATTTTTGCCTAGGAATTTGAGCCGGAATAATTGGGGCTACATTTAGATTATGTATTCGGATAGAACTTTCTCACCCTGGTTC---TCTGATGAGAAGCCCACAATTTTATAATGTAATTATCACTGCTCATGCCTTTATTATAATTTTCTTTATGGTCATACCAATCTTAATTGGGGGGTTTGGAAATTGATTAACTCCCTTAATACTTGGAGTGCCTGATATAGCCTTTCCGCGTATAAATAATATAAGATTCTGATTACTACCTCCTGCTTTTGCCTTATTATTAGCAAGGGCAATAGTAGAAAGAGGTGCAGGAACTGGTTGAACCGTTTATCCTCCTCTTTCTAGGGGAAGAGCTCATATTGGTCCATCAGTAGACTTAGCTATCTTCTCTTTACACTTAGCCGGAGCATCTTCAATTTTAGCCTCCGTAAACTTTATCTCAACAATCTTAAACATACGAAACCCCGGAATAATTTTAGAAAAAATACCAATTTTCGTTTGATCCGTTCTAATCACTACTATTTTATTATTACTTTCCCTGCCTGTATTAGCTGGCGCTCTTACTATACTCCTCACAGATCGAAACTTTAATACAACTTTCTTTGACCCTAGGGGAGGAGGAGACCCTATTTTATTTCAACANNNNNNN
>KX226496
NNCTATATATTTTTGCCTAGGAATTTGAGCCGGAATAATTGGGGCTACATTTAGATTATGTATTCGGATAGAACTTTCTCACCCTGGTTC---TCTGATGAGAAGCCCACAATTTTATAATGTAATTATCACTGCTCATGCCTTTATTATAATTTTCTTTATGGTCATACCAATCTTAATTGGGGGGTTTGGAAATTGATTAACTCCCTTAATACTTGGAGTGCCTGATATAGCCTTTCCGCGTATAAATAATATAAGATTCTGATTACTACCTCCTGCTTTTGCCTTATTATTAGCAAGGGCAATAGTAGAAAGAGGTGCAGGAACTGGTTGAACCGTTTATCCTCCTCTTTCTAGGGGAAGAGCTCATATTGGTCCATCAGTAGACTTAGCTATCTTCTCTTTACACTTAGCCGGAGCATCTTCAATTTTAGCCTCCGTAAACTTTATCTCAACAATCTTAAACATACGAAACCCCGGAATAATTTTAGAAAAAATACCAATTTTCGTTTGATCCGTTCTAATCACTACTATTTTATTATTACTTTCCCTGCCTGTATTAGCTGGCGCTCTTACTATACTCCTCACAGATCGAAACTTTAATACAACTTTCTTTGACCCTAGGGGAGGAGGAGACCCTATTTTATTTCAACANNNNNNN
>KX226497
NNCTATATATTTTTGCCTAGGAATTTGAGCCGGAATAATTGGGGCTACATTTAGATTATGTATTCGGATAGAACTTTCTCACCCTGGTTC---TCTGATGAGAAGCCCACAATTTTATAATGTAATTATCACTGCTCATGCCTTTATTATAATTTTCTTTATGGTCATACCAATCTTAATTGGGGGGTTTGGAAATTGATTAACTCCCTTAATACTTGGAGTGCCTGATATAGCCTTTCCGCGTATAAATAATATAAGATTCTGATTACTACCTCCTGCTTTTGCCTTATTATTAGCAAGGGCAATAGTAGAAAGAGGTGCAGGAACTGGTTGAACCGTTTATCCTCCTCTTTCTAGGGGAAGAGCTCATATTGGTCCATCAGTAGACTTAGCTATCTTCTCTTTACACTTAGCCGGAGCATCTTCAATTTTAGCCTCCGTAAACTTTATCTCAACAATCTTAAACATACGAAACCCCGGAATAATTTTAGAAAAAATACCAATTTTCGTTTGATCCGTTCTAATCACTACTATTTTATTATTACTTTCCCTGCCTGTATTAGCTGGCGCTCTTACTATACTCCTCACAGATCGAAACTTTAATACAACTTTCTTTGACCCTAGGGGAGGAGGAGACCCTATTTTATTTCAACANNNNNNN
>KX226498
NNCTATATATTTTTGCCTAGGAATTTGAGCCGGAATAATTGGGGCTACATTTAGATTATGTATTCGGATAGAACTTTCTCACCCTGGTTC---TCTGATGAGAAGCCCACAATTTTATAATGTAATTATCACTGCTCATGCCTTTATTATAATTTTCTTTATGGTCATACCAATCTTAATTGGGGGGTTTGGAAATTGATTAACTCCCTTAATACTTGGAGTGCCTGATATAGCCTTTCCGCGTATAAATAATATAAGATTCTGATTACTACCTCCTGCTTTTGCCTTATTATTAGCAAGGGCAATAGTAGAAAGAGGTGCAGGAACTGGTTGAACCGTTTATCCTCCTCTTTCTAGGGGAAGAGCTCATATTGGTCCATCAGTAGACTTAGCTATCTTCTCTTTACACTTAGCCGGAGCATCTTCAATTTTAGCCTCCGTAAACTTTATCTCAACAATCTTAAACATACGAAACCCCGGAATAATTTTAGAAAAAATACCAATTTTCGTTTGATCCGTTCTAATCACTACTATTTTATTATTACTTTCCCTGCCTGTATTAGCTGGCGCTCTTACTATACTCCTCACAGATCGAAACTTTAATACAACTTTCTTTGACCCTAGGGGAGGAGGAGACCCTATTTTATTTCAACANNNNNNN
>KX226499
NNCTATATATTTTTGCCTAGGAATTTGAGCCGGAATAATTGGGGCTACATTTAGATTATGTATTCGGATAGAACTTTCTCACCCTGGTTC---TCTGATGAGAAGCCCACAATTTTATAATGTAATTATCACTGCTCATGCCTTTATTATAATTTTCTTTATGGTCATACCAATCTTAATTGGGGGGTTTGGAAATTGATTAACTCCCTTAATACTTGGAGTGCCTGATATAGCCTTTCCGCGTATAAATAATATAAGATTCTGATTACTACCTCCTGCTTTTGCCTTATTATTAGCAAGGGCAATAGTAGAAAGAGGTGCAGGAACTGGTTGAACCGTTTATCCTCCTCTTTCTAGGGGAAGAGCTCATATTGGTCCATCAGTAGACTTAGCTATCTTCTCTTTACACTTAGCCGGAGCATCTTCAATTTTAGCCTCCGTAAACTTTATCTCAACAATCTTAAACATACGAAACCCCGGAATAATTTTAGAAAAAATACCAATTTTCGTTTGATCCGTTCTAATCACTACTATTTTATTATTACTTTCCCTGCCTGTATTAGCTGGCGCTCTTACTATACTCCTCACAGATCGAAACTTTAATACAACTTTCTTTGACCCTAGGGGAGGAGGAGACCCTATTTTATTTCAACANNNNNNN
>KX226500
NNCTATATATTTTTGCCTAGGAATTTGAGCCGGAATAATTGGGGCTACATTTAGATTATGTATTCGGATAGAACTTTCTCACCCTGGTTC---TCTGATGAGAAGCCCACAATTTTATAATGTAATTATCACTGCTCATGCCTTTATTATAATTTTCTTTATGGTCATACCAATCTTAATTGGGGGGTTTGGAAATTGATTAACTCCCTTAATACTTGGAGTGCCTGATATAGCCTTTCCGCGTATAAATAATATAAGATTCTGATTACTACCTCCTGCTTTTGCCTTATTATTAGCAAGGGCAATAGTAGAAAGAGGTGCAGGAACTGGTTGAACCGTTTATCCTCCTCTTTCTAGGGGAAGAGCTCATATTGGTCCATCAGTAGACTTAGCTATCTTCTCTTTACACTTAGCCGGAGCATCTTCAATTTTAGCCTCCGTAAACTTTATCTCAACAATCTTAAACATACGAAACCCCGGAATAATTTTAGAAAAAATACCAATTTTCGTTTGATCCGTTCTAATCACTACTATTTTATTATTACTTTCCCTGCCTGTATTAGCTGGCGCTCTTACTATACTCCTCACAGATCGAAACTTTAATACAACTTTCTTTGACCCTAGGGGAGGAGGAGACCCTATTTTATTTCAACANNNNNNN
>KX226501
NNCTATATATTTTTGCCTAGGAATTTGAGCCGGAATAATTGGGGCTACATTTAGATTATGTATTCGGATAGAACTTTCTCACCCTGGTTC---TCTGATGAGAAGCCCACAATTTTATAATGTAATTATCACTGCTCATGCCTTTATTATAATTTTCTTTATGGTCATACCAATCTTAATTGGGGGGTTTGGAAATTGATTAACTCCCTTAATACTTGGAGTGCCTGATATAGCCTTTCCGCGTATAAATAATATAAGATTCTGATTACTACCTCCTGCTTTTGCCTTATTATTAGCAAGGGCAATAGTAGAAAGAGGTGCAGGAACTGGTTGAACCGTTTATCCTCCTCTTTCTAGGGGAAGAGCTCATATTGGTCCATCAGTAGACTTAGCTATCTTCTCTTTACACTTAGCCGGAGCATCTTCAATTTTAGCCTCCGTAAACTTTATCTCAACAATCTTAAACATACGAAACCCCGGAATAATTTTAGAAAAAATACCAATTTTCGTTTGATCCGTTCTAATCACTACTATTTTATTATTACTTTCCCTGCCTGTATTAGCTGGCGCTCTTACTATACTCCTCACAGATCGAAACTTTAATACAACTTTCTTTGACCCTAGGGGAGGAGGAGACCCTATTTTATTTCAACANNNNNNN
>KX226502
NNCTATATATTTTTGCCTAGGAATTTGAGCCGGAATAATTGGGGCTACATTTAGATTATGTATTCGGATAGAACTTTCTCACCCTGGTTC---TCTGATGAGAAGCCCACAATTTTATAATGTAATTATCACTGCTCATGCCTTTATTATAATTTTCTTTATGGTCATACCAATCTTAATTGGGGGGTTTGGAAATTGATTAACTCCCTTAATACTTGGAGTGCCTGATATAGCCTTTCCGCGTATAAATAATATAAGATTCTGATTACTACCTCCTGCTTTTGCCTTATTATTAGCAAGGGCAATAGTAGAAAGAGGTGCAGGAACTGGTTGAACCGTTTATCCTCCTCTTTCTAGGGGAAGAGCTCATATTGGTCCATCAGTAGACTTAGCTATCTTCTCTTTACACTTAGCCGGAGCATCTTCAATTTTAGCCTCCGTAAACTTTATCTCAACAATCTTAAACATACGAAACCCCGGAATAATTTTAGAAAAAATACCAATTTTCGTTTGATCCGTTCTAATCACTACTATTTTATTATTACTTTCCCTGCCTGTATTAGCTGGCGCTCTTACTATACTCCTCACAGATCGAAACTTTAATACAACTTTCTTTGACCCTAGGGGAGGAGGAGACCCTATTTTATTTCAACANNNNNNN
>KX226503
NNCTATATATTTTTGCCTAGGAATTTGAGCCGGAATAATTGGGGCTACATTTAGATTATGTATTCGGATAGAACTTTCTCACCCTGGTTC---TCTGATGAGAAGCCCACAATTTTATAATGTAATTATCACTGCTCATGCCTTTATTATAATTTTCTTTATGGTCATACCAATCTTAATTGGGGGGTTTGGAAATTGATTAACTCCCTTAATACTTGGAGTGCCTGATATAGCCTTTCCGCGTATAAATAATATAAGATTCTGATTACTACCTCCTGCTTTTGCCTTATTATTAGCAAGGGCAATAGTAGAAAGAGGTGCAGGAACTGGTTGAACCGTTTATCCTCCTCTTTCTAGGGGAAGAGCTCATATTGGTCCATCAGTAGACTTAGCTATCTTCTCTTTACACTTAGCCGGAGCATCTTCAATTTTAGCCTCCGTAAACTTTATCTCAACAATCTTAAACATACGAAACCCCGGAATAATTTTAGAAAAAATACCAATTTTCGTTTGATCCGTTCTAATCACTACTATTTTATTATTACTTTCCCTGCCTGTATTAGCTGGCGCTCTTACTATACTCCTCACAGATCGAAACTTTAATACAACTTTCTTTGACCCTAGGGGAGGAGGAGACCCTATTTTATTTCAACANNNNNNN
>KX226504
NNCTATATATTTTTGCCTAGGAATTTGAGCCGGAATAATTGGGGCTACATTTAGATTATGTATTCGGATAGAACTTTCTCACCCTGGTTC---TCTGATGAGAAGCCCACAATTTTATAATGTAATTATCACTGCTCATGCCTTTATTATAATTTTCTTTATGGTCATACCAATCTTAATTGGGGGGTTTGGAAATTGATTAACTCCCTTAATACTTGGAGTGCCTGATATAGCCTTTCCGCGTATAAATAATATAAGATTCTGATTACTACCTCCTGCTTTTGCCTTATTATTAGCAAGGGCAATAGTAGAAAGAGGTGCAGGAACTGGTTGAACCGTTTATCCTCCTCTTTCTAGGGGAAGAGCTCATATTGGTCCATCAGTAGACTTAGCTATCTTCTCTTTACACTTAGCCGGAGCATCTTCAATTTTAGCCTCCGTAAACTTTATCTCAACAATCTTAAACATACGAAACCCCGGAATAATTTTAGAAAAAATACCAATTTTCGTTTGATCCGTTCTAATCACTACTATTTTATTATTACTTTCCCTGCCTGTATTAGCTGGCGCTCTTACTATACTCCTCACAGATCGAAACTTTAATACAACTTTCTTTGACCCTAGGGGAGGAGGAGACCCTATTTTATTTCAACANNNNNNN
>KX226505
NNCTATATATTTTTGCCTAGGAATTTGAGCCGGAATAATTGGGGCTACATTTAGATTATGTATTCGGATAGAACTTTCTCACCCTGGTTC---TCTGATGAGAAGCCCACAATTTTATAATGTAATTATCACTGCTCATGCCTTTATTATAATTTTCTTTATGGTCATACCAATCTTAATTGGGGGGTTTGGAAATTGATTAACTCCCTTAATACTTGGAGTGCCTGATATAGCCTTTCCGCGTATAAATAATATAAGATTCTGATTACTACCTCCTGCTTTTGCCTTATTATTAGCAAGGGCAATAGTAGAAAGAGGTGCAGGAACTGGTTGAACCGTTTATCCTCCTCTTTCTAGGGGAAGAGCTCATATTGGTCCATCAGTAGACTTAGCTATCTTCTCTTTACACTTAGCCGGAGCATCTTCAATTTTAGCCTCCGTAAACTTTATCTCAACAATCTTAAACATACGAAACCCCGGAATAATTTTAGAAAAAATACCAATTTTCGTTTGATCCGTTCTAATCACTACTATTTTATTATTACTTTCCCTGCCTGTATTAGCTGGCGCTCTTACTATACTCCTCACAGATCGAAACTTTAATACAACTTTCTTTGACCCTAGGGGAGGAGGAGACCCTATTTTATTTCAACANNNNNNN
>KX226506
NNCTATATATTTTTGCCTAGGAATTTGAGCCGGAATAATTGGGGCTACATTTAGATTATGTATTCGGATAGAACTTTCTCACCCTGGTTC---TCTGATGAGAAGCCCACAATTTTATAATGTAATTATCACTGCTCATGCCTTTATTATAATTTTCTTTATGGTCATACCAATCTTAATTGGGGGGTTTGGAAATTGATTAACTCCCTTAATACTTGGAGTGCCTGATATAGCCTTTCCGCGTATAAATAATATAAGATTCTGATTACTACCTCCTGCTTTTGCCTTATTATTAGCAAGGGCAATAGTAGAAAGAGGTGCAGGAACTGGTTGAACCGTTTATCCTCCTCTTTCTAGGGGAAGAGCTCATATTGGTCCATCAGTAGACTTAGCTATCTTCTCTTTACACTTAGCCGGAGCATCTTCAATTTTAGCCTCCGTAAACTTTATCTCAACAATCTTAAACATACGAAACCCCGGAATAATTTTAGAAAAAATACCAATTTTCGTTTGATCCGTTCTAATCACTACTATTTTATTATTACTTTCCCTGCCTGTATTAGCTGGCGCTCTTACTATACTCCTCACAGATCGAAACTTTAATACAACTTTCTTTGACCCTAGGGGAGGAGGAGACCCTATTTTATTTCAACANNNNNNN
>KX226507
NNCTATATATTTTTGCCTAGGAATTTGAGCCGGAATAATTGGGGCTACATTTAGATTATGTATTCGGATAGAACTTTCTCACCCTGGTTC---TCTGATGAGAAGCCCACAATTTTATAATGTAATTATCACTGCTCATGCCTTTATTATAATTTTCTTTATGGTCATACCAATCTTAATTGGGGGGTTTGGAAATTGATTAACTCCCTTAATACTTGGAGTGCCTGATATAGCCTTTCCGCGTATAAATAATATAAGATTCTGATTACTACCTCCTGCTTTTGCCTTATTATTAGCAAGGGCAATAGTAGAAAGAGGTGCAGGAACTGGTTGAACCGTTTATCCTCCTCTTTCTAGGGGAAGAGCTCATATTGGTCCATCAGTAGACTTAGCTATCTTCTCTTTACACTTAGCCGGAGCATCTTCAATTTTAGCCTCCGTAAACTTTATCTCAACAATCTTAAACATACGAAACCCCGGAATAATTTTAGAAAAAATACCAATTTTCGTTTGATCCGTTCTAATCACTACTATTTTATTATTACTTTCCCTGCCTGTATTAGCTGGCGCTCTTACTATACTCCTCACAGATCGAAACTTTAATACAACTTTCTTTGACCCTAGGGGAGGAGGAGACCCTATTTTATTTCAACANNNNNNN
>KX226508
NNCTATATATTTTTGCCTAGGAATTTGAGCCGGAATAATTGGGGCTACATTTAGATTATGTATTCGGATAGAACTTTCTCACCCTGGTTC---TCTGATGAGAAGCCCACAATTTTATAATGTAATTATCACTGCTCATGCCTTTATTATAATTTTCTTTATGGTCATACCAATCTTAATTGGGGGGTTTGGAAATTGATTAACTCCCTTAATACTTGGAGTGCCTGATATAGCCTTTCCGCGTATAAATAATATAAGATTCTGATTACTACCTCCTGCTTTTGCCTTATTATTAGCAAGGGCAATAGTAGAAAGAGGTGCAGGAACTGGTTGAACCGTTTATCCTCCTCTTTCTAGGGGAAGAGCTCATATTGGTCCATCAGTAGACTTAGCTATCTTCTCTTTACACTTAGCCGGAGCATCTTCAATTTTAGCCTCCGTAAACTTTATCTCAACAATCTTAAACATACGAAACCCCGGAATAATTTTAGAAAAAATACCAATTTTCGTTTGATCCGTTCTAATCACTACTATTTTATTATTACTTTCCCTGCCTGTATTAGCTGGCGCTCTTACTATACTCCTCACAGATCGAAACTTTAATACAACTTTCTTTGACCCTAGGGGAGGAGGAGACCCTATTTTATTTCAACANNNNNNN
>KX226509
NNCTATATATTTTTGCCTAGGAATTTGAGCCGGAATAATTGGGGCTACATTTAGATTATGTATTCGGATAGAACTTTCTCACCCTGGTTC---TCTGATGAGAAGCCCACAATTTTATAATGTAATTATCACTGCTCATGCCTTTATTATAATTTTCTTTATGGTCATACCAATCTTAATTGGGGGGTTTGGAAATTGATTAACTCCCTTAATACTTGGAGTGCCTGATATAGCCTTTCCGCGTATAAATAATATAAGATTCTGATTACTACCTCCTGCTTTTGCCTTATTATTAGCAAGGGCAATAGTAGAAAGAGGTGCAGGAACTGGTTGAACCGTTTATCCTCCTCTTTCTAGGGGAAGAGCTCATATTGGTCCATCAGTAGACTTAGCTATCTTCTCTTTACACTTAGCCGGAGCATCTTCAATTTTAGCCTCCGTAAACTTTATCTCAACAATCTTAAACATACGAAACCCCGGAATAATTTTAGAAAAAATACCAATTTTCGTTTGATCCGTTCTAATCACTACTATTTTATTATTACTTTCCCTGCCTGTATTAGCTGGCGCTCTTACTATACTCCTCACAGATCGAAACTTTAATACAACTTTCTTTGACCCTAGGGGAGGAGGAGACCCTATTTTATTTCAACANNNNNNN
>KX226510
NNCTATATATTTTTGCCTAGGAATTTGAGCCGGAATAATTGGGGCTACATTTAGATTATGTATTCGGATAGAACTTTCTCACCCTGGTTC---TCTGATGAGAAGCCCACAATTTTATAATGTAATTATCACTGCTCATGCCTTTATTATAATTTTCTTTATGGTCATACCAATCTTAATTGGGGGGTTTGGAAATTGATTAACTCCCTTAATACTTGGAGTGCCTGATATAGCCTTTCCGCGTATAAATAATATAAGATTCTGATTACTACCTCCTGCTTTTGCCTTATTATTAGCAAGGGCAATAGTAGAAAGAGGTGCAGGAACTGGTTGAACCGTTTATCCTCCTCTTTCTAGGGGAAGAGCTCATATTGGTCCATCAGTAGACTTAGCTATCTTCTCTTTACACTTAGCCGGAGCATCTTCAATTTTAGCCTCCGTAAACTTTATCTCAACAATCTTAAACATACGAAACCCCGGAATAATTTTAGAAAAAATACCAATTTTCGTTTGATCCGTTCTAATCACTACTATTTTATTATTACTTTCCCTGCCTGTATTAGCTGGCGCTCTTACTATACTCCTCACAGATCGAAACTTTAATACAACTTTCTTTGACCCTAGGGGAGGAGGAGACCCTATTTTATTTCAACANNNNNNN
>KX226511
NNCTATATATTTTTGCCTAGGAATTTGAGCCGGAATAATTGGGGCTACATTTAGATTATGTATTCGGATAGAACTTTCTCACCCTGGTTC---TCTGATGAGAAGCCCACAATTTTATAATGTAATTATCACTGCTCATGCCTTTATTATAATTTTCTTTATGGTCATACCAATCTTAATTGGGGGGTTTGGAAATTGATTAACTCCCTTAATACTTGGAGTGCCTGATATAGCCTTTCCGCGTATAAATAATATAAGATTCTGATTACTACCTCCTGCTTTTGCCTTATTATTAGCAAGGGCAATAGTAGAAAGAGGTGCAGGAACTGGTTGAACCGTTTATCCTCCTCTTTCTAGGGGAAGAGCTCATATTGGTCCATCAGTAGACTTAGCTATCTTCTCTTTACACTTAGCCGGAGCATCTTCAATTTTAGCCTCCGTAAACTTTATCTCAACAATCTTAAACATACGAAACCCCGGAATAATTTTAGAAAAAATACCAATTTTCGTTTGATCCGTTCTAATCACTACTATTTTATTATTACTTTCCCTGCCTGTATTAGCTGGCGCTCTTACTATACTCCTCACAGATCGAAACTTTAATACAACTTTCTTTGACCCTAGGGGAGGAGGAGACCCTATTTTATTTCAACANNNNNNN
>KX226512
NNCTATATATTTTTGCCTAGGAATTTGAGCCGGAATAATTGGGGCTACATTTAGATTATGTATTCGGATAGAACTTTCTCACCCTGGTTC---TCTGATGAGAAGCCCACAATTTTATAATGTAATTATCACTGCTCATGCCTTTATTATAATTTTCTTTATGGTCATACCAATCTTAATTGGGGGGTTTGGAAATTGATTAACTCCCTTAATACTTGGAGTGCCTGATATAGCCTTTCCGCGTATAAATAATATAAGATTCTGATTACTACCTCCTGCTTTTGCCTTATTATTAGCAAGGGCAATAGTAGAAAGAGGTGCAGGAACTGGTTGAACCGTTTATCCTCCTCTTTCTAGGGGAAGAGCTCATATTGGTCCATCAGTAGACTTAGCTATCTTCTCTTTACACTTAGCCGGAGCATCTTCAATTTTAGCCTCCGTAAACTTTATCTCAACAATCTTAAACATACGAAACCCCGGAATAATTTTAGAAAAAATACCAATTTTCGTTTGATCCGTTCTAATCACTACTATTTTATTATTACTTTCCCTGCCTGTATTAGCTGGCGCTCTTACTATACTCCTCACAGATCGAAACTTTAATACAACTTTCTTTGACCCTAGGGGAGGAGGAGACCCTATTTTATTTCAACANNNNNNN
>KX226513
NNCTATATATTTTTGCCTAGGAATTTGAGCCGGAATAATTGGGGCTACATTTAGATTATGTATTCGGATAGAACTTTCTCACCCTGGTTC---TCTGATGAGAAGCCCACAATTTTATAATGTAATTATCACTGCTCATGCCTTTATTATAATTTTCTTTATGGTCATACCAATCTTAATTGGGGGGTTTGGAAATTGATTAACTCCCTTAATACTTGGAGTGCCTGATATAGCCTTTCCGCGTATAAATAATATAAGATTCTGATTACTACCTCCTGCTTTTGCCTTATTATTAGCAAGGGCAATAGTAGAAAGAGGTGCAGGAACTGGTTGAACCGTTTATCCTCCTCTTTCTAGGGGAAGAGCTCATATTGGTCCATCAGTAGACTTAGCTATCTTCTCTTTACACTTAGCCGGAGCATCTTCAATTTTAGCCTCCGTAAACTTTATCTCAACAATCTTAAACATACGAAACCCCGGAATAATTTTAGAAAAAATACCAATTTTCGTTTGATCCGTTCTAATCACTACTATTTTATTATTACTTTCCCTGCCTGTATTAGCTGGCGCTCTTACTATACTCCTCACAGATCGAAACTTTAATACAACTTTCTTTGACCCTAGGGGAGGAGGAGACCCTATTTTATTTCAACANNNNNNN
>KX226514
NNCTATATATTTTTGCCTAGGAATTTGAGCCGGAATAATTGGGGCTACATTTAGATTATGTATTCGGATAGAACTTTCTCACCCTGGTTC---TCTGATGAGAAGCCCACAATTTTATAATGTAATTATCACTGCTCATGCCTTTATTATAATTTTCTTTATGGTCATACCAATCTTAATTGGGGGGTTTGGAAATTGATTAACTCCCTTAATACTTGGAGTGCCTGATATAGCCTTTCCGCGTATAAATAATATAAGATTCTGATTACTACCTCCTGCTTTTGCCTTATTATTAGCAAGGGCAATAGTAGAAAGAGGTGCAGGAACTGGTTGAACCGTTTATCCTCCTCTTTCTAGGGGAAGAGCTCATATTGGTCCATCAGTAGACTTAGCTATCTTCTCTTTACACTTAGCCGGAGCATCTTCAATTTTAGCCTCCGTAAACTTTATCTCAACAATCTTAAACATACGAAACCCCGGAATAATTTTAGAAAAAATACCAATTTTCGTTTGATCCGTTCTAATCACTACTATTTTATTATTACTTTCCCTGCCTGTATTAGCTGGCGCTCTTACTATACTCCTCACAGATCGAAACTTTAATACAACTTTCTTTGACCCTAGGGGAGGAGGAGACCCTATTTTATTTCAACANNNNNNN
>KX226515
NNCTATATATTTTTGCCTAGGAATTTGAGCCGGAATAATTGGGGCTACATTTAGATTATGTATTCGGATAGAACTTTCTCACCCTGGTTC---TCTGATGAGAAGCCCACAATTTTATAATGTAATTATCACTGCTCATGCCTTTATTATAATTTTCTTTATGGTCATACCAATCTTAATTGGGGGGTTTGGAAATTGATTAACTCCCTTAATACTTGGAGTGCCTGATATAGCCTTTCCGCGTATAAATAATATAAGATTCTGATTACTACCTCCTGCTTTTGCCTTATTATTAGCAAGGGCAATAGTAGAAAGAGGTGCAGGAACTGGTTGAACCGTTTATCCTCCTCTTTCTAGGGGAAGAGCTCATATTGGTCCATCAGTAGACTTAGCTATCTTCTCTTTACACTTAGCCGGAGCATCTTCAATTTTAGCCTCCGTAAACTTTATCTCAACAATCTTAAACATACGAAACCCCGGAATAATTTTAGAAAAAATACCAATTTTCGTTTGATCCGTTCTAATCACTACTATTTTATTATTACTTTCCCTGCCTGTATTAGCTGGCGCTCTTACTATACTCCTCACAGATCGAAACTTTAATACAACTTTCTTTGACCCTAGGGGAGGAGGAGACCCTATTTTATTTCAACANNNNNNN
>KX226516
NNCTATATATTTTTGCCTAGGAATTTGAGCCGGAATAATTGGGGCTACATTTAGATTATGTATTCGGATAGAACTTTCTCACCCTGGTTC---TCTGATGAGAAGCCCACAATTTTATAATGTAATTATCACTGCTCATGCCTTTATTATAATTTTCTTTATGGTCATACCAATCTTAATTGGGGGGTTTGGAAATTGATTAACTCCCTTAATACTTGGAGTGCCTGATATAGCCTTTCCGCGTATAAATAATATAAGATTCTGATTACTACCTCCTGCTTTTGCCTTATTATTAGCAAGGGCAATAGTAGAAAGAGGTGCAGGAACTGGTTGAACCGTTTATCCTCCTCTTTCTAGGGGAAGAGCTCATATTGGTCCATCAGTAGACTTAGCTATCTTCTCTTTACACTTAGCCGGAGCATCTTCAATTTTAGCCTCCGTAAACTTTATCTCAACAATCTTAAACATACGAAACCCCGGAATAATTTTAGAAAAAATACCAATTTTCGTTTGATCCGTTCTAATCACTACTATTTTATTATTACTTTCCCTGCCTGTATTAGCTGGCGCTCTTACTATACTCCTCACAGATCGAAACTTTAATACAACTTTCTTTGACCCTAGGGGAGGAGGAGACCCTATTTTATTTCAACANNNNNNN
>KX226517
NNCTATATATTTTTGCCTAGGAATTTGAGCCGGAATAATTGGGGCTACATTTAGATTATGTATTCGGATAGAACTTTCTCACCCTGGTTC---TCTGATGAGAAGCCCACAATTTTATAATGTAATTATCACTGCTCATGCCTTTATTATAATTTTCTTTATGGTCATACCAATCTTAATTGGGGGGTTTGGAAATTGATTAACTCCCTTAATACTTGGAGTGCCTGATATAGCCTTTCCGCGTATAAATAATATAAGATTCTGATTACTACCTCCTGCTTTTGCCTTATTATTAGCAAGGGCAATAGTAGAAAGAGGTGCAGGAACTGGTTGAACCGTTTATCCTCCTCTTTCTAGGGGAAGAGCTCATATTGGTCCATCAGTAGACTTAGCTATCTTCTCTTTACACTTAGCCGGAGCATCTTCAATTTTAGCCTCCGTAAACTTTATCTCAACAATCTTAAACATACGAAACCCCGGAATAATTTTAGAAAAAATACCAATTTTCGTTTGATCCGTTCTAATCACTACTATTTTATTATTACTTTCCCTGCCTGTATTAGCTGGCGCTCTTACTATACTCCTCACAGATCGAAACTTTAATACAACTTTCTTTGACCCTAGGGGAGGAGGAGACCCTATTTTATTTCAACANNNNNNN
>KX226518
NNCTATATATTTTTGCCTAGGAATTTGAGCCGGAATAATTGGGGCTACATTTAGATTATGTATTCGGATAGAACTTTCTCACCCTGGTTC---TCTGATGAGAAGCCCACAATTTTATAATGTAATTATCACTGCTCATGCCTTTATTATAATTTTCTTTATGGTCATACCAATCTTAATTGGGGGGTTTGGAAATTGATTAACTCCCTTAATACTTGGAGTGCCTGATATAGCCTTTCCGCGTATAAATAATATAAGATTCTGATTACTACCTCCTGCTTTTGCCTTATTATTAGCAAGGGCAATAGTAGAAAGAGGTGCAGGAACTGGTTGAACCGTTTATCCTCCTCTTTCTAGGGGAAGAGCTCATATTGGTCCATCAGTAGACTTAGCTATCTTCTCTTTACACTTAGCCGGAGCATCTTCAATTTTAGCCTCCGTAAACTTTATCTCAACAATCTTAAACATACGAAACCCCGGAATAATTTTAGAAAAAATACCAATTTTCGTTTGATCCGTTCTAATCACTACTATTTTATTATTACTTTCCCTGCCTGTATTAGCTGGCGCTCTTACTATACTCCTCACAGATCGAAACTTTAATACAACTTTCTTTGACCCTAGGGGAGGAGGAGACCCTATTTTATTTCAACANNNNNNN
>KX226519
NNCTATATATTTTTGCCTAGGAATTTGAGCCGGAATAATTGGGGCTACATTTAGATTATGTATTCGGATAGAACTTTCTCACCCTGGTTC---TCTGATGAGAAGCCCACAATTTTATAATGTAATTATCACTGCTCATGCCTTTATTATAATTTTCTTTATGGTCATACCAATCTTAATTGGGGGGTTTGGAAATTGATTAACTCCCTTAATACTTGGAGTGCCTGATATAGCCTTTCCGCGTATAAATAATATAAGATTCTGATTACTACCTCCTGCTTTTGCCTTATTATTAGCAAGGGCAATAGTAGAAAGAGGTGCAGGAACTGGTTGAACCGTTTATCCTCCTCTTTCTAGGGGAAGAGCTCATATTGGTCCATCAGTAGACTTAGCTATCTTCTCTTTACACTTAGCCGGAGCATCTTCAATTTTAGCCTCCGTAAACTTTATCTCAACAATCTTAAACATACGAAACCCCGGAATAATTTTAGAAAAAATACCAATTTTCGTTTGATCCGTTCTAATCACTACTATTTTATTATTACTTTCCCTGCCTGTATTAGCTGGCGCTCTTACTATACTCCTCACAGATCGAAACTTTAATACAACTTTCTTTGACCCTAGGGGAGGAGGAGACCCTATTTTATTTCAACANNNNNNN
>KX226520
NNCTATATATTTTTGCCTAGGAATTTGAGCCGGAATAATTGGGGCTACATTTAGATTATGTATTCGGATAGAACTTTCTCACCCTGGTTC---TCTGATGAGAAGCCCACAATTTTATAATGTAATTATCACTGCTCATGCCTTTATTATAATTTTCTTTATGGTCATACCAATCTTAATTGGGGGGTTTGGAAATTGATTAACTCCCTTAATACTTGGAGTGCCTGATATAGCCTTTCCGCGTATAAATAATATAAGATTCTGATTACTACCTCCTGCTTTTGCCTTATTATTAGCAAGGGCAATAGTAGAAAGAGGTGCAGGAACTGGTTGAACCGTTTATCCTCCTCTTTCTAGGGGAAGAGCTCATATTGGTCCATCAGTAGACTTAGCTATCTTCTCTTTACACTTAGCCGGAGCATCTTCAATTTTAGCCTCCGTAAACTTTATCTCAACAATCTTAAACATACGAAACCCCGGAATAATTTTAGAAAAAATACCAATTTTCGTTTGATCCGTTCTAATCACTACTATTTTATTATTACTTTCCCTGCCTGTATTAGCTGGCGCTCTTACTATACTCCTCACAGATCGAAACTTTAATACAACTTTCTTTGACCCTAGGGGAGGAGGAGACCCTATTTTATTTCAACANNNNNNN
>KX226521
NNCTATATATTTTTGCCTAGGAATTTGAGCCGGAATAATTGGGGCTACATTTAGATTATGTATTCGGATAGAACTTTCTCACCCTGGTTC---TCTGATGAGAAGCCCACAATTTTATAATGTAATTATCACTGCTCATGCCTTTATTATAATTTTCTTTATGGTCATACCAATCTTAATTGGGGGGTTTGGAAATTGATTAACTCCCTTAATACTTGGAGTGCCTGATATAGCCTTTCCGCGTATAAATAATATAAGATTCTGATTACTACCTCCTGCTTTTGCCTTATTATTAGCAAGGGCAATAGTAGAAAGAGGTGCAGGAACTGGTTGAACCGTTTATCCTCCTCTTTCTAGGGGAAGAGCTCATATTGGTCCATCAGTAGACTTAGCTATCTTCTCTTTACACTTAGCCGGAGCATCTTCAATTTTAGCCTCCGTAAACTTTATCTCAACAATCTTAAACATACGAAACCCCGGAATAATTTTAGAAAAAATACCAATTTTCGTTTGATCCGTTCTAATCACTACTATTTTATTATTACTTTCCCTGCCTGTATTAGCTGGCGCTCTTACTATACTCCTCACAGATCGAAACTTTAATACAACTTTCTTTGACCCTAGGGGAGGAGGAGACCCTATTTTATTTCAACANNNNNNN
>KX226522
NNCTATATATTTTTGCCTAGGAATTTGAGCCGGAATAATTGGGGCTACATTTAGATTATGTATTCGGATAGAACTTTCTCACCCTGGTTC---TCTGATGAGAAGCCCACAATTTTATAATGTAATTATCACTGCTCATGCCTTTATTATAATTTTCTTTATGGTCATACCAATCTTAATTGGGGGGTTTGGAAATTGATTAACTCCCTTAATACTTGGAGTGCCTGATATAGCCTTTCCGCGTATAAATAATATAAGATTCTGATTACTACCTCCTGCTTTTGCCTTATTATTAGCAAGGGCAATAGTAGAAAGAGGTGCAGGAACTGGTTGAACCGTTTATCCTCCTCTTTCTAGGGGAAGAGCTCATATTGGTCCATCAGTAGACTTAGCTATCTTCTCTTTACACTTAGCCGGAGCATCTTCAATTTTAGCCTCCGTAAACTTTATCTCAACAATCTTAAACATACGAAACCCCGGAATAATTTTAGAAAAAATACCAATTTTCGTTTGATCCGTTCTAATCACTACTATTTTATTATTACTTTCCCTGCCTGTATTAGCTGGCGCTCTTACTATACTCCTCACAGATCGAAACTTTAATACAACTTTCTTTGACCCTAGGGGAGGAGGAGACCCTATTTTATTTCAACANNNNNNN
>KX226523
NNCTATATATTTTTGCCTAGGAATTTGAGCCGGAATAATTGGGGCTACATTTAGATTATGTATTCGGATAGAACTTTCTCACCCTGGTTC---TCTGATGAGAAGCCCACAATTTTATAATGTAATTATCACTGCTCATGCCTTTATTATAATTTTCTTTATGGTCATACCAATCTTAATTGGGGGGTTTGGAAATTGATTAACTCCCTTAATACTTGGAGTGCCTGATATAGCCTTTCCGCGTATAAATAATATAAGATTCTGATTACTACCTCCTGCTTTTGCCTTATTATTAGCAAGGGCAATAGTAGAAAGAGGTGCAGGAACTGGTTGAACCGTTTATCCTCCTCTTTCTAGGGGAAGAGCTCATATTGGTCCATCAGTAGACTTAGCTATCTTCTCTTTACACTTAGCCGGAGCATCTTCAATTTTAGCCTCCGTAAACTTTATCTCAACAATCTTAAACATACGAAACCCCGGAATAATTTTAGAAAAAATACCAATTTTCGTTTGATCCGTTCTAATCACTACTATTTTATTATTACTTTCCCTGCCTGTATTAGCTGGCGCTCTTACTATACTCCTCACAGATCGAAACTTTAATACAACTTTCTTTGACCCTAGGGGAGGAGGAGACCCTATTTTATTTCAACANNNNNNN
>KX226524
NNCTATATATTTTTGCCTAGGAATTTGAGCCGGAATAATTGGGGCTACATTTAGATTATGTATTCGGATAGAACTTTCTCACCCTGGTTC---TCTGATGAGAAGCCCACAATTTTATAATGTAATTATCACTGCTCATGCCTTTATTATAATTTTCTTTATGGTCATACCAATCTTAATTGGGGGGTTTGGAAATTGATTAACTCCCTTAATACTTGGAGTGCCTGATATAGCCTTTCCGCGTATAAATAATATAAGATTCTGATTACTACCTCCTGCTTTTGCCTTATTATTAGCAAGGGCAATAGTAGAAAGAGGTGCAGGAACTGGTTGAACCGTTTATCCTCCTCTTTCTAGGGGAAGAGCTCATATTGGTCCATCAGTAGACTTAGCTATCTTCTCTTTACACTTAGCCGGAGCATCTTCAATTTTAGCCTCCGTAAACTTTATCTCAACAATCTTAAACATACGAAACCCCGGAATAATTTTAGAAAAAATACCAATTTTCGTTTGATCCGTTCTAATCACTACTATTTTATTATTACTTTCCCTGCCTGTATTAGCTGGCGCTCTTACTATACTCCTCACAGATCGAAACTTTAATACAACTTTCTTTGACCCTAGGGGAGGAGGAGACCCTATTTTATTTCAACANNNNNNN
>KX226525
NNCTATATATTTTTGCCTAGGAATTTGAGCCGGAATAATTGGGGCTACATTTAGATTATGTATTCGGATAGAACTTTCTCACCCTGGTTC---TCTGATGAGAAGCCCACAATTTTATAATGTAATTATCACTGCTCATGCCTTTATTATAATTTTCTTTATGGTCATACCAATCTTAATTGGGGGGTTTGGAAATTGATTAACTCCCTTAATACTTGGAGTGCCTGATATAGCCTTTCCGCGTATAAATAATATAAGATTCTGATTACTACCTCCTGCTTTTGCCTTATTATTAGCAAGGGCAATAGTAGAAAGAGGTGCAGGAACTGGTTGAACCGTTTATCCTCCTCTTTCTAGGGGAAGAGCTCATATTGGTCCATCAGTAGACTTAGCTATCTTCTCTTTACACTTAGCCGGAGCATCTTCAATTTTAGCCTCCGTAAACTTTATCTCAACAATCTTAAACATACGAAACCCCGGAATAATTTTAGAAAAAATACCAATTTTCGTTTGATCCGTTCTAATCACTACTATTTTATTATTACTTTCCCTGCCTGTATTAGCTGGCGCTCTTACTATACTCCTCACAGATCGAAACTTTAATACAACTTTCTTTGACCCTAGGGGAGGAGGAGACCCTATTTTATTTCAACANNNNNNN
>KX226526
NNCTATATATTTTTGCCTAGGAATTTGAGCCGGAATAATTGGGGCTACATTTAGATTATGTATTCGGATAGAACTTTCTCACCCTGGTTC---TCTGATGAGAAGCCCACAATTTTATAATGTAATTATCACTGCTCATGCCTTTATTATAATTTTCTTTATGGTCATACCAATCTTAATTGGGGGGTTTGGAAATTGATTAACTCCCTTAATACTTGGAGTGCCTGATATAGCCTTTCCGCGTATAAATAATATAAGATTCTGATTACTACCTCCTGCTTTTGCCTTATTATTAGCAAGGGCAATAGTAGAAAGAGGTGCAGGAACTGGTTGAACCGTTTATCCTCCTCTTTCTAGGGGAAGAGCTCATATTGGTCCATCAGTAGACTTAGCTATCTTCTCTTTACACTTAGCCGGAGCATCTTCAATTTTAGCCTCCGTAAACTTTATCTCAACAATCTTAAACATACGAAACCCCGGAATAATTTTAGAAAAAATACCAATTTTCGTTTGATCCGTTCTAATCACTACTATTTTATTATTACTTTCCCTGCCTGTATTAGCTGGCGCTCTTACTATACTCCTCACAGATCGAAACTTTAATACAACTTTCTTTGACCCTAGGGGAGGAGGAGACCCTATTTTATTTCAACANNNNNNN
>KX226527
NNCTATATATTTTTGCCTAGGAATTTGAGCCGGAATAATTGGGGCTACATTTAGATTATGTATTCGGATAGAACTTTCTCACCCTGGTTC---TCTGATGAGAAGCCCACAATTTTATAATGTAATTATCACTGCTCATGCCTTTATTATAATTTTCTTTATGGTCATACCAATCTTAATTGGGGGGTTTGGAAATTGATTAACTCCCTTAATACTTGGAGTGCCTGATATAGCCTTTCCGCGTATAAATAATATAAGATTCTGATTACTACCTCCTGCTTTTGCCTTATTATTAGCAAGGGCAATAGTAGAAAGAGGTGCAGGAACTGGTTGAACCGTTTATCCTCCTCTTTCTAGGGGAAGAGCTCATATTGGTCCATCAGTAGACTTAGCTATCTTCTCTTTACACTTAGCCGGAGCATCTTCAATTTTAGCCTCCGTAAACTTTATCTCAACAATCTTAAACATACGAAACCCCGGAATAATTTTAGAAAAAATACCAATTTTCGTTTGATCCGTTCTAATCACTACTATTTTATTATTACTTTCCCTGCCTGTATTAGCTGGCGCTCTTACTATACTCCTCACAGATCGAAACTTTAATACAACTTTCTTTGACCCTAGGGGAGGAGGAGACCCTATTTTATTTCAACANNNNNNN
>KX226528
NNCTATATATTTTTGCCTAGGAATTTGAGCCGGAATAATTGGGGCTACATTTAGATTATGTATTCGGATAGAACTTTCTCACCCTGGTTC---TCTGATGAGAAGCCCACAATTTTATAATGTAATTATCACTGCTCATGCCTTTATTATAATTTTCTTTATGGTCATACCAATCTTAATTGGGGGGTTTGGAAATTGATTAACTCCCTTAATACTTGGAGTGCCTGATATAGCCTTTCCGCGTATAAATAATATAAGATTCTGATTACTACCTCCTGCTTTTGCCTTATTATTAGCAAGGGCAATAGTAGAAAGAGGTGCAGGAACTGGTTGAACCGTTTATCCTCCTCTTTCTAGGGGAAGAGCTCATATTGGTCCATCAGTAGACTTAGCTATCTTCTCTTTACACTTAGCCGGAGCATCTTCAATTTTAGCCTCCGTAAACTTTATCTCAACAATCTTAAACATACGAAACCCCGGAATAATTTTAGAAAAAATACCAATTTTCGTTTGATCCGTTCTAATCACTACTATTTTATTATTACTTTCCCTGCCTGTATTAGCTGGCGCTCTTACTATACTCCTCACAGATCGAAACTTTAATACAACTTTCTTTGACCCTAGGGGAGGAGGAGACCCTATTTTATTTCAACANNNNNNN
>KX226529
NNCTATATATTTTTGCCTAGGAATTTGAGCCGGAATAATTGGGGCTACATTTAGATTATGTATTCGGATAGAACTTTCTCACCCTGGTTC---TCTGATGAGAAGCCCACAATTTTATAATGTAATTATCACTGCTCATGCCTTTATTATAATTTTCTTTATGGTCATACCAATCTTAATTGGGGGGTTTGGAAATTGATTAACTCCCTTAATACTTGGGGTGCCTGATATAGCCTTTCCGCGTATAAATAATATAAGATTCTGATTACTACCTCCTGCTTTTGCCTTATTATTAGCAAGGGCAATAGTAGAAAGAGGTGCAGGAACTGGTTGAACCGTTTATCCTCCTCTTTCTAGGGGAAGAGCTCATATTGGTCCATCAGTAGACTTAGCTATCTTCTCTTTACACTTAGCCGGAGCATCTTCAATTTTAGCCTCCGTAAACTTTATCTCAACAATCTTAAACATACGAAACCCCGGAATAATTTTAGAAAAAATACCAATTTTCGTTTGATCCGTTCTAATCACTACTATTTTATTATTACTTTCCCTGCCTGTATTAGCTGGCGCTCTTACTATACTCCTCACAGATCGAAACTTTAATACAACTTTCTTTGACCCTAGGGGAGGAGGAGACCCTATTTTATTTCAACANNNNNNN
>KX226530
NNCTATATATTTTTGCCTAGGAATTTGAGCCGGAATAATTGGGGCTACATTTAGATTATGTATTCGGATAGAACTTTCTCACCCTGGTTC---TCTGATGAGAAGCCCACAATTTTATAATGTAATTATCACTGCTCATGCCTTTATTATAATTTTCTTTATGGTCATACCAATCTTAATTGGGGGGTTTGGAAATTGATTAACTCCCTTAATACTTGGGGTGCCTGATATAGCCTTTCCGCGTATAAATAATATAAGATTCTGATTACTACCTCCTGCTTTTGCCTTATTATTAGCAAGGGCAATAGTAGAAAGAGGTGCAGGAACTGGTTGAACCGTTTATCCTCCTCTTTCTAGGGGAAGAGCTCATATTGGTCCATCAGTAGACTTAGCTATCTTCTCTTTACACTTAGCCGGAGCATCTTCAATTTTAGCCTCCGTAAACTTTATCTCAACAATCTTAAACATACGAAACCCCGGAATAATTTTAGAAAAAATACCAATTTTCGTTTGATCCGTTCTAATCACTACTATTTTATTATTACTTTCCCTGCCTGTATTAGCTGGCGCTCTTACTATACTCCTCACAGATCGAAACTTTAATACAACTTTCTTTGACCCTAGGGGAGGAGGAGACCCTATTTTATTTCAACANNNNNNN
>KX226531
NNCTATATATTTTTGCCTAGGAATTTGAGCCGGAATAATTGGGGCTACATTTAGATTATGTATTCGGATAGAACTTTCTCACCCTGGTTC---TCTGATGAGAAGCCCACAATTTTATAATGTAATTATCACTGCTCATGCCTTTATTATAATTTTCTTTATGGTCATACCAATCTTAATTGGGGGGTTTGGAAATTGATTAACTCCCTTAATACTTGGGGTGCCTGATATAGCCTTTCCGCGTATAAATAATATAAGATTCTGATTACTACCTCCTGCTTTTGCCTTATTATTAGCAAGGGCAATAGTAGAAAGAGGTGCAGGAACTGGTTGAACCGTTTATCCTCCTCTTTCTAGGGGAAGAGCTCATATTGGTCCATCAGTAGACTTAGCTATCTTCTCTTTACACTTAGCCGGAGCATCTTCAATTTTAGCCTCCGTAAACTTTATCTCAACAATCTTAAACATACGAAACCCCGGAATAATTTTAGAAAAAATACCAATTTTCGTTTGATCCGTTCTAATCACTACTATTTTATTATTACTTTCCCTGCCTGTATTAGCTGGCGCTCTTACTATACTCCTCACAGATCGAAACTTTAATACAACTTTCTTTGACCCTAGGGGAGGAGGAGACCCTATTTTATTTCAACANNNNNNN
>KX226532
NNCTATATATTTTTGCCTAGGAATTTGAGCCGGAATAATTGGGGCTACATTTAGATTATGTATTCGGATAGAACTTTCTCACCCTGGTTC---TCTGATGAGAAGCCCACAATTTTATAATGTAATTATCACTGCTCATGCCTTTATTATAATTTTCTTTATGGTCATACCAATCTTAATTGGGGGGTTTGGAAATTGATTAACTCCCTTAATACTTGGGGTGCCTGATATAGCCTTTCCGCGTATAAATAATATAAGATTCTGATTACTACCTCCTGCTTTTGCCTTATTATTAGCAAGGGCAATAGTAGAAAGAGGTGCAGGAACTGGTTGAACCGTTTATCCTCCTCTTTCTAGGGGAAGAGCTCATATTGGTCCATCAGTAGACTTAGCTATCTTCTCTTTACACTTAGCCGGAGCATCTTCAATTTTAGCCTCCGTAAACTTTATCTCAACAATCTTAAACATACGAAACCCCGGAATAATTTTAGAAAAAATACCAATTTTCGTTTGATCCGTTCTAATCACTACTATTTTATTATTACTTTCCCTGCCTGTATTAGCTGGCGCTCTTACTATACTCCTCACAGATCGAAACTTTAATACAACTTTCTTTGACCCTAGGGGAGGAGGAGACCCTATTTTATTTCAACANNNNNNN
>KX226533
NNCTATATATTTTTGCCTAGGAATTTGAGCCGGAATAATTGGGGCTACATTTAGATTATGTATTCGGATAGAACTTTCTCACCCTGGTTC---TCTGATGAGAAGCCCACAATTTTATAATGTAATTATCACTGCTCATGCCTTTATTATAATTTTCTTTATGGTCATACCAATCTTAATTGGGGGGTTTGGAAATTGATTAACTCCCTTAATACTTGGGGTGCCTGATATAGCCTTTCCGCGTATAAATAATATAAGATTCTGATTACTACCTCCTGCTTTTGCCTTATTATTAGCAAGGGCAATAGTAGAAAGAGGTGCAGGAACTGGTTGAACCGTTTATCCTCCTCTTTCTAGGGGAAGAGCTCATATTGGTCCATCAGTAGACTTAGCTATCTTCTCTTTACACTTAGCCGGAGCATCTTCAATTTTAGCCTCCGTAAACTTTATCTCAACAATCTTAAACATACGAAACCCCGGAATAATTTTAGAAAAAATACCAATTTTCGTTTGATCCGTTCTAATCACTACTATTTTATTATTACTTTCCCTGCCTGTATTAGCTGGCGCTCTTACTATACTCCTCACAGATCGAAACTTTAATACAACTTTCTTTGACCCTAGGGGAGGAGGAGACCCTATTTTATTTCAACANNNNNNN
>KX226578
NNCTATATATTTTTGTTTGGGGATTTGAGCCGGAATAATTGGAGCTACATTTAGATTGTGTATTCGAATAGAACTTTCTCACCCAGGTTC---TCTGATGAGAAGCCCTCAATTTTATAATGTAATTATCACTGCTCATGCTTTTATTATAATTTTCTTTATAGTTATACCAATTTTAATTGGTGGATTTGGGAATTGACTAACTCCCTTAATACTTGGGGTACCTGATATAGCCTTTCCCCGTATGAATAATATAAGATTCTGATTACTACCCCCTGCTTTTGCCTTATTATTAGCAAGAGCAATAGTAGAAAGGGGGGCAGGAACTGGTTGAACCGTTTATCCTCCTCTTTCTAGAGGTAGGGCTCATATTGGTCCATCAGTAGACTTAGCTATCTTCTCTTTACACTTAGCAGGAGCATCTTCAATTTTAGCCTCCGTAAACTTTATCTCAACAATCTTAAACATACGAAACCCCGGAATAATTTTAGAAAAAATACCAATTTTCGTTTGATCAGTTCTAATCACTACTATTTTATTATTACTTTCCCTACCTGTATTAGCAGGCGCTCTTACTATACTCCTCACAGATCGAAACTTTAATACAACTTTCTTTGACCCTAGGGGAGGAGGAGACCCTATTTTATTTCAACANNNNNNN
>KX226565
NNCTATATATTTTTGTTTGGGGATTTGAGCCGGAATAATTGGAGCTACATTTAGATTGTGTATTCGAATAGAACTTTCTCACCCAGGTTC---TCTGATGAGAAGCCCTCAATTTTATAATGTAATTATCACTGCTCATGCTTTTATTATAATTTTCTTTATAGTTATACCAATTTTAATTGGTGGATTTGGGAATTGACTAACTCCCTTAATACTTGGGGTACCTGATATAGCCTTTCCCCGTATGAATAATATAAGATTCTGATTACTACCCCCTGCTTTTGCCTTATTATTAGCAAGAGCAATAGTAGAAAGGGGGGCAGGAACTGGTTGAACCGTTTATCCTCCTCTTTCTAGAGGTAGGGCTCATATTGGTCCATCAGTAGACTTAGCTATCTTCTCTTTACACTTAGCAGGAGCATCTTCAATTTTAGCCTCCGTAAACTTTATCTCAACAATCTTAAACATACGAAACCCCGGAATAATTTTAGAAAAAATACCAATTTTCGTTTGATCAGTTCTAATCACTACTATTTTATTATTACTTTCCCTACCTGTATTAGCAGGCGCTCTTACTATACTCCTCACAGATCGAAACTTTAATACAACTTTCTTTGACCCTAGGGGAGGAGGAGACCCTATTTTATTTCAACANNNNNNN
>KX226564
NNCTATATATTTTTGTTTGGGGATTTGAGCCGGAATAATTGGAGCTACATTTAGATTGTGTATTCGAATAGAACTTTCTCACCCAGGTTC---TCTGATGAGAAGCCCTCAATTTTATAATGTAATTATCACTGCTCATGCTTTTATTATAATTTTCTTTATAGTTATACCAATTTTAATTGGTGGATTTGGGAATTGACTAACTCCCTTAATACTTGGGGTACCTGATATAGCCTTTCCCCGTATGAATAATATAAGATTCTGATTACTACCCCCTGCTTTTGCCTTATTATTAGCAAGAGCAATAGTAGAAAGGGGGGCAGGAACTGGTTGAACCGTTTATCCTCCTCTTTCTAGAGGTAGGGCTCATATTGGTCCATCAGTAGACTTAGCTATCTTCTCTTTACACTTAGCAGGAGCATCTTCAATTTTAGCCTCCGTAAACTTTATCTCAACAATCTTAAACATACGAAACCCCGGAATAATTTTAGAAAAAATACCAATTTTCGTTTGATCAGTTCTAATCACTACTATTTTATTATTACTTTCCCTACCTGTATTAGCAGGCGCTCTTACTATACTCCTCACAGATCGAAACTTTAATACAACTTTCTTTGACCCTAGGGGAGGAGGAGACCCTATTTTATTTCAACANNNNNNN
>KX226567
NNCTATATATTTTTGTTTGGGGATTTGAGCCGGAATAATTGGAGCTACATTTAGATTGTGTATTCGAATAGAACTTTCTCACCCAGGTTC---TCTGATGAGAAGCCCTCAATTTTATAATGTAATTATCACTGCTCATGCTTTTATTATAATTTTCTTTATAGTTATACCAATTTTAATTGGTGGATTTGGGAATTGACTAACTCCCTTAATACTTGGGGTACCTGATATAGCCTTTCCCCGTATGAATAATATAAGATTCTGATTACTACCCCCTGCTTTTGCCTTATTATTAGCAAGAGCAATAGTAGAAAGGGGGGCAGGAACTGGTTGAACCGTTTATCCTCCTCTTTCTAGAGGTAGGGCTCATATTGGTCCATCAGTAGACTTAGCTATCTTCTCTTTACACTTAGCAGGAGCATCTTCAATTTTAGCCTCCGTAAACTTTATCTCAACAATCTTAAACATACGAAACCCCGGAATAATTTTAGAAAAAATACCAATTTTCGTTTGATCAGTTCTAATCACTACTATTTTATTATTACTTTCCCTACCTGTATTAGCAGGCGCTCTTACTATACTCCTCACAGATCGAAACTTTAATACAACTTTCTTTGACCCTAGGGGAGGAGGAGACCCTATTTTATTTCAACANNNNNNN
>KX226568
NNCTATATATTTTTGTTTGGGGATTTGAGCCGGAATAATTGGAGCTACATTTAGATTGTGTATTCGAATAGAACTTTCTCACCCAGGTTC---TCTGATGAGAAGCCCTCAATTTTATAATGTAATTATCACTGCTCATGCTTTTATTATAATTTTCTTTATAGTTATACCAATTTTAATTGGTGGATTTGGGAATTGACTAACTCCCTTAATACTTGGGGTACCTGATATAGCCTTTCCCCGTATGAATAATATAAGATTCTGATTACTACCCCCTGCTTTTGCCTTATTATTAGCAAGAGCAATAGTAGAAAGGGGGGCAGGAACTGGTTGAACCGTTTATCCTCCTCTTTCTAGAGGTAGGGCTCATATTGGTCCATCAGTAGACTTAGCTATCTTCTCTTTACACTTAGCAGGAGCATCTTCAATTTTAGCCTCCGTAAACTTTATCTCAACAATCTTAAACATACGAAACCCCGGAATAATTTTAGAAAAAATACCAATTTTCGTTTGATCAGTTCTAATCACTACTATTTTATTATTACTTTCCCTACCTGTATTAGCAGGCGCTCTTACTATACTCCTCACAGATCGAAACTTTAATACAACTTTCTTTGACCCTAGGGGAGGAGGAGACCCTATTTTATTTCAACANNNNNNN
>KX226569
NNCTATATATTTTTGTTTGGGGATTTGAGCCGGAATAATTGGAGCTACATTTAGATTGTGTATTCGAATAGAACTTTCTCACCCAGGTTC---TCTGATGAGAAGCCCTCAATTTTATAATGTAATTATCACTGCTCATGCTTTTATTATAATTTTCTTTATAGTTATACCAATTTTAATTGGTGGATTTGGGAATTGACTAACTCCCTTAATACTTGGGGTACCTGATATAGCCTTTCCCCGTATGAATAATATAAGATTCTGATTACTACCCCCTGCTTTTGCCTTATTATTAGCAAGAGCAATAGTAGAAAGGGGGGCAGGAACTGGTTGAACCGTTTATCCTCCTCTTTCTAGAGGTAGGGCTCATATTGGTCCATCAGTAGACTTAGCTATCTTCTCTTTACACTTAGCAGGAGCATCTTCAATTTTAGCCTCCGTAAACTTTATCTCAACAATCTTAAACATACGAAACCCCGGAATAATTTTAGAAAAAATACCAATTTTCGTTTGATCAGTTCTAATCACTACTATTTTATTATTACTTTCCCTACCTGTATTAGCAGGCGCTCTTACTATACTCCTCACAGATCGAAACTTTAATACAACTTTCTTTGACCCTAGGGGAGGAGGAGACCCTATTTTATTTCAACANNNNNNN
>KX226577
NNCTATATATTTTTGTTTGGGGATTTGAGCCGGAATAATTGGAGCTACATTTAGATTGTGTATTCGAATAGAACTTTCTCACCCAGGTTC---TCTGATGAGAAGCCCTCAATTTTATAATGTAATTATCACTGCTCATGCTTTTATTATAATTTTCTTTATAGTTATACCAATTTTAATTGGTGGATTTGGGAATTGACTAACTCCCTTAATACTTGGGGTACCTGATATAGCCTTTCCCCGTATGAATAATATAAGATTCTGATTACTACCCCCTGCTTTTGCCTTATTATTAGCAAGAGCAATAGTAGAAAGGGGGGCAGGAACTGGTTGAACCGTTTATCCTCCTCTTTCTAGAGGTAGGGCTCATATTGGTCCATCAGTAGACTTAGCTATCTTCTCTTTACACTTAGCAGGAGCATCTTCAATTTTAGCCTCCGTAAACTTTATCTCAACAATCTTAAACATACGAAACCCCGGAATAATTTTAGAAAAAATACCAATTTTCGTTTGATCAGTTCTAATCACTACTATTTTATTATTACTTTCCCTACCTGTATTAGCAGGCGCTCTTACTATACTCCTCACAGATCGAAACTTTAATACAACTTTCTTTGACCCTAGGGGAGGAGGAGACCCTATTTTATTTCAACANNNNNNN
>KX226563
NNCTATATATTTTTGTTTGGGGATTTGAGCCGGAATAATTGGAGCTACATTTAGATTGTGTATTCGAATAGAACTTTCTCACCCAGGTTC---TCTGATGAGAAGCCCTCAATTTTATAATGTAATTATCACTGCTCATGCTTTTATTATAATTTTCTTTATAGTTATACCAATTTTAATTGGTGGATTTGGGAATTGACTAACTCCCTTAATACTTGGGGTACCTGATATAGCCTTTCCCCGTATGAATAATATAAGATTCTGATTACTACCCCCTGCTTTTGCCTTATTATTAGCAAGAGCAATAGTAGAAAGGGGGGCAGGAACTGGTTGAACCGTTTATCCTCCTCTTTCTAGAGGTAGGGCTCATATTGGTCCATCAGTAGACTTAGCTATCTTCTCTTTACACTTAGCAGGAGCATCTTCAATTTTAGCCTCCGTAAACTTTATCTCAACAATCTTAAACATACGAAACCCCGGAATAATTTTAGAAAAAATACCAATTTTCGTTTGATCAGTTCTAATCACTACTATTTTATTATTACTTTCCCTACCTGTATTAGCAGGCGCTCTTACTATACTCCTCACAGATCGAAACTTTAATACAACTTTCTTTGACCCTAGGGGAGGAGGAGACCCTATTTTATTTCAACANNNNNNN
>KX226579
NNCTATATATTTTTGTTTGGGGATTTGAGCCGGAATAATTGGAGCTACATTTAGATTGTGTATTCGAATAGAACTTTCTCACCCAGGTTC---TCTGATGAGAAGCCCTCAATTTTATAATGTAATTATCACTGCTCATGCTTTTATTATAATTTTCTTTATAGTTATACCAATTTTAATTGGTGGATTTGGGAATTGACTAACTCCCTTAATACTTGGGGTACCTGATATAGCCTTTCCCCGTATGAATAATATAAGATTCTGATTACTACCCCCTGCTTTTGCCTTATTATTAGCAAGAGCAATAGTAGAAAGGGGGGCAGGAACTGGTTGAACCGTTTATCCTCCTCTTTCTAGAGGTAGGGCTCATATTGGTCCATCAGTAGACTTAGCTATCTTCTCTTTACACTTAGCAGGAGCATCTTCAATTTTAGCCTCCGTAAACTTTATCTCAACAATCTTAAACATACGAAACCCCGGAATAATTTTAGAAAAAATACCAATTTTCGTTTGATCAGTTCTAATCACTACTATTTTATTATTACTTTCCCTACCTGTATTAGCAGGCGCTCTTACTATACTCCTCACAGATCGAAACTTTAATACAACTTTCTTTGACCCTAGGGGAGGAGGAGACCCTATTTTATTTCAACANNNNNNN
>KX226570
NNCTATATATTTTTGTTTGGGGATTTGAGCCGGAATAATTGGAGCTACATTTAGATTGTGTATTCGAATAGAACTTTCTCACCCAGGTTC---TCTGATGAGAAGCCCTCAATTTTATAATGTAATTATCACTGCTCATGCTTTTATTATAATTTTCTTTATAGTTATACCAATTTTAATTGGTGGATTTGGGAATTGACTAACTCCCTTAATACTTGGGGTACCTGATATAGCCTTTCCCCGTATGAATAATATAAGATTCTGATTACTACCCCCTGCTTTTGCCTTATTATTAGCAAGAGCAATAGTAGAAAGGGGGGCAGGAACTGGTTGAACCGTTTATCCTCCTCTTTCTAGAGGTAGGGCTCATATTGGTCCATCAGTAGACTTAGCTATCTTCTCTTTACACTTAGCAGGAGCATCTTCAATTTTAGCCTCCGTAAACTTTATCTCAACAATCTTAAACATACGAAACCCCGGAATAATTTTAGAAAAAATACCAATTTTCGTTTGATCAGTTCTAATCACTACTATTTTATTATTACTTTCCCTACCTGTATTAGCAGGCGCTCTTACTATACTCCTCACAGATCGAAACTTTAATACAACTTTCTTTGACCCTAGGGGAGGAGGAGACCCTATTTTATTTCAACANNNNNNN
>KX226585
NNCTATATATTTTTGTTTGGGGATTTGAGCCGGAATAATTGGAGCTACATTTAGATTGTGTATTCGAATAGAACTTTCTCACCCAGGTTC---TCTGATGAGAAGCCCTCAATTTTATAATGTAATTATCACTGCTCATGCTTTTATTATAATTTTCTTTATAGTTATACCAATTTTAATTGGTGGATTTGGGAATTGACTAACTCCCTTAATACTTGGGGTACCTGATATAGCCTTTCCCCGTATGAATAATATAAGATTCTGATTACTACCCCCTGCTTTTGCCTTATTATTAGCAAGAGCAATAGTAGAAAGGGGGGCAGGAACTGGTTGAACCGTTTATCCTCCTCTTTCTAGAGGTAGGGCTCATATTGGTCCATCAGTAGACTTAGCTATCTTCTCTTTACACTTAGCAGGAGCATCTTCAATTTTAGCCTCCGTAAACTTTATCTCAACAATCTTAAACATACGAAACCCCGGAATAATTTTAGAAAAAATACCAATTTTCGTTTGATCAGTTCTAATCACTACTATTTTATTATTACTTTCCCTACCTGTATTAGCAGGCGCTCTTACTATACTCCTCACAGATCGAAACTTTAATACAACTTTCTTTGACCCTAGGGGAGGAGGAGACCCTATTTTATTTCAACANNNNNNN
>KX226587
NNCTATATATTTTTGTTTGGGGATTTGAGCCGGAATAATTGGAGCTACATTTAGATTGTGTATTCGAATAGAACTTTCTCACCCAGGTTC---TCTGATGAGAAGCCCTCAATTTTATAATGTAATTATCACTGCTCATGCTTTTATTATAATTTTCTTTATAGTTATACCAATTTTAATTGGTGGATTTGGGAATTGACTAACTCCCTTAATACTTGGGGTACCTGATATAGCCTTTCCCCGTATGAATAATATAAGATTCTGATTACTACCCCCTGCTTTTGCCTTATTATTAGCAAGAGCAATAGTAGAAAGGGGGGCAGGAACTGGTTGAACCGTTTATCCTCCTCTTTCTAGAGGTAGGGCTCATATTGGTCCATCAGTAGACTTAGCTATCTTCTCTTTACACTTAGCAGGAGCATCTTCAATTTTAGCCTCCGTAAACTTTATCTCAACAATCTTAAACATACGAAACCCCGGAATAATTTTAGAAAAAATACCAATTTTCGTTTGATCAGTTCTAATCACTACTATTTTATTATTACTTTCCCTACCTGTATTAGCAGGCGCTCTTACTATACTCCTCACAGATCGAAACTTTAATACAACTTTCTTTGACCCTAGGGGAGGAGGAGACCCTATTTTATTTCAACANNNNNNN
>KX226584
NNCTATATATTTTTGTTTGGGGATTTGAGCCGGAATAATTGGAGCTACATTTAGATTGTGTATTCGAATAGAACTTTCTCACCCAGGTTC---TCTGATGAGAAGCCCTCAATTTTATAATGTAATTATCACTGCTCATGCTTTTATTATAATTTTCTTTATAGTTATACCAATTTTAATTGGTGGATTTGGGAATTGACTAACTCCCTTAATACTTGGGGTACCTGATATAGCCTTTCCCCGTATGAATAATATAAGATTCTGATTACTACCCCCTGCTTTTGCCTTATTATTAGCAAGAGCAATAGTAGAAAGGGGGGCAGGAACTGGTTGAACCGTTTATCCTCCTCTTTCTAGAGGTAGGGCTCATATTGGTCCATCAGTAGACTTAGCTATCTTCTCTTTACACTTAGCAGGAGCATCTTCAATTTTAGCCTCCGTAAACTTTATCTCAACAATCTTAAACATACGAAACCCCGGAATAATTTTAGAAAAAATACCAATTTTCGTTTGATCAGTTCTAATCACTACTATTTTATTATTACTTTCCCTACCTGTATTAGCAGGCGCTCTTACTATACTCCTCACAGATCGAAACTTTAATACAACTTTCTTTGACCCTAGGGGAGGAGGAGACCCTATTTTATTTCAACANNNNNNN
>KX226571
NNCTATATATTTTTGTTTGGGGATTTGAGCCGGAATAATTGGAGCTACATTTAGATTGTGTATTCGAATAGAACTTTCTCACCCAGGTTC---TCTGATGAGAAGCCCTCAATTTTATAATGTAATTATCACTGCTCATGCTTTTATTATAATTTTCTTTATAGTTATACCAATTTTAATTGGTGGATTTGGGAATTGACTAACTCCCTTAATACTTGGGGTACCTGATATAGCCTTTCCCCGTATGAATAATATAAGATTCTGATTACTACCCCCTGCTTTTGCCTTATTATTAGCAAGAGCAATAGTAGAAAGGGGGGCAGGAACTGGTTGAACCGTTTATCCTCCTCTTTCTAGAGGTAGGGCTCATATTGGTCCATCAGTAGACTTAGCTATCTTCTCTTTACACTTAGCAGGAGCATCTTCAATTTTAGCCTCCGTAAACTTTATCTCAACAATCTTAAACATACGAAACCCCGGAATAATTTTAGAAAAAATACCAATTTTCGTTTGATCAGTTCTAATCACTACTATTTTATTATTACTTTCCCTACCTGTATTAGCAGGCGCTCTTACTATACTCCTCACAGATCGAAACTTTAATACAACTTTCTTTGACCCTAGGGGAGGAGGAGACCCTATTTTATTTCAACANNNNNNN
>KX226559
NNCTATATATTTTTGTTTGGGGATTTGAGCCGGAATAATTGGAGCTACATTTAGATTGTGTATTCGAATAGAACTTTCTCACCCAGGTTC---TCTGATGAGAAGCCCTCAATTTTATAATGTAATTATCACTGCTCATGCTTTTATTATAATTTTCTTTATAGTTATACCAATTTTAATTGGTGGATTTGGGAATTGACTAACTCCCTTAATACTTGGGGTACCTGATATAGCCTTTCCCCGTATGAATAATATAAGATTCTGATTACTACCCCCTGCTTTTGCCTTATTATTAGCAAGAGCAATAGTAGAAAGGGGGGCAGGAACTGGTTGAACCGTTTATCCTCCTCTTTCTAGAGGTAGGGCTCATATTGGTCCATCAGTAGACTTAGCTATCTTCTCTTTACACTTAGCAGGAGCATCTTCAATTTTAGCCTCCGTAAACTTTATCTCAACAATCTTAAACATACGAAACCCCGGAATAATTTTAGAAAAAATACCAATTTTCGTTTGATCAGTTCTAATCACTACTATTTTATTATTACTTTCCCTACCTGTATTAGCAGGCGCTCTTACTATACTCCTCACAGATCGAAACTTTAATACAACTTTCTTTGACCCTAGGGGAGGAGGAGACCCTATTTTATTTCAACANNNNNNN
>KX226582
NNCTATATATTTTTGTTTGGGGATTTGAGCCGGAATAATTGGAGCTACATTTAGATTGTGTATTCGAATAGAACTTTCTCACCCAGGTTC---TCTGATGAGAAGCCCTCAATTTTATAATGTAATTATCACTGCTCATGCTTTTATTATAATTTTCTTTATAGTTATACCAATTTTAATTGGTGGATTTGGGAATTGACTAACTCCCTTAATACTTGGGGTACCTGATATAGCCTTTCCCCGTATGAATAATATAAGATTCTGATTACTACCCCCTGCTTTTGCCTTATTATTAGCAAGAGCAATAGTAGAAAGGGGGGCAGGAACTGGTTGAACCGTTTATCCTCCTCTTTCTAGAGGTAGGGCTCATATTGGTCCATCAGTAGACTTAGCTATCTTCTCTTTACACTTAGCAGGAGCATCTTCAATTTTAGCCTCCGTAAACTTTATCTCAACAATCTTAAACATACGAAACCCCGGAATAATTTTAGAAAAAATACCAATTTTCGTTTGATCAGTTCTAATCACTACTATTTTATTATTACTTTCCCTACCTGTATTAGCAGGCGCTCTTACTATACTCCTCACAGATCGAAACTTTAATACAACTTTCTTTGACCCTAGGGGAGGAGGAGACCCTATTTTATTTCAACANNNNNNN
>KX226591
NNCTATATATTTTTGTTTGGGGATTTGAGCCGGAATAATTGGAGCTACATTTAGATTGTGTATTCGAATAGAACTTTCTCACCCAGGTTC---TCTGATGAGAAGCCCTCAATTTTATAATGTAATTATCACTGCTCATGCTTTTATTATAATTTTCTTTATAGTTATACCAATTTTAATTGGTGGATTTGGGAATTGACTAACTCCCTTAATACTTGGGGTACCTGATATAGCCTTTCCCCGTATGAATAATATAAGATTCTGATTACTACCCCCTGCTTTTGCCTTATTATTAGCAAGAGCAATAGTAGAAAGGGGGGCAGGAACTGGTTGAACCGTTTATCCTCCTCTTTCTAGAGGTAGGGCTCATATTGGTCCATCAGTAGACTTAGCTATCTTCTCTTTACACTTAGCAGGAGCATCTTCAATTTTAGCCTCCGTAAACTTTATCTCAACAATCTTAAACATACGAAACCCCGGAATAATTTTAGAAAAAATACCAATTTTCGTTTGATCAGTTCTAATCACTACTATTTTATTATTACTTTCCCTACCTGTATTAGCAGGCGCTCTTACTATACTCCTCACAGATCGAAACTTTAATACAACTTTCTTTGACCCTAGGGGAGGAGGAGACCCTATTTTATTTCAACANNNNNNN
>KX226583
NNCTATATATTTTTGTTTGGGGATTTGAGCCGGAATAATTGGAGCTACATTTAGATTGTGTATTCGAATAGAACTTTCTCACCCAGGTTC---TCTGATGAGAAGCCCTCAATTTTATAATGTAATTATCACTGCTCATGCTTTTATTATAATTTTCTTTATAGTTATACCAATTTTAATTGGTGGATTTGGGAATTGACTAACTCCCTTAATACTTGGGGTACCTGATATAGCCTTTCCCCGTATGAATAATATAAGATTCTGATTACTACCCCCTGCTTTTGCCTTATTATTAGCAAGAGCAATAGTAGAAAGGGGGGCAGGAACTGGTTGAACCGTTTATCCTCCTCTTTCTAGAGGTAGGGCTCATATTGGTCCATCAGTAGACTTAGCTATCTTCTCTTTACACTTAGCAGGAGCATCTTCAATTTTAGCCTCCGTAAACTTTATCTCAACAATCTTAAACATACGAAACCCCGGAATAATTTTAGAAAAAATACCAATTTTCGTTTGATCAGTTCTAATCACTACTATTTTATTATTACTTTCCCTACCTGTATTAGCAGGCGCTCTTACTATACTCCTCACAGATCGAAACTTTAATACAACTTTCTTTGACCCTAGGGGAGGAGGAGACCCTATTTTATTTCAACANNNNNNN
>KX226588
NNCTATATATTTTTGTTTGGGGATTTGAGCCGGAATAATTGGAGCTACATTTAGATTGTGTATTCGAATAGAACTTTCTCACCCAGGTTC---TCTGATGAGAAGCCCTCAATTTTATAATGTAATTATCACTGCTCATGCTTTTATTATAATTTTCTTTATAGTTATACCAATTTTAATTGGTGGATTTGGGAATTGACTAACTCCCTTAATACTTGGGGTACCTGATATAGCCTTTCCCCGTATGAATAATATAAGATTCTGATTACTACCCCCTGCTTTTGCCTTATTATTAGCAAGAGCAATAGTAGAAAGGGGGGCAGGAACTGGTTGAACCGTTTATCCTCCTCTTTCTAGAGGTAGGGCTCATATTGGTCCATCAGTAGACTTAGCTATCTTCTCTTTACACTTAGCAGGAGCATCTTCAATTTTAGCCTCCGTAAACTTTATCTCAACAATCTTAAACATACGAAACCCCGGAATAATTTTAGAAAAAATACCAATTTTCGTTTGATCAGTTCTAATCACTACTATTTTATTATTACTTTCCCTACCTGTATTAGCAGGCGCTCTTACTATACTCCTCACAGATCGAAACTTTAATACAACTTTCTTTGACCCTAGGGGAGGAGGAGACCCTATTTTATTTCAACANNNNNNN
>KX226572
NNCTATATATTTTTGTTTGGGGATTTGAGCCGGAATAATTGGAGCTACATTTAGATTGTGTATTCGAATAGAACTTTCTCACCCAGGTTC---TCTGATGAGAAGCCCTCAATTTTATAATGTAATTATCACTGCTCATGCTTTTATTATAATTTTCTTTATAGTTATACCAATTTTAATTGGTGGATTTGGGAATTGACTAACTCCCTTAATACTTGGGGTACCTGATATAGCCTTTCCCCGTATGAATAATATAAGATTCTGATTACTACCCCCTGCTTTTGCCTTATTATTAGCAAGAGCAATAGTAGAAAGGGGGGCAGGAACTGGTTGAACCGTTTATCCTCCTCTTTCTAGAGGTAGGGCTCATATTGGTCCATCAGTAGACTTAGCTATCTTCTCTTTACACTTAGCAGGAGCATCTTCAATTTTAGCCTCCGTAAACTTTATCTCAACAATCTTAAACATACGAAACCCCGGAATAATTTTAGAAAAAATACCAATTTTCGTTTGATCAGTTCTAATCACTACTATTTTATTATTACTTTCCCTACCTGTATTAGCAGGCGCTCTTACTATACTCCTCACAGATCGAAACTTTAATACAACTTTCTTTGACCCTAGGGGAGGAGGAGACCCTATTTTATTTCAACANNNNNNN
>KX226592
NNCTATATATTTTTGTTTGGGGATTTGAGCCGGAATAATTGGAGCTACATTTAGATTGTGTATTCGAATAGAACTTTCTCACCCAGGTTC---TCTGATGAGAAGCCCTCAATTTTATAATGTAATTATCACTGCTCATGCTTTTATTATAATTTTCTTTATAGTTATACCAATTTTAATTGGTGGATTTGGGAATTGACTAACTCCCTTAATACTTGGGGTACCTGATATAGCCTTTCCCCGTATGAATAATATAAGATTCTGATTACTACCCCCTGCTTTTGCCTTATTATTAGCAAGAGCAATAGTAGAAAGGGGGGCAGGAACTGGTTGAACCGTTTATCCTCCTCTTTCTAGAGGTAGGGCTCATATTGGTCCATCAGTAGACTTAGCTATCTTCTCTTTACACTTAGCAGGAGCATCTTCAATTTTAGCCTCCGTAAACTTTATCTCAACAATCTTAAACATACGAAACCCCGGAATAATTTTAGAAAAAATACCAATTTTCGTTTGATCAGTTCTAATCACTACTATTTTATTATTACTTTCCCTACCTGTATTAGCAGGCGCTCTTACTATACTCCTCACAGATCGAAACTTTAATACAACTTTCTTTGACCCTAGGGGAGGAGGAGACCCTATTTTATTTCAACANNNNNNN
>KX226593
NNCTATATATTTTTGTTTGGGGATTTGAGCCGGAATAATTGGAGCTACATTTAGATTGTGTATTCGAATAGAACTTTCTCACCCAGGTTC---TCTGATGAGAAGCCCTCAATTTTATAATGTAATTATCACTGCTCATGCTTTTATTATAATTTTCTTTATAGTTATACCAATTTTAATTGGTGGATTTGGGAATTGACTAACTCCCTTAATACTTGGGGTACCTGATATAGCCTTTCCCCGTATGAATAATATAAGATTCTGATTACTACCCCCTGCTTTTGCCTTATTATTAGCAAGAGCAATAGTAGAAAGGGGGGCAGGAACTGGTTGAACCGTTTATCCTCCTCTTTCTAGAGGTAGGGCTCATATTGGTCCATCAGTAGACTTAGCTATCTTCTCTTTACACTTAGCAGGAGCATCTTCAATTTTAGCCTCCGTAAACTTTATCTCAACAATCTTAAACATACGAAACCCCGGAATAATTTTAGAAAAAATACCAATTTTCGTTTGATCAGTTCTAATCACTACTATTTTATTATTACTTTCCCTACCTGTATTAGCAGGCGCTCTTACTATACTCCTCACAGATCGAAACTTTAATACAACTTTCTTTGACCCTAGGGGAGGAGGAGACCCTATTTTATTTCAACANNNNNNN
>KX226594
NNCTATATATTTTTGTTTGGGGATTTGAGCCGGAATAATTGGAGCTACATTTAGATTGTGTATTCGAATAGAACTTTCTCACCCAGGTTC---TCTGATGAGAAGCCCTCAATTTTATAATGTAATTATCACTGCTCATGCTTTTATTATAATTTTCTTTATAGTTATACCAATTTTAATTGGTGGATTTGGGAATTGACTAACTCCCTTAATACTTGGGGTACCTGATATAGCCTTTCCCCGTATGAATAATATAAGATTCTGATTACTACCCCCTGCTTTTGCCTTATTATTAGCAAGAGCAATAGTAGAAAGGGGGGCAGGAACTGGTTGAACCGTTTATCCTCCTCTTTCTAGAGGTAGGGCTCATATTGGTCCATCAGTAGACTTAGCTATCTTCTCTTTACACTTAGCAGGAGCATCTTCAATTTTAGCCTCCGTAAACTTTATCTCAACAATCTTAAACATACGAAACCCCGGAATAATTTTAGAAAAAATACCAATTTTCGTTTGATCAGTTCTAATCACTACTATTTTATTATTACTTTCCCTACCTGTATTAGCAGGCGCTCTTACTATACTCCTCACAGATCGAAACTTTAATACAACTTTCTTTGACCCTAGGGGAGGAGGAGACCCTATTTTATTTCAACANNNNNNN
>KX226576
NNCTATATATTTTTGTTTGGGGATTTGAGCCGGAATAATTGGAGCTACATTTAGATTGTGTATTCGAATAGAACTTTCTCACCCAGGTTC---TCTGATGAGAAGCCCTCAATTTTATAATGTAATTATCACTGCTCATGCTTTTATTATAATTTTCTTTATAGTTATACCAATTTTAATTGGTGGATTTGGGAATTGACTAACTCCCTTAATACTTGGGGTACCTGATATAGCCTTTCCCCGTATGAATAATATAAGATTCTGATTACTACCCCCTGCTTTTGCCTTATTATTAGCAAGAGCAATAGTAGAAAGGGGGGCAGGAACTGGTTGAACCGTTTATCCTCCTCTTTCTAGAGGTAGGGCTCATATTGGTCCATCAGTAGACTTAGCTATCTTCTCTTTACACTTAGCAGGAGCATCTTCAATTTTAGCCTCCGTAAACTTTATCTCAACAATCTTAAACATACGAAACCCCGGAATAATTTTAGAAAAAATACCAATTTTCGTTTGATCAGTTCTAATCACTACTATTTTATTATTACTTTCCCTACCTGTATTAGCAGGCGCTCTTACTATACTCCTCACAGATCGAAACTTTAATACAACTTTCTTTGACCCTAGGGGAGGAGGAGACCCTATTTTATTTCAACANNNNNNN
>KX226589
NNCTATATATTTTTGTTTGGGGATTTGAGCCGGAATAATTGGAGCTACATTTAGATTGTGTATTCGAATAGAACTTTCTCACCCAGGTTC---TCTGATGAGAAGCCCTCAATTTTATAATGTAATTATCACTGCTCATGCTTTTATTATAATTTTCTTTATAGTTATACCAATTTTAATTGGTGGATTTGGGAATTGACTAACTCCCTTAATACTTGGGGTACCTGATATAGCCTTTCCCCGTATGAATAATATAAGATTCTGATTACTACCCCCTGCTTTTGCCTTATTATTAGCAAGAGCAATAGTAGAAAGGGGGGCAGGAACTGGTTGAACCGTTTATCCTCCTCTTTCTAGAGGTAGGGCTCATATTGGTCCATCAGTAGACTTAGCTATCTTCTCTTTACACTTAGCAGGAGCATCTTCAATTTTAGCCTCCGTAAACTTTATCTCAACAATCTTAAACATACGAAACCCCGGAATAATTTTAGAAAAAATACCAATTTTCGTTTGATCAGTTCTAATCACTACTATTTTATTATTACTTTCCCTACCTGTATTAGCAGGCGCTCTTACTATACTCCTCACAGATCGAAACTTTAATACAACTTTCTTTGACCCTAGGGGAGGAGGAGACCCTATTTTATTTCAACANNNNNNN
>KX226566
NNCTATATATTTTTGTTTGGGGATTTGAGCCGGAATAATTGGAGCTACATTTAGATTGTGTATTCGAATAGAACTTTCTCACCCAGGTTC---TCTGATGAGAAGCCCTCAATTTTATAATGTAATTATCACTGCTCATGCTTTTATTATAATTTTCTTTATAGTTATACCAATTTTAATTGGTGGATTTGGGAATTGACTAACTCCCTTAATACTTGGGGTACCTGATATAGCCTTTCCCCGTATGAATAATATAAGATTCTGATTACTACCCCCTGCTTTTGCCTTATTATTAGCAAGAGCAATAGTAGAAAGGGGGGCAGGAACTGGTTGAACCGTTTATCCTCCTCTTTCTAGAGGTAGGGCTCATATTGGTCCATCAGTAGACTTAGCTATCTTCTCTTTACACTTAGCAGGAGCATCTTCAATTTTAGCCTCCGTAAACTTTATCTCAACAATCTTAAACATACGAAACCCCGGAATAATTTTAGAAAAAATACCAATTTTCGTTTGATCAGTTCTAATCACTACTATTTTATTATTACTTTCCCTACCTGTATTAGCAGGCGCTCTTACTATACTCCTCACAGATCGAAACTTTAATACAACTTTCTTTGACCCTAGGGGAGGAGGAGACCCTATTTTATTTCAACANNNNNNN
>KX226581
NNCTATATATTTTTGTTTGGGGATTTGAGCCGGAATAATTGGAGCTACATTTAGATTGTGTATTCGAATAGAACTTTCTCACCCAGGTTC---TCTGATGAGAAGCCCTCAATTTTATAATGTAATTATCACTGCTCATGCTTTTATTATAATTTTCTTTATAGTTATACCAATTTTAATTGGTGGATTTGGGAATTGACTAACTCCCTTAATACTTGGGGTACCTGATATAGCCTTTCCCCGTATGAATAATATAAGATTCTGATTACTACCCCCTGCTTTTGCCTTATTATTAGCAAGAGCAATAGTAGAAAGGGGGGCAGGAACTGGTTGAACCGTTTATCCTCCTCTTTCTAGAGGTAGGGCTCATATTGGTCCATCAGTAGACTTAGCTATCTTCTCTTTACACTTAGCAGGAGCATCTTCAATTTTAGCCTCCGTAAACTTTATCTCAACAATCTTAAACATACGAAACCCCGGAATAATTTTAGAAAAAATACCAATTTTCGTTTGATCAGTTCTAATCACTACTATTTTATTATTACTTTCCCTACCTGTATTAGCAGGCGCTCTTACTATACTCCTCACAGATCGAAACTTTAATACAACTTTCTTTGACCCTAGGGGAGGAGGAGACCCTATTTTATTTCAACANNNNNNN
>KX226573
NNCTATATATTTTTGTTTGGGGATTTGAGCCGGAATAATTGGAGCTACATTTAGATTGTGTATTCGAATAGAACTTTCTCACCCAGGTTC---TCTGATGAGAAGCCCTCAATTTTATAATGTAATTATCACTGCTCATGCTTTTATTATAATTTTCTTTATAGTTATACCAATTTTAATTGGTGGATTTGGGAATTGACTAACTCCCTTAATACTTGGGGTACCTGATATAGCCTTTCCCCGTATGAATAATATAAGATTCTGATTACTACCCCCTGCTTTTGCCTTATTATTAGCAAGAGCAATAGTAGAAAGGGGGGCAGGAACTGGTTGAACCGTTTATCCTCCTCTTTCTAGAGGTAGGGCTCATATTGGTCCATCAGTAGACTTAGCTATCTTCTCTTTACACTTAGCAGGAGCATCTTCAATTTTAGCCTCCGTAAACTTTATCTCAACAATCTTAAACATACGAAACCCCGGAATAATTTTAGAAAAAATACCAATTTTCGTTTGATCAGTTCTAATCACTACTATTTTATTATTACTTTCCCTACCTGTATTAGCAGGCGCTCTTACTATACTCCTCACAGATCGAAACTTTAATACAACTTTCTTTGACCCTAGGGGAGGAGGAGACCCTATTTTATTTCAACANNNNNNN
>KX226549
NNCTATATATTTTTGTTTGGGGATTTGAGCCGGAATAATTGGAGCTACATTTAGATTGTGTATTCGAATAGAACTTTCTCACCCAGGTTC---TCTGATGAGAAGCCCTCAATTTTATAATGTAATTATCACTGCTCATGCTTTTATTATAATTTTCTTTATAGTTATACCAATTTTAATTGGTGGATTTGGGAATTGACTAACTCCCTTAATACTTGGGGTACCTGATATAGCCTTTCCCCGTATGAATAATATAAGATTCTGATTACTACCCCCTGCTTTTGCCTTATTATTAGCAAGAGCAATAGTAGAAAGGGGGGCAGGAACTGGTTGAACCGTTTATCCTCCTCTTTCTAGAGGTAGGGCTCATATTGGTCCATCAGTAGACTTAGCTATCTTCTCTTTACACTTAGCAGGAGCATCTTCAATTTTAGCCTCCGTAAACTTTATCTCAACAATCTTAAACATACGAAACCCCGGAATAATTTTAGAAAAAATACCAATTTTCGTTTGATCAGTTCTAATCACTACTATTTTATTATTACTTTCCCTACCTGTATTAGCAGGCGCTCTTACTATACTCCTCACAGATCGAAACTTTAATACAACTTTCTTTGACCCTAGGGGAGGAGGAGACCCTATTTTATTTCAACANNNNNNN
>KX226586
NNCTATATATTTTTGTTTGGGGATTTGAGCCGGAATAATTGGAGCTACATTTAGATTGTGTATTCGAATAGAACTTTCTCACCCAGGTTC---TCTGATGAGAAGCCCTCAATTTTATAATGTAATTATCACTGCTCATGCTTTTATTATAATTTTCTTTATAGTTATACCAATTTTAATTGGTGGATTTGGGAATTGACTAACTCCCTTAATACTTGGGGTACCTGATATAGCCTTTCCCCGTATGAATAATATAAGATTCTGATTACTACCCCCTGCTTTTGCCTTATTATTAGCAAGAGCAATAGTAGAAAGGGGGGCAGGAACTGGTTGAACCGTTTATCCTCCTCTTTCTAGAGGTAGGGCTCATATTGGTCCATCAGTAGACTTAGCTATCTTCTCTTTACACTTAGCAGGAGCATCTTCAATTTTAGCCTCCGTAAACTTTATCTCAACAATCTTAAACATACGAAACCCCGGAATAATTTTAGAAAAAATACCAATTTTCGTTTGATCAGTTCTAATCACTACTATTTTATTATTACTTTCCCTACCTGTATTAGCAGGCGCTCTTACTATACTCCTCACAGATCGAAACTTTAATACAACTTTCTTTGACCCTAGGGGAGGAGGAGACCCTATTTTATTTCAACANNNNNNN
>KX226590
NNCTATATATTTTTGTTTGGGGATTTGAGCCGGAATAATTGGAGCTACATTTAGATTGTGTATTCGAATAGAACTTTCTCACCCAGGTTC---TCTGATGAGAAGCCCTCAATTTTATAATGTAATTATCACTGCTCATGCTTTTATTATAATTTTCTTTATAGTTATACCAATTTTAATTGGTGGATTTGGGAATTGACTAACTCCCTTAATACTTGGGGTACCTGATATAGCCTTTCCCCGTATGAATAATATAAGATTCTGATTACTACCCCCTGCTTTTGCCTTATTATTAGCAAGAGCAATAGTAGAAAGGGGGGCAGGAACTGGTTGAACCGTTTATCCTCCTCTTTCTAGAGGTAGGGCTCATATTGGTCCATCAGTAGACTTAGCTATCTTCTCTTTACACTTAGCAGGAGCATCTTCAATTTTAGCCTCCGTAAACTTTATCTCAACAATCTTAAACATACGAAACCCCGGAATAATTTTAGAAAAAATACCAATTTTCGTTTGATCAGTTCTAATCACTACTATTTTATTATTACTTTCCCTACCTGTATTAGCAGGCGCTCTTACTATACTCCTCACAGATCGAAACTTTAATACAACTTTCTTTGACCCTAGGGGAGGAGGAGACCCTATTTTATTTCAACANNNNNNN
>KX226562
NNCTATATATTTTTGTTTGGGGATTTGAGCCGGAATAATTGGAGCTACATTTAGATTGTGTATTCGAATAGAACTTTCTCACCCAGGTTC---TCTGATGAGAAGCCCTCAATTTTATAATGTAATTATCACTGCTCATGCTTTTATTATAATTTTCTTTATAGTTATACCAATTTTAATTGGTGGATTTGGGAATTGACTAACTCCCTTAATACTTGGGGTACCTGATATAGCCTTTCCCCGTATGAATAATATAAGATTCTGATTACTACCCCCTGCTTTTGCCTTATTATTAGCAAGAGCAATAGTAGAAAGGGGGGCAGGAACTGGTTGAACCGTTTATCCTCCTCTTTCTAGAGGTAGGGCTCATATTGGTCCATCAGTAGACTTAGCTATCTTCTCTTTACACTTAGCAGGAGCATCTTCAATTTTAGCCTCCGTAAACTTTATCTCAACAATCTTAAACATACGAAACCCCGGAATAATTTTAGAAAAAATACCAATTTTCGTTTGATCAGTTCTAATCACTACTATTTTATTATTACTTTCCCTACCTGTATTAGCAGGCGCTCTTACTATACTCCTCACAGATCGAAACTTTAATACAACTTTCTTTGACCCTAGGGGAGGAGGAGACCCTATTTTATTTCAACANNNNNNN
>KX226560
NNCTATATATTTTTGTTTGGGGATTTGAGCCGGAATAATTGGAGCTACATTTAGATTGTGTATTCGAATAGAACTTTCTCACCCAGGTTC---TCTGATGAGAAGCCCTCAATTTTATAATGTAATTATCACTGCTCATGCTTTTATTATAATTTTCTTTATAGTTATACCAATTTTAATTGGTGGATTTGGGAATTGACTAACTCCCTTAATACTTGGGGTACCTGATATAGCCTTTCCCCGTATGAATAATATAAGATTCTGATTACTACCCCCTGCTTTTGCCTTATTATTAGCAAGAGCAATAGTAGAAAGGGGGGCAGGAACTGGTTGAACCGTTTATCCTCCTCTTTCTAGAGGTAGGGCTCATATTGGTCCATCAGTAGACTTAGCTATCTTCTCTTTACACTTAGCAGGAGCATCTTCAATTTTAGCCTCCGTAAACTTTATCTCAACAATCTTAAACATACGAAACCCCGGAATAATTTTAGAAAAAATACCAATTTTCGTTTGATCAGTTCTAATCACTACTATTTTATTATTACTTTCCCTACCTGTATTAGCAGGCGCTCTTACTATACTCCTCACAGATCGAAACTTTAATACAACTTTCTTTGACCCTAGGGGAGGAGGAGACCCTATTTTATTTCAACANNNNNNN
>KX226574
NNCTATATATTTTTGTTTGGGGATTTGAGCCGGAATAATTGGAGCTACATTTAGATTGTGTATTCGAATAGAACTTTCTCACCCAGGTTC---TCTGATGAGAAGCCCTCAATTTTATAATGTAATTATCACTGCTCATGCTTTTATTATAATTTTCTTTATAGTTATACCAATTTTAATTGGTGGATTTGGGAATTGACTAACTCCCTTAATACTTGGGGTACCTGATATAGCCTTTCCCCGTATGAATAATATAAGATTCTGATTACTACCCCCTGCTTTTGCCTTATTATTAGCAAGAGCAATAGTAGAAAGGGGGGCAGGAACTGGTTGAACCGTTTATCCTCCTCTTTCTAGAGGTAGGGCTCATATTGGTCCATCAGTAGACTTAGCTATCTTCTCTTTACACTTAGCAGGAGCATCTTCAATTTTAGCCTCCGTAAACTTTATCTCAACAATCTTAAACATACGAAACCCCGGAATAATTTTAGAAAAAATACCAATTTTCGTTTGATCAGTTCTAATCACTACTATTTTATTATTACTTTCCCTACCTGTATTAGCAGGCGCTCTTACTATACTCCTCACAGATCGAAACTTTAATACAACTTTCTTTGACCCTAGGGGAGGAGGAGACCCTATTTTATTTCAACANNNNNNN
>KX226575
NNCTATATATTTTTGTTTGGGGATTTGAGCCGGAATAATTGGAGCTACATTTAGATTGTGTATTCGAATAGAACTTTCTCACCCAGGTTC---TCTGATGAGAAGCCCTCAATTTTATAATGTAATTATCACTGCTCATGCTTTTATTATAATTTTCTTTATAGTTATACCAATTTTAATTGGTGGATTTGGGAATTGACTAACTCCCTTAATACTTGGGGTACCTGATATAGCCTTTCCCCGTATGAATAATATAAGATTCTGATTACTACCCCCTGCTTTTGCCTTATTATTAGCAAGAGCAATAGTAGAAAGGGGGGCAGGAACTGGTTGAACCGTTTATCCTCCTCTTTCTAGAGGTAGGGCTCATATTGGTCCATCAGTAGACTTAGCTATCTTCTCTTTACACTTAGCAGGAGCATCTTCAATTTTAGCCTCCGTAAACTTTATCTCAACAATCTTAAACATACGAAACCCCGGAATAATTTTAGAAAAAATACCAATTTTCGTTTGATCAGTTCTAATCACTACTATTTTATTATTACTTTCCCTACCTGTATTAGCAGGCGCTCTTACTATACTCCTCACAGATCGAAACTTTAATACAACTTTCTTTGACCCTAGGGGAGGAGGAGACCCTATTTTATTTCAACANNNNNNN
>KX226580
NNCTATATATTTTTGTTTGGGGATTTGAGCCGGAATAATTGGAGCTACATTTAGATTGTGTATTCGAATAGAACTTTCTCACCCAGGTTC---TCTGATGAGAAGCCCTCAATTTTATAATGTAATTATCACTGCTCATGCTTTTATTATAATTTTCTTTATAGTTATACCAATTTTAATTGGTGGATTTGGGAATTGACTAACTCCCTTAATACTTGGGGTACCTGATATAGCCTTTCCCCGTATGAATAATATAAGATTCTGATTACTACCCCCTGCTTTTGCCTTATTATTAGCAAGAGCAATAGTAGAAAGGGGGGCAGGAACTGGTTGAACCGTTTATCCTCCTCTTTCTAGAGGTAGGGCTCATATTGGTCCATCAGTAGACTTAGCTATCTTCTCTTTACACTTAGCAGGAGCATCTTCAATTTTAGCCTCCGTAAACTTTATCTCAACAATCTTAAACATACGAAACCCCGGAATAATTTTAGAAAAAATACCAATTTTCGTTTGATCAGTTCTAATCACTACTATTTTATTATTACTTTCCCTACCTGTATTAGCAGGCGCTCTTACTATACTCCTCACAGATCGAAACTTTAATACAACTTTCTTTGACCCTAGGGGAGGAGGAGACCCTATTTTATTTCAACANNNNNNN
>KX226561
NNCTATATATTTTTGTTTGGGGATTTGAGCCGGAATAATTGGAGCTACATTTAGATTGTGTATTCGAATAGAACTTTCTCACCCAGGTTC---TCTGATGAGAAGCCCTCAATTTTATAATGTAATTATCACTGCTCATGCTTTTATTATAATTTTCTTTATAGTTATACCAATTTTAATTGGTGGATTTGGGAATTGACTAACTCCCTTAATACTTGGGGTACCTGATATAGCCTTTCCCCGTATGAATAATATAAGATTCTGATTACTACCCCCTGCTTTTGCCTTATTATTAGCAAGAGCAATAGTAGAAAGGGGGGCAGGAACTGGTTGAACCGTTTATCCTCCTCTTTCTAGAGGTAGGGCTCATATTGGTCCATCAGTAGACTTAGCTATCTTCTCTTTACACTTAGCAGGAGCATCTTCAATTTTAGCCTCCGTAAACTTTATCTCAACAATCTTAAACATACGAAACCCCGGAATAATTTTAGAAAAAATACCAATTTTCGTTTGATCAGTTCTAATCACTACTATTTTATTATTACTTTCCCTACCTGTATTAGCAGGCGCTCTTACTATACTCCTCACAGATCGAAACTTTAATACAACTTTCTTTGACCCTAGGGGAGGAGGAGACCCTATTTTATTTCAACANNNNNNN
>KX226554
NNCTATATATTTTTGTTTGGGGATTTGAGCTGGAATAATTGGAGCTACATTTAGATTGTGTATTCGAATAGAACTTTCTCACCCAGGTTC---TCTGATGAGAAGCCCTCAATTTTATAATGTAATTATCACTGCTCATGCTTTTATTATAATTTTCTTTATAGTTATACCAATTTTAATTGGTGGATTTGGGAATTGACTAACTCCCTTAATACTTGGGGTACCTGATATAGCCTTTCCCCGTATGAATAATATAAGATTCTGATTACTACCCCCTGCTTTTGCCTTATTATTAGCAAGAGCAATAGTAGAAAGGGGGGCAGGAACTGGTTGAACCGTTTATCCTCCTCTTTCTAGAGGTAGGGCTCATATTGGTCCATCAGTAGACTTAGCTATCTTCTCTTTACACTTAGCAGGAGCATCTTCAATTTTAGCCTCCGTAAACTTTATCTCAACAATCTTAAACATACGAAACCCCGGAATAATTTTAGAAAAAATACCAATTTTCGTTTGATCAGTTCTAATCACTACTATTTTATTATTACTTTCCCTACCTGTATTAGCAGGCGCTCTTACTATACTCCTCACAGATCGAAACTTTAATACAACTTTCTTTGACCCTAGGGGAGGAGGAGACCCTATTTTATTTCAACANNNNNNN
>KX226553
NNCTATATATTTTTGTTTGGGGATTTGAGCTGGAATAATTGGAGCTACATTTAGATTGTGTATTCGAATAGAACTTTCTCACCCAGGTTC---TCTGATGAGAAGCCCTCAATTTTATAATGTAATTATCACTGCTCATGCTTTTATTATAATTTTCTTTATAGTTATACCAATTTTAATTGGTGGATTTGGGAATTGACTAACTCCCTTAATACTTGGGGTACCTGATATAGCCTTTCCCCGTATGAATAATATAAGATTCTGATTACTACCCCCTGCTTTTGCCTTATTATTAGCAAGAGCAATAGTAGAAAGGGGGGCAGGAACTGGTTGAACCGTTTATCCTCCTCTTTCTAGAGGTAGGGCTCATATTGGTCCATCAGTAGACTTAGCTATCTTCTCTTTACACTTAGCAGGAGCATCTTCAATTTTAGCCTCCGTAAACTTTATCTCAACAATCTTAAACATACGAAACCCCGGAATAATTTTAGAAAAAATACCAATTTTCGTTTGATCAGTTCTAATCACTACTATTTTATTATTACTTTCCCTACCTGTATTAGCAGGCGCTCTTACTATACTCCTCACAGATCGAAACTTTAATACAACTTTCTTTGACCCTAGGGGAGGAGGAGACCCTATTTTATTTCAACANNNNNNN
>KX226556
NNCTATATATTTTTGTTTGGGGATTTGAGCTGGAATAATTGGAGCTACATTTAGATTGTGTATTCGAATAGAACTTTCTCACCCAGGTTC---TCTGATGAGAAGCCCTCAATTTTATAATGTAATTATCACTGCTCATGCTTTTATTATAATTTTCTTTATAGTTATACCAATTTTAATTGGTGGATTTGGGAATTGACTAACTCCCTTAATACTTGGGGTACCTGATATAGCCTTTCCCCGTATGAATAATATAAGATTCTGATTACTACCCCCTGCTTTTGCCTTATTATTAGCAAGAGCAATAGTAGAAAGGGGGGCAGGAACTGGTTGAACCGTTTATCCTCCTCTTTCTAGAGGTAGGGCTCATATTGGTCCATCAGTAGACTTAGCTATCTTCTCTTTACACTTAGCAGGAGCATCTTCAATTTTAGCCTCCGTAAACTTTATCTCAACAATCTTAAACATACGAAACCCCGGAATAATTTTAGAAAAAATACCAATTTTCGTTTGATCAGTTCTAATCACTACTATTTTATTATTACTTTCCCTACCTGTATTAGCAGGCGCTCTTACTATACTCCTCACAGATCGAAACTTTAATACAACTTTCTTTGACCCTAGGGGAGGAGGAGACCCTATTTTATTTCAACANNNNNNN
>KX226557
NNCTATATATTTTTGTTTGGGGATTTGAGCTGGAATAATTGGAGCTACATTTAGATTGTGTATTCGAATAGAACTTTCTCACCCAGGTTC---TCTGATGAGAAGCCCTCAATTTTATAATGTAATTATCACTGCTCATGCTTTTATTATAATTTTCTTTATAGTTATACCAATTTTAATTGGTGGATTTGGGAATTGACTAACTCCCTTAATACTTGGGGTACCTGATATAGCCTTTCCCCGTATGAATAATATAAGATTCTGATTACTACCCCCTGCTTTTGCCTTATTATTAGCAAGAGCAATAGTAGAAAGGGGGGCAGGAACTGGTTGAACCGTTTATCCTCCTCTTTCTAGAGGTAGGGCTCATATTGGTCCATCAGTAGACTTAGCTATCTTCTCTTTACACTTAGCAGGAGCATCTTCAATTTTAGCCTCCGTAAACTTTATCTCAACAATCTTAAACATACGAAACCCCGGAATAATTTTAGAAAAAATACCAATTTTCGTTTGATCAGTTCTAATCACTACTATTTTATTATTACTTTCCCTACCTGTATTAGCAGGCGCTCTTACTATACTCCTCACAGATCGAAACTTTAATACAACTTTCTTTGACCCTAGGGGAGGAGGAGACCCTATTTTATTTCAACANNNNNNN
>KX226558
NNCTATATATTTTTGTTTGGGGATTTGAGCTGGAATAATTGGAGCTACATTTAGATTGTGTATTCGAATAGAACTTTCTCACCCAGGTTC---TCTGATGAGAAGCCCTCAATTTTATAATGTAATTATCACTGCTCATGCTTTTATTATAATTTTCTTTATAGTTATACCAATTTTAATTGGTGGATTTGGGAATTGACTAACTCCCTTAATACTTGGGGTACCTGATATAGCCTTTCCCCGTATGAATAATATAAGATTCTGATTACTACCCCCTGCTTTTGCCTTATTATTAGCAAGAGCAATAGTAGAAAGGGGGGCAGGAACTGGTTGAACCGTTTATCCTCCTCTTTCTAGAGGTAGGGCTCATATTGGTCCATCAGTAGACTTAGCTATCTTCTCTTTACACTTAGCAGGAGCATCTTCAATTTTAGCCTCCGTAAACTTTATCTCAACAATCTTAAACATACGAAACCCCGGAATAATTTTAGAAAAAATACCAATTTTCGTTTGATCAGTTCTAATCACTACTATTTTATTATTACTTTCCCTACCTGTATTAGCAGGCGCTCTTACTATACTCCTCACAGATCGAAACTTTAATACAACTTTCTTTGACCCTAGGGGAGGAGGAGACCCTATTTTATTTCAACANNNNNNN
>KX226555
NNCTATATATTTTTGTTTGGGGATTTGAGCTGGAATAATTGGAGCTACATTTAGATTGTGTATTCGAATAGAACTTTCTCACCCAGGTTC---TCTGATGAGAAGCCCTCAATTTTATAATGTAATTATCACTGCTCATGCTTTTATTATAATTTTCTTTATAGTTATACCAATTTTAATTGGTGGATTTGGGAATTGACTAACTCCCTTAATACTTGGGGTACCTGATATAGCCTTTCCCCGTATGAATAATATAAGATTCTGATTACTACCCCCTGCTTTTGCCTTATTATTAGCAAGAGCAATAGTAGAAAGGGGGGCAGGAACTGGTTGAACCGTTTATCCTCCTCTTTCTAGAGGTAGGGCTCATATTGGTCCATCAGTAGACTTAGCTATCTTCTCTTTACACTTAGCAGGAGCATCTTCAATTTTAGCCTCCGTAAACTTTATCTCAACAATCTTAAACATACGAAACCCCGGAATAATTTTAGAAAAAATACCAATTTTCGTTTGATCAGTTCTAATCACTACTATTTTATTATTACTTTCCCTACCTGTATTAGCAGGCGCTCTTACTATACTCCTCACAGATCGAAACTTTAATACAACTTTCTTTGACCCTAGGGGAGGAGGAGACCCTATTTTATTTCAACANNNNNNN
>KX226552
NNCTATATATTTTTGTTTGGGGATTTGAGCTGGAATAATTGGAGCTACATTTAGATTGTGTATTCGAATAGAACTTTCTCACCCAGGTTC---TCTGATGAGAAGCCCTCAATTTTATAATGTAATTATCACTGCTCATGCTTTTATTATAATTTTCTTTATAGTTATACCAATTTTAATTGGTGGATTTGGGAATTGACTAACTCCCTTAATACTTGGGGTACCTGATATAGCCTTTCCCCGTATGAATAATATAAGATTCTGATTACTACCCCCTGCTTTTGCCTTATTATTAGCAAGAGCAATAGTAGAAAGGGGGGCAGGAACTGGTTGAACCGTTTATCCTCCTCTTTCTAGAGGTAGGGCTCATATTGGTCCATCAGTAGACTTAGCTATCTTCTCTTTACACTTAGCAGGAGCATCTTCAATTTTAGCCTCCGTAAACTTTATCTCAACAATCTTAAACATACGAAACCCCGGAATAATTTTAGAAAAAATACCAATTTTCGTTTGATCAGTTCTAATCACTACTATTTTATTATTACTTTCCCTACCTGTATTAGCAGGCGCTCTTACTATACTCCTCACAGATCGAAACTTTAATACAACTTTCTTTGACCCTAGGGGAGGAGGAGACCCTATTTTATTTCAACANNNNNNN
>KX226550
NNCTATATATTTTTGTTTGGGGATTTGAGCCGGAATAATTGGAACTACATTTAGATTGTGTATTCGAATAGAACTTTCTCACCCAGGTTC---TCTGATGAGAAGCCCTCAATTTTATAATGTAATTATCACTGCTCATGCTTTTATTATAATTTTCTTTATAGTTATACCAATTTTAATTGGTGGATTTGGGAATTGACTAACTCCCTTAATACTTGGGGTACCTGATATAGCCTTTCCCCGTATGAATAATATAAGATTCTGATTACTACCCCCTGCTTTTGCCTTATTATTAGCAAGAGCAATAGTAGAAAGGGGGGCAGGAACTGGTTGAACCGTTTATCCTCCTCTTTCTAGAGGTAGGGCTCATATTGGTCCATCAGTAGACTTAGCTATCTTCTCTTTACACTTAGCAGGAGCATCTTCAATTTTAGCCTCCGTAAACTTTATCTCAACAATCTTAAACATACGAAACCCCGGAATAATTTTAGAAAAAATACCAATTTTCGTTTGATCAGTTCTAATCACTACTATTTTATTATTACTTTCCCTACCTGTATTAGCAGGCGCTCTTACTATACTCCTCACAGATCGAAACTTTAATACAACTTTCTTTGACCCTAGGGGAGGAGGAGACCCTATTTTATTTCAACANNNNNNN
>KX226598
NNCTATATATTTTTGTTTGGGGATTTGAGCCGGAATAATTGGAGCTACATTTAGATTGTGTATTCGAATAGAACTTTCTCACCCAGGTTC---TCTGATGAGAAGCCCTCAATTTTATAATGTAATTATCACTGCTCATGCTTTTATTATAATTTTCTTTATAGTTATACCAATTTTAATTGGCGGATTTGGGAATTGACTAACTCCCTTAATACTTGGGGTACCTGATATAGCCTTTCCCCGTATGAATAATATAAGATTCTGATTACTACCCCCTGCTTTTGCCTTATTATTAGCAAGAGCAATAGTAGAAAGGGGGGCAGGAACTGGTTGAACCGTTTATCCTCCTCTTTCTAGAGGTAGGGCTCATATTGGTCCATCAGTAGACTTAGCTATCTTCTCTTTACACTTAGCAGGAGCATCTTCAATTTTAGCCTCCGTAAACTTTATCTCAACAATCTTAAACATACGAAACCCCGGAATAATTTTAGAAAAAATACCAATTTTCGTTTGATCAGTTCTAATCACTACTATTTTATTATTACTTTCCCTACCTGTATTAGCAGGCGCTCTTACTATACTCCTCACAGATCGAAACTTTAATACAACTTTCTTTGACCCTAGGGGAGGAGGAGACCCTATTTTATTTCAACANNNNNNN
>KX226599
NNCTATATATTTTTGTTTGGGGATTTGAGCCGGAATAATTGGAGCTACATTTAGATTGTGTATTCGAATAGAACTTTCTCACCCAGGTTC---TCTGATGAGAAGCCCTCAATTTTATAATGTAATTATCACTGCTCATGCTTTTATTATAATTTTCTTTATAGTTATACCAATTTTAATTGGCGGATTTGGGAATTGACTAACTCCCTTAATACTTGGGGTACCTGATATAGCCTTTCCCCGTATGAATAATATAAGATTCTGATTACTACCCCCTGCTTTTGCCTTATTATTAGCAAGAGCAATAGTAGAAAGGGGGGCAGGAACTGGTTGAACCGTTTATCCTCCTCTTTCTAGAGGTAGGGCTCATATTGGTCCATCAGTAGACTTAGCTATCTTCTCTTTACACTTAGCAGGAGCATCTTCAATTTTAGCCTCCGTAAACTTTATCTCAACAATCTTAAACATACGAAACCCCGGAATAATTTTAGAAAAAATACCAATTTTCGTTTGATCAGTTCTAATCACTACTATTTTATTATTACTTTCCCTACCTGTATTAGCAGGCGCTCTTACTATACTCCTCACAGATCGAAACTTTAATACAACTTTCTTTGACCCTAGGGGAGGAGGAGACCCTATTTTATTTCAACANNNNNNN
>KX226597
NNCTATATATTTTTGTTTGGGGATTTGAGCCGGAATAATTGGAGCTACATTTAGATTGTGTATTCGAATAGAACTTTCTCACCCAGGTTC---TCTGATGAGAAGCCCTCAATTTTATAATGTAATTATCACTGCTCATGCTTTTATTATAATTTTCTTTATAGTTATACCAATTTTAATTGGCGGATTTGGGAATTGACTAACTCCCTTAATACTTGGGGTACCTGATATAGCCTTTCCCCGTATGAATAATATAAGATTCTGATTACTACCCCCTGCTTTTGCCTTATTATTAGCAAGAGCAATAGTAGAAAGGGGGGCAGGAACTGGTTGAACCGTTTATCCTCCTCTTTCTAGAGGTAGGGCTCATATTGGTCCATCAGTAGACTTAGCTATCTTCTCTTTACACTTAGCAGGAGCATCTTCAATTTTAGCCTCCGTAAACTTTATCTCAACAATCTTAAACATACGAAACCCCGGAATAATTTTAGAAAAAATACCAATTTTCGTTTGATCAGTTCTAATCACTACTATTTTATTATTACTTTCCCTACCTGTATTAGCAGGCGCTCTTACTATACTCCTCACAGATCGAAACTTTAATACAACTTTCTTTGACCCTAGGGGAGGAGGAGACCCTATTTTATTTCAACANNNNNNN
>KX226596
NNCTATATATTTTTGTTTGGGGATTTGAGCCGGAATAATTGGAGCTACATTTAGATTGTGTATTCGAATAGAACTTTCTCACCCAGGTTC---TCTGATGAGAAGCCCTCAATTTTATAATGTAATTATCACTGCTCATGCTTTTATTATAATTTTCTTTATAGTTATACCAATTTTAATTGGCGGATTTGGGAATTGACTAACTCCCTTAATACTTGGGGTACCTGATATAGCCTTTCCCCGTATGAATAATATAAGATTCTGATTACTACCCCCTGCTTTTGCCTTATTATTAGCAAGAGCAATAGTAGAAAGGGGGGCAGGAACTGGTTGAACCGTTTATCCTCCTCTTTCTAGAGGTAGGGCTCATATTGGTCCATCAGTAGACTTAGCTATCTTCTCTTTACACTTAGCAGGAGCATCTTCAATTTTAGCCTCCGTAAACTTTATCTCAACAATCTTAAACATACGAAACCCCGGAATAATTTTAGAAAAAATACCAATTTTCGTTTGATCAGTTCTAATCACTACTATTTTATTATTACTTTCCCTACCTGTATTAGCAGGCGCTCTTACTATACTCCTCACAGATCGAAACTTTAATACAACTTTCTTTGACCCTAGGGGAGGAGGAGACCCTATTTTATTTCAACANNNNNNN
>KX226595
NNCTATATATTTTTGTTTGGGGATTTGAGCCGGAATAATTGGAGCTACATTTAGATTGTGTATTCGAATAGAACTTTCTCACCCAGGTTC---TCTGATGAGAAGCCCTCAATTTTATAATGTAATTATCACTGCTCATGCTTTTATTATAATTTTCTTTATAGTTATACCAATTTTAATTGGCGGATTTGGGAATTGACTAACTCCCTTAATACTTGGGGTACCTGATATAGCCTTTCCCCGTATGAATAATATAAGATTCTGATTACTACCCCCTGCTTTTGCCTTATTATTAGCAAGAGCAATAGTAGAAAGGGGGGCAGGAACTGGTTGAACCGTTTATCCTCCTCTTTCTAGAGGTAGGGCTCATATTGGTCCATCAGTAGACTTAGCTATCTTCTCTTTACACTTAGCAGGAGCATCTTCAATTTTAGCCTCCGTAAACTTTATCTCAACAATCTTAAACATACGAAACCCCGGAATAATTTTAGAAAAAATACCAATTTTCGTTTGATCAGTTCTAATCACTACTATTTTATTATTACTTTCCCTACCTGTATTAGCAGGCGCTCTTACTATACTCCTCACAGATCGAAACTTTAATACAACTTTCTTTGACCCTAGGGGAGGAGGAGACCCTATTTTATTTCAACANNNNNNN
>KX226600
NNCTATATATTTTTGTTTGGGGATTTGAGCCGGAATAATTGGAGCTACATTTAGATTGTGTATTCGAATAGAACTTTCTCACCCAGGTTC---TCTGATGAGAAGCCCTCAATTTTATAATGTAATTATCACTGCTCATGCTTTTATTATAATTTTCTTTATAGTTATACCAATTTTAATTGGCGGATTTGGGAATTGACTAACTCCCTTAATACTTGGGGTACCTGATATAGCCTTTCCCCGTATGAATAATATAAGATTCTGATTACTACCCCCTGCTTTTGCCTTATTATTAGCAAGAGCAATAGTAGAAAGGGGGGCAGGAACTGGTTGAACCGTTTATCCTCCTCTTTCTAGAGGTAGGGCTCATATTGGTCCATCAGTAGACTTAGCTATCTTCTCTTTACACTTAGCAGGAGCATCTTCAATTTTAGCCTCCGTAAACTTTATCTCAACAATCTTAAACATACGAAACCCCGGAATAATTTTAGAAAAAATACCAATTTTCGTTTGATCAGTTCTAATCACTACTATTTTATTATTACTTTCCCTACCTGTATTAGCAGGCGCTCTTACTATACTCCTCACAGATCGAAACTTTAATACAACTTTCTTTGACCCTAGGGGAGGAGGAGACCCTATTTTATTTCAACANNNNNNN
>KX226601
NNCTATATATTTTTGTTTGGGGATTTGAGCCGGAATAATTGGAGCTACATTTAGATTGTGTATTCGAATAGAACTTTCTCACCCAGGTTC---TCTGATGAGAAGCCCTCAATTTTATAATGTAATTATCACTGCTCATGCTTTTATTATAATTTTCTTTATAGTTATACCAATTTTAATTGGCGGATTTGGGAATTGACTAACTCCCTTAATACTTGGGGTACCTGATATAGCCTTTCCCCGTATGAATAATATAAGATTCTGATTACTACCCCCTGCTTTTGCCTTATTATTAGCAAGAGCAATAGTAGAAAGGGGGGCAGGAACTGGTTGAACCGTTTATCCTCCTCTTTCTAGAGGTAGGGCTCATATTGGTCCATCAGTAGACTTAGCTATCTTCTCTTTACACTTAGCAGGAGCATCTTCAATTTTAGCCTCCGTAAACTTTATCTCAACAATCTTAAACATACGAAACCCCGGAATAATTTTAGAAAAAATACCAATTTTCGTTTGATCAGTTCTAATCACTACTATTTTATTATTACTTTCCCTACCTGTATTAGCAGGCGCTCTTACTATACTCCTCACAGATCGAAACTTTAATACAACTTTCTTTGACCCTAGGGGAGGAGGAGACCCTATTTTATTTCAACANNNNNNN
>KX226551
NNCTATATATTTTTGTTTGGGGATTTGAGCCGGAATAATTGGAGCTACATTTAGATTGTGTATTCGAATAGAACTTTCTCACCCAGGTTC---TCTGATGAGAAGCCCTCAATTTTATAATGTAATTATCACTGCTCATGCTTTTATTATAATTTTCTTTATAGTTATACCAATTTTAATTGGCGGATTTGGGAATTGACTAACTCCCTTAATACTTGGGGTACCTGATATAGCCTTTCCCCGTATGAATAATATAAGATTCTGATTACTACCCCCTGCTTTTGCCTTATTATTAGCAAGAGCAATAGTAGAAAGGGGGGCAGGAACTGGTTGAACCGTTTATCCTCCTCTTTCTAGAGGTAGGGCTCATATTGGTCCATCAGTAGACTTAGCTATCTTCTCTTTACACTTAGCAGGAGCATCTTCAATTTTAGCCTCCGTAAACTTTATCTCAACAATCTTAAACATACGAAACCCCGGAATAATTTTAGAAAAAATACCAATTTTCGTTTGATCAGTTCTAATCACTACTATTTTATTATTACTTTCCCTACCTGTATTAGCAGGCGCTCTTACTATACTCCTCACAGATCGAAACTTTAATACAACTTTCTTTGACCCTAGGGGAGGAGGAGACCCTATTTTATTTCAACANNNNNNN
>KX226540
NNCTATATATTTTTGTTTGGGGATTTGAGCCGGAATAATTGGAGCTACATTTAGATTGTGTATTCGAATAGAACTTTCTCACCCAGGTTC---TCTGATGAGAAGCCCTCAATTTTATAATGTAATTATCACCGCTCATGCTTTTATTATAATTTTCTTTATAGTTATACCAATTTTAATTGGTGGATTTGGGAATTGACTAACTCCCTTAATACTTGGGGTACCTGATATAGCCTTTCCCCGTATGAATAATATAAGATTCTGGTTACTACCCCCTGCTTTTGCCTTATTATTAGCAAGAGCAATAGTAGAAAGGGGGGCAGGAACTGGTTGAACCGTTTATCCTCCTCTTTCTAGAGGTAGGGCTCATATTGGCCCATCAGTAGACTTAGCTATCTTCTCTTTACACTTAGCAGGAGCATCTTCAATTTTAGCCTCCGTAAACTTTATCTCAACAATCTTAAACATACGAAACCCCGGAATAATTTTAGAAAAAATACCAATTTTCGTTTGATCGGTTCTAATCACTACTATTTTATTATTACTTTCCCTACCTGTATTAGCAGGCGCTCTTACTATACTCCTCACAGATCGAAACTTTAATACAACTTTCTTTGACCCTAGGGGAGGAGGGGACCCTATTTTATTTCAACANNNNNNN
>KX226544
NNCTATATATTTTTGTTTGGGGATTTGAGCCGGAATAATTGGAGCTACATTTAGATTGTGTATTCGAATAGAACTTTCTCACCCAGGTTC---TCTGATGAGAAGCCCTCAATTTTATAATGTAATTATCACCGCTCATGCTTTTATTATAATTTTCTTTATAGTTATACCAATTTTAATTGGTGGATTTGGGAATTGACTAACTCCCTTAATACTTGGGGTACCTGATATAGCCTTTCCCCGTATGAATAATATAAGATTCTGGTTACTACCCCCTGCTTTTGCCTTATTATTAGCAAGAGCAATAGTAGAAAGGGGGGCAGGAACTGGTTGAACCGTTTATCCTCCTCTTTCTAGAGGTAGGGCTCATATTGGCCCATCAGTAGACTTAGCTATCTTCTCTTTACACTTAGCAGGAGCATCTTCAATTTTAGCCTCCGTAAACTTTATCTCAACAATCTTAAACATACGAAACCCCGGAATAATTTTAGAAAAAATACCAATTTTCGTTTGATCGGTTCTAATCACTACTATTTTATTATTACTTTCCCTACCTGTATTAGCAGGCGCTCTTACTATACTCCTCACAGATCGAAACTTTAATACAACTTTCTTTGACCCTAGGGGAGGAGGGGACCCTATTTTATTTCAACANNNNNNN
>KX226541
NNCTATATATTTTTGTTTGGGGATTTGAGCCGGAATAATTGGAGCTACATTTAGATTGTGTATTCGAATAGAACTTTCTCACCCAGGTTC---TCTGATGAGAAGCCCTCAATTTTATAATGTAATTATCACCGCTCATGCTTTTATTATAATTTTCTTTATAGTTATACCAATTTTAATTGGTGGATTTGGGAATTGACTAACTCCCTTAATACTTGGGGTACCTGATATAGCCTTTCCCCGTATGAATAATATAAGATTCTGGTTACTACCCCCTGCTTTTGCCTTATTATTAGCAAGAGCAATAGTAGAAAGGGGGGCAGGAACTGGTTGAACCGTTTATCCTCCTCTTTCTAGAGGTAGGGCTCATATTGGCCCATCAGTAGACTTAGCTATCTTCTCTTTACACTTAGCAGGAGCATCTTCAATTTTAGCCTCCGTAAACTTTATCTCAACAATCTTAAACATACGAAACCCCGGAATAATTTTAGAAAAAATACCAATTTTCGTTTGATCGGTTCTAATCACTACTATTTTATTATTACTTTCCCTACCTGTATTAGCAGGCGCTCTTACTATACTCCTCACAGATCGAAACTTTAATACAACTTTCTTTGACCCTAGGGGAGGAGGGGACCCTATTTTATTTCAACANNNNNNN
>KX226534
NNCTATATATTTTTGTTTGGGGATTTGAGCCGGAATAATTGGAGCTACATTTAGATTGTGTATTCGAATAGAACTTTCTCACCCAGGTTC---TCTGATGAGAAGCCCTCAATTTTATAATGTAATTATCACCGCTCATGCTTTTATTATAATTTTCTTTATAGTTATACCAATTTTAATTGGTGGATTTGGGAATTGACTAACTCCCTTAATACTTGGGGTACCTGATATAGCCTTTCCCCGTATGAATAATATAAGATTCTGGTTACTACCCCCTGCTTTTGCCTTATTATTAGCAAGAGCAATAGTAGAAAGGGGGGCAGGAACTGGTTGAACCGTTTATCCTCCTCTTTCTAGAGGTAGGGCTCATATTGGCCCATCAGTAGACTTAGCTATCTTCTCTTTACACTTAGCAGGAGCATCTTCAATTTTAGCCTCCGTAAACTTTATCTCAACAATCTTAAACATACGAAACCCCGGAATAATTTTAGAAAAAATACCAATTTTCGTTTGATCGGTTCTAATCACTACTATTTTATTATTACTTTCCCTACCTGTATTAGCAGGCGCTCTTACTATACTCCTCACAGATCGAAACTTTAATACAACTTTCTTTGACCCTAGGGGAGGAGGGGACCCTATTTTATTTCAACANNNNNNN
>KX226545
NNCTATATATTTTTGTTTGGGGATTTGAGCCGGAATAATTGGAGCTACATTTAGATTGTGTATTCGAATAGAACTTTCTCACCCAGGTTC---TCTGATGAGAAGCCCTCAATTTTATAATGTAATTATCACCGCTCATGCTTTTATTATAATTTTCTTTATAGTTATACCAATTTTAATTGGTGGATTTGGGAATTGACTAACTCCCTTAATACTTGGGGTACCTGATATAGCCTTTCCCCGTATGAATAATATAAGATTCTGGTTACTACCCCCTGCTTTTGCCTTATTATTAGCAAGAGCAATAGTAGAAAGGGGGGCAGGAACTGGTTGAACCGTTTATCCTCCTCTTTCTAGAGGTAGGGCTCATATTGGCCCATCAGTAGACTTAGCTATCTTCTCTTTACACTTAGCAGGAGCATCTTCAATTTTAGCCTCCGTAAACTTTATCTCAACAATCTTAAACATACGAAACCCCGGAATAATTTTAGAAAAAATACCAATTTTCGTTTGATCGGTTCTAATCACTACTATTTTATTATTACTTTCCCTACCTGTATTAGCAGGCGCTCTTACTATACTCCTCACAGATCGAAACTTTAATACAACTTTCTTTGACCCTAGGGGAGGAGGGGACCCTATTTTATTTCAACANNNNNNN
>KX226546
NNCTATATATTTTTGTTTGGGGATTTGAGCCGGAATAATTGGAGCTACATTTAGATTGTGTATTCGAATAGAACTTTCTCACCCAGGTTC---TCTGATGAGAAGCCCTCAATTTTATAATGTAATTATCACCGCTCATGCTTTTATTATAATTTTCTTTATAGTTATACCAATTTTAATTGGTGGATTTGGGAATTGACTAACTCCCTTAATACTTGGGGTACCTGATATAGCCTTTCCCCGTATGAATAATATAAGATTCTGGTTACTACCCCCTGCTTTTGCCTTATTATTAGCAAGAGCAATAGTAGAAAGGGGGGCAGGAACTGGTTGAACCGTTTATCCTCCTCTTTCTAGAGGTAGGGCTCATATTGGCCCATCAGTAGACTTAGCTATCTTCTCTTTACACTTAGCAGGAGCATCTTCAATTTTAGCCTCCGTAAACTTTATCTCAACAATCTTAAACATACGAAACCCCGGAATAATTTTAGAAAAAATACCAATTTTCGTTTGATCGGTTCTAATCACTACTATTTTATTATTACTTTCCCTACCTGTATTAGCAGGCGCTCTTACTATACTCCTCACAGATCGAAACTTTAATACAACTTTCTTTGACCCTAGGGGAGGAGGGGACCCTATTTTATTTCAACANNNNNNN
>KX226538
NNCTATATATTTTTGTTTGGGGATTTGAGCCGGAATAATTGGAGCTACATTTAGATTGTGTATTCGAATAGAACTTTCTCACCCAGGTTC---TCTGATGAGAAGCCCTCAATTTTATAATGTAATTATCACCGCTCATGCTTTTATTATAATTTTCTTTATAGTTATACCAATTTTAATTGGTGGATTTGGGAATTGACTAACTCCCTTAATACTTGGGGTACCTGATATAGCCTTTCCCCGTATGAATAATATAAGATTCTGGTTACTACCCCCTGCTTTTGCCTTATTATTAGCAAGAGCAATAGTAGAAAGGGGGGCAGGAACTGGTTGAACCGTTTATCCTCCTCTTTCTAGAGGTAGGGCTCATATTGGCCCATCAGTAGACTTAGCTATCTTCTCTTTACACTTAGCAGGAGCATCTTCAATTTTAGCCTCCGTAAACTTTATCTCAACAATCTTAAACATACGAAACCCCGGAATAATTTTAGAAAAAATACCAATTTTCGTTTGATCGGTTCTAATCACTACTATTTTATTATTACTTTCCCTACCTGTATTAGCAGGCGCTCTTACTATACTCCTCACAGATCGAAACTTTAATACAACTTTCTTTGACCCTAGGGGAGGAGGGGACCCTATTTTATTTCAACANNNNNNN
>KX226542
NNCTATATATTTTTGTTTGGGGATTTGAGCCGGAATAATTGGAGCTACATTTAGATTGTGTATTCGAATAGAACTTTCTCACCCAGGTTC---TCTGATGAGAAGCCCTCAATTTTATAATGTAATTATCACCGCTCATGCTTTTATTATAATTTTCTTTATAGTTATACCAATTTTAATTGGTGGATTTGGGAATTGACTAACTCCCTTAATACTTGGGGTACCTGATATAGCCTTTCCCCGTATGAATAATATAAGATTCTGGTTACTACCCCCTGCTTTTGCCTTATTATTAGCAAGAGCAATAGTAGAAAGGGGGGCAGGAACTGGTTGAACCGTTTATCCTCCTCTTTCTAGAGGTAGGGCTCATATTGGCCCATCAGTAGACTTAGCTATCTTCTCTTTACACTTAGCAGGAGCATCTTCAATTTTAGCCTCCGTAAACTTTATCTCAACAATCTTAAACATACGAAACCCCGGAATAATTTTAGAAAAAATACCAATTTTCGTTTGATCGGTTCTAATCACTACTATTTTATTATTACTTTCCCTACCTGTATTAGCAGGCGCTCTTACTATACTCCTCACAGATCGAAACTTTAATACAACTTTCTTTGACCCTAGGGGAGGAGGGGACCCTATTTTATTTCAACANNNNNNN
>KX226547
NNCTATATATTTTTGTTTGGGGATTTGAGCCGGAATAATTGGAGCTACATTTAGATTGTGTATTCGAATAGAACTTTCTCACCCAGGTTC---TCTGATGAGAAGCCCTCAATTTTATAATGTAATTATCACCGCTCATGCTTTTATTATAATTTTCTTTATAGTTATACCAATTTTAATTGGTGGATTTGGGAATTGACTAACTCCCTTAATACTTGGGGTACCTGATATAGCCTTTCCCCGTATGAATAATATAAGATTCTGGTTACTACCCCCTGCTTTTGCCTTATTATTAGCAAGAGCAATAGTAGAAAGGGGGGCAGGAACTGGTTGAACCGTTTATCCTCCTCTTTCTAGAGGTAGGGCTCATATTGGCCCATCAGTAGACTTAGCTATCTTCTCTTTACACTTAGCAGGAGCATCTTCAATTTTAGCCTCCGTAAACTTTATCTCAACAATCTTAAACATACGAAACCCCGGAATAATTTTAGAAAAAATACCAATTTTCGTTTGATCGGTTCTAATCACTACTATTTTATTATTACTTTCCCTACCTGTATTAGCAGGCGCTCTTACTATACTCCTCACAGATCGAAACTTTAATACAACTTTCTTTGACCCTAGGGGAGGAGGGGACCCTATTTTATTTCAACANNNNNNN
>KX226543
NNCTATATATTTTTGTTTGGGGATTTGAGCCGGAATAATTGGAGCTACATTTAGATTGTGTATTCGAATAGAACTTTCTCACCCAGGTTC---TCTGATGAGAAGCCCTCAATTTTATAATGTAATTATCACCGCTCATGCTTTTATTATAATTTTCTTTATAGTTATACCAATTTTAATTGGTGGATTTGGGAATTGACTAACTCCCTTAATACTTGGGGTACCTGATATAGCCTTTCCCCGTATGAATAATATAAGATTCTGGTTACTACCCCCTGCTTTTGCCTTATTATTAGCAAGAGCAATAGTAGAAAGGGGGGCAGGAACTGGTTGAACCGTTTATCCTCCTCTTTCTAGAGGTAGGGCTCATATTGGCCCATCAGTAGACTTAGCTATCTTCTCTTTACACTTAGCAGGAGCATCTTCAATTTTAGCCTCCGTAAACTTTATCTCAACAATCTTAAACATACGAAACCCCGGAATAATTTTAGAAAAAATACCAATTTTCGTTTGATCGGTTCTAATCACTACTATTTTATTATTACTTTCCCTACCTGTATTAGCAGGCGCTCTTACTATACTCCTCACAGATCGAAACTTTAATACAACTTTCTTTGACCCTAGGGGAGGAGGGGACCCTATTTTATTTCAACANNNNNNN
>KX226535
NNCTATATATTTTTGTTTGGGGATTTGAGCCGGAATAATTGGAGCTACATTTAGATTGTGTATTCGAATAGAACTTTCTCACCCAGGTTC---TCTGATGAGAAGCCCTCAATTTTATAATGTAATTATCACCGCTCATGCTTTTATTATAATTTTCTTTATAGTTATACCAATTTTAATTGGTGGATTTGGGAATTGACTAACTCCCTTAATACTTGGGGTACCTGATATAGCCTTTCCCCGTATGAATAATATAAGATTCTGGTTACTACCCCCTGCTTTTGCCTTATTATTAGCAAGAGCAATAGTAGAAAGGGGGGCAGGAACTGGTTGAACCGTTTATCCTCCTCTTTCTAGAGGTAGGGCTCATATTGGCCCATCAGTAGACTTAGCTATCTTCTCTTTACACTTAGCAGGAGCATCTTCAATTTTAGCCTCCGTAAACTTTATCTCAACAATCTTAAACATACGAAACCCCGGAATAATTTTAGAAAAAATACCAATTTTCGTTTGATCGGTTCTAATCACTACTATTTTATTATTACTTTCCCTACCTGTATTAGCAGGCGCTCTTACTATACTCCTCACAGATCGAAACTTTAATACAACTTTCTTTGACCCTAGGGGAGGAGGGGACCCTATTTTATTTCAACANNNNNNN
>KX226537
NNCTATATATTTTTGTTTGGGGATTTGAGCCGGAATAATTGGAGCTACATTTAGATTGTGTATTCGAATAGAACTTTCTCACCCAGGTTC---TCTGATGAGAAGCCCTCAATTTTATAATGTAATTATCACCGCTCATGCTTTTATTATAATTTTCTTTATAGTTATACCAATTTTAATTGGTGGATTTGGGAATTGACTAACTCCCTTAATACTTGGGGTACCTGATATAGCCTTTCCCCGTATGAATAATATAAGATTCTGGTTACTACCCCCTGCTTTTGCCTTATTATTAGCAAGAGCAATAGTAGAAAGGGGGGCAGGAACTGGTTGAACCGTTTATCCTCCTCTTTCTAGAGGTAGGGCTCATATTGGCCCATCAGTAGACTTAGCTATCTTCTCTTTACACTTAGCAGGAGCATCTTCAATTTTAGCCTCCGTAAACTTTATCTCAACAATCTTAAACATACGAAACCCCGGAATAATTTTAGAAAAAATACCAATTTTCGTTTGATCGGTTCTAATCACTACTATTTTATTATTACTTTCCCTACCTGTATTAGCAGGCGCTCTTACTATACTCCTCACAGATCGAAACTTTAATACAACTTTCTTTGACCCTAGGGGAGGAGGGGACCCTATTTTATTTCAACANNNNNNN
>KX226536
NNCTATATATTTTTGTTTGGGGATTTGAGCCGGAATAATTGGAGCTACATTTAGATTGTGTATTCGAATAGAACTTTCTCACCCAGGTTC---TCTGATGAGAAGCCCTCAATTTTATAATGTAATTATCACCGCTCATGCTTTTATTATAATTTTCTTTATAGTTATACCAATTTTAATTGGTGGATTTGGGAATTGACTAACTCCCTTAATACTTGGGGTACCTGATATAGCCTTTCCCCGTATGAATAATATAAGATTCTGGTTACTACCCCCTGCTTTTGCCTTATTATTAGCAAGAGCAATAGTAGAAAGGGGGGCAGGAACTGGTTGAACCGTTTATCCTCCTCTTTCTAGAGGTAGGGCTCATATTGGCCCATCAGTAGACTTAGCTATCTTCTCTTTACACTTAGCAGGAGCATCTTCAATTTTAGCCTCCGTAAACTTTATCTCAACAATCTTAAACATACGAAACCCCGGAATAATTTTAGAAAAAATACCAATTTTCGTTTGATCGGTTCTAATCACTACTATTTTATTATTACTTTCCCTACCTGTATTAGCAGGCGCTCTTACTATACTCCTCACAGATCGAAACTTTAATACAACTTTCTTTGACCCTAGGGGAGGAGGGGACCCTATTTTATTTCAACANNNNNNN
>KX226539
NNCTATATATTTTTGTTTGGGGATTTGAGCCGGAATAATTGGAGCTACATTTAGATTGTGTATTCGAATAGAACTTTCTCACCCAGGTTC---TCTGATGAGAAGCCCTCAATTTTATAATGTAATTATCACCGCTCATGCTTTTATTATAATTTTCTTTATAGTTATACCAATTTTAATTGGTGGATTTGGGAATTGACTAACTCCCTTAATACTTGGGGTACCTGATATAGCCTTTCCCCGTATGAATAATATAAGATTCTGGTTACTACCCCCTGCTTTTGCCTTATTATTAGCAAGAGCAATAGTAGAAAGGGGGGCAGGAACTGGTTGAACCGTTTATCCTCCTCTTTCTAGAGGTAGGGCTCATATTGGCCCATCAGTAGACTTAGCTATCTTCTCTTTACACTTAGCAGGAGCATCTTCAATTTTAGCCTCCGTAAACTTTATCTCAACAATCTTAAACATACGAAACCCCGGAATAATTTTAGAAAAAATACCAATTTTCGTTTGATCGGTTCTAATCACTACTATTTTATTATTACTTTCCCTACCTGTATTAGCAGGCGCTCTTACTATACTCCTCACAGATCGAAACTTTAATACAACTTTCTTTGACCCTAGGGGAGGAGGGGACCCTATTTTATTTCAACANNNNNNN
>KX226548
NNCTATATATTTTTGTTTGGGGATTTGAGCCGGAATAATTGGAGCTACATTTAGATTGTGTATTCGAATAGAACTTTCTCACCCAGGTTC---TCTGATGAGAAGCCCTCAATTTTATAATGTAATTATCACCGCTCATGCTTTTATTATAATTTTCTTTATAGTTATACCAATTTTAATTGGTGGATTTGGGAATTGACTAACTCCCTTAATACTTGGGGTACCTGATATAGCCTTTCCCCGTATGAATAATATAAGATTCTGGTTACTACCCCCTGCTTTTGCCTTATTATTAGCAAGAGCAATAGTAGAAAGGGGGGCAGGAACTGGTTGAACCGTTTATCCTCCTCTTTCTAGAGGTAGGGCTCATATTGGCCCATCAGTAGACTTAGCTATCTTCTCTTTACACTTAGCAGGAGCATCTTCAATTTTAGCCTCCGTAAACTTTATCTCAACAATCTTAAACATACGAAACCCCGGAATAATTTTAGAAAAAATACCAATTTTCGTTTGATCGGTTCTAATCACTACTATTTTATTATTACTTTCCCTACCTGTATTAGCAGGCGCTCTTACTATACTCCTCACAGATCGAAACTTTAATACAACTTTCTTTGACCCTAGGGGAGGAGGGGACCCTATTTTATTTCAACANNNNNNN
>MN735426
NNNNNNNNNNNNNNNNNNNNNNNNNNNNNCTGGTTTAATCGGAGCTTTATTGAGAATGTGTATTCGATTGGAGCTATATAACCCGGGTCC---CCTATTTGGTAGAGATCAATTTTATAATGTAACTGTAACAGCACATGCTTTTGTAATAATTTTTTTTATGGTAATACCTATCATAATTGGGGGATTTGGGAATTGGTTAACACCGATAATAGTTGGTGCTCCAGATATAGCTTTCCCTCGTCTTAATAATCTAAGCTTTTGGTTGTTACCCCCTGCTTTAACTTTACTTCTGATAAGTTGTTTAATTGAAAGAGGAGCAGGGACAGGTTGAACTGTTTACCCTCCTTTGTCTGCGACAGTAGGACACAGTAGTCCTGCTGTTGATATTGCCATCTTTTCTTTACATTTAGCTGGGGCTTCTTCTATTTTAAGTTCTGTGAATTTTATTGCAACAATTATAAATATACGAAATACAACAATAAGAATAGAAAAAATACCAATTTTTATTTGATCTATTTTAATTACTACTATTCTTCTTCTTTTGTCTTTACCNNNNNNNNNNNNNNNNNNNNNNNNNNNNNNNNNNNNNNNNNNNNNNNNNNNNNNNNNNNNNNNNNNNNNNNNNNNNNNNNNNNNNNNNNNNNNNNNNNNNNNNNNN
>MN735427
NNNNNNNNNNCTTATTTTTGGGATGTGGGCTGGTTTAATCGGAGCTTTATTGAGAATGTGTATTCGATTGGAGCTATATAACCCGGGTCC---CCTATTTGGTAGAGATCAATTTTATAATGTAACTGTAACAGCACATGCTTTTGTAATAATTTTTTTTATGGTAATACCTATCATAATTGGGGGATTTGGGAATTGGTTAACACCGATAATAGTTGGTGCTCCAGATATAGCTTTCCCTCGTCTTAATAATCTAAGCTTTTGGTTGTTACCCCCTGCTTTAACTTTACTTCTGATAAGTTGTTTAATTGAAAGAGGAGCAGGGACAGGTTGAACTGTTTACCCTCCTTTGTCTGCGACAGTAGGACACAGTAGTCCTGCTGTTGATATTGCCATCTTTTCTTTACATTTAGCTGGGGCTTCTTCTATTTTAAGTTCTGTGAATTTTATTGCAACAATTATAAATATACGAAATACAACAATAAGAATAGAAAAAATACCAATTTTTATTTGATCTATTTTAATTACTACTATTCTTCTTCTTTTGTCTTTACCTGTTTTAGCCGGGGCGTTAACTATGCTTCTTACTGANNNNNNNNNNNNNNNNNNNNNNNNNNNNNNNNNNNNNNNNNNNNNNNNNNNNNNNNNNNNNNNNNNNNNN
>KJ736086
NNCTTTATATTTTATTCTAGGAATTATAAGAGGAATAATCGGGCTTACTCTAAGAATGATAATTCGAATAGAACTTTCAAGAGGTGGGTC---CTTTCTAGGAAGAGAACAATTTTATAATGTAATCGTCACAGCTCATGCTTTTGTAATAATTTTCTTTATAGTAATACCTGTAATAATTGGAGGGTTTGGGAATTGATTAATCCCTTTAATATTAGGAGCCCCTGATATAGCCTTTCCACGACTTAACAATATAAGGTTTTGACTTTTACCCCCTGCACTTTCAATACTATTAATAAGAGCTTTAATTGAGGGTGGTGCTGGAACAGGTTGAACAGTTTATCCTCCTTTATCCTCGAGAGCCGCTCATGGTGGAGTAGCCGTTGATATAGCCATCTTTTCTTTACATTTAGCTGGAGCCTCCTCTATTTTAAGATCAATTAATTTCATAACTACCATTTTAAACATACGAGCCCCGGGGCTTACCTTAGAAAAAATACCTATCTTTGTATGATCAATTTTAATTACAGTTTTCCTTTTACTAATCTCTCTACCCGTTTTAGCAGGAGCTTTAACAATACTTTTAACTGATCGCAATTTTAACACATCTTTCTTTGACCCCAGAGGCGGTGGAGATCCAATTCTTTACCAACATTNNNNN
>KJ736088
NNCTTTATATTTTATTCTAGGAATTATAAGAGGAATAATCGGGCTTACTCTAAGAATGATAATTCGAATAGAACTTTCAAGAGGTGGGTC---CTTTCTAGGAAGAGAACAATTTTATAATGTAATCGTCACAGCTCATGCTTTTGTAATAATTTTCTTTATAGTAATACCTGTAATAATTGGAGGGTTTGGGAATTGATTAATCCCTTTAATATTAGGAGCCCCTGATATAGCCTTTCCACGACTTAACAATATAAGGTTTTGACTTTTACCCCCTGCACTTTCAATACTATTAATAAGAGCTTTAATTGAGGGTGGTGCTGGAACAGGTTGAACAGTTTATCCTCCTTTATCCTCGAGAGCCGCTCATGGTGGAGTAGCCGTTGATATAGCCATCTTTTCTTTACATTTAGCTGGAGCCTCCTCTATTTTAAGATCAATTAATTTCATAACTACCATTTTAAACATACGAGCCCCGGGGCTTACCTTAGAAAAAATACCTATCTTTGTATGATCAATTTTAATTACAGTTTTCCTTTTACTAATCTCTCTACCCGTTTTAGCAGGAGCTTTAACAATACTTTTAACTGATCGCAATTTTAACACATCTTTCTTTGACCCCAGAGGTGGTGGAGATCCAATTCTTTACCAACATTNNNNN
>KJ736087
NNCTTTATATTTTATTCTAGGAATTATAAGAGGAATAATCGGGCTTACTCTAAGAATGATAATTCGAATAGAACTTTCAAGAGGTGGGTC---CTTTCTAGGAAGAGAACAATTTTATAATGTAATCGTCACAGCTCATGCTTTTGTAATAATTTTCTTTATAGTAATACCTGTGATAATTGGAGGGTTTGGGAATTGATTAATCCCTTTAATATTAGGAGCCCCTGATATAGCCTTTCCACGACTTAACAATATAAGGTTTTGACTTTTACCCCCTGCACTTTCAATACTATTAATAAGAGCTTTAATTGAGGGTGGTGCTGGAACAGGTTGAACAGTTTATCCTCCTTTATCCTCGAGAGCCGCTCATGGTGGAGTAGCCGTTGATATAGCCATCTTTTCTTTACATTTAGCTGGAGCCTCCTCTATTTTAAGATCAATTAATTTCATAACTACCATTTTAAACATACGAGCCCCGGGGCTTACCTTAGAAAAAATACCTATCTTTGTATGATCAATTTTAATTACAGTTTTCCTTTTACTAATCTCTCTACCCGTTTTAGCAGGAGCTTTAACAATACTTTTAACTGATCGCAATTTTAACACATCTTTCTTTGACCCCAGAGGTGGTGGAGATCCAATTCTTTACCAACATTNNNNN
>KJ736090
NNCTTTATATTTTATTCTAGGAATTATAAGAGGAATAATCGGGCTTACTCTAAGAATGATAATTCGAATAGAACTTTCAAGAGGTGGGTC---CTTTCTAGGAAGAGAACAATTTTATAATGTAATCGTCACAGCTCATGCTTTTGTAATAATTTTCTTTATAGTAATACCTGTAATAATTGGAGGGTTTGGGAATTGATTAATCCCTTTAATATTAGGAGCCCCTGATATAGCCTTTCCACGACTTAACAATATAAGGTTTTGACTTTTACCCCCTGCACTTTCAATACTATTAATAAGAGCTTTAATTGAGGGTGGTGCTGGAACAGGTTGAACAGTTTATCCTCCTTTATCCTCGAGAGCCGCTCATGGTGGAGTAGCTGTTGATATAGCCATCTTTTCTTTACATTTAGCTGGAGCCTCCTCTATTTTAAGATCAATTAATTTCATAACTACCATTTTAAACATACGAGCCCCGGGGCTTACCTTAGAAAAAATACCTATCTTTGTATGATCAATTTTAATTACAGTTTTCCTTTTACTAATCTCTCTACCCGTTTTAGCAGGAGCTTTAACAATACTTTTAACTGATCGCAATTTTAACACATCTTTCTTTGACCCCAGAGGTGGTGGAGATCCAATTCTTTACCAACATTNNNNN
>KJ736089
NNCTTTATATTTTTATTCGGGAATTATAAGAGGAATAATCGGGCTTACTCTAAGAATGATAATTCGAATAGAACTTTCAAGAGGTGGGTC---CTTTCTAGGAAGAGAACAATTTTATAATGTAATCGTCACAGCTCATGCTTTTGTAATAATTTTCTTTATAGTAATACCTGTAATAATTGGAGGGTTTGGGAATTGATTAATCCCTTTAATATTAGGAGCCCCTGATATAGCCTTTCCACGACTTAACAATATAAGGTTTTGACTTTTACCCCCTGCACTTTCAATACTATTAATAAGAGCTTTAATTGAGGGTGGTGCTGGAACAGGTTGAACAGTTTATCCTCCTTTATCCTCGAGAGCCGCTCATGGTGGAGTAGCCGTTGATATAGCCATCTTTTCTTTACATTTAGCTGGAGCCTCCTCTATTTTAAGATCAATTAATTTCATAACTACCATTTTAAACATACGAGCCCCGGGGCTTACCTTAGAAAAAATACCTATCTTTGTATGATCAATTTTAATTACAGTTTTCCTTTTACTAATCTCTCTACCCGTTTTAGCAGGAGCTTTAACAATACTTTTAACTGATCGCAATTTTAACACATCTTTCTTTGACCCCAGAGGTGGTGGAGATCCAATTCTTTACCAACATTNNNNN
>KJ736082
NNCTTTATATTTTATTCTAGGAATTATAAGAGGAATAATCGGGCTTACTCTAAGAATGATAATTCGAATAGAACTTTCAAGAGGTGGATC---CTTTCTAGGAAGAGAACAATTTTATAATGTAATCGTCACAGCTCATGCTTTTGTAATAATTTTCTTTATAGTAATACCTGTAATAATTGGAGGGTTTGGGAATTGATTAATCCCTTTAATATTAGGAGCCCCTGATATAGCCTTTCCACGACTTAACAATATAAGGTTTTGACTTTTACCCCCTGCACTTTCAATACTATTAATAAGAGCTTTAATTGAAGGCGGTGCTGGAACAGGTTGAACAGTTTACCCTCCTTTATCCTCGAGAGCCGCTCATGGTGGAGTAGCCGTTGATATAGCTATCTTTTCTTTACATTTAGCTGGAGCCTCCTCTATTTTAAGATCAATTAATTTCATAACTACCATTTTAAACATACGAGCCCCGGGGCTTACCTTAGAAAAAATACCTATCTTTGTATGATCAATTTTAATTACAGTTTTCCTTTTACTAATCTCTCTACCCGTTTTAGCAGGAGCTTTAACAATACTTTTAACTGATCGCAATTTTAACACATCTTTCTTTGACCCCAGAGGTGGAGGGGACCCAATTCTTTACCAACATTNNNNN
>KJ736083
NNCTTTATATTTTATTCTAGGAATTATAAGAGGAATAATCGGGCTTACTCTAAGAATGATAATTCGAATAGAACTTTCAAGAGGTGGATC---CTTTCTAGGAAGAGAACAATTTTATAATGTAATCGTCACAGCTCATGCTTTTGTAATAATTTTCTTTATAGTAATACCTGTAATAATTGGAGGGTTTGGGAATTGATTAATCCCTTTAATATTAGGAGCCCCTGATATAGCCTTTCCACGACTTAACAATATAAGGTTTTGACTTTTACCCCCTGCACTTTCAATACTATTAATAAGAGCTTTAATTGAAGGCGGTGCTGGAACAGGTTGAACAGTTTACCCTCCTTTATCCTCGAGAGCCGCTCATGGTGGAGTAGCCGTTGATATAGCTATCTTTTCTTTACATTTAGCTGGAGCCTCCTCTATTTTAAGATCAATTAATTTCATAACTACCATTTTAAACATACGAGCCCCGGGGCTTACCTTAGAAAAAATACCTATCTTTGTATGATCAATTTTAATTACAGTTTTCCTTTTACTAATCTCTCTACCCGTTTTAGCAGGAGCTTTAACAATACTTTTAACTGATCGCAATTTTAACACATCTTTCTTTGACCCCAGAGGTGGAGGGGACCCAATTCTTTACCAACATTNNNNN
>KJ736084
NNCTTTATATTTTATTCTAGGAATTATAAGAGGAATAATCGGGCTTACTCTAAGAATGATAATTCGAATAGAACTTTCAAGAGGTGGATC---CTTTCTAGGAAGAGAACAATTTTATAATGTAATCGTCACAGCTCATGCTTTTGTAATAATTTTCTTTATAGTAATACCTGTAATAATTGGAGGGTTTGGGAATTGATTAATCCCTTTAATATTAGGAGCCCCTGATATAGCCTTTCCACGACTTAACAATATAAGGTTTTGACTTTTACCCCCTGCACTTTCAATACTATTAATAAGAGCTTTAATTGAAGGCGGTGCTGGAACAGGTTGAACAGTTTACCCTCCTTTATCCTCGAGAGCCGCTCATGGTGGAGTAGCCGTTGATATAGCTATCTTTTCTTTACATTTAGCTGGGGCCTCCTCTATTTTAAGATCAATTAATTTCATAACTACCATTTTAAACATACGAGCCCCGGGGCTTACCTTAGAAAAAATACCTATCTTTGTGTGATCAATTTTAATTACAGTTTTCCTTTTACTAATCTCTCTACCCGTTTTAGCAGGAGCTTTAACAATACTTTTAACTGATCGCAATTTTAACACATCTTTCTTTGACCCCAGAGGTGGAGGGGACCCAATTCTTTACCAACATTNNNNN
>MN735413
NNNNNNNNNNNNNNNNNNNNNNNNNNNNNNNGGGGTATTGGGGGCAACATTAAGAATAATTATACGCATAGAATTGAAAAGTCCAGGATT---ATTTTATAGGAGGGGACAACTTTATAATGTTATTGTTACTGCCCACGCTTTTGTTATAATTTTTTTTATAGTTATACCAATCATGATTGGGGGATTCGGAAATTGATTACTTCCTCTTATATTAGGGGCTCCTGATATAGCTTTCCCCCGAATAAATAATTTAAGCTTTTGAATATTGCCCCCGGCTTTAACTTTATTATTATTAAGAGCAGGTGTAGAGGGAGGGGCCGGGACAGGATGAACAATATACCCCCCTTTATCTTCAACAGTCGCTCACAGAGGACCTTCAGTGGATTTGGCTATTTTTGCTTTACATTTTGCGGGGGCATCTTCCATCATAGGGGCGATTAACTTTATTTCCACTATCTTAAATATGCGACCCGCAGGAATATCTTTTGAAAAAATACCAATTTTTGTGTGATCTCTTTTGTTAACTACTGTTTTATTATTATTATCCCTCCCTGTTTTAGCGGGAGCTTTGACTATATTATTAACTGATCGTAATTTTAATACTGCTTTTTTTGACCCGAGGGGAGGGGGTGACCCTGTTCTGTTCCAACATTTATTT
>MN735310
AACTATGTATTTTATGTTTGGGTTGTATTCCGGGATTATTGGTTTGGGTTTGAGTCTCATTATTCGACTGAGGTTAAGTCATCCTGGTACTGGTTTACTTAGAAGGGGTCAGATTCATAATGTGGTTATTACAGGGCATGCTTTTGTAATGATTTTCTTTATGGTGATGCCTATTATGATTGGGGGTTTTGGGAATTGATTAATTCCTCTTATAATTGGTGCCCCTGATATGGCTTTTCCTCGTATAAATAATATAAGTTTCTGATTACTTCCACCTGCTTTAACTTTGCTTTTAGTGAGGGCCATAGTAGAGAGTGGGGCGGGGACAGGGTGAACTGTTTATCCTCCTTTATCTTTGGCTACTGCTCACAGGGGGGCTTCAGTAGACTTAGCTATTTTTTCATTACACCTTGCTGGGGTTTCTTCTATTTTAAGGTCAGTGAATTTTATTTCAACTATTTTAAATATGCGGGCACCTGGAATGGGCTTAGATAAGATACCGATTTTTGTATGATCTATTCTAGTAACTACCTTTCTTTTATTGCTTTCTTTACCAGTTCTTGCTGGTGCTTTAACAATGTTGTTAACAGATCGAAATTTTAATACTTCCTTTTTTGACCCCAGGGGAGGAGGAGACCCAATTCTTTNNNNNNNNNNNNNN
>MN735317
NNNNNNNNNNNNNNNNNNNGGGTTGTATTCCGGGATTATTGGTTTGGGTTTGAGTCTCATTATTCGACTGAGGTTAAGTCATCCTGGTACTGGTTTACTTAGAAGGGGTCAGATTCATAATGTGGTTATTACAGGGCATGCTTTTGTAATGATTTTCTTTATGGTGATGCCTATTATGATTGGGGGTTTTGGGAATTGATTAATTCCTCTTATAATTGGTGCCCCTGATATGGCTTTTCCTCGTATAAATAATATAAGTTTCTGATTACTTCCACCTGCTTTAACTTTGCTTTTAGTGAGGGCCATAGTAGAGAGTGGGGCGGGGACAGGGTGAACTGTTTATCCTCCTTTATCTTTGGCTACTGCTCACAGGGGGGCTTCAGTAGACTTAGCTATTTTTTCATTACACCTTGCTGGGGTTTCTTCTATTTTAAGGTCAGTGAATTTTATTTCAACTATTTTAAATATGCGGGCACCTGGAATGGGCTTAGATAAGATACCGATTTTTGTATGATCTATTCTAGTAACTACCTTTCTTTTATTGCTTTCTTTACCAGTTCTTGCTGGNNNNNNNNNNNNNNNNNNNNNNNNNNNNNNNNNNNNNNNNNNNNNNNNNNNNNNNNNNNNNNNNNNNNNNNNNNNNNNNNNNNNNNNNNNNNNN
>MN735316
NNCTATGTATTTTATGTTTGGGTTGTATTCCGGGATTATTGGTTTGGGTTTGAGTCTCATTATTCGACTGAGGTTAAGTCATCCTGGTACTGGTTTACTTAGAAGGGGTCAGATTCATAATGTGGTTATTACAGGGCATGCTTTTGTAATGATTTTCTTTATGGTGATGCCTATTATGATTGGGGGTTTTGGGAATTGATTAATTCCTCTTATAATTGGTGCCCCTGATATGGCTTTTCCTCGTATAAATAATATAAGTTTCTGATTACTTCCACCTGCTTTAACTTTGCTTTTAGTGAGGGCCATAGTAGAGAGTGGGGCGGGGACAGGGTGAACTGTTTATCCTCCTTTATCTTTGGCTACTGCTCACAGGGGGGCTTCAGTAGACTTAGCTATTTTTTCATTACACCTTGCTGGGGTTTCTTCTATTTTAAGGTCAGTGAATTTTATTTCAACTATTTTAAATATGCGGGCACCTGGAATGGGCTTAGATAAGATACCGATTTTTGTATGATCTATTCTAGTAACTACCTTTCTTTTATTGCTTTCTTTACCAGTTCTTGCTGGTGCTTTAACAATGTTGTTAACAGATCGAAATTTTAATACTTCCTTTTTTGACCCCAGGGGAGGAGGAGACCCAATTCTTTATCAACACTTGTTT
>MN735311
NNCTATGTATTTTATGTTTGGTTTGTATTCCGGGATTATTGGTTTGGGTTTGAGCCTCATTATTCGACTGAGGTTAAGTCATCCTGGTACTGGTTTACTTAGAAGGGGGCAGATTCATAATGTGGTTATTACAGGGCATGCTTTTGTAATGATTTTCTTTATGGTGATGCCTATTATGATTGGGGGTTTTGGGAATTGATTAATTCCTCTTATAATTGGTGCCCCTGATATGGCTTTTCCTCGTATAAATAATATAAGTTTCTGATTACTTCCACCTGCTTTAACTTTGCTTTTAGTGAGGGCCATAGTAGAGAGTGGGGCGGGGACAGGGTGAACTGTTTATCCTCCTTTATCTTTGGCTACTGCTCACAGGGGGGCTTCAGTAGACTTAGCTATTTTTTCATTACACCTTGCTGGGGTTTCTTCTATTTTAAGGTCAGTGAATTTTATTTCAACTATTTTAAATATGCGGGCACCTGGAATGGGCTTAGATAAGATACCGATTTTTGTATGATCTATTCTAGTAACTACCTTTCTTTTATTGCTTTCTTTACCAGTTCTTGCTGGTGCTTTAACAATGTTGTTAACAGATCGAAATTTTAATACTTCCTTTTTTGACCCCACGGGAGGAGGAGACCCNNNNNNNNNNNNNNNNNNNNNN
>MN735312
NNNNNNNNNNNNNNNNNNNNNNNNNNNNNNNNNNNNNNNNNNNNNNNNNNNGAGCCTCATTATTCGACTGAGGTTAAGTCATCCTGGTACTGGTTTACTTAGAAGGGGGCAGATTCATAATGTGGTTATTACAGGGCATGCTTTTGTAATGATTTTCTTTATGGTGATGCCTATTATGATTGGGGGTTTTGGGAATTGATTAATTCCTCTTATAATTGGTGCCCCTGATATGGCTTTTCCTCGTATAAATAATATAAGTTTCTGATTACTTCCACCTGCTTTAACTTTGCTTTTAGTGAGGGCCATAGTAGAGAGTGGGGCGGGGACAGGGTGAACTGTTTATCCTCCTTTATCTTTGGCTACTGCTCACAGGGGGGCTTCAGTAGACTTAGCTATTTTTTCATTACACCTTGCTGGGGTTTCTTCTATTTTAAGGTCAGTGAATTTTATTTCAACTATTTTAAATATGCGGGCACCTGGAATGGGCTTAGATAAGATACCGATTTTTGTATGATCTATTCTAGTAACTACCTTTCTTTTATTGCTTTCTTTACCAGTTCTTGCTGGTGCTTTAACAATGTTGTTAACAGATCNNNNNNNNNNNNNNNNNNNNNNNNNNNNNNNNNNNNNNNNNNNNNNNNNNNNNNNNNNNNNNNNNNNN
>MN735318
NNCTATGTATTTTATGTTTGGTTTGTATTCCGGGATTATTGGTTTGGGTTTGAGCCTCATTATTCGACTGAGGTTAAGTCATCCTGGTACTGGTTTACTTAGAAGGGGGCAGATTCATAATGTGGTTATTACAGGGCATGCTTTTGTAATGATTTTCTTTATGGTGATGCCTATTATGATTGGGGGTTTTGGGAATTGATTAATTCCTCTTATAATTGGTGCCCCTGATATGGCTTTTCCTCGTATAAATAATATAAGTTTCTGATTACTTCCACCTGCTTTAACTTTGCTTTTAGTGAGGGCCATAGTAGAGAGTGGGGCGGGGACAGGGTGAACTGTTTATCCTCCTTTATCTTTGGCTACTGCTCACAGGGGGGCTTCAGTAGACTTAGCTATTTTTTCATTACACCTTGCTGGGGTTTCTTCTATTTTAAGGTCAGTGAATTTTATTTCAACTATTTTAAATATGCGGGCACCTGGAATGGGCTTAGATAAGATACCGATTTTTGTATGATCTATTCTAGTAACTACCTTTCTTTTATTGCTTTCTTTACCAGTTCTTGCTGGTGCTTTAACAATGTTGTTAACAGATCGAAATTTTAATACTTCCTTTTTTGACCCCAGGGGAGGAGGAGACCCAATTCTTTATCAACACTTGTTT
>MN735319
NNCTATGTATTTTATGTTTGGTTTGTATTCCGGGATTATTGGTTTGGGTTTGAGCCTCATTATTCGACTGAGGTTAAGTCATCCTGGTACTGGTTTACTTAGAAGGGGGCAGATTCATAATGTGGTTATTACAGGGCATGCTTTTGTAATGATTTTCTTTATGGTGATGCCTATTATGATTGGGGGTTTTGGGAATTGATTAATTCCTCTTATAATTGGTGCCCCTGATATGGCTTTTCCTCGTATAAATAATATAAGTTTCTGATTACTTCCACCTGCTTTAACTTTGCTTTTAGTGAGGGCCATAGTAGAGAGTGGGGCGGGGACAGGGTGAACTGTTTATCCTCCTTTATCTTTGGCTACTGCTCACAGGGGGGCTTCAGTAGACTTAGCTATTTTTTCATTACACCTTGCTGGGGTTTCTTCTATTTTAAGGTCAGTGAATTTTATTTCAACTATTTTAAATATGCGGGCACCTGGAATGGGCTTAGATAAGATACCGATTTTTGTATGATCTATTCTAGTAACTACCTTTCTTTTATTGCTTTCTTTACCAGTTCTTGCTGGTGCTTTAACAATGTTGTTAACAGATCGAAATTTTAATACTTCCTTTTTTGACCCCAGGGGAGGAGGAGACCCAATTCTTTATCAACACTTGTTT
>MF325537
NNNNNNNNNNNNNNNNNNNNNNNNNNNNNNNNNNATTTTAGGTGCCGTTCTTAGGATGTGAATTCGTCTAGAACTGGGGCAGTCTCAGAC---AATATTAG---GCGGACAGTTATATAATGTTATTGTCACTGCCCATGCTTTTGTAATAATTTTTTTTATAGTTATACCTACTATAGTGGGCGGTTTCGGTAATTGGCTAATGCCCATGATAATCGGTGCCCCCGATATAGCATTTCCACGAATAAACAATCTTAGATTCTGACTACTTCCGCCCGCACTTGGTCTTCTTCTGAGAAGAAGAATTATGGGTCCGGGAGCGGGAACTGGCTGAACAGTCTACCCCCCTTTATCTTCTATTGCAGGGCACCCCGGGGTTGCAGTAGATTTCGCTATTTTCTCTCTCCATCTTGCAGGTGTCTCCTCCATTTTAGGGGCTGTAAACTTTATTACTACTGCCAGAAACATATTAACAAATAAAAAAGGATTAGAAATATTGCCTCTTTTTGCTTGATCTATTTTATTGACAACCGGACTGCTTCTTGTCGCCCTTCCCGTGTTTGCCGGAGCAATTACCATGCTCTTAACTGACCGTAACTTGAATACGTCATTCTTTGATCCCGGGGGCGGTGGAGATCCCNNNNNNNNNNNNNNNNNNNNN
